# Supplementary material for: Organ-level gene-regulatory networks inferred from transcriptomic data reveal context-specific regulation and highlight novel regulators of ripening and ABA-mediated responses in tomato
Source: Plant Commun. 2025 Sep 3;6(11):101499. doi: 10.1016/j.xplc.2025.101499 (PMC12785168; doi:10.1016/j.xplc.2025.101499)
Supplement: Data S1. Supplemental Tables 2–9, 11, and 13–20 [file mmc2.xlsx]

## Sheet: TableS2-4.0AnnotationsP-A
Supplementary Table S2. ITAG4.2-merged gene models and presence in other annotations
Gene ID	Gene Description	ITAG4.0	ITAG4.1	ITAG4.2
Solyc00g005280	Unknown protein	P	P	P
Solyc00g006650	Unknown protein	P	-	P
Solyc00g007330	Zinc finger transcription factor 1	P	P	P
Solyc00g007340	Unknown protein	P	P	P
Solyc00g007350	zinc finger CCCH domain-containing protein 30-like	P	P	P
Solyc00g007450	Zinc finger transcription factor 2	P	P	P
Solyc00g007920	Unknown protein	P	P	P
Solyc00g007930	Unknown protein	P	P	P
Solyc00g007940	Unknown protein	P	P	P
Solyc00g011560	E3 ubiquitin-protein ligase	P	P	P
Solyc00g011660	B3 domain-containing protein	P	P	P
Solyc00g011670	Unknown protein	P	P	P
Solyc00g012540	Zinc finger transcription factor 3	P	P	P
Solyc00g013100	Unknown protein	P	P	P
Solyc00g013110	Unknown protein	P	P	P
Solyc00g013170	orf101	P	P	P
Solyc00g013180	NADH-ubiquinone oxidoreductase chain 4	P	P	P
Solyc00g014290	Unknown protein	P	P	P
Solyc00g014790	Unknown protein	P	P	P
Solyc00g014800	Zinc finger protein KNUCKLES	P	P	P
Solyc00g014810	Unknown protein	P	P	P
Solyc00g014850	orf86	P	P	P
Solyc00g014860	Unknown protein	P	P	P
Solyc00g015600	Unknown protein	P	P	P
Solyc00g016590	Unknown protein	P	P	P
Solyc00g019730	Cytochrome c oxidase subunit 3	P	P	P
Solyc00g019750	Unknown protein	P	-	P
Solyc00g019950	NADH dehydrogenase subunit 9	P	P	P
Solyc00g019970	Unknown protein	P	P	P
Solyc00g019980	ribosomal protein L2	P	P	P
Solyc00g019990	Unknown protein	P	P	P
Solyc00g020000	Unknown protein	P	P	P
Solyc00g020010	Unknown protein	P	P	P
Solyc00g020020	Unknown protein	P	P	P
Solyc00g020030	Unknown protein	P	P	P
Solyc00g020040	Cytochrome c biogenesis B	P	P	P
Solyc00g021630	NADH-ubiquinone oxidoreductase chain 6	P	P	P
Solyc00g021640	Ribosomal protein S4	P	P	P
Solyc00g021650	Unknown protein	P	P	P
Solyc00g021660	Neutral/alkaline invertase	P	P	P
Solyc00g022070	Unknown protein	P	P	P
Solyc00g022080	Unknown protein	P	P	P
Solyc00g022090	Unknown protein	P	P	P
Solyc00g022100	Ribosomal protein L10	P	P	P
Solyc00g023570	Unknown protein	P	P	P
Solyc00g023580	Unknown protein	P	P	P
Solyc00g023590	Cytochrome f	P	P	P
Solyc00g023600	Unknown protein	P	-	-
Solyc00g023700	Unknown protein	P	P	P
Solyc00g023710	Unknown protein	P	P	P
Solyc00g025290	hypothetical protein	P	P	P
Solyc00g025300	transmembrane protein	P	P	P
Solyc00g025400	Unknown protein	P	P	P
Solyc00g028960	monothiol glutaredoxin-S1-like	P	P	P
Solyc00g032030	E3 ubiquitin-protein ligase	P	P	P
Solyc00g036520	Unknown protein	P	P	P
Solyc00g036530	Unknown protein	P	P	P
Solyc00g047180	Unknown protein	P	P	P
Solyc00g047190	Unknown protein	P	P	P
Solyc00g047200	Cytochrome b	P	P	P
Solyc00g049210	Cytochrome c biogenesis FN	P	P	P
Solyc00g049220	Unknown protein	P	P	P
Solyc00g052430	Cytochrome c biogenesis FC	P	P	P
Solyc00g052530	Unknown protein	P	P	P
Solyc00g052540	Unknown protein	P	P	P
Solyc00g069880	Photosystem II CP43 reaction center protein	P	P	P
Solyc00g072800	Unknown protein	P	-	P
Solyc00g076250	Aminotransferase-like, plant mobile domain-containing protein	P	P	P
Solyc00g094520	orf100	P	P	P
Solyc00g094530	NADH-ubiquinone oxidoreductase chain 1	P	P	P
Solyc00g094540	Unknown protein	P	P	P
Solyc00g094550	hypothetical protein	P	P	P
Solyc00g112190	Unknown protein	P	P	P
Solyc00g118680	Unknown protein	P	-	P
Solyc00g118690	NADH-ubiquinone oxidoreductase chain 1	P	P	P
Solyc00g125980	NADH dehydrogenase subunit	P	P	P
Solyc00g125990	NADH dehydrogenase subunit 2	P	P	P
Solyc00g126000	orf300 gene product	P	P	P
Solyc00g126010	LOW protein: NADH-ubiquinone oxidoreductase chain-like protein	P	P	P
Solyc00g142160	RNA-dependent RNA polymerase	P	P	P
Solyc00g142170	RNA-dependent RNA polymerase	P	P	P
Solyc00g153980	Unknown protein	P	P	P
Solyc00g160010	zinc finger CCCH domain-containing protein 30-like	-	P	P
Solyc00g160020	Protein TIC 214	-	P	P
Solyc00g160030	Cytochrome c biogenesis FC	-	P	P
Solyc00g160040	Ribonuclease H domain	-	P	P
Solyc00g160050	F-box protein CPR30-like isoform X1	-	P	P
Solyc00g160060	Cytochrome c oxidase subunit 3	-	P	P
Solyc00g160070	Ribonuclease H domain	-	P	P
Solyc00g160080	Phosphoinositide phospholipase C	-	P	P
Solyc00g160090	F-box domain	-	P	P
Solyc00g160100	Ribonuclease H domain	-	P	P
Solyc00g160110	30S ribosomal protein S2, chloroplastic	-	P	P
Solyc00g160120	Zinc finger protein	-	P	P
Solyc00g160130	ATP synthase subunit a	-	P	P
Solyc00g160140	Phosphatidylinositol 4-phosphate 5-kinase	-	P	P
Solyc00g160150	F-box domain	-	P	P
Solyc00g160160	MP domain-containing protein	-	P	P
Solyc00g160170	DNA-directed RNA polymerase subunit beta	-	P	P
Solyc00g160180	BnaC06g00330D protein	-	P	P
Solyc00g160190	DNA-directed RNA polymerase subunit beta	-	P	P
Solyc00g160200	F-box protein SKIP14	-	P	P
Solyc00g160210	AT hook motif DNA-binding family protein	-	P	P
Solyc00g160220	Chitinase	-	P	P
Solyc00g160230	Phosphatidylinositol 4-phosphate 5-kinase	-	P	P
Solyc00g160240	Cytochrome c oxidase subunit 2	-	P	P
Solyc00g160250	Zinc finger BED domain-containing protein RICESLEEPER 2	-	P	P
Solyc00g160260	Homeobox leucine-zipper protein	-	P	P
Solyc00g160270	Glucuronoxylan 4-O-methyltransferase-like protein	-	P	P
Solyc00g160280	NAD(P)H-quinone oxidoreductase chain 4, chloroplastic	-	P	P
Solyc00g160290	NAD(P)H-quinone oxidoreductase chain 4, chloroplastic	-	P	P
Solyc00g160300	E3 ubiquitin-protein ligase	-	P	P
Solyc00g160310	E3 ubiquitin-protein ligase	-	P	P
Solyc00g160320	cysteine-rich receptor-like protein kinase 2	-	P	P
Solyc00g160330	zinc finger CCCH domain-containing protein 30-like	-	P	P
Solyc00g160340	NAD(P)H-quinone oxidoreductase subunit 5, chloroplastic	-	P	P
Solyc00g160350	NAD(P)H-quinone oxidoreductase chain 4, chloroplastic	-	P	P
Solyc00g160360	Gag-asp_proteas domain-containing protein	-	P	P
Solyc00g160370	Telomere repeat-binding factor 1-like protein	-	P	P
Solyc00g160380	BnaUnng02370D protein	-	P	P
Solyc00g160390	hypothetical protein	-	P	P
Solyc00g160400	NADH dehydrogenase subunit F	-	P	P
Solyc00g160410	NADH-ubiquinone oxidoreductase chain 1	-	P	P
Solyc00g160420	NAD(P)H-quinone oxidoreductase chain 4, chloroplastic	-	P	P
Solyc00g160430	zinc finger CCCH domain-containing protein 6-like	-	P	P
Solyc00g160440	zinc finger CCCH domain-containing protein 6-like	-	P	P
Solyc00g160450	zinc finger CCCH domain-containing protein 6-like	-	P	P
Solyc00g160460	LL-diaminopimelate aminotransferase	-	P	P
Solyc00g160470	F-box protein SKIP14	-	P	P
Solyc00g160480	cysteine-rich receptor-like protein kinase 2	-	P	P
Solyc00g160490	Zinc finger CCCH domain-containing protein 68	-	P	P
Solyc00g160500	hypothetical protein Chr2:3380744-3380944 FORWARD LENGTH 66 201606	-	P	P
Solyc00g160510	Transmembrane protein	-	P	P
Solyc00g160520	histone-lysine N-methyltransferase, H3 lysine-9 specific SUVH6-like	-	P	P
Solyc00g160530	Ribosomal protein S12	-	P	P
Solyc00g160540	Phosphoinositide phospholipase C	-	P	P
Solyc00g160550	agamous-like MADS-box protein AGL66	-	P	P
Solyc00g160560	Ribosomal protein S12	-	P	P
Solyc00g160570	Telomere repeat-binding factor 1-like protein	-	P	P
Solyc00g160580	B3 domain-containing transcription factor VRN1-like	-	P	P
Solyc00g160590	1-deoxy-D-xylulose 5-phosphate reductoisomerase, chloroplastic	-	P	P
Solyc00g160600	Zinc finger CCCH domain-containing protein 68	-	P	P
Solyc00g160610	zinc finger CCCH domain-containing protein 6-like isoform X2	-	P	P
Solyc00g160620	Reverse transcriptase	-	P	P
Solyc00g160630	MP domain-containing protein	-	P	P
Solyc00g160640	60S ribosomal protein L6	-	P	P
Solyc00g160650	ACT domain-containing protein ACR5	-	P	P
Solyc00g160660	Zinc finger C-x8-C-x5-C-x3-H type family protein	-	P	P
Solyc00g160670	Cytochrome c biogenesis protein CcsA	-	P	P
Solyc00g160680	zinc finger CCCH domain-containing protein 6-like isoform X2	-	P	P
Solyc00g160690	zinc finger CCCH domain-containing protein 30-like	-	P	P
Solyc00g160700	Zinc finger protein	-	P	P
Solyc00g160710	Zf-RVT domain-containing protein	-	P	P
Solyc00g160720	F-box protein At3g07870-like	-	P	P
Solyc00g160730	Pre-mRNA-processing protein 40B	-	P	P
Solyc00g160740	60S ribosomal protein L6	-	P	P
Solyc00g160750	Polyadenylate-binding protein RBP47B	-	P	P
Solyc00g160760	F-box protein At3g07870-like	-	P	P
Solyc00g160770	Gag/pol polyprotein	-	P	P
Solyc00g160780	Gag/pol polyprotein	-	P	P
Solyc00g164580	Unknown protein	P	P	P
Solyc00g171810	ATP synthase subunit a	-	P	P
Solyc00g180440	50S ribosomal protein L20, chloroplastic	P	P	P
Solyc00g181240	Unknown protein	P	P	P
Solyc00g181250	Photosystem II CP43 reaction center protein	P	P	P
Solyc00g198360	Zinc finger transcription factor 4	P	P	P
Solyc00g210860	Unknown protein	P	P	P
Solyc00g230060	Ribonuclease H protein	P	-	P
Solyc00g230070	Photosystem II CP43 reaction center protein	P	P	P
Solyc00g230080	Photosystem II protein D2	P	P	P
Solyc00g244280	senescence-associated carboxylesterase 101-like isoform X3	P	P	P
Solyc00g244290	NADH dehydrogenase subunit 2	P	P	P
Solyc00g244300	Unknown protein	P	P	P
Solyc00g254910	Auxin-responsive GH3 family protein	P	P	P
Solyc00g266110	Auxin-responsive GH3 family protein	P	P	P
Solyc00g277510	Photosystem II protein D1	P	P	P
Solyc00g281110	Unknown protein	P	P	P
Solyc00g284510	zinc finger CCCH domain-containing protein 6-like isoform X2	P	P	P
Solyc00g308530	Unknown protein	P	P	P
Solyc00g309530	Unknown protein	P	P	P
Solyc00g316530	ATP synthase subunit beta, mitochondrial	P	P	P
Solyc00g320430	Unknown protein	P	P	P
Solyc00g322630	Auxin-responsive GH3 family protein	P	P	P
Solyc00g500001	Retrovirus-related Pol polyprotein from transposon TNT 1-94	P	-	-
Solyc00g500002	Retrovirus-related Pol polyprotein from transposon TNT 1-94	P	-	-
Solyc00g500003	MP domain-containing protein	P	P	P
Solyc00g500004	Unknown protein	P	P	P
Solyc00g500005	Unknown protein	P	P	P
Solyc00g500006	Unknown protein	P	P	P
Solyc00g500007	Unknown protein	P	P	P
Solyc00g500008	Unknown protein	P	P	P
Solyc00g500009	Unknown protein	P	P	P
Solyc00g500010	Unknown protein	P	P	P
Solyc00g500011	Unknown protein	P	P	P
Solyc00g500012	Unknown protein	P	-	-
Solyc00g500013	Unknown protein	P	P	P
Solyc00g500014	Unknown protein	P	P	P
Solyc00g500015	Unknown protein	P	P	P
Solyc00g500016	Unknown protein	P	P	P
Solyc00g500017	Unknown protein	P	P	P
Solyc00g500018	Unknown protein	P	P	P
Solyc00g500019	Photosystem I assembly protein Ycf4	P	P	P
Solyc00g500020	Cytochrome f	P	P	P
Solyc00g500021	Cytochrome b559 subunit alpha DQ056437	P	P	P
Solyc00g500022	30S ribosomal protein S18, chloroplastic	P	P	P
Solyc00g500023	ATP-dependent Clp protease proteolytic subunit	P	P	P
Solyc00g500024	Photosystem II CP47 reaction center protein	P	P	P
Solyc00g500025	Unknown protein	P	P	P
Solyc00g500026	Photosystem II reaction center protein H	P	P	P
Solyc00g500027	Cytochrome b6	P	-	-
Solyc00g500028	Cytochrome b6-f complex subunit 4	P	P	P
Solyc00g500029	30S ribosomal protein S2, chloroplastic	P	P	P
Solyc00g500030	30S ribosomal protein S11, chloroplastic	P	P	P
Solyc00g500031	50S ribosomal protein L14, chloroplastic	P	P	P
Solyc00g500032	50S ribosomal protein L16, chloroplastic	P	P	P
Solyc00g500033	Ribosomal protein L2, plastid	P	P	P
Solyc00g500034	30S ribosomal protein S3, chloroplastic	P	P	P
Solyc00g500035	50S ribosomal protein L2	P	P	P
Solyc00g500036	Ycf15	P	P	P
Solyc00g500037	Protein Ycf2	P	P	P
Solyc00g500038	Ycf15 protein	P	P	P
Solyc00g500039	Ycf15	P	P	P
Solyc00g500040	Protein TIC 214	P	P	P
Solyc00g500041	NAD(P)H-quinone oxidoreductase subunit 1, chloroplastic	P	P	P
Solyc00g500042	Protein TIC 214	P	P	P
Solyc00g500043	Protein TIC 214	P	P	P
Solyc00g500044	30S ribosomal protein S2, chloroplastic	P	P	P
Solyc00g500045	Ycf15 protein	P	P	P
Solyc00g500046	Protein Ycf2	P	P	P
Solyc00g500047	50S ribosomal protein L2, chloroplastic	P	P	P
Solyc00g500048	Maturase K	P	P	P
Solyc00g500049	Photosystem II reaction center protein K	P	P	P
Solyc00g500050	ATP synthase subunit alpha, chloroplastic	P	P	P
Solyc00g500051	30S ribosomal protein S2, chloroplastic	P	P	P
Solyc00g500052	DNA-directed RNA polymerase subunit beta''	P	P	P
Solyc00g500053	DNA-directed RNA polymerase subunit beta	P	P	P
Solyc00g500054	Photosystem II CP43 reaction center protein	P	P	P
Solyc00g500055	30S ribosomal protein S14, chloroplastic	P	P	P
Solyc00g500056	DNA-directed RNA polymerase subunit alpha	P	P	P
Solyc00g500057	Photosystem I P700 chlorophyll a apoprotein A1	P	P	P
Solyc00g500058	Photosystem I assembly protein Ycf3	P	P	P
Solyc00g500059	Photosystem I assembly protein Ycf3	P	P	P
Solyc00g500060	30S ribosomal protein S4, chloroplastic	P	-	-
Solyc00g500061	Photosystem I assembly protein Ycf4	P	P	P
Solyc00g500062	NAD(P)H-quinone oxidoreductase subunit K, chloroplastic	P	P	P
Solyc00g500063	Ribulose bisphosphate carboxylase large chain	P	P	P
Solyc00g500064	Ycf15	P	P	P
Solyc00g500065	Acetyl-coenzyme A carboxylase carboxyl transferase subunit beta, chloroplastic	P	P	P
Solyc00g500066	Photosystem I assembly protein Ycf4	P	P	P
Solyc00g500067	NAD(P)H-quinone oxidoreductase subunit K, chloroplastic	P	P	P
Solyc00g500068	Cytochrome b559 subunit alpha	P	P	P
Solyc00g500069	30S ribosomal protein S12, chloroplastic	P	P	P
Solyc00g500070	ATP-dependent Clp protease proteolytic subunit	P	P	P
Solyc00g500071	Photosystem II CP43 reaction center protein	P	P	P
Solyc00g500072	Ycf15	P	P	P
Solyc00g500073	Cytochrome b559 subunit alpha	P	P	P
Solyc00g500074	DNA-directed RNA polymerase subunit alpha	P	P	P
Solyc00g500075	30S ribosomal protein S11, chloroplastic	P	P	P
Solyc00g500076	50S ribosomal protein L14, chloroplastic	P	P	P
Solyc00g500077	50S ribosomal protein L16, chloroplastic	P	P	P
Solyc00g500078	Ribosomal protein L2, plastid	P	P	P
Solyc00g500079	50S ribosomal protein L2	P	P	P
Solyc00g500080	Photosystem I assembly protein Ycf4	P	P	P
Solyc00g500081	Protein Ycf2	P	P	P
Solyc00g500082	30S ribosomal protein S11, chloroplastic	P	P	P
Solyc00g500083	Ycf15	P	P	P
Solyc00g500084	Protein TIC 214	P	P	P
Solyc00g500085	Cytochrome c biogenesis protein CcsA	P	P	P
Solyc00g500086	Photosystem I assembly protein Ycf3	P	P	P
Solyc00g500087	NAD(P)H-quinone oxidoreductase subunit H, chloroplastic	P	P	P
Solyc00g500088	Protein TIC 214	P	P	P
Solyc00g500089	Unknown protein	P	P	P
Solyc00g500090	MP domain-containing protein	P	-	-
Solyc00g500091	E3 ubiquitin-protein ligase	P	P	P
Solyc00g500092	B3 domain-containing protein	P	P	P
Solyc00g500093	B3 domain-containing protein	P	P	P
Solyc00g500094	Retrovirus-related Pol polyprotein from transposon TNT 1-94	P	-	-
Solyc00g500095	Phenylalanine ammonia-lyase	P	P	P
Solyc00g500096	E3 ubiquitin-protein ligase	P	P	P
Solyc00g500097	B3 domain-containing protein At1g49475-like	P	P	P
Solyc00g500098	NADH-ubiquinone oxidoreductase chain 5	P	P	P
Solyc00g500099	Cytochrome C oxidase subunit II-like%2C transmembrane domain-containing protein	P	P	P
Solyc00g500100	Ribosomal protein S3	P	-	-
Solyc00g500101	Cytochrome c oxidase subunit 2	P	P	P
Solyc00g500102	Cytochrome c oxidase subunit 2	P	P	P
Solyc00g500103	NADH-ubiquinone oxidoreductase chain 5	P	P	P
Solyc00g500104	RNA-dependent RNA polymerase	P	P	P
Solyc00g500105	Transmembrane protein	P	-	-
Solyc00g500106	Pyruvate, phosphate dikinase	P	P	P
Solyc00g500107	Peptidase S10, serine carboxypeptidase, Alpha/Beta hydrolase fold protein	P	P	P
Solyc00g500108	Unknown protein	P	P	P
Solyc00g500109	Unknown protein	P	P	P
Solyc00g500110	Unknown protein	P	P	P
Solyc00g500111	NADH dehydrogenase subunit 5	P	P	P
Solyc00g500112	NADH-ubiquinone oxidoreductase chain 5	P	P	P
Solyc00g500113	Ribosomal protein S13	P	P	P
Solyc00g500114	Transmembrane protein	P	P	P
Solyc00g500115	NADH-ubiquinone oxidoreductase chain 3	P	-	-
Solyc00g500116	Cytochrome C oxidase subunit II-like%2C transmembrane domain-containing protein	P	P	P
Solyc00g500117	Ribosomal protein S3	P	-	-
Solyc00g500118	Cytochrome c oxidase subunit 2	P	P	P
Solyc00g500119	Cytochrome c oxidase subunit 2	P	P	P
Solyc00g500120	Unknown protein	P	P	P
Solyc00g500121	Unknown protein	P	P	P
Solyc00g500122	Unknown protein	P	P	P
Solyc00g500123	NAD(P)H-quinone oxidoreductase subunit 1, chloroplastic	P	P	P
Solyc00g500124	NAD(P)H-quinone oxidoreductase subunit H, chloroplastic	P	P	P
Solyc00g500125	Protein TIC 214	P	P	P
Solyc00g500126	Protein TIC 214	P	P	P
Solyc00g500127	50S ribosomal protein L14, chloroplastic	P	P	P
Solyc00g500128	30S ribosomal protein S14, chloroplastic	P	P	P
Solyc00g500129	Ribosomal protein L2, plastid	P	P	P
Solyc00g500130	Photosystem II protein D1	P	P	P
Solyc00g500131	Maturase K	P	P	P
Solyc00g500132	Photosystem II reaction center protein K	P	P	P
Solyc00g500133	ATP synthase subunit alpha, chloroplastic	P	P	P
Solyc00g500134	30S ribosomal protein S2, chloroplastic	P	P	P
Solyc00g500135	DNA-directed RNA polymerase subunit beta''	P	P	P
Solyc00g500136	Photosystem II CP43 reaction center protein	P	P	P
Solyc00g500137	30S ribosomal protein S14, chloroplastic	P	P	P
Solyc00g500138	50S ribosomal protein L14, chloroplastic	P	P	P
Solyc00g500139	Photosystem I P700 chlorophyll a apoprotein A1	P	P	P
Solyc00g500140	ATP synthase epsilon chain, chloroplastic	P	P	P
Solyc00g500141	Protein Ycf2	P	P	P
Solyc00g500142	NAD(P)H-quinone oxidoreductase subunit J, chloroplastic	P	P	P
Solyc00g500143	30S ribosomal protein S4, chloroplastic	P	-	-
Solyc00g500144	30S ribosomal protein S14, chloroplastic	P	P	P
Solyc00g500145	Maturase K	P	P	P
Solyc00g500146	NAD	P	-	-
Solyc00g500147	Protein Ycf2	P	P	P
Solyc00g500148	Protein Ycf2	P	P	P
Solyc00g500149	NAD(P)H-quinone oxidoreductase subunit J, chloroplastic	P	P	P
Solyc00g500150	50S ribosomal protein L2, chloroplastic	P	P	P
Solyc00g500151	Photosystem II protein D1	P	P	P
Solyc00g500152	50S ribosomal protein L2	P	P	P
Solyc00g500153	30S ribosomal protein S3, chloroplastic	P	P	P
Solyc00g500154	NAD(P)H-quinone oxidoreductase subunit J, chloroplastic	P	P	P
Solyc00g500155	50S ribosomal protein L14, chloroplastic	P	P	P
Solyc00g500156	30S ribosomal protein S11, chloroplastic	P	P	P
Solyc00g500157	Protein Ycf2	P	P	P
Solyc00g500158	Cytochrome b6-f complex subunit 4	P	P	P
Solyc00g500159	Unknown protein	P	P	P
Solyc00g500160	Retrovirus-related Pol polyprotein from transposon TNT 1-94	P	-	-
Solyc00g500161	Unknown protein	P	P	P
Solyc00g500162	Unknown protein	P	P	P
Solyc00g500163	Unknown protein	P	P	P
Solyc00g500164	Unknown protein	P	P	P
Solyc00g500165	Unknown protein	P	P	P
Solyc00g500166	Unknown protein	P	P	P
Solyc00g500167	Cytochrome c biogenesis FC	P	P	P
Solyc00g500168	Transport membrane protein	P	P	P
Solyc00g500169	NADH-ubiquinone oxidoreductase chain 5	P	P	P
Solyc00g500170	Cytochrome C oxidase subunit II-like%2C transmembrane domain-containing protein	P	P	P
Solyc00g500171	NADH-ubiquinone oxidoreductase chain 4	P	P	P
Solyc00g500172	NADH-ubiquinone oxidoreductase chain 4	P	P	P
Solyc00g500173	ATPase subunit 4	P	P	P
Solyc00g500174	Unknown protein	P	P	P
Solyc00g500175	Unknown protein	P	-	-
Solyc00g500176	Unknown protein	P	P	P
Solyc00g500177	Unknown protein	P	P	P
Solyc00g500178	Unknown protein	P	P	P
Solyc00g500179	Unknown protein	P	P	P
Solyc00g500180	Unknown protein	P	P	P
Solyc00g500181	RNA-dependent RNA polymerase	P	P	P
Solyc00g500182	Transmembrane protein	P	-	-
Solyc00g500183	NADH dehydrogenase subunit 7	P	P	P
Solyc00g500184	NADH dehydrogenase subunit 7	P	P	P
Solyc00g500185	NADH dehydrogenase subunit 7	P	P	P
Solyc00g500186	Cytochrome c oxidase subunit 1	P	P	P
Solyc00g500187	NADH-ubiquinone oxidoreductase chain 4	P	P	P
Solyc00g500188	NADH-ubiquinone oxidoreductase chain 4	P	P	P
Solyc00g500189	NADH-ubiquinone oxidoreductase chain 4	P	P	P
Solyc00g500190	30S ribosomal protein S2, chloroplastic	P	P	P
Solyc00g500191	Protein TIC 214	P	P	P
Solyc00g500192	NAD(P)H-quinone oxidoreductase subunit H, chloroplastic	P	P	P
Solyc00g500193	NAD(P)H-quinone oxidoreductase subunit 1, chloroplastic	P	P	P
Solyc00g500194	Cytochrome c biogenesis protein CcsA	P	P	P
Solyc00g500195	NAD(P)H-quinone oxidoreductase subunit 5, chloroplastic	P	P	P
Solyc00g500196	Protein TIC 214	P	P	P
Solyc00g500197	Ycf15 protein	P	P	P
Solyc00g500198	NAD(P)H-quinone oxidoreductase subunit 5, chloroplastic	P	P	P
Solyc00g500199	Photosystem I P700 chlorophyll a apoprotein A1	P	P	P
Solyc00g500200	Photosystem II protein D1	P	P	P
Solyc00g500201	Maturase K	P	P	P
Solyc00g500202	Photosystem II reaction center protein K	P	P	P
Solyc00g500203	ATP synthase subunit alpha, chloroplastic	P	P	P
Solyc00g500204	30S ribosomal protein S2, chloroplastic	P	P	P
Solyc00g500205	DNA-directed RNA polymerase subunit beta''	P	P	P
Solyc00g500206	Photosystem II CP43 reaction center protein	P	P	P
Solyc00g500207	30S ribosomal protein S14, chloroplastic	P	P	P
Solyc00g500208	Photosystem I P700 chlorophyll a apoprotein A2	P	P	P
Solyc00g500209	Photosystem I P700 chlorophyll a apoprotein A1	P	P	P
Solyc00g500210	Protein TIC 214	P	P	P
Solyc00g500211	NAD(P)H-quinone oxidoreductase subunit 5, chloroplastic	P	P	P
Solyc00g500212	30S ribosomal protein S4, chloroplastic	P	-	-
Solyc00g500213	Auxin-responsive GH3 family protein	P	P	P
Solyc00g500214	Auxin-responsive GH3 family protein	P	P	P
Solyc00g500215	Unknown protein	P	P	P
Solyc00g500216	Auxin-responsive GH3 family protein	P	P	P
Solyc00g500217	Retrovirus-related Pol polyprotein from transposon TNT 1-94	P	-	-
Solyc00g500218	Auxin-responsive GH3 family protein	P	P	P
Solyc00g500219	B3 domain-containing protein	P	P	P
Solyc00g500220	B3 domain-containing protein At1g49475-like	P	P	P
Solyc00g500221	B3 domain-containing protein	P	-	-
Solyc00g500222	B3 domain-containing protein	P	P	P
Solyc00g500223	Retrovirus-related Pol polyprotein from transposon TNT 1-94	P	-	-
Solyc00g500224	Cytochrome c biogenesis FC	P	P	P
Solyc00g500225	NADH-ubiquinone oxidoreductase chain 3	P	P	P
Solyc00g500226	Cytochrome c biogenesis FC	P	P	P
Solyc00g500227	RNA-dependent RNA polymerase	P	P	P
Solyc00g500228	Ribosomal protein L2	P	P	P
Solyc00g500229	Unknown protein	P	P	P
Solyc00g500230	Unknown protein	P	P	P
Solyc00g500231	Unknown protein	P	-	-
Solyc00g500232	Unknown protein	P	P	P
Solyc00g500233	Unknown protein	P	P	P
Solyc00g500234	Unknown protein	P	-	-
Solyc00g500235	Unknown protein	P	P	P
Solyc00g500236	MP domain-containing protein	P	P	P
Solyc00g500237	Transport membrane protein	P	P	P
Solyc00g500238	orf211 gene product	P	P	P
Solyc00g500239	Protein Ycf2	P	P	P
Solyc00g500240	Cytochrome b	P	P	P
Solyc00g500241	Cytochrome c biogenesis FC	P	P	P
Solyc00g500242	Heme exporter protein C	P	P	P
Solyc00g500243	Cytochrome c oxidase subunit 2	P	-	-
Solyc00g500244	Cytochrome c oxidase subunit 2	P	P	P
Solyc00g500245	Ribosomal protein S3	P	P	P
Solyc00g500246	Unknown protein	P	P	P
Solyc00g500247	AT hook motif DNA-binding family protein	P	P	P
Solyc00g500248	AT hook, DNA-binding motif-containing protein	P	P	P
Solyc00g500249	Cytochrome c biogenesis FN	P	P	P
Solyc00g500250	Cytochrome c oxidase subunit 1	P	P	P
Solyc00g500251	NADH-ubiquinone oxidoreductase chain 4	P	P	P
Solyc00g500252	NADH-ubiquinone oxidoreductase chain 4	P	P	P
Solyc00g500253	NADH-ubiquinone oxidoreductase chain 4	P	P	P
Solyc00g500254	50S ribosomal protein L20, chloroplastic	P	P	P
Solyc00g500255	RNA-dependent RNA polymerase	P	P	P
Solyc00g500256	NADH-ubiquinone oxidoreductase chain 5	P	P	P
Solyc00g500257	Transmembrane protein	P	-	-
Solyc00g500258	Chitinase	P	P	P
Solyc00g500259	Unknown protein	P	P	P
Solyc00g500260	Cytochrome b	P	P	P
Solyc00g500261	NADH-ubiquinone oxidoreductase chain 3	P	P	P
Solyc00g500262	Transmembrane protein	P	P	P
Solyc00g500263	RNA-dependent RNA polymerase	P	P	P
Solyc00g500264	Unknown protein	P	P	P
Solyc00g500265	Unknown protein	P	P	P
Solyc00g500266	Unknown protein	P	P	P
Solyc00g500267	Unknown protein	P	P	P
Solyc00g500268	Unknown protein	P	-	-
Solyc00g500269	Unknown protein	P	P	P
Solyc00g500270	Unknown protein	P	P	P
Solyc00g500271	NADH-ubiquinone oxidoreductase chain 5	P	P	P
Solyc00g500272	Cytochrome C oxidase subunit II-like%2C transmembrane domain-containing protein	P	P	P
Solyc00g500273	Ribosomal protein S19	P	-	-
Solyc00g500274	Ribosomal protein S3	P	-	-
Solyc00g500275	Cytochrome c oxidase subunit 2	P	P	P
Solyc00g500276	Cytochrome c oxidase subunit 2	P	P	P
Solyc00g500277	Heme exporter protein C	P	P	P
Solyc00g500278	Protein TIC 214	P	P	P
Solyc00g500279	Protein TIC 214	P	P	P
Solyc00g500280	NAD(P)H-quinone oxidoreductase subunit H, chloroplastic	P	P	P
Solyc00g500281	Retrovirus-related Pol polyprotein from transposon TNT 1-94	P	-	-
Solyc00g500282	Unknown protein	P	P	P
Solyc00g500283	Unknown protein	P	-	-
Solyc00g500284	Auxin-responsive GH3 family protein	P	P	P
Solyc00g500285	Auxin-responsive GH3 family protein	P	P	P
Solyc00g500286	Auxin-responsive GH3 family protein	P	P	P
Solyc00g500287	Auxin-responsive GH3 family protein	P	P	P
Solyc00g500288	Unknown protein	P	P	P
Solyc00g500289	Unknown protein	P	P	P
Solyc00g500290	DNA-directed RNA polymerase subunit beta''	P	P	P
Solyc00g500291	30S ribosomal protein S2, chloroplastic	P	P	P
Solyc00g500292	ATP synthase subunit alpha, chloroplastic	P	P	P
Solyc00g500293	Photosystem II reaction center protein K	P	P	P
Solyc00g500294	Unknown protein	P	P	P
Solyc00g500295	Maturase K	P	P	P
Solyc00g500296	Photosystem II protein D1	P	P	P
Solyc00g500297	50S ribosomal protein L2	P	P	P
Solyc00g500298	50S ribosomal protein L2, chloroplastic	P	P	P
Solyc00g500299	Ycf15 protein	P	P	P
Solyc00g500300	Ycf15 protein	P	P	P
Solyc00g500301	Ycf15	P	P	P
Solyc00g500302	ATPase subunit 4	P	P	P
Solyc00g500303	Cytochrome c oxidase subunit 3	P	P	P
Solyc00g500304	Protein Ycf2	P	P	P
Solyc00g500305	Unknown protein	P	P	P
Solyc00g500306	Unknown protein	P	P	P
Solyc00g500307	Unknown protein	P	P	P
Solyc00g500308	Unknown protein	P	P	P
Solyc00g500309	Ribosomal protein S3	P	-	-
Solyc00g500310	Cytochrome c oxidase subunit 2	P	P	P
Solyc00g500311	Heme exporter protein C	P	P	P
Solyc00g500312	Cytochrome b	P	P	P
Solyc00g500313	Unknown protein	P	P	P
Solyc00g500314	NADH dehydrogenase subunit 2	P	P	P
Solyc00g500315	LOW QUALITY PROTEIN: uncharacterized protein LOC112326444, partial	P	P	P
Solyc00g500316	NADH dehydrogenase subunit 2	P	P	P
Solyc00g500317	NADH-ubiquinone oxidoreductase chain 5	P	P	P
Solyc00g500318	Cytochrome C oxidase subunit II-like%2C transmembrane domain-containing protein	P	P	P
Solyc00g500319	DNA-directed RNA polymerase subunit beta''	P	P	P
Solyc00g500320	Photosystem II protein D1	P	P	P
Solyc00g500321	ATP synthase subunit b, chloroplastic	P	P	P
Solyc00g500322	ATP synthase subunit b, chloroplastic	P	P	P
Solyc00g500323	ATP synthase subunit alpha, chloroplastic	P	P	P
Solyc00g500324	Protein TIC 214	P	P	P
Solyc00g500325	Ycf15	P	P	P
Solyc00g500326	Ycf15 protein	P	P	P
Solyc00g500327	Protein Ycf2	P	P	P
Solyc00g500328	Ribosomal protein L2, plastid	P	P	P
Solyc00g500329	Photosystem II protein D1	P	P	P
Solyc00g500330	Maturase K	P	P	P
Solyc00g500331	Photosystem II reaction center protein K	P	P	P
Solyc00g500332	ATP synthase subunit alpha, chloroplastic	P	P	P
Solyc00g500333	ATP synthase subunit b, chloroplastic	P	P	P
Solyc00g500334	ATP synthase subunit c, chloroplastic	P	P	P
Solyc00g500335	ATP synthase subunit a, chloroplastic	P	P	P
Solyc00g500336	Retrovirus-related Pol polyprotein from transposon TNT 1-94	P	-	-
Solyc00g500337	Retrovirus-related Pol polyprotein from transposon TNT 1-94	P	-	-
Solyc00g500338	Unknown protein	P	P	P
Solyc00g500339	Unknown protein	P	P	P
Solyc00g500340	orf211 gene product	P	P	P
Solyc00g500341	Unknown protein	P	P	P
Solyc00g500342	Unknown protein	P	P	P
Solyc00g500343	hypothetical protein	P	P	P
Solyc00g500344	ATP synthase subunit beta, chloroplastic	P	P	P
Solyc00g500345	ATP synthase subunit alpha	P	P	P
Solyc00g500346	Transport membrane protein	P	P	P
Solyc00g500347	Cytochrome c biogenesis FN	P	P	P
Solyc00g500348	Cytochrome c biogenesis FN	P	P	P
Solyc00g500349	Cytochrome c oxidase subunit 1	P	P	P
Solyc00g500350	RNA-dependent RNA polymerase	P	P	P
Solyc00g500351	Ribosomal protein S13	P	P	P
Solyc00g500352	Unknown protein	P	-	-
Solyc00g500353	Phenylalanine ammonia-lyase	P	P	P
Solyc00g500354	Retrovirus-related Pol polyprotein from transposon TNT 1-94	P	-	-
Solyc00g500355	Unknown protein	P	P	P
Solyc00g500356	Unknown protein	P	P	P
Solyc00g500357	Transport membrane protein	P	P	P
Solyc00g500358	ATP synthase subunit alpha	P	P	P
Solyc00g500359	Cytochrome c oxidase subunit 2	P	P	P
Solyc00g500360	Cytochrome c oxidase subunit 2	P	P	P
Solyc00g500361	NADH-ubiquinone oxidoreductase chain 3	P	P	P
Solyc00g500362	Ribosomal protein L5	P	P	P
Solyc00g500363	Ribosomal protein L5	P	P	P
Solyc00g500364	Cytochrome b	P	P	P
Solyc00g500365	Unknown protein	P	P	P
Solyc00g500366	Unknown protein	P	P	P
Solyc00g500367	Unknown protein	P	P	P
Solyc00g500368	Unknown protein	P	P	P
Solyc00g500369	Unknown protein	P	P	P
Solyc00g500370	Unknown protein	P	P	P
Solyc00g500371	Unknown protein	P	P	P
Solyc00g500372	Unknown protein	P	P	P
Solyc00g500373	Magnesium transporter CorA-like family protein	P	P	P
Solyc00g500374	Unknown protein	P	P	P
Solyc00g500375	Unknown protein	P	P	P
Solyc00g500376	Unknown protein	P	P	P
Solyc00g500377	Unknown protein	P	-	-
Solyc00g500378	Unknown protein	P	-	-
Solyc00g500379	Unknown protein	P	P	P
Solyc00g500380	Unknown protein	P	P	P
Solyc00g500381	Unknown protein	P	P	P
Solyc00g500382	Unknown protein	P	P	P
Solyc00g500383	Unknown protein	P	P	P
Solyc00g500384	Unknown protein	P	P	P
Solyc00g500385	Unknown protein	P	P	P
Solyc00g500386	Unknown protein	P	P	P
Solyc00g500387	Unknown protein	P	P	P
Solyc00g500388	Unknown protein	P	P	P
Solyc00g500389	Unknown protein	P	P	P
Solyc00g500390	zinc finger CCCH domain-containing protein 24	P	P	P
Solyc00g500391	Unknown protein	P	P	P
Solyc00g500392	Unknown protein	P	P	P
Solyc00g500393	Unknown protein	P	P	P
Solyc00g500394	Unknown protein	P	P	P
Solyc00g500395	Unknown protein	P	P	P
Solyc00g500396	Unknown protein	P	P	P
Solyc00g500397	Unknown protein	P	P	P
Solyc00g500398	Unknown protein	P	P	P
Solyc00g500399	Unknown protein	P	P	P
Solyc00g500400	Unknown protein	P	P	P
Solyc00g500401	Unknown protein	P	P	P
Solyc00g500402	Unknown protein	P	P	P
Solyc00g500403	Unknown protein	P	P	P
Solyc00g500404	Unknown protein	P	P	P
Solyc00g500405	Disease resistance protein	P	P	P
Solyc00g500406	Disease resistance protein	P	P	P
Solyc00g500407	Unknown protein	P	P	P
Solyc00g500408	Unknown protein	P	P	P
Solyc00g500409	Unknown protein	P	-	-
Solyc00g500410	Ribonuclease H domain	-	-	P
Solyc00g500420	NADH-ubiquinone oxidoreductase chain 3	-	-	P
Solyc00g500430	E3 ubiquitin-protein ligase	-	-	P
Solyc00g500440	E3 ubiquitin-protein ligase	-	-	P
Solyc00g500450	Maturase	-	-	P
Solyc00g500460	Cytochrome c oxidase subunit 2	-	-	P
Solyc00g500470	agamous-like MADS-box protein AGL66	-	-	P
Solyc00g500480	Ribonuclease H domain	-	-	P
Solyc01g004000	Unknown protein	P	P	P
Solyc01g004002	Unknown protein	P	P	P
Solyc01g004004	Unknown protein	P	P	P
Solyc01g004006	Unknown protein	P	P	P
Solyc01g004008	Unknown protein	P	P	P
Solyc01g005000	Glutamate decarboxylase	P	P	P
Solyc01g005010	protein XRI1-like	P	P	P
Solyc01g005020	Salt Overly Sensitive 1	P	P	P
Solyc01g005030	MAP kinase kinase kinase 1	P	P	P
Solyc01g005040	CASP-like protein	P	P	P
Solyc01g005050	CASP-like protein	P	P	P
Solyc01g005060	Zinc finger protein	P	P	P
Solyc01g005070	ENTH/ANTH/VHS superfamily protein	P	P	P
Solyc01g005080	65-kDa microtubule-associated protein 6	P	P	P
Solyc01g005090	Type I inositol polyphosphate 5-phosphatase 5	P	P	P
Solyc01g005100	2-oxoglutarate	P	P	P
Solyc01g005110	Dolichol-phosphate mannosyltransferase-related protein	P	P	P
Solyc01g005120	Xyloglucan endotransglucosylase/hydrolase	P	P	P
Solyc01g005130	Zinc finger protein 1	P	P	P
Solyc01g005140	Cytochrome b561/ferric reductase transmembrane	P	P	P
Solyc01g005150	Cytochrome b561/ferric reductase transmembrane protein family	P	P	P
Solyc01g005160	RING-type E3 ubiquitin transferase	P	P	P
Solyc01g005170	ENTH/ANTH/VHS superfamily protein	-	P	P
Solyc01g005180	protein LITTLE ZIPPER 3	P	P	P
Solyc01g005210	Trehalose-6-phosphate synthase	P	P	P
Solyc01g005220	MACPF domain-containing protein	P	P	P
Solyc01g005230	S-adenosyl-L-methionine-dependent methyltransferases superfamily protein	P	P	P
Solyc01g005240	Aspartokinase	P	P	P
Solyc01g005250	Aspartate-semialdehyde dehydrogenase	P	P	P
Solyc01g005253	Sec14p-like phosphatidylinositol transfer family protein	P	P	P
Solyc01g005257	Sec14p-like phosphatidylinositol transfer family protein	P	P	P
Solyc01g005280	Sec14p-like phosphatidylinositol transfer family protein	P	P	P
Solyc01g005290	Sec14p-like phosphatidylinositol transfer family protein	P	P	P
Solyc01g005300	Adagio-like protein 1	P	-	P
Solyc01g005310	Dynamin	P	P	P
Solyc01g005320	3-oxo-5-alpha-steroid 4-dehydrogenase	P	P	P
Solyc01g005330	Microtubule-associated protein 70	P	P	P
Solyc01g005340	Ankyrin repeat-containing protein	P	P	P
Solyc01g005350	S-adenosyl-L-methionine-dependent methyltransferases superfamily protein	P	P	P
Solyc01g005360	S-adenosyl-L-methionine-dependent methyltransferases superfamily protein	P	-	P
Solyc01g005370	Calcium-dependent protein kinase	P	P	P
Solyc01g005380	Histone-lysine N-methyltransferase setd3	P	P	P
Solyc01g005385	Histone-lysine N-methyltransferase setd3	-	P	P
Solyc01g005390	Nudix hydrolase	P	P	P
Solyc01g005400	Caleosin	P	P	P
Solyc01g005410	Caleosin	P	P	P
Solyc01g005420	C2 calcium-dependent membrane targeting	P	P	P
Solyc01g005430	Plant ubx domain-containing protein 2	P	P	P
Solyc01g005440	Jasmonate ZIM-domain protein 2	P	P	P
Solyc01g005450	F-box protein SKIP28	P	P	P
Solyc01g005460	Dynein light chain	P	P	P
Solyc01g005470	protein PLANT CADMIUM RESISTANCE 2-like	P	P	P
Solyc01g005480	transmembrane protein%2C putative	P	P	P
Solyc01g005490	IAA-amino acid hydrolase ILR1	P	P	P
Solyc01g005500	NAD(P)-binding Rossmann-fold superfamily protein	P	P	P
Solyc01g005510	L-ascorbate oxidase homolog	P	P	P
Solyc01g005520	Protein LOW PSII ACCUMULATION 1, chloroplastic	P	P	P
Solyc01g005530	nuclear polyadenylated RNA-binding protein	P	P	P
Solyc01g005540	Lysine--tRNA ligase	P	P	P
Solyc01g005550	DUF239 domain-containing protein/DUF4409 domain-containing protein	P	P	P
Solyc01g005560	Isocitrate dehydrogenase [NADP]	P	P	P
Solyc01g005570	hypothetical protein	P	P	P
Solyc01g005580	hypothetical protein	P	P	P
Solyc01g005590	Unknown protein	P	P	P
Solyc01g005600	5'-adenylylsulfate reductase-like 5	P	P	P
Solyc01g005610	GDSL esterase/lipase	P	P	P
Solyc01g005620	oxoglutarate/malate translocator	P	P	P
Solyc01g005630	Ethylene-responsive transcription factor	P	P	P
Solyc01g005640	Histidine-tRNA ligase	P	P	P
Solyc01g005650	RBR-type E3 ubiquitin transferase	P	P	P
Solyc01g005660	R2R3MYB transcription factor 5	P	P	P
Solyc01g005670	BTB/POZ domain-containing protein	P	P	P
Solyc01g005680	Cytokinin riboside 5'-monophosphate phosphoribohydrolase	P	P	P
Solyc01g005690	Calcium ion binding protein	P	P	P
Solyc01g005700	Transposase, MuDR, MULE transposase domain protein	P	-	P
Solyc01g005710	Hcr9-Avr9-hir2	P	P	P
Solyc01g005720	NL0D	P	-	P
Solyc01g005730	NL0C	P	P	P
Solyc01g005740	Unknown protein	P	-	P
Solyc01g005750	Lipoxygenase	P	P	P
Solyc01g005760	NL0D	P	P	P
Solyc01g005770	Unknown protein	P	P	P
Solyc01g005780	NL0E	P	P	P
Solyc01g005783	Unknown protein	P	P	P
Solyc01g005787	Unknown protein	P	P	P
Solyc01g005790	Pentatricopeptide repeat	P	P	P
Solyc01g005800	Calmodulin binding protein	P	P	P
Solyc01g005810	Protein MAK16 homolog	P	P	P
Solyc01g005820	Serine/arginine-rich-splicing factor SCL30A	P	P	P
Solyc01g005830	Glucan endo-1,3-beta-glucosidase 4	P	P	P
Solyc01g005840	Ubiquitin conjugating enzyme	P	P	P
Solyc01g005850	Extensin-like protein Dif54	P	P	P
Solyc01g005860	Unknown protein	P	P	P
Solyc01g005870	Cf-like protein	P	P	P
Solyc01g005880	Extensin-like protein Dif10	P	P	P
Solyc01g005890	extensin-2-like	P	P	P
Solyc01g005900	Transferase	P	P	P
Solyc01g005910	Acid phosphatase/vanadium-dependent haloperoxidase-related protein	P	P	P
Solyc01g005920	Amino acid/polyamine transporter I	P	P	P
Solyc01g005930	Lipase/lipooxygenase%2C PLAT/LH2 family protein	P	P	P
Solyc01g005940	Phytoene synthase, chloroplastic	P	P	P
Solyc01g005950	Serine/threonine-protein phosphatase	P	P	P
Solyc01g005960	RNA helicase DEAD1	P	P	P
Solyc01g005970	F-box/kelch-repeat protein	P	P	P
Solyc01g005980	transmembrane protein%2C putative	P	P	P
Solyc01g005985	Bifunctional inhibitor/lipid-transfer protein/seed storage 2S albumin superfamily protein, putative	P	P	P
Solyc01g006000	GPI mannosyltransferase 2	P	P	P
Solyc01g006010	Branchpoint-bridging protein	P	P	P
Solyc01g006020	BnaCnng41690D protein	P	-	P
Solyc01g006040	E3 ubiquitin protein ligase	P	P	P
Solyc01g006050	transmembrane protein 45B-like	P	P	P
Solyc01g006055	Dirigent protein	P	P	P
Solyc01g006070	transmembrane protein 45B-like	-	P	P
Solyc01g006080	Plant/protein	P	P	P
Solyc01g006090	Eukaryotic rRNA processing	P	P	P
Solyc01g006100	cytosine-5 DNA methyltransferase1L	P	P	P
Solyc01g006110	PP2A regulatory subunit TAP46	P	P	P
Solyc01g006120	Protein kinase family protein	P	P	P
Solyc01g006130	DnaJ/Hsp40 cysteine-rich domain superfamily protein	P	-	P
Solyc01g006140	CDT1-like protein a, chloroplastic	P	P	P
Solyc01g006150	Cation efflux protein	P	P	P
Solyc01g006160	60S acidic ribosomal protein P1	P	P	P
Solyc01g006170	Eukaryotic rRNA processing	P	P	P
Solyc01g006180	P-loop containing nucleoside triphosphate hydrolases superfamily protein	P	P	P
Solyc01g006190	E3 ubiquitin-protein ligase	P	P	P
Solyc01g006200	Unknown protein	P	P	P
Solyc01g006210	Non-structural maintenance of chromosomes element 1	P	P	P
Solyc01g006220	histone-lysine N-methyltransferase ASHH3	P	P	P
Solyc01g006230	Cysteine protease	P	P	P
Solyc01g006240	Inactive protein restricted tev movement 1	P	P	P
Solyc01g006250	F-box protein	P	P	P
Solyc01g006260	Ribonuclease P/MRP protein subunit POP5	P	P	P
Solyc01g006270	Unknown protein	P	P	P
Solyc01g006280	Formate--tetrahydrofolate ligase	P	P	P
Solyc01g006290	Peroxidase	P	-	P
Solyc01g006300	LECEVI1A	P	P	P
Solyc01g006310	Peroxidase	P	P	P
Solyc01g006320	Late embryogenesis abundant	P	P	P
Solyc01g006330	Plastid-lipid associated protein PAP / fibrillin family protein	P	P	P
Solyc01g006340	DEAD-box ATP-dependent RNA helicase 41	P	P	P
Solyc01g006350	Callose synthase 1	P	P	P
Solyc01g006360	Callose synthase 9	P	P	P
Solyc01g006370	Callose synthase	P	P	P
Solyc01g006380	RING-type E3 ubiquitin transferase	P	P	P
Solyc01g006390	Pistil extensin like protein, partial CDS only	P	P	P
Solyc01g006400	Pistil extensin like protein, partial CDS only	P	P	P
Solyc01g006410	Pistil extensin like protein, partial CDS only	P	P	P
Solyc01g006420	Unknown protein	P	P	P
Solyc01g006430	Fatty acid desaturase	P	P	P
Solyc01g006440	Protein NRT1/ PTR FAMILY 7	P	P	P
Solyc01g006450	Enoyl-[acyl-carrier-protein] reductase [NADH], chloroplastic	P	-	P
Solyc01g006460	Non-structural maintenance of chromosomes element 4-like protein B	P	P	P
Solyc01g006480	Alpha/beta-Hydrolases superfamily protein	P	P	P
Solyc01g006490	UPF0061 protein	P	-	P
Solyc01g006500	Pentatricopeptide repeat-containing protein	P	P	P
Solyc01g006510	sorbitol related enzyme	P	P	P
Solyc01g006520	Receptor-like protein kinase	P	P	P
Solyc01g006530	Receptor-like protein kinase	P	P	P
Solyc01g006540	lipoxygenase C	P	P	P
Solyc01g006550	Receptor-like protein Cf-9 homolog	P	P	P
Solyc01g006555	Lipoxygenase	P	P	P
Solyc01g006580	2-oxoglutarate	P	P	P
Solyc01g006585	2-oxoglutarate	P	P	P
Solyc01g006590	Receptor-like protein kinase	P	P	P
Solyc01g006600	AMP-dependent synthetase/ligase	P	P	P
Solyc01g006610	2-oxoglutarate	P	P	P
Solyc01g006620	C2 calcium/lipid-binding plant phosphoribosyltransferase family protein	P	P	P
Solyc01g006630	NAD(P)-binding Rossmann-fold superfamily protein	P	P	P
Solyc01g006640	AMP-dependent synthetase/ligase	P	P	P
Solyc01g006650	ETHYLENE INSENSITIVE 3-like 3 protein	P	P	P
Solyc01g006660	Subtilisin-like protease-like protein	P	P	P
Solyc01g006670	Glycosyltransferase	P	P	P
Solyc01g006680	2-oxoglutarate	P	P	P
Solyc01g006690	IRK-interacting protein	P	-	P
Solyc01g006700	downstream neighbor of Son	P	P	P
Solyc01g006710	Helicase	P	P	P
Solyc01g006720	ABC transporter G family member 27	P	P	P
Solyc01g006730	Calcium-dependent protein kinase	P	-	P
Solyc01g006740	Sucrose-phosphatase	P	P	P
Solyc01g006750	Unknown protein	P	P	P
Solyc01g006760	Transmembrane protein	P	P	P
Solyc01g006770	DUF604 domain-containing protein	P	P	P
Solyc01g006780	Unknown protein	P	P	P
Solyc01g006790	hypothetical protein	P	-	P
Solyc01g006800	Methionine aminopeptidase 2	P	P	P
Solyc01g006810	E3 ubiquitin-protein ligase RHF2A-like	P	P	P
Solyc01g006820	Unknown protein	P	P	P
Solyc01g006830	Protein WVD2-like 1	P	P	P
Solyc01g006840	Calcium-dependent protein kinase	P	P	P
Solyc01g006845	Unknown protein	P	P	P
Solyc01g006850	Pentatricopeptide repeat	P	P	P
Solyc01g006860	Co-chaperone, HscB-like protein	P	P	P
Solyc01g006870	Polyketide cyclase/dehydrase/lipid transport superfamily protein	P	P	P
Solyc01g006880	Histone-lysine N-methyltransferase ATXR7	P	P	P
Solyc01g006890	EEIG1/EHBP1 N-terminal domain	P	P	P
Solyc01g006900	MD-2-related lipid recognition domain-containing protein / ML domain-containing protein	P	P	P
Solyc01g006910	RING/U-box superfamily protein	P	P	P
Solyc01g006920	Pentatricopeptide repeat-containing protein	P	P	P
Solyc01g006930	Nuclear transcription factor Y subunit A-4	P	P	P
Solyc01g006940	RNA-binding protein CP33, chloroplastic	P	P	P
Solyc01g006950	syntaxin-121-like	P	P	P
Solyc01g006960	Trafficking protein particle complex subunit 8	P	P	P
Solyc01g006970	RNA helicase family protein	P	P	P
Solyc01g006980	Malonyl CoA-acyl carrier protein transacylase containing protein, expressed	P	P	P
Solyc01g006990	F-box family protein	P	P	P
Solyc01g006993	Dof zinc finger protein DOF2	-	P	P
Solyc01g006997	Dof zinc finger protein DOF2	-	P	P
Solyc01g007000	RING-type E3 ubiquitin transferase	P	-	P
Solyc01g007010	RING-type E3 ubiquitin transferase	P	P	P
Solyc01g007020	RING-type E3 ubiquitin transferase	P	-	P
Solyc01g007030	RING-type E3 ubiquitin transferase	P	P	P
Solyc01g007040	RING-type E3 ubiquitin transferase	P	P	P
Solyc01g007050	RING-type E3 ubiquitin transferase	P	P	P
Solyc01g007060	BTB/POZ domain-containing protein	P	P	P
Solyc01g007070	BEL1-like homeodomain protein 3	P	P	P
Solyc01g007080	Aluminum-activated malate transporter	P	P	P
Solyc01g007090	Aluminum-activated malate transporter	P	P	P
Solyc01g007100	Digalactosyldiacylglycerol synthase 1, chloroplastic	P	P	P
Solyc01g007110	LRAT-like domain	P	P	P
Solyc01g007120	Protein serine/threonine kinase	P	P	P
Solyc01g007130	Receptor protein kinase	P	P	P
Solyc01g007140	ARM repeat superfamily protein	P	P	P
Solyc01g007150	Coatomer subunit beta	P	P	P
Solyc01g007160	protein CHROMOSOME TRANSMISSION FIDELITY 7	P	P	P
Solyc01g007170	C2 calcium/lipid-binding plant phosphoribosyltransferase family protein	P	P	P
Solyc01g007180	Spc97/Spc98 family of spindle pole body	P	P	P
Solyc01g007190	Unknown protein	P	-	P
Solyc01g007200	Unknown protein	P	P	P
Solyc01g007210	Unknown protein	P	P	P
Solyc01g007220	Late embryogenesis abundant	P	P	P
Solyc01g007230	Late embryogenesis abundant	P	-	P
Solyc01g007240	Late embryogenesis abundant	P	P	P
Solyc01g007250	U3 small nucleolar ribonucleoprotein imp4	P	P	P
Solyc01g007260	Double Clp-N motif-containing P-loop nucleoside triphosphate hydrolases superfamily protein	P	P	P
Solyc01g007263	Cytokinin riboside 5'-monophosphate phosphoribohydrolase	P	-	-
Solyc01g007267	Pentatricopeptide repeat	P	P	P
Solyc01g007740	2-Cys peroxiredoxin	P	-	P
Solyc01g007750	Mitochondrial transcription termination factor family protein	P	P	P
Solyc01g007760	Transcription factor E2FA	P	P	P
Solyc01g007770	hypothetical protein	P	P	P
Solyc01g007780	HVA22-like protein	P	P	P
Solyc01g007790	alpha/beta-Hydrolases superfamily protein	P	P	P
Solyc01g007800	ovate family protein 2	P	P	P
Solyc01g007810	ovate family protein 3	P	P	P
Solyc01g007830	Condensin complex subunit 2	P	P	P
Solyc01g007840	Polynucleotidyl transferase, ribonuclease H-like superfamily protein	P	P	P
Solyc01g007850	Pentatricopeptide repeat	P	P	P
Solyc01g007860	Ubiquitin-conjugating enzyme variant	P	P	P
Solyc01g007870	hypothetical protein	P	P	P
Solyc01g007880	Phosphatidylinositol 4-phosphate 5-kinase	P	P	P
Solyc01g007890	Protein indeterminate-domain 5, chloroplastic	P	P	P
Solyc01g007900	Tobamovirus multiplication protein 3	P	-	P
Solyc01g007910	succinyl-CoA ligase alpha 1 subunit	P	P	P
Solyc01g007920	Isochorismatase-like	P	P	P
Solyc01g007930	F-box protein	P	P	P
Solyc01g007940	Alanine aminotransferase 2	P	P	P
Solyc01g007950	Peroxidase	P	P	P
Solyc01g007960	Cysteine-rich receptor-like protein kinase 2	P	P	P
Solyc01g007970	Cysteine-rich receptor-like protein kinase 2	P	P	P
Solyc01g007980	Cysteine-rich receptor-like protein kinase 2	P	P	P
Solyc01g007990	Cysteine-rich receptor-like protein kinase 2	P	P	P
Solyc01g008000	ADP-ribosylation factor	P	P	P
Solyc01g008010	DUF220 domain-containing protein	P	P	P
Solyc01g008020	Equilibrative nucleotide transporter 1	P	P	P
Solyc01g008040	F-box protein	P	P	P
Solyc01g008050	TRICHOME BIREFRINGENCE-LIKE 27	P	P	P
Solyc01g008060	Ribonuclease H	P	P	P
Solyc01g008070	Plant/MCA23-20 protein	P	P	P
Solyc01g008080	40S ribosomal protein S27	P	P	P
Solyc01g008090	40S ribosomal protein S27	P	P	P
Solyc01g008100	Transferring glycosyl group transferase	P	P	P
Solyc01g008110	Cytochrome P450	P	P	P
Solyc01g008120	Histone acetyltransferase HAC12	P	P	P
Solyc01g008130	Glutaredoxin-related protein	P	P	P
Solyc01g008140	Phytosulfokine receptor 1	P	P	P
Solyc01g008150	Unknown protein	P	P	P
Solyc01g008160	Protein SLOW GREEN 1, chloroplastic	P	P	P
Solyc01g008170	Zinc finger transcription factor 5	P	P	P
Solyc01g008180	Remorin	P	P	P
Solyc01g008190	INO80 complex subunit D-like	P	P	P
Solyc01g008200	INO80 complex subunit D-like	P	P	P
Solyc01g008220	UPF0664 stress-induced protein C29B12	P	P	P
Solyc01g008230	TCP transcription factor 15	P	P	P
Solyc01g008240	Sugar transporter protein 9	P	P	P
Solyc01g008250	Thioredoxin	P	P	P
Solyc01g008260	E2F-associated phosphoprotein	P	P	P
Solyc01g008270	Prefoldin subunit 5	P	P	P
Solyc01g008280	Serine/threonine-protein phosphatase 2A activator	P	-	P
Solyc01g008290	Dihydroorotate dehydrogenase	P	P	P
Solyc01g008300	HXXXD-type acyl-transferase family protein	P	P	P
Solyc01g008310	Phenylalanine--tRNA ligase beta subunit	P	-	P
Solyc01g008320	Shoot gravitropism 2	P	P	P
Solyc01g008330	Biotin carboxylase	P	P	P
Solyc01g008340	L19 ribosomal protein	P	P	P
Solyc01g008360	RNA binding protein	P	P	P
Solyc01g008370	26S proteasome non-ATPase regulatory subunit 7	P	P	P
Solyc01g008390	Hcr9-OR2C	P	P	P
Solyc01g008400	Unknown protein	P	P	P
Solyc01g008410	Hcr9-OR2C	P	P	P
Solyc01g008420	Protein DETOXIFICATION	P	P	P
Solyc01g008425	Unknown protein	P	P	P
Solyc01g008440	Calcium-dependent protein kinase	P	P	P
Solyc01g008450	2Fe-2S ferredoxin	P	P	P
Solyc01g008460	2Fe-2S ferredoxin	P	P	P
Solyc01g008470	Translocation protein Sec62	P	P	P
Solyc01g008473	Unknown protein	P	P	P
Solyc01g008475	Unknown protein	P	P	P
Solyc01g008477	Unknown protein	P	P	P
Solyc01g008479	Unknown protein	P	P	P
Solyc01g008480	Pentatricopeptide repeat	P	P	P
Solyc01g008490	Nuclear transcription factor Y subunit A-7	P	P	P
Solyc01g008500	Receptor-like protein kinase	P	P	P
Solyc01g008510	photosystem II 5 kDa protein, chloroplastic-like	P	P	P
Solyc01g008520	Homolog of X-ray repair cross complementing 2	P	P	P
Solyc01g008530	phenylacetaldehyde reductase 1	P	P	P
Solyc01g008540	Cinnamoyl-CoA reductase 1	P	P	P
Solyc01g008550	phenylacetaldehyde reductase 2	P	P	P
Solyc01g008560	NAD kinase	P	P	P
Solyc01g008570	Receptor-like protein kinase	P	P	P
Solyc01g008580	Zinc transporter protein	P	P	P
Solyc01g008590	Zinc transporter protein	P	P	P
Solyc01g008600	Zinc finger CCCH domain-containing protein 55	P	P	P
Solyc01g008610	Glucan endo-1,3-beta-glucosidase	P	P	P
Solyc01g008620	Glucan endo-1,3-beta-glucosidase	P	P	P
Solyc01g008640	Cytochrome	P	P	P
Solyc01g008650	Cytochrome	P	P	P
Solyc01g008660	F-box protein	P	P	P
Solyc01g008670	Cytochrome	P	P	P
Solyc01g008680	S2 self-incompatibility locus-linked pollen 3	P	-	P
Solyc01g008690	GDP-mannose transporter	P	P	P
Solyc01g008700	MutS2	P	-	P
Solyc01g008710	1	P	P	P
Solyc01g008720	Mannan endo-1,4-beta-mannosidase 4	P	P	P
Solyc01g008730	BZIP transcription factor	P	P	P
Solyc01g008740	Calcium-dependent protein kinase	P	P	P
Solyc01g008760	mediator-associated protein 2-like	P	P	P
Solyc01g008770	Rho GTPase-activating protein 7	P	P	P
Solyc01g008780	Phospholipase A2 family protein	P	P	P
Solyc01g008790	Non-specific phospholipase C6	P	P	P
Solyc01g008800	Disease resistance protein	P	P	P
Solyc01g008810	RING/U-box superfamily protein	P	P	P
Solyc01g008820	signal peptide peptidase-like	P	P	P
Solyc01g008830	L-ascorbate oxidase	P	P	P
Solyc01g008840	COP9 signalosome complex subunit 2	P	P	P
Solyc01g008850	Non-specific serine/threonine protein kinase	P	P	P
Solyc01g008860	Protein kinase APK1B, chloroplastic	P	P	P
Solyc01g008870	Protein kinase APK1B, chloroplastic	P	P	P
Solyc01g008880	Solanum lycopersicum Cytokinin Response Factor 8	P	P	P
Solyc01g008890	Solanum lycopersicum Cytokinin Response Factor 3	P	P	P
Solyc01g008900	D-cysteine desulfhydrase 2, mitochondrial	P	P	P
Solyc01g008910	Transcription factor GRAS	P	P	P
Solyc01g008920	NAD(P)-binding Rossmann-fold superfamily protein	P	-	P
Solyc01g008930	AUREA phytochromobilin synthase	P	P	P
Solyc01g008940	Unknown protein	P	P	P
Solyc01g008950	Calmodulin 1	P	-	P
Solyc01g008960	Argonaute 4a	P	P	P
Solyc01g008970	RNA-binding	P	P	P
Solyc01g008980	Abscisic acid-insensitive 5-like protein	P	P	P
Solyc01g008990	THO complex subunit 7B	P	P	P
Solyc01g009000	RING/U-box superfamily protein	P	P	P
Solyc01g009010	4-diphosphocytidyl-2-C-methyl-D-erythritol kinase	P	P	P
Solyc01g009020	Cysteine proteinase inhibitor	P	P	P
Solyc01g009030	dgd1 suppressor 1 Chr5:3974374-3978066 REVERSE LENGTH 602 201606	P	P	P
Solyc01g009040	cyclinB1_4	P	-	P
Solyc01g009050	Molybdopterin biosynthesis protein CNX1	P	P	P
Solyc01g009060	BTB-POZ and MATH domain protein	P	P	P
Solyc01g009070	gamyb-like 1	P	P	P
Solyc01g009080	Zeaxanthin epoxidase, chloroplastic	P	P	P
Solyc01g009090	Serrate RNA effector molecule	P	P	P
Solyc01g009100	60S ribosomal protein L30	P	P	P
Solyc01g009120	Histone deacetylase	P	P	P
Solyc01g009140	Endoribonuclease Dicer-like protein 2	P	P	P
Solyc01g009145	Glycosyl hydrolase	P	P	P
Solyc01g009160	Late embryogenesis abundant	P	P	P
Solyc01g009165	Retrovirus-related Pol polyprotein from transposon TNT 1-94	P	-	-
Solyc01g009170	EIL-EIN3/EIL	P	P	P
Solyc01g009180	5-methyltetrahydropteroyltriglutamate--homocysteine methyltransferase	P	P	P
Solyc01g009190	Double-stranded RNA-binding protein 1	P	P	P
Solyc01g009200	inactive protein RESTRICTED TEV MOVEMENT 2-like	P	-	P
Solyc01g009210	Unknown protein	P	P	P
Solyc01g009220	inactive protein RESTRICTED TEV MOVEMENT 2-like	P	P	P
Solyc01g009230	sitiens	P	P	P
Solyc01g009240	Glycosyl hydrolase family protein	P	P	P
Solyc01g009245	Chlororespiratory reduction 42	P	P	P
Solyc01g009250	hypothetical protein	P	P	P
Solyc01g009260	protein FAF-like, chloroplastic	P	P	P
Solyc01g009270	protein FAF-like, chloroplastic	P	P	P
Solyc01g009280	Serine/threonine-protein phosphatase	P	P	P
Solyc01g009290	Protein CLP1 homolog	P	P	P
Solyc01g009300	Serine/threonine-protein kinase Nek2	P	P	P
Solyc01g009305	Unknown protein	P	P	P
Solyc01g009310	meloidogyne-induced giant cell protein DB217	P	P	P
Solyc01g009320	RING-type E3 ubiquitin transferase	P	-	P
Solyc01g009330	RING-type E3 ubiquitin transferase	P	P	P
Solyc01g009335	Transcription repressor OFP6	-	P	P
Solyc01g009340	Protein IQ-domain 14-like	P	P	P
Solyc01g009350	Polynucleotidyl transferase, ribonuclease H-like superfamily protein	P	P	P
Solyc01g009360	Polynucleotidyl transferase, ribonuclease H-like superfamily protein	P	P	P
Solyc01g009370	Cytochrome P450	P	P	P
Solyc01g009380	Nicalin	P	P	P
Solyc01g009390	mRNA-decapping enzyme-like protein	P	P	P
Solyc01g009400	Peroxidase	P	P	P
Solyc01g009410	Peroxidase	P	P	P
Solyc01g009420	UDP-apiose/UDP-xylose synthase	P	P	P
Solyc01g009430	hypothetical protein	P	P	P
Solyc01g009440	Dehydration-responsive element-binding protein 1B	P	P	P
Solyc01g009443	Mitochondrial inner membrane protease ATP23	P	P	P
Solyc01g009447	60S acidic ribosomal protein family	P	P	P
Solyc01g009470	Poly [ADP-ribose] polymerase	P	P	P
Solyc01g009480	Alpha/beta-Hydrolases superfamily protein	P	P	P
Solyc01g009490	DUF4228 domain-containing protein	P	P	P
Solyc01g009500	Alpha/beta-Hydrolases superfamily protein	P	P	P
Solyc01g009505	Unknown protein	P	P	P
Solyc01g009510	Abscisic acid responsive elements-binding factor 2	P	P	P
Solyc01g009520	Ribosomal protein	P	P	P
Solyc01g009530	plant/protein	P	P	P
Solyc01g009540	Plant/T31B5-30 protein	P	P	P
Solyc01g009550	Protein TIC 214	P	P	P
Solyc01g009560	Terminal flower 1	P	-	P
Solyc01g009565	receptor-like protein 12	P	P	P
Solyc01g009580	Terminal flower 1	P	P	P
Solyc01g009590	Stamen-specific protein FIL1	P	P	P
Solyc01g009600	S-adenosyl-L-methionine-dependent methyltransferases superfamily protein	P	P	P
Solyc01g009610	Protein phosphatase inhibitor 2-like	P	P	P
Solyc01g009620	Cleavage and polyadenylation specificity factor subunit 5	P	P	P
Solyc01g009630	Cleavage and polyadenylation specificity factor subunit 5	P	P	P
Solyc01g009640	Pectin lyase-like superfamily protein	P	P	P
Solyc01g009650	MYB transcription factor	P	P	P
Solyc01g009660	Low-temperature-induced 65 kDa protein	P	P	P
Solyc01g009670	Poly	P	P	P
Solyc01g009690	SC0A	P	P	P
Solyc01g009700	NL0E	P	P	P
Solyc01g009705	Unknown protein	P	P	P
Solyc01g009710	Unknown protein	P	P	P
Solyc01g009720	E3 ubiquitin protein ligase DRIP2	P	P	P
Solyc01g009730	protein TIFY 9-like	P	P	P
Solyc01g009735	protein TIFY 9-like	P	P	P
Solyc01g009740	jasmonate-zim-domain protein 10 Chr5:4219001-4219996 FORWARD LENGTH 185 201606	P	P	P
Solyc01g009750	cysteine-rich and transmembrane domain-containing protein WIH2	P	P	P
Solyc01g009760	GRAM domain family protein	P	P	P
Solyc01g009770	ATP-dependent RNA helicase	P	P	P
Solyc01g009780	GSH-induced LITAF domain protein	P	P	P
Solyc01g009790	Unknown protein	P	P	P
Solyc01g009795	Unknown protein	P	P	P
Solyc01g009810	Leucine-rich repeat protein	P	P	P
Solyc01g009820	Hydroxyproline-rich glycoprotein family protein	P	P	P
Solyc01g009830	Nucleotide/sugar transporter family protein	P	P	P
Solyc01g009840	Transcription factor GRAS	P	P	P
Solyc01g009850	hypothetical protein Chr1:9527956-9528814 REVERSE LENGTH 81 201606	P	P	P
Solyc01g009860	NAC domain-containing protein	P	P	P
Solyc01g009870	Glycerophosphodiester phosphodiesterase	P	P	P
Solyc01g009880	Exocyst subunit Exo70 family protein	P	P	P
Solyc01g009890	Glutaredoxin	P	P	P
Solyc01g009900	Glutaredoxin	P	P	P
Solyc01g009910	Glutaredoxin	P	P	P
Solyc01g009920	Histidine kinase-, DNA gyrase B-, and HSP90-like ATPase family protein	P	P	P
Solyc01g009930	receptor-like protein 12	P	P	P
Solyc01g009935	auxin-responsive protein SAUR71-like	-	P	P
Solyc01g009940	5-methylthioadenosine/S-adenosylhomocysteine deaminase	P	P	P
Solyc01g009960	Acyl-[acyl-carrier-protein] desaturase	P	P	P
Solyc01g009970	Hydrolase	P	P	P
Solyc01g009975	Retrovirus-related Pol polyprotein from transposon TNT 1-94	P	-	-
Solyc01g009980	Retrovirus-related Pol polyprotein from transposon TNT 1-94	P	-	P
Solyc01g009990	Peptidyl-prolyl cis-trans isomerase	P	P	P
Solyc01g010000	ACT domain-containing protein	P	P	P
Solyc01g010020	Calmodulin	P	P	P
Solyc01g010030	Proline-rich receptor-like protein kinase PERK13	P	P	P
Solyc01g010050	S-adenosylmethionine decarboxylase 3	P	P	P
Solyc01g010060	Unknown protein	P	P	P
Solyc01g010063	Unknown protein	P	-	-
Solyc01g010065	Serine/threonine-protein phosphatase 7 long form-like protein	P	-	-
Solyc01g010067	Ty3/gypsy retrotransposon protein	P	-	-
Solyc01g010080	Potassium channel AKT1	P	P	P
Solyc01g010130	bHLH transcription factor 001	P	P	P
Solyc01g010140	18S pre-ribosomal assembly protein gar2-like protein	P	P	P
Solyc01g010150	ACT domain-containing protein	P	P	P
Solyc01g010160	Beta-glucosidase 34	P	P	P
Solyc01g010170	beta-glucosidase 40	P	P	P
Solyc01g010175	Retrovirus-related Pol polyprotein from transposon TNT 1-94	P	-	-
Solyc01g010180	Unknown protein	P	P	P
Solyc01g010185	Retrovirus-related Pol polyprotein from transposon TNT 1-94	P	-	-
Solyc01g010210	Unknown protein	P	P	P
Solyc01g010215	UBN2 domain-containing protein	P	P	P
Solyc01g010220	Copia-like polyprotein/retrotransposon	P	-	P
Solyc01g010230	MDIS1-interacting receptor like kinase 2	P	P	P
Solyc01g010240	CRABS CLAW a	P	P	P
Solyc01g010250	6-phosphogluconolactonase	P	P	P
Solyc01g010260	Cytochrome 93A3	P	P	P
Solyc01g010270	Protein SPIRAL1	P	P	P
Solyc01g010280	suppressor SRP40-like protein	P	P	P
Solyc01g010290	Ureide permease	P	P	P
Solyc01g010310	Carbohydrate-binding X8 domain superfamily protein	P	P	P
Solyc01g010315	Serine/threonine-protein phosphatase 7 long form-like protein	-	P	P
Solyc01g010350	triose phosphate/phosphate translocator, chloroplastic-like	P	P	P
Solyc01g010360	14-3-3 protein	P	P	P
Solyc01g010365	Unknown protein	P	P	P
Solyc01g010370	S-adenosyl-L-methionine-dependent methyltransferases superfamily protein	P	P	P
Solyc01g010390	Beta-glucosidase 34	P	P	P
Solyc01g010400	RlpA-like double-psi beta-barrel domain-containing protein	P	P	P
Solyc01g010405	Plant transposase	P	-	-
Solyc01g010410	Zinc finger protein	P	P	P
Solyc01g010415	Retrovirus-related Pol polyprotein from transposon TNT 1-94	P	-	-
Solyc01g010420	Actin cross-linking protein	P	-	P
Solyc01g010430	Actin cross-linking protein, putative	P	P	P
Solyc01g010440	Glycine-rich protein	P	P	P
Solyc01g010460	5'-AMP-activated protein kinase subunit beta-2	P	-	P
Solyc01g010470	5'-AMP-activated protein kinase subunit beta-2	P	P	P
Solyc01g010480	Protein TWIN LOV 1	P	P	P
Solyc01g010490	Cytochrome P450	P	P	P
Solyc01g010500	EIN3-binding F-box protein 1	P	P	P
Solyc01g010510	Pentatricopeptide repeat-containing protein, mitochondrial	P	P	P
Solyc01g010520	Helicase with zinc finger protein	P	P	P
Solyc01g010530	Sugar transporter protein 5	P	P	P
Solyc01g010540	40S ribosomal protein S9	P	P	P
Solyc01g010550	Unknown protein	P	P	P
Solyc01g010570	Mucin-related protein	P	P	P
Solyc01g010580	40S ribosomal protein S9	P	P	P
Solyc01g010590	Peptidyl-prolyl cis-trans isomerase	P	P	P
Solyc01g010600	Homeobox-leucine zipper protein HOX21	P	P	P
Solyc01g010640	NAD(P)-linked oxidoreductase superfamily protein	P	P	P
Solyc01g010650	UDP-galactose UDP-glucose transporter 3-like protein	P	P	P
Solyc01g010660	Protein kinase 2B, chloroplastic	P	P	P
Solyc01g010670	Unknown protein	P	P	P
Solyc01g010690	Quinoprotein alcohol dehydrogenase-like superfamily	P	P	P
Solyc01g010700	SNF1-related protein kinase regulatory subunit gamma-1-like	P	P	P
Solyc01g010705	Retrovirus-related Pol polyprotein from transposon TNT 1-94	P	-	-
Solyc01g010710	Carboxypeptidase	P	P	P
Solyc01g010720	Carboxypeptidase	P	P	P
Solyc01g010740	Pectate lyase	P	P	P
Solyc01g010750	Ricin B lectin domain	P	P	P
Solyc01g010755	Serine/threonine-protein phosphatase 7 long form-like protein	P	-	-
Solyc01g010760	Mitochondrial outer membrane protein porin	P	P	P
Solyc01g010770	Hypersensitive-induced response protein	-	P	P
Solyc01g010780	Protein kinase superfamily protein	P	P	P
Solyc01g010785	Retrovirus-related Pol polyprotein from transposon TNT 1-94	P	-	-
Solyc01g010810	Ran-interacting Mog1 protein	P	-	P
Solyc01g010820	Cullin	P	P	P
Solyc01g010830	Haloacid dehalogenase-like hydrolase-like protein	P	P	P
Solyc01g010840	Unknown protein	P	P	P
Solyc01g010860	Sphinganine C	P	P	P
Solyc01g010870	S-adenosyl-L-methionine-dependent methyltransferases superfamily protein	P	P	P
Solyc01g010880	RING/FYVE/PHD zinc finger superfamily protein	P	P	P
Solyc01g010890	Expansin	P	P	P
Solyc01g010900	Cytochrome P450	P	P	P
Solyc01g010910	MYB transcription factor	P	P	P
Solyc01g010920	O-fucosyltransferase	P	P	P
Solyc01g010930	O-fucosyltransferase family protein	P	P	P
Solyc01g010940	Transmembrane emp24 domain-containing protein p24delta7	P	P	P
Solyc01g010950	MAP kinase kinase kinase 2	P	P	P
Solyc01g010960	60S ribosomal protein L35-like	P	P	P
Solyc01g010970	Argonaute7	P	P	P
Solyc01g010990	Son of sevenless protein	P	P	P
Solyc01g011000	Eukaryotic translation initiation factor 5A	P	P	P
Solyc01g011005	Retrovirus-related Pol polyprotein from transposon TNT 1-94	P	-	-
Solyc01g011020	Unknown protein	P	P	P
Solyc01g011030	RING/U-box superfamily protein	P	P	P
Solyc01g011040	Leucine-rich repeat receptor-like protein kinase	P	P	P
Solyc01g011050	leucine rich repeat protein	P	P	P
Solyc01g011060	Maturase	P	P	P
Solyc01g011070	Unknown protein	P	P	P
Solyc01g011080	Unknown protein	P	-	P
Solyc01g011090	Phospholipid-transporting ATPase	P	P	P
Solyc01g011100	Phospholipid-transporting ATPase	P	P	P
Solyc01g011105	CLAVATA3/ESR	P	P	P
Solyc01g011110	Unknown protein	P	P	P
Solyc01g011113	Retrovirus-related Pol polyprotein from transposon TNT 1-94	P	-	-
Solyc01g011115	aspartic proteinase-like protein 2	P	P	P
Solyc01g011117	protein TIFY 9-like	P	P	P
Solyc01g011150	Glyceraldehyde-3-phosphate dehydrogenase 3, cytosolic	-	P	P
Solyc01g011170	Unknown protein	P	P	P
Solyc01g011180	Sec1 family domain-containing protein MIP3	P	-	P
Solyc01g011190	Sec1 family domain-containing protein MIP3	P	-	P
Solyc01g011200	aspartic proteinase-like protein 2	P	P	P
Solyc01g011220	Aspartic proteinase-like protein 2	P	P	P
Solyc01g011230	Eukaryotic aspartyl protease family protein	P	P	P
Solyc01g011260	Aspartic proteinase-like protein 2	P	P	P
Solyc01g011270	Aspartic proteinase-like protein 2	P	-	P
Solyc01g011273	Unknown protein	P	P	P
Solyc01g011277	High mobility group B protein 10	P	P	P
Solyc01g011300	Aspartic proteinase-like protein 2	P	P	P
Solyc01g011310	aspartic proteinase-like protein 2	P	P	P
Solyc01g011320	aspartic proteinase-like protein 2	P	-	P
Solyc01g011330	Aspartic proteinase-like protein 2	P	P	P
Solyc01g011340	protein phosphatase 2A catalytic subunit 2	P	P	P
Solyc01g011350	DUF3755 domain-containing protein	P	P	P
Solyc01g011352	Retrovirus-related Pol polyprotein from transposon TNT 1-94	P	-	-
Solyc01g011354	Retrovirus-related Pol polyprotein from transposon TNT 1-94	P	-	-
Solyc01g011356	Retrovirus-related Pol polyprotein from transposon TNT 1-94	P	-	-
Solyc01g011358	Retrovirus-related Pol polyprotein from transposon TNT 1-94	P	-	-
Solyc01g011390	basic-leucine zipper transcription factor A	P	P	P
Solyc01g011410	NAD(P)H-quinone oxidoreductase subunit H, chloroplastic	P	-	P
Solyc01g011413	Unknown protein	P	P	P
Solyc01g011417	Photosystem II CP47 reaction center protein	P	P	P
Solyc01g011430	O-acyltransferase WSD1-like	P	P	P
Solyc01g011435	Defensin-like protein 1	P	P	P
Solyc01g011460	Unknown protein	P	P	P
Solyc01g011465	Unknown protein	P	P	P
Solyc01g011470	Kirola	P	P	P
Solyc01g011480	Photosystem II CP43 reaction center protein	P	P	P
Solyc01g011490	O-acyltransferase WSD1-like	P	P	P
Solyc01g011495	Defensin-like protein 1	P	P	P
Solyc01g011500	Unknown protein	P	P	P
Solyc01g011510	Aldehyde dehydrogenase	P	P	P
Solyc01g011520	Endoribonuclease Dicer-like protein 2	P	P	P
Solyc01g011530	Endoribonuclease Dicer-like protein 2	P	P	P
Solyc01g011540	Endoribonuclease Dicer-like protein 2	P	P	P
Solyc01g012540	Endoribonuclease Dicer-like protein 2	P	P	P
Solyc01g012550	Endoribonuclease Dicer-like protein 2	P	P	P
Solyc01g012560	Endoribonuclease Dicer-like protein 2	P	P	P
Solyc01g012570	Endoribonuclease Dicer-like protein 2	P	-	P
Solyc01g012580	Endoribonuclease Dicer-like protein 2	P	P	P
Solyc01g012585	Retrovirus-related Pol polyprotein from transposon TNT 1-94	P	-	-
Solyc01g012590	Endoribonuclease Dicer-like protein 2	P	P	P
Solyc01g012610	Endoribonuclease Dicer-like protein 2	P	P	P
Solyc01g012650	Endoribonuclease Dicer-like protein 2	P	P	P
Solyc01g012670	Endoribonuclease Dicer-like protein 2	P	P	P
Solyc01g012680	Endoribonuclease Dicer-like protein 2	P	P	P
Solyc01g012690	receptor-like protein 12	P	P	P
Solyc01g012700	Aldehyde dehydrogenase	P	P	P
Solyc01g012720	Endoribonuclease Dicer-like protein 2	P	P	P
Solyc01g012730	Endoribonuclease Dicer-like protein 2	P	P	P
Solyc01g012740	Endoribonuclease Dicer-like protein 2	P	P	P
Solyc01g012750	Aldehyde dehydrogenase	P	-	P
Solyc01g012760	Aldehyde dehydrogenase	P	P	P
Solyc01g013760	Endoribonuclease Dicer-like protein 2	P	P	P
Solyc01g013780	Endoribonuclease Dicer-like protein 2	P	P	P
Solyc01g013790	Endoribonuclease Dicer-like protein 2	P	P	P
Solyc01g013810	Endoribonuclease Dicer-like protein 2	P	P	P
Solyc01g013820	endoribonuclease Dicer homolog 2	P	P	P
Solyc01g013840	Endoribonuclease Dicer-like protein 2	P	P	P
Solyc01g013850	Endoribonuclease Dicer-like protein 2	P	P	P
Solyc01g013860	Endoribonuclease Dicer-like protein 2	P	P	P
Solyc01g013870	receptor-like protein 12	P	P	P
Solyc01g013880	receptor-like protein 12	P	P	P
Solyc01g013883	Aldehyde dehydrogenase	P	P	P
Solyc01g013887	Unknown protein	P	P	P
Solyc01g013890	Aldehyde dehydrogenase	P	P	P
Solyc01g013910	Endoribonuclease Dicer 2b	P	P	P
Solyc01g013920	Endoribonuclease Dicer-like protein 2	P	P	P
Solyc01g013930	Endoribonuclease Dicer-like protein 2	P	P	P
Solyc01g013950	Endoribonuclease Dicer-like protein 2	P	-	P
Solyc01g013970	Plastid transcriptionally active 3	P	P	P
Solyc01g013975	Unknown protein	P	P	P
Solyc01g013980	Vacuolar protein-sorting-associated protein 33-like protein	P	P	P
Solyc01g013985	Unknown protein	P	P	P
Solyc01g013990	Unknown protein	P	P	P
Solyc01g013995	B3 domain-containing transcription factor VRN1-like isoform X1	P	P	P
Solyc01g014000	Plastid transcriptionally active 3	P	P	P
Solyc01g014010	Unknown protein	P	P	P
Solyc01g014020	Hcr9-OR2C	P	P	P
Solyc01g014050	asparagine-rich protein-like	P	P	P
Solyc01g014055	Reverse transcriptase	P	-	-
Solyc01g014060	Plastocyanin-like	P	P	P
Solyc01g014065	Cupredoxin	-	P	P
Solyc01g014070	Cupredoxin	P	P	P
Solyc01g014090	Synaptotagmin-4	P	P	P
Solyc01g014100	CLE protein 1	P	P	P
Solyc01g014105	IRK-interacting protein	P	P	P
Solyc01g014130	receptor-like protein 12	P	P	P
Solyc01g014140	receptor-like protein 12	P	P	P
Solyc01g014150	NL0E	P	P	P
Solyc01g014160	receptor-like protein 12	P	P	P
Solyc01g014170	receptor-like protein 12	P	P	P
Solyc01g014180	Zinc finger A20 and AN1 domain-containing stress-associated protein 8	P	-	-
Solyc01g014210	ADP,ATP carrier protein, mitochondrial	P	P	P
Solyc01g014220	DUF616 domain-containing protein	P	P	P
Solyc01g014230	RING-type E3 ubiquitin transferase	P	-	P
Solyc01g014240	TMV resistance protein N	P	P	P
Solyc01g014250	Unknown protein	P	-	P
Solyc01g014260	Unknown protein	P	P	P
Solyc01g014270	Unknown protein	P	P	P
Solyc01g014275	glycine-rich cell wall structural protein-like	P	P	P
Solyc01g014300	receptor-like protein 12	P	P	P
Solyc01g014310	receptor-like protein 12	P	-	-
Solyc01g014315	Unknown protein	P	P	P
Solyc01g014320	S-adenosyl-L-methionine-dependent methyltransferases superfamily protein	P	P	P
Solyc01g014340	E3 ubiquitin-protein ligase BRE1A-like	-	P	P
Solyc01g014350	Protein kinase family protein	P	P	P
Solyc01g014355	Unknown protein	P	P	P
Solyc01g014360	4-hydroxy-4-methyl-2-oxoglutarate aldolase	P	P	P
Solyc01g014363	Retrovirus-related Pol polyprotein from transposon TNT 1-94	P	-	-
Solyc01g014367	Unknown protein	P	P	P
Solyc01g014370	Synaptotagmin-4	P	P	P
Solyc01g014373	IRK-interacting protein	P	P	P
Solyc01g014377	Unknown protein	P	-	-
Solyc01g014390	Unknown protein	P	P	P
Solyc01g014400	Endoribonuclease Dicer-like protein 2	P	-	P
Solyc01g014410	Dicer-like protein 2	P	P	P
Solyc01g014420	Endoribonuclease Dicer-like protein 2	P	P	P
Solyc01g014430	Endoribonuclease Dicer-like protein 2	P	P	P
Solyc01g014440	Endoribonuclease Dicer-like protein 2	P	-	P
Solyc01g014450	Dicer-like 2 protein	P	P	P
Solyc01g014470	Unknown protein	P	P	P
Solyc01g014480	ETHYLENE INSENSITIVE 3-like 3 protein	P	P	P
Solyc01g014490	DNA topoisomerase 6 subunit B	P	P	P
Solyc01g014510	G-type lectin S-receptor-like serine/threonine-protein kinase	P	-	P
Solyc01g014520	Receptor-like protein kinase	P	P	P
Solyc01g014530	G-type lectin S-receptor-like serine/threonine-protein kinase	P	P	P
Solyc01g014533	Retrovirus-related Pol polyprotein from transposon TNT 1-94	P	-	-
Solyc01g014534	ethylene-responsive transcription factor CRF2 isoform X2	-	P	P
Solyc01g014540	G-type lectin S-receptor-like serine/threonine-protein kinase	P	P	P
Solyc01g014550	Receptor-like protein kinase	P	P	P
Solyc01g014560	G-type lectin S-receptor-like serine/threonine-protein kinase	P	P	P
Solyc01g014561	Ethylene-responsive transcription factor CRF4	-	P	P
Solyc01g014562	Ethylene-responsive transcription factor	-	P	P
Solyc01g014566	Ethylene-responsive transcription factor CRF6	-	P	P
Solyc01g014620	Unknown protein	P	P	P
Solyc01g014623	Ethylene-responsive transcription factor CRF4	-	P	P
Solyc01g014640	G-type lectin S-receptor-like serine/threonine-protein kinase	P	P	P
Solyc01g014647	Protein kinase domain	-	P	P
Solyc01g014650	Receptor-like protein kinase	P	P	P
Solyc01g014655	G-type lectin S-receptor-like serine/threonine-protein kinase RLK1	-	P	P
Solyc01g014660	G-type lectin S-receptor-like serine/threonine-protein kinase	P	P	P
Solyc01g014680	G-type lectin S-receptor-like serine/threonine-protein kinase	P	P	P
Solyc01g014690	Receptor-like protein kinase	P	P	P
Solyc01g014700	G-type lectin S-receptor-like serine/threonine-protein kinase	P	P	P
Solyc01g014710	DUF1677 family protein	P	P	P
Solyc01g014720	Solanum lycopersicum Cytokinin Response Factor 7	P	P	P
Solyc01g014725	Leucine-rich repeat protein kinase family protein, putative	P	-	-
Solyc01g014730	Unknown protein	P	P	P
Solyc01g014740	Unknown protein	P	P	P
Solyc01g014745	Unknown protein	P	-	-
Solyc01g014760	Unknown protein	P	P	P
Solyc01g014800	Endoribonuclease Dicer-like protein 2	P	P	P
Solyc01g014820	Inosine-uridine preferring nucleoside hydrolase family protein	P	P	P
Solyc01g014830	Extensin-like protein Dif10	P	P	P
Solyc01g014840	Disease resistance protein	P	P	P
Solyc01g014850	Zinc finger transcription factor 7	P	P	P
Solyc01g014860	Unknown protein	P	-	P
Solyc01g014910	transcription factor bHLH95-like	P	P	P
Solyc01g014930	Hcr9-OR3A	P	P	P
Solyc01g014940	Hcr9-OR2A	P	P	P
Solyc01g014960	transcription factor bHLH95-like	P	P	P
Solyc01g014963	Retrovirus-related Pol polyprotein from transposon TNT 1-94	P	-	-
Solyc01g014967	Retrovirus-related Pol polyprotein from transposon TNT 1-94	P	-	-
Solyc01g014970	Zinc-finger homeodomain protein 4	P	P	P
Solyc01g014980	Unknown protein	P	P	P
Solyc01g014990	Unknown protein	P	P	P
Solyc01g015000	Nitrogen regulatory protein P-II	P	P	P
Solyc01g015010	Unknown protein	P	P	P
Solyc01g015020	PRLI-interacting factor	P	P	P
Solyc01g015030	Unknown protein	P	P	P
Solyc01g015035	Unknown protein	P	P	P
Solyc01g015050	factor of DNA methylation 4-like	P	P	P
Solyc01g015060	XH/XS domain protein	P	P	P
Solyc01g015080	Peroxidase	P	P	P
Solyc01g015130	F-box/LRR-repeat protein	P	P	P
Solyc01g015133	Retrovirus-related Pol polyprotein from transposon TNT 1-94	P	-	-
Solyc01g015137	Retrovirus-related Pol polyprotein from transposon TNT 1-94	P	-	-
Solyc01g015180	F-box/LRR-repeat protein	P	P	P
Solyc01g015185	Retrovirus-related Pol polyprotein from transposon TNT 1-94	P	-	-
Solyc01g015200	Plastid transcriptionally active 3	P	P	P
Solyc01g015210	B3 domain-containing protein	P	P	P
Solyc01g015230	Unknown protein	P	-	P
Solyc01g015250	Unknown protein	P	P	P
Solyc01g015280	Unknown protein	P	P	P
Solyc01g015290	cold shock domain protein 1	P	P	P
Solyc01g015293	Unknown protein	P	-	-
Solyc01g015297	Unknown protein	P	P	P
Solyc01g016300	Unknown protein	P	P	P
Solyc01g016305	Retrovirus-related Pol polyprotein from transposon TNT 1-94	P	-	-
Solyc01g016350	Unknown protein	P	P	P
Solyc01g016355	receptor-like protein 12	P	P	P
Solyc01g016370	Cf-19	-	P	P
Solyc01g016380	protein trichome birefringence-like	P	P	P
Solyc01g016390	protein trichome birefringence-like	P	P	P
Solyc01g016400	Unknown protein	P	P	P
Solyc01g016410	RING/U-box superfamily protein	P	-	P
Solyc01g016412	Transposase	P	-	-
Solyc01g016414	TCP transcription factor 1	P	P	P
Solyc01g016416	Transposase, Ptta/En/Spm	P	-	-
Solyc01g016418	Unknown protein	P	-	-
Solyc01g016430	Unknown protein	P	P	P
Solyc01g016450	E3 ubiquitin-protein ligase AIP2	P	P	P
Solyc01g016460	Unknown protein	P	P	P
Solyc01g016470	60S acidic ribosomal protein P1	P	P	P
Solyc01g016510	Plant/protein	P	-	-
Solyc01g016520	DNA-directed RNA polymerase subunit beta''	P	P	P
Solyc01g016530	hypothetical protein	P	P	P
Solyc01g016540	Plant/protein	P	P	P
Solyc01g016545	Retrovirus-related Pol polyprotein from transposon TNT 1-94	P	-	-
Solyc01g016550	Unknown protein	P	-	P
Solyc01g016560	Unknown protein	P	-	P
Solyc01g016565	Retrovirus-related Pol polyprotein from transposon TNT 1-94	P	-	-
Solyc01g016580	UPF0496 protein 1	P	P	P
Solyc01g016590	Unknown protein	P	P	P
Solyc01g016600	UPF0496 protein	P	P	P
Solyc01g016605	Unknown protein	P	P	P
Solyc01g016630	Unknown protein	P	P	P
Solyc01g016640	2-oxoglutarate	P	P	P
Solyc01g016660	Starch synthase, chloroplastic/amyloplastic	P	P	P
Solyc01g016665	protein FAR1-RELATED SEQUENCE 5-like	P	P	P
Solyc01g016670	Unknown protein	P	-	P
Solyc01g016680	2-oxoglutarate	P	P	P
Solyc01g016685	Retrovirus-related Pol polyprotein from transposon TNT 1-94	P	-	-
Solyc01g016690	Unknown protein	P	P	P
Solyc01g016700	Unknown protein	P	P	P
Solyc01g016720	Unknown protein	P	P	P
Solyc01g016725	Retrovirus-related Pol polyprotein from transposon TNT 1-94	P	-	-
Solyc01g016760	F-box/LRR-repeat protein	P	P	P
Solyc01g016770	MYB transcription factor	P	P	P
Solyc01g016780	transcription factor MYB86-like	P	P	P
Solyc01g016790	Unknown protein	P	P	P
Solyc01g016800	Unknown protein	P	P	P
Solyc01g016830	Unknown protein	P	P	P
Solyc01g016840	Unknown protein	P	P	P
Solyc01g016850	Unknown protein	P	-	P
Solyc01g016870	Plastid transcriptionally active 3	P	P	P
Solyc01g016880	Unknown protein	P	P	P
Solyc01g016890	Unknown protein	P	P	P
Solyc01g016900	Vacuolar protein-sorting-associated protein 33-like protein	P	P	P
Solyc01g016910	Unknown protein	P	P	P
Solyc01g016920	Plastid transcriptionally active 3	P	P	P
Solyc01g016930	Plastid transcriptionally active 3	P	P	P
Solyc01g016940	Unknown protein	P	-	P
Solyc01g016960	NBS-coding resistance gene analog	P	P	P
Solyc01g016970	Unknown protein	P	P	P
Solyc01g016980	Unknown protein	P	P	P
Solyc01g017020	Unknown protein	P	P	P
Solyc01g017030	ARID/BRIGHT DNA-binding domain	P	P	P
Solyc01g017040	Unknown protein	P	P	P
Solyc01g017050	Carotenoid cleavage dioxygenase 1	P	P	P
Solyc01g017060	Protein Ycf2	P	P	P
Solyc01g017070	Protein Ycf2	P	P	P
Solyc01g017080	Protein Ycf2	P	P	P
Solyc01g017085	30S ribosomal protein S18, chloroplastic	P	P	P
Solyc01g017090	NAD(P)H-quinone oxidoreductase subunit 5, chloroplastic	P	P	P
Solyc01g017100	NAD(P)H-quinone oxidoreductase subunit 5, chloroplastic	P	P	P
Solyc01g017110	NAD(P)H-quinone oxidoreductase subunit 5, chloroplastic	P	P	P
Solyc01g017120	Protein Ycf2	P	P	P
Solyc01g017130	Protein Ycf2	P	P	P
Solyc01g017140	Protein Ycf2	P	P	P
Solyc01g017145	Protein Ycf2	P	P	P
Solyc01g017150	Ycf15 protein	P	P	P
Solyc01g017160	NAD(P)H-quinone oxidoreductase subunit 2, chloroplastic	P	P	P
Solyc01g017170	NAD(P)H-quinone oxidoreductase subunit 2, chloroplastic	P	P	P
Solyc01g017180	NAD(P)H-quinone oxidoreductase subunit 2, chloroplastic	P	P	P
Solyc01g017200	Acetyl-coenzyme A carboxylase carboxyl transferase subunit beta, chloroplastic	P	-	P
Solyc01g017210	NAD(P)H-quinone oxidoreductase subunit 3, chloroplastic	P	P	P
Solyc01g017220	ATP synthase epsilon chain, chloroplastic	P	P	P
Solyc01g017230	NAD(P)H-quinone oxidoreductase subunit 5, chloroplastic	P	P	P
Solyc01g017240	Protein TIC 214	P	P	P
Solyc01g017250	Protein TIC 214	P	P	P
Solyc01g017260	NAD(P)H-quinone oxidoreductase subunit 2, chloroplastic	P	P	P
Solyc01g017280	Protein Ycf2	P	P	P
Solyc01g017290	Protein Ycf2	P	P	P
Solyc01g017300	Photosystem I P700 chlorophyll a apoprotein A1	P	P	P
Solyc01g017320	Photosystem I P700 chlorophyll a apoprotein A1	P	P	P
Solyc01g017330	Photosystem I P700 chlorophyll a apoprotein A1	P	P	P
Solyc01g017360	DNA-directed RNA polymerase subunit beta	P	-	P
Solyc01g017370	DNA-directed RNA polymerase subunit beta'	P	P	P
Solyc01g017380	DNA-directed RNA polymerase subunit beta'	P	P	P
Solyc01g017390	RNA polymerase C	P	P	P
Solyc01g017410	Protein Ycf2	P	P	P
Solyc01g017420	DNA-directed RNA polymerase subunit beta''	P	P	P
Solyc01g017430	Cytochrome b6-f complex subunit 4	P	P	P
Solyc01g017440	DNA-directed RNA polymerase subunit alpha	P	P	P
Solyc01g017450	30S ribosomal protein S11, chloroplastic	P	P	P
Solyc01g017460	DNA-directed RNA polymerase subunit beta'	P	P	P
Solyc01g017470	DNA-directed RNA polymerase subunit beta'	P	P	P
Solyc01g017480	Protein TIC 214	P	P	P
Solyc01g017510	DNA-directed RNA polymerase subunit beta''	P	P	P
Solyc01g017520	ATP synthase subunit a, chloroplastic	P	P	P
Solyc01g017530	30S ribosomal protein S2	P	P	P
Solyc01g017535	Unknown protein	P	-	-
Solyc01g017540	Dirigent protein	P	-	P
Solyc01g017560	Unknown protein	P	-	P
Solyc01g017565	Retrovirus-related Pol polyprotein from transposon TNT 1-94	P	-	-
Solyc01g017600	transmembrane protein 45B-like	P	P	P
Solyc01g017610	Tryptophan aminotransferase-related protein 2	P	P	P
Solyc01g017620	Tryptophan aminotransferase-related protein 1	P	P	P
Solyc01g017640	Unknown protein	P	P	P
Solyc01g017670	Unknown protein	P	P	P
Solyc01g017675	Retrovirus-related Pol polyprotein from transposon TNT 1-94	P	-	-
Solyc01g017690	NBS-coding resistance gene analog	P	P	P
Solyc01g017700	NBS-LRR protein	P	P	P
Solyc01g017720	Unknown protein	P	P	P
Solyc01g017725	Unknown protein	P	-	-
Solyc01g017740	Cytochrome b6	P	P	P
Solyc01g017750	Unknown protein	P	P	P
Solyc01g017790	ARID/BRIGHT DNA-binding domain-containing protein	P	P	P
Solyc01g017795	Unknown protein	P	P	P
Solyc01g017820	F-box/LRR-repeat protein	P	P	P
Solyc01g017825	Replication protein A 70 kDa DNA-binding subunit B	P	P	P
Solyc01g017860	Unknown protein	P	P	P
Solyc01g017870	Unknown protein	P	P	P
Solyc01g017873	Unknown protein	P	-	-
Solyc01g017877	Ty3/gypsy retrotransposon protein	P	-	-
Solyc01g017950	Unknown protein	P	-	P
Solyc01g017960	Unknown protein	P	P	P
Solyc01g017970	Unknown protein	P	P	P
Solyc01g018010	Unknown protein	P	P	P
Solyc01g018015	acidic leucine-rich nuclear phosphoprotein 32 family member E-like	P	P	P
Solyc01g018020	Transketolase	P	P	P
Solyc01g018025	Cytochrome p450	-	P	P
Solyc01g018040	protein FAR1-RELATED SEQUENCE 5-like	P	P	P
Solyc01g018045	Retrovirus-related Pol polyprotein from transposon TNT 1-94	P	-	-
Solyc01g018070	ARID/BRIGHT DNA-binding domain	P	P	P
Solyc01g018100	Unknown protein	P	P	P
Solyc01g019100	Unknown protein	P	P	P
Solyc01g020100	Unknown protein	P	P	P
Solyc01g020110	E3 ubiquitin protein ligase DRIP2	P	P	P
Solyc01g020113	DREB2A-interacting protein 1	P	P	P
Solyc01g020117	2-alkenal reductase	P	P	P
Solyc01g020120	DNA helicase	P	P	P
Solyc01g020130	Glycosyltransferases	P	P	P
Solyc01g020150	Glycosyltransferases	P	P	P
Solyc01g020160	transcription factor bHLH95-like	P	P	P
Solyc01g020170	bHLH transcription factor 074	P	P	P
Solyc01g020180	transcription factor bHLH95-like	P	P	P
Solyc01g020190	RING/FYVE/PHD zinc finger superfamily protein	P	P	P
Solyc01g020220	Replication factor C subunit 3	P	P	P
Solyc01g020240	hypothetical protein	P	-	P
Solyc01g020245	Unknown protein	P	P	P
Solyc01g020280	Unknown protein	P	-	P
Solyc01g020290	60S ribosomal protein L7a	P	P	P
Solyc01g020300	Unknown protein	P	P	P
Solyc01g020320	hypothetical protein	P	P	P
Solyc01g020323	Glucan endo-1,3-beta-glucosidase 6	P	P	P
Solyc01g020327	Pectate lyase	P	P	P
Solyc01g020340	Pentatricopeptide repeat-containing protein	P	P	P
Solyc01g020343	Unknown protein	P	P	P
Solyc01g020347	Unknown protein	P	P	P
Solyc01g020350	pentatricopeptide repeat-containing protein At5g66520-like	P	P	P
Solyc01g020353	Retrovirus-related Pol polyprotein from transposon TNT 1-94	P	-	-
Solyc01g020357	Unknown protein	P	P	P
Solyc01g020360	Unknown protein	P	P	P
Solyc01g020370	Unknown protein	P	P	P
Solyc01g020372	Transposase	P	-	-
Solyc01g020401	SKP1-like protein 1B	-	P	P
Solyc01g020408	SKP1-like protein	-	P	P
Solyc01g020430	Unknown protein	P	-	P
Solyc01g020440	Replication factor C subunit 3	P	P	P
Solyc01g020450	Unknown protein	P	P	P
Solyc01g020460	orf82	P	P	P
Solyc01g020470	NADH dehydrogenase subunit 9	P	P	P
Solyc01g020480	DUF659 domain-containing protein	P	P	P
Solyc01g020490	HAT transposon superfamily	P	-	-
Solyc01g020495	Unknown protein	P	-	-
Solyc01g020500	Unknown protein	P	P	P
Solyc01g020510	Protein Ycf2	P	P	P
Solyc01g020520	Membrane-bound transcription factor site-2 protease	P	P	P
Solyc01g020521	Unknown protein	P	P	P
Solyc01g020522	Unknown protein	P	P	P
Solyc01g020524	4-hydroxy-3-methylbut-2-enyl diphosphate reductase, chloroplastic	P	P	P
Solyc01g020526	4-hydroxy-3-methylbut-2-enyl diphosphate reductase, chloroplastic	P	P	P
Solyc01g020528	4-hydroxy-3-methylbut-2-enyl diphosphate reductase, chloroplastic	P	-	-
Solyc01g020570	Calcium-transporting ATPase	P	P	P
Solyc01g020575	Unknown protein	P	P	P
Solyc01g021600	Dirigent protein	P	P	P
Solyc01g021610	Unknown protein	P	P	P
Solyc01g021620	Dirigent protein	P	P	P
Solyc01g021640	Transducin/WD40 repeat-like superfamily protein	P	P	P
Solyc01g021680	DUF4371 domain-containing protein	P	P	P
Solyc01g021685	E3 ubiquitin protein ligase DRIP2	P	-	-
Solyc01g021690	E3 ubiquitin protein ligase DRIP1-like	P	P	P
Solyc01g021695	Unknown protein	P	-	-
Solyc01g021700	Photosystem II CP43 reaction center protein	P	P	P
Solyc01g021720	Unknown protein	P	P	P
Solyc01g021730	NAC domain-containing protein	P	P	P
Solyc01g021740	Mitochondrial carrier domain-containing protein	P	P	P
Solyc01g021745	Unknown protein	P	-	-
Solyc01g022740	F-box/kelch-repeat protein	P	P	P
Solyc01g022745	Retrovirus-related Pol polyprotein from transposon TNT 1-94	P	-	-
Solyc01g022750	NADH dehydrogenase [ubiquinone] 1 alpha subcomplex subunit 6	P	P	P
Solyc01g022760	Unknown protein	P	P	P
Solyc01g022780	fibril-forming collagen alpha chain-like	P	P	P
Solyc01g022785	Unknown protein	P	P	P
Solyc01g028800	Pumilio-like protein 11	P	P	P
Solyc01g028803	Cytochrome P450	P	P	P
Solyc01g028807	Unknown protein	P	P	P
Solyc01g028810	Beta chaperonin 60	P	P	P
Solyc01g028830	Protein kinase domain	P	P	P
Solyc01g028860	Evolutionarily conserved C-terminal region 2	P	P	P
Solyc01g028865	Unknown protein	P	-	-
Solyc01g028870	Antitermination NusB domain-containing protein	P	P	P
Solyc01g028875	Retrovirus-related Pol polyprotein from transposon TNT 1-94	P	-	-
Solyc01g028890	Histone-lysine N-methyltransferase ATXR2	-	P	P
Solyc01g028900	2-oxoisovalerate dehydrogenase subunit beta, mitochondrial	P	P	P
Solyc01g028910	Protein kinase-like protein	P	P	P
Solyc01g028930	TATA-box-binding protein	P	P	P
Solyc01g028960	Unknown protein	P	P	P
Solyc01g028965	DEAD-box ATP-dependent RNA helicase	P	-	-
Solyc01g028980	Unknown protein	P	P	P
Solyc01g028985	Retrovirus-related Pol polyprotein from transposon TNT 1-94	P	-	-
Solyc01g033990	inositol-1%2C4%2C5-trisphosphate 5-phosphatase	P	P	P
Solyc01g033995	Flavin-containing monooxygenase	P	P	P
Solyc01g034010	Serine/threonine-protein phosphatase 7 long form-like protein	P	P	P
Solyc01g034020	Serine/threonine-protein phosphatase	P	P	P
Solyc01g034040	Non-functional NADPH-dependent codeinone reductase 2	P	P	P
Solyc01g034050	Histone-lysine N-methyltransferase ASHR1	P	P	P
Solyc01g034070	replication factor-A carboxy-terminal domain protein	P	P	P
Solyc01g034075	Retrovirus-related Pol polyprotein from transposon TNT 1-94	P	-	-
Solyc01g034080	Amino acid/polyamine transporter I	P	P	P
Solyc01g034140	Unknown protein	P	P	P
Solyc01g034145	Retrovirus-related Pol polyprotein from transposon TNT 1-94	P	-	-
Solyc01g034150	DNA polymerase eta	P	P	P
Solyc01g034190	B3 DNA binding domain	P	P	P
Solyc01g034210	Retrovirus-related Pol polyprotein from transposon TNT 1-94	P	-	P
Solyc01g034213	Unknown protein	P	P	P
Solyc01g034217	Unknown protein	P	P	P
Solyc01g038230	Unknown protein	P	P	P
Solyc01g038231	Unknown protein	P	P	P
Solyc01g038232	Unknown protein	P	P	P
Solyc01g038233	Unknown protein	P	P	P
Solyc01g038234	Unknown protein	P	P	P
Solyc01g038236	Unknown protein	P	P	P
Solyc01g038238	Unknown protein	P	P	P
Solyc01g044270	DnaJ domain	P	P	P
Solyc01g044275	Unknown protein	P	P	P
Solyc01g044300	Unknown protein	P	P	P
Solyc01g044340	RBR-type E3 ubiquitin transferase	P	P	P
Solyc01g044350	RBR-type E3 ubiquitin transferase	P	P	P
Solyc01g044360	importin-5-like	P	-	P
Solyc01g044365	Alg9-like mannosyltransferase family	P	P	P
Solyc01g044370	Molybdenum cofactor sulfurase family protein	P	P	P
Solyc01g044374	Zinc finger BED domain-containing protein RICESLEEPER 2	-	P	P
Solyc01g044375	Molybdenum cofactor sulfurase	P	P	P
Solyc01g044420	Calmodulin binding protein	P	P	P
Solyc01g044490	Elongation factor P	P	P	P
Solyc01g044500	Unknown protein	P	P	P
Solyc01g044520	LOB domain-containing protein	P	P	P
Solyc01g044523	Unknown protein	P	P	P
Solyc01g044527	Retrovirus-related Pol polyprotein from transposon TNT 1-94	P	-	-
Solyc01g044550	2-oxoglutarate	P	P	P
Solyc01g044551	Cytochrome P450	P	P	P
Solyc01g044552	Unknown protein	P	-	-
Solyc01g044554	2-oxoglutarate	P	P	P
Solyc01g044556	TPX2	P	P	P
Solyc01g044558	Cyclin-A1-1	P	P	P
Solyc01g047580	Signal recognition particle subunit SRP72	P	P	P
Solyc01g049650	Pyruvate kinase	P	P	P
Solyc01g049660	S2-locus F-box protein	P	-	P
Solyc01g049680	Transcription factor Pur-alpha 1	P	P	P
Solyc01g049690	Transcription factor Pur-alpha 1	P	P	P
Solyc01g049720	Unknown protein	P	P	P
Solyc01g049740	SNF2 domain-containing protein CLASSY 4	P	P	P
Solyc01g049750	Unknown protein	P	P	P
Solyc01g049760	Glycosyltransferase	P	P	P
Solyc01g049765	crocetin glucosyltransferase, chloroplastic-like	-	P	P
Solyc01g049770	Unknown protein	P	-	P
Solyc01g049790	Glycosyltransferase	P	P	P
Solyc01g049810	Pentatricopeptide repeat	P	P	P
Solyc01g049820	kinesin-like protein KIF3A isoform X3	P	P	P
Solyc01g049830	Kinesin	P	P	P
Solyc01g049840	Kinesin	P	P	P
Solyc01g049880	Unknown protein	P	P	P
Solyc01g049890	2-C-methyl-D-erythritol 4-phosphate cytidylyltransferase	P	P	P
Solyc01g049910	Membrane-bound transcription factor site-2 protease	P	P	P
Solyc01g049920	Unknown protein	P	-	P
Solyc01g049950	Ribosomal protein L5	P	P	P
Solyc01g049960	chromosome-associated kinesin	P	P	P
Solyc01g050010	Zinc finger BED domain-containing protein DAYSLEEPER	P	P	P
Solyc01g050040	RING/U-box superfamily protein	P	P	P
Solyc01g050045	Unknown protein	P	P	P
Solyc01g050050	Unknown protein	P	P	P
Solyc01g050070	Transmembrane protein	P	P	P
Solyc01g055160	S3-locus SLFlike1 protein	P	P	P
Solyc01g055165	Retrovirus-related Pol polyprotein from transposon TNT 1-94	P	-	-
Solyc01g055200	S10-ribonuclease	P	P	P
Solyc01g056200	cyclin-dependent kinase F-4 isoform X1	P	P	P
Solyc01g056220	S2-locus F-box type-11 protein	P	P	P
Solyc01g056240	S-locus F-box-like protein a	P	P	P
Solyc01g056250	S2-locus F-box protein	P	P	P
Solyc01g056260	Unknown protein	P	P	P
Solyc01g056280	S2-locus F-box protein	P	P	P
Solyc01g056285	S3-locus F-box type-4 protein	P	P	P
Solyc01g056290	mediator of RNA polymerase II transcription subunit 3-like	P	P	P
Solyc01g056310	anther-specific LAT51	P	P	P
Solyc01g056320	Unknown protein	P	P	P
Solyc01g056330	DNA-directed RNA polymerase subunit beta	P	-	P
Solyc01g056340	de-etiolated 1	P	P	P
Solyc01g056360	Unknown protein	P	-	P
Solyc01g056370	Unknown protein	P	P	P
Solyc01g056380	Nodulin/glutamine synthase-like protein	P	P	P
Solyc01g056390	nodulin/glutamine synthase-like protein	P	P	P
Solyc01g056400	Glutamine synthetase	P	P	P
Solyc01g056410	Nodulin/glutamine synthase-like protein	P	P	P
Solyc01g056420	Ribonuclease H domain	P	P	P
Solyc01g056430	Glutamine synthetase	P	-	P
Solyc01g056440	Nodulin/glutamine synthase-like protein	P	P	P
Solyc01g056450	Glutamine synthetase	P	P	P
Solyc01g056460	Protein Ycf2	P	P	P
Solyc01g056470	Photosystem II CP43 reaction center protein	P	P	P
Solyc01g056480	Unknown protein	P	-	P
Solyc01g056485	sentrin-specific protease 1-like	-	P	P
Solyc01g056520	ARM repeat superfamily protein	P	P	P
Solyc01g056530	Oligopeptide transporter	P	P	P
Solyc01g056570	Regulator of chromosome condensation	P	P	P
Solyc01g056575	Reverse transcriptase	P	-	-
Solyc01g056580	L-aspartate oxidase	P	P	P
Solyc01g056590	transcription initiation factor TFIID subunit	P	P	P
Solyc01g056600	Double-stranded RNA-binding protein 1	P	P	P
Solyc01g056610	Unknown protein	P	P	P
Solyc01g056620	Double-stranded RNA-binding protein 1	P	P	P
Solyc01g056640	Unknown protein	P	P	P
Solyc01g056650	Starch synthase, chloroplastic/amyloplastic	P	P	P
Solyc01g056653	Unknown protein	P	-	-
Solyc01g056657	Unknown protein	P	P	P
Solyc01g056660	S3 putative F-box protein SLF-S3B	P	P	P
Solyc01g056665	Unknown protein	P	-	-
Solyc01g056690	Protein kinase and PP2C-like domain-containing protein	P	P	P
Solyc01g056695	Ty3/gypsy retrotransposon protein	P	-	-
Solyc01g056720	small basic intrinsic protein 2	P	P	P
Solyc01g056730	Unknown protein	P	P	P
Solyc01g056750	Zinc finger, CCHC-type	P	P	P
Solyc01g056760	Zinc finger, CCHC-type	P	P	P
Solyc01g056770	Unknown protein	P	P	P
Solyc01g056780	50S ribosomal protein L34	P	P	P
Solyc01g056790	Exostosin-like protein	P	P	P
Solyc01g056800	Exostosin-like protein	P	P	P
Solyc01g056810	Syntaxin	P	P	P
Solyc01g056830	Syntaxin	P	P	P
Solyc01g056840	DNA-directed RNA polymerase subunit beta''	P	P	P
Solyc01g056850	CTP synthase	P	P	P
Solyc01g056880	Heme-binding-like protein, chloroplastic	P	P	P
Solyc01g056890	protein CURVATURE THYLAKOID 1A, chloroplastic-like	P	P	P
Solyc01g056900	Protein CURVATURE THYLAKOID 1A, chloroplastic	P	P	P
Solyc01g056910	Protease Do-like 7	P	P	P
Solyc01g056940	Ubiquitin	P	-	P
Solyc01g056950	4-hydroxy-4-methyl-2-oxoglutarate aldolase	P	P	P
Solyc01g056960	ABC transporter C family member 8	P	P	P
Solyc01g056970	protein PELPK2-like	P	P	P
Solyc01g056990	hypothetical protein	P	P	P
Solyc01g057000	Universal stress protein	P	P	P
Solyc01g057003	binding protein	P	P	P
Solyc01g057007	RNA-directed DNA polymerase	P	-	-
Solyc01g057010	S3-locus F-box type-14 protein	P	P	P
Solyc01g057020	protein TRIGALACTOSYLDIACYLGLYCEROL 4, chloroplastic-like	P	P	P
Solyc01g057060	Methyltransferase	P	P	P
Solyc01g057080	Ethylene-responsive transcription factor	P	P	P
Solyc01g057090	DUF2215 domain-containing protein	P	-	P
Solyc01g057110	Unknown protein	P	P	P
Solyc01g057113	Retrovirus-related Pol polyprotein from transposon TNT 1-94	P	-	-
Solyc01g057117	Unknown protein	P	P	P
Solyc01g057120	Unknown protein	P	-	P
Solyc01g057130	Unknown protein	P	P	P
Solyc01g057133	Retrovirus-related Pol polyprotein from transposon TNT 1-94	P	-	-
Solyc01g057137	Carboxypeptidase	P	P	P
Solyc01g057140	Unknown protein	P	P	P
Solyc01g057150	Unknown protein	P	P	P
Solyc01g057160	Unknown protein	P	P	P
Solyc01g057165	replication protein A 70 kDa DNA-binding subunit B-like isoform X1	P	P	P
Solyc01g057180	Unknown protein	P	P	P
Solyc01g057185	Eukaryotic translation initiation factor 3 subunit A	P	P	P
Solyc01g057190	S-locus F-box-like protein d	P	P	P
Solyc01g057200	Pentatricopeptide repeat-containing protein	P	P	P
Solyc01g057210	Mitochondrial pyruvate dehydrogenase kinase	P	P	P
Solyc01g057220	Pectinesterase	P	P	P
Solyc01g057250	50S ribosomal protein L3	P	P	P
Solyc01g057255	DEAD-box ATP-dependent RNA helicase 8-like	P	-	-
Solyc01g057260	Transmembrane protein, putative	P	P	P
Solyc01g057270	Calmodulin-binding transcription factor SR4	P	P	P
Solyc01g057280	26S proteasome regulatory subunit	-	P	P
Solyc01g057300	bHLH transcription factor 002	P	P	P
Solyc01g057310	Phragmoplast orienting kinesin 2	P	P	P
Solyc01g057320	Kinesin	P	P	P
Solyc01g057330	Metal-nicotianamine transporter YSL1	P	P	P
Solyc01g057340	Unknown protein	P	P	P
Solyc01g057350	Unknown protein	P	P	P
Solyc01g057360	Poly [ADP-ribose] polymerase	-	P	P
Solyc01g057390	ATP-dependent DNA helicase	P	P	P
Solyc01g057395	Unknown protein	P	P	P
Solyc01g057410	Unknown protein	P	P	P
Solyc01g057420	Unknown protein	P	P	P
Solyc01g057430	Acetyl-coenzyme A carboxylase carboxyl transferase subunit alpha, chloroplastic	P	P	P
Solyc01g057435	Retrovirus-related Pol polyprotein from transposon TNT 1-94	P	-	-
Solyc01g057440	Unknown protein	P	P	P
Solyc01g057445	Mediator of RNA polymerase II transcription subunit 15a	P	P	P
Solyc01g057470	Unknown protein	P	P	P
Solyc01g057510	Bax inhibitor 1	P	P	P
Solyc01g057520	ARM repeat superfamily protein	P	P	P
Solyc01g057523	Retrovirus-related Pol polyprotein from transposon TNT 1-94	P	-	-
Solyc01g057525	SKP1-like protein	-	P	P
Solyc01g057527	Unknown protein	P	-	-
Solyc01g057530	COBRA-like protein 1	P	P	P
Solyc01g057570	alpha-ketoglutarate-dependent dioxygenase alkB homolog 6-like	P	P	P
Solyc01g057580	Protein kinase superfamily protein	P	P	P
Solyc01g057585	Unknown protein	P	P	P
Solyc01g057590	Unknown protein	P	-	P
Solyc01g057600	Unknown protein	P	P	P
Solyc01g057610	Unknown protein	P	P	P
Solyc01g057640	Unknown protein	P	P	P
Solyc01g057660	LOW QUALITY PROTEIN: uncharacterized protein LOC112191941	P	P	P
Solyc01g057670	DnaJ heat shock n-terminal domain-containing protein	P	P	P
Solyc01g057675	Unknown protein	P	P	P
Solyc01g057680	Unknown protein	P	P	P
Solyc01g057690	Cell division cycle protein 48-like protein	P	P	P
Solyc01g057700	Calcium-dependent protein kinase	P	P	P
Solyc01g057703	ATP-dependent DNA helicase	P	P	P
Solyc01g057705	histidine--tRNA ligase, chloroplastic/mitochondrial	P	P	P
Solyc01g057707	Pentatricopeptide repeat-containing protein	P	-	-
Solyc01g057710	ATP-dependent DNA helicase	-	P	P
Solyc01g057740	Ribonuclease H protein	P	P	P
Solyc01g057743	26S proteasome non-ATPase regulatory subunit 11	-	P	P
Solyc01g057745	zinc finger BED domain-containing protein RICESLEEPER 2-like	-	P	P
Solyc01g057747	zinc finger BED domain-containing protein RICESLEEPER 2-like	-	P	P
Solyc01g057760	RNA helicase DEAD2	P	P	P
Solyc01g057770	HCO3-transporter family	P	P	P
Solyc01g057780	Zinc finger protein VAR3, chloroplastic	P	P	P
Solyc01g057785	Unknown protein	P	-	-
Solyc01g057830	30S ribosomal protein S1 protein	P	P	P
Solyc01g057840	Nuclear export mediator factor Nemf	P	P	P
Solyc01g057850	nuclear export mediator factor NEMF-like	P	P	P
Solyc01g057853	peptidyl-prolyl cis-trans isomerase CYP57	P	P	P
Solyc01g057855	Unknown protein	P	P	P
Solyc01g057857	Peptidyl-prolyl cis-trans isomerase PASTICCINO1	P	-	-
Solyc01g057900	E3 ubiquitin-protein ligase UPL6	P	P	P
Solyc01g057903	Unknown protein	P	P	P
Solyc01g057907	PttA'	P	P	P
Solyc01g057910	R2R3MYB transcription factor 2	P	P	P
Solyc01g057920	Unknown protein	P	P	P
Solyc01g057940	Protein TRIGALACTOSYLDIACYLGLYCEROL 1, chloroplastic	P	P	P
Solyc01g057960	Homeobox leucine-zipper protein	P	P	P
Solyc01g057990	Unknown protein	P	P	P
Solyc01g058000	DNA-directed RNA polymerase subunit beta	P	P	P
Solyc01g058003	Reverse transcriptase	P	-	-
Solyc01g058007	Retrovirus-related Pol polyprotein from transposon TNT 1-94	P	-	-
Solyc01g058010	Neutral/alkaline invertase	P	P	P
Solyc01g058020	Neutral/alkaline invertase	P	P	P
Solyc01g058030	Gibberellin 2-oxidase	P	P	P
Solyc01g058040	gibberellin 2-beta-dioxygenase 2-like	P	P	P
Solyc01g058050	Unknown protein	P	P	P
Solyc01g058060	40S ribosomal protein S15-like	P	P	P
Solyc01g058070	nucleosome assembly protein 1-4	P	P	P
Solyc01g058080	LOW QUALITY PROTEIN: probable helicase CHR10	P	P	P
Solyc01g058100	Unknown protein	P	P	P
Solyc01g058120	Glycerate dehydrogenase HPR, peroxisomal	P	P	P
Solyc01g058130	C2H2-type zinc finger protein	P	P	P
Solyc01g058140	beta-glycosidase 2	P	P	P
Solyc01g058160	Duf724 domain-containing protein 3	P	P	P
Solyc01g058170	Agenet domain containing protein	P	P	P
Solyc01g058175	Unknown protein	P	P	P
Solyc01g058190	30S ribosomal protein S6	P	P	P
Solyc01g058200	Unknown protein	P	-	P
Solyc01g058205	Pentatricopeptide repeat-containing protein	P	P	P
Solyc01g058210	Villin	P	P	P
Solyc01g058220	Rhodanese-like domain-containing protein chloroplastic-like	P	P	P
Solyc01g058225	myosin 1	P	P	P
Solyc01g058240	Unknown protein	P	P	P
Solyc01g058245	Retrovirus-related Pol polyprotein from transposon TNT 1-94	P	-	-
Solyc01g058250	2-oxoglutarate	P	P	P
Solyc01g058260	Nuclear poly	P	P	P
Solyc01g058270	O-acetyltransferase family protein	P	P	P
Solyc01g058280	ER membrane protein complex subunit 6-like	P	P	P
Solyc01g058320	transmembrane protein	P	P	P
Solyc01g058325	Unknown protein	P	-	-
Solyc01g058327	Gibberellin 3-beta-dioxygenase	-	P	P
Solyc01g058340	Unknown protein	P	P	P
Solyc01g058350	Unknown protein	P	P	P
Solyc01g058360	protein ZINC INDUCED FACILITATOR-LIKE 1-like	P	P	P
Solyc01g058380	Coatomer subunit gamma	P	P	P
Solyc01g058385	Unknown protein	P	P	P
Solyc01g058390	Galactokinase	P	P	P
Solyc01g058400	Transcription factor	P	P	P
Solyc01g058450	Flowering time control protein FCA	P	P	P
Solyc01g058470	Unknown protein	P	P	P
Solyc01g058520	Peroxidase	P	P	P
Solyc01g058530	Ribosomal protein S18	P	P	P
Solyc01g058535	Unknown protein	P	P	P
Solyc01g058540	WRKY transcription factor 47	P	P	P
Solyc01g058550	DDT domain-containing protein PTM	P	P	P
Solyc01g058590	Ubiquitin-like domain-containing CTD phosphatase	P	P	P
Solyc01g058593	Zinc finger BED domain-containing protein RICESLEEPER 2	P	P	P
Solyc01g058597	Prefoldin subunit 3	P	P	P
Solyc01g058660	Unknown protein	P	P	P
Solyc01g058665	Unknown protein	P	-	-
Solyc01g058670	Transcription factor	P	P	P
Solyc01g058673	UBN2_3 domain-containing protein	P	P	P
Solyc01g058677	Unknown protein	P	P	P
Solyc01g058680	Sister chromatid cohesion 1 protein 4	P	P	P
Solyc01g058685	Retrovirus-related Pol polyprotein from transposon TNT 1-94	P	-	-
Solyc01g058690	zinc finger CCCH domain-containing protein 41-like	P	P	P
Solyc01g058700	Sister chromatid cohesion 1 protein 4	P	P	P
Solyc01g058705	SNF2 domain-containing protein CLASSY 4-like	P	P	P
Solyc01g058720	Calcium-binding EF-hand	P	P	P
Solyc01g058730	Transmembrane protein	P	P	P
Solyc01g058740	ninja-family protein AFP3-like	P	P	P
Solyc01g059740	ninja-family protein AFP3-like	P	P	P
Solyc01g059750	RRM_1 domain-containing protein/NTF2 domain-containing protein	P	P	P
Solyc01g059760	sentrin-specific protease 6-like	P	P	P
Solyc01g059765	Unknown protein	P	P	P
Solyc01g059780	ninja-family protein AFP3-like	P	P	P
Solyc01g059800	Unknown protein	P	P	P
Solyc01g059810	Unknown protein	P	P	P
Solyc01g059820	Unknown protein	P	P	P
Solyc01g059830	Enoyl-CoA hydratase	P	P	P
Solyc01g059840	GDSL esterase/lipase	P	P	P
Solyc01g059850	Vacuolar-processing enzyme	P	P	P
Solyc01g059860	MAP kinase kinase kinase 3	P	P	P
Solyc01g059870	phytochrome B1	P	P	P
Solyc01g059880	Citrate synthase-like	P	P	P
Solyc01g059884	Agamous-like mads-box protein agl80-like	-	P	P
Solyc01g059885	Transposase, MuDR, plant	P	-	-
Solyc01g059886	Agamous-like mads-box protein agl80-like	-	P	P
Solyc01g059888	Agamous-like mads-box protein agl80-like	-	P	P
Solyc01g059900	Dirigent protein	P	P	P
Solyc01g059910	Receptor-like protein kinase FERONIA	P	P	P
Solyc01g059920	Nucleic acid-binding, OB-fold	P	P	P
Solyc01g059930	Adenine nucleotide alpha hydrolases-like superfamily protein	P	P	P
Solyc01g059940	Plant invertase/pectin methylesterase inhibitor superfamily protein	P	P	P
Solyc01g059950	Transcription factor GRAS	P	P	P
Solyc01g059960	Transcription factor GRAS	P	P	P
Solyc01g059965	Glucan endo-1,3-beta-glucosidase B	P	P	P
Solyc01g059990	Serine/threonine-protein phosphatase 7 long form-like protein	-	P	P
Solyc01g060010	Glucan endo-1,3-beta-glucosidase	P	P	P
Solyc01g060015	Glucan endo-1,3-beta-glucosidase	P	P	P
Solyc01g060020	beta-1,3-glucanase TOMB13GLUB	P	P	P
Solyc01g060030	Zinc finger CCHC domain-containing protein 10	P	P	P
Solyc01g060040	WD40 domain-containing protein/Bromodomain domain-containing protein	P	P	P
Solyc01g060047	Flavonol synthase	-	P	P
Solyc01g060050	WD40 domain-containing protein	P	P	P
Solyc01g060053	PttA'	P	P	P
Solyc01g060055	PttA'	P	P	P
Solyc01g060057	Unknown protein	P	-	-
Solyc01g060070	Outer envelope pore protein 16-2, chloroplastic	P	P	P
Solyc01g060080	serine/threonine-protein phosphatase 4 regulatory subunit 3-like	P	P	P
Solyc01g060090	serine/threonine-protein phosphatase 4 regulatory subunit 3-like	P	P	P
Solyc01g060100	serine/threonine-protein phosphatase 4 regulatory subunit 3-like	P	P	P
Solyc01g060130	TOMGTPASE Mill	P	P	P
Solyc01g060140	Calmodulin-binding transcription activator 5	P	P	P
Solyc01g060160	Mitochondrial-processing peptidase subunit beta	P	P	P
Solyc01g060170	Calmodulin-binding transcription activator	P	-	P
Solyc01g060180	AMP-dependent synthetase/ligase	P	P	P
Solyc01g060183	Zinc finger, GRF-type	P	P	P
Solyc01g060187	Unknown protein	P	P	P
Solyc01g060200	3'-5' exonuclease domain	P	P	P
Solyc01g060210	XH/XS domain-containing protein	P	P	P
Solyc01g060220	Unknown protein	P	P	P
Solyc01g060240	cAMP-regulated phosphoprotein 19-related protein	P	P	P
Solyc01g060250	Unknown protein	P	P	P
Solyc01g060260	Glycine-rich protein family Chr5:20009834-20011095 REVERSE LENGTH 225 201606	P	P	P
Solyc01g060270	Protein trichome birefringence	P	P	P
Solyc01g060280	AMSH-like ubiquitin thioesterase 1	P	P	P
Solyc01g060284	MADS-box transcription factor	-	P	P
Solyc01g060286	MADS-box transcription factor	-	P	P
Solyc01g060300	agamous-like MADS-box protein AGL62	-	P	P
Solyc01g060310	MADS-box transcription factor	P	P	P
Solyc01g060312	MADS-box transcription factor	-	P	P
Solyc01g060314	MADS-box transcription factor	-	P	P
Solyc01g060340	Endoglucanase	P	P	P
Solyc01g060350	Unknown protein	P	P	P
Solyc01g060355	B3 domain-containing protein	-	P	P
Solyc01g060370	DNA-binding pseudobarrel domain-containing protein	P	P	P
Solyc01g060375	Unknown protein	P	-	-
Solyc01g060390	UQ_con domain-containing protein	P	P	P
Solyc01g060395	Unknown protein	P	P	P
Solyc01g060410	GPI-anchored adhesin-like protein	P	P	P
Solyc01g060420	Zinc finger protein 8	P	P	P
Solyc01g060430	B-cell receptor-associated protein 31-like protein	P	P	P
Solyc01g060450	transmembrane protein%2C putative	P	P	P
Solyc01g060460	SNF2-related	P	P	P
Solyc01g060470	Importin subunit alpha	P	P	P
Solyc01g060490	GATA transcription factor 23	P	P	P
Solyc01g065490	NAD(P)-linked oxidoreductase, aldo/keto reductase family protein	P	P	P
Solyc01g065500	C2 calcium/lipid-binding plant phosphoribosyltransferase family protein	P	P	P
Solyc01g065510	leucine-rich repeat extensin-like protein 6	P	P	P
Solyc01g065530	COBRA-like protein	P	P	P
Solyc01g065540	Two-component response regulator	P	P	P
Solyc01g065545	Retrovirus-related Pol polyprotein from transposon TNT 1-94	P	-	-
Solyc01g065550	Dehydration-induced 19-like protein	P	P	P
Solyc01g065560	DUF789 domain-containing protein	P	P	P
Solyc01g065570	DnaJ domain-containing protein	P	P	P
Solyc01g065580	Pumilio-like protein 24	P	P	P
Solyc01g065585	NAD(P)H-quinone oxidoreductase chain 4, chloroplastic	P	P	P
Solyc01g065610	NAD(P)H-quinone oxidoreductase chain 4, chloroplastic	P	P	P
Solyc01g065620	NAD(P)H-quinone oxidoreductase chain 4, chloroplastic	P	P	P
Solyc01g065625	Retrovirus-related Pol polyprotein from transposon TNT 1-94	P	-	-
Solyc01g065630	NAD(P)H-quinone oxidoreductase chain 4, chloroplastic	P	P	P
Solyc01g065640	NAD(P)H-quinone oxidoreductase chain 4, chloroplastic	P	P	P
Solyc01g065643	WD repeat-containing protein 43	P	P	P
Solyc01g065647	WD repeat-containing protein 43	P	P	P
Solyc01g065650	Transducin/WD40 repeat-like superfamily protein	P	P	P
Solyc01g065660	Transducin/WD40 repeat-like superfamily protein	P	P	P
Solyc01g065670	Transducin/WD40 repeat-like superfamily protein	P	P	P
Solyc01g065680	Unknown protein	P	-	P
Solyc01g065690	Heavy metal-associated isoprenylated plant protein	P	P	P
Solyc01g065700	Protein phosphatase 2C family protein	P	P	P
Solyc01g065710	CST complex subunit TEN1	P	P	P
Solyc01g065720	Phospholipase	P	P	P
Solyc01g065725	Unknown protein	P	P	P
Solyc01g065740	F-box/RNI-like superfamily protein	P	P	P
Solyc01g065750	Unknown protein	P	-	P
Solyc01g065770	NADH dehydrogenase subunit 7	-	P	P
Solyc01g065795	NADH dehydrogenase [ubiquinone] iron-sulfur protein 2	-	P	P
Solyc01g065810	NADH dehydrogenase subunit 7	P	P	P
Solyc01g065840	F-box/RNI-like superfamily protein	P	P	P
Solyc01g065845	Unknown protein	P	-	-
Solyc01g065860	ATP-dependent DNA helicase	-	P	P
Solyc01g065900	trihelix transcription factor ASR3-like	P	P	P
Solyc01g065903	protein PELPK1-like	P	P	P
Solyc01g065907	protein PELPK1-like	P	P	P
Solyc01g065910	Nucleoporin autopeptidase	P	P	P
Solyc01g065930	Unknown protein	P	P	P
Solyc01g065960	gamma-interferon-responsive lysosomal thiol protein	P	P	P
Solyc01g065970	Unknown protein	P	P	P
Solyc01g065980	Ethylene Response Factor E	P	-	P
Solyc01g065983	Zinc finger CCCH domain-containing protein 53-like	P	-	-
[truncated: 35,469 more rows]

## Sheet: TableS3-GOannotation
Supplementary Table S3. Gene Ontology (GO) annotations for Solanum lycopersicum (ITAG4.2-merged).
GO code	Category	Genes
GO:0000002	biological_process:mitochondrial_genome_maintenance	Solyc00g017880 Solyc04g079410 Solyc05g008040 Solyc08g005590 Solyc08g075400 Solyc08g077440 Solyc09g090870 Solyc10g079250
GO:0000003	biological_process:reproduction	Solyc00g014800 Solyc01g005010 Solyc01g005120 Solyc01g005450 Solyc01g005470 Solyc01g005540 Solyc01g005660 Solyc01g006040 Solyc01g006100 Solyc01g006120 Solyc01g006150 Solyc01g006520 Solyc01g006530 Solyc01g006880 Solyc01g006930 Solyc01g007160 Solyc01g007760 Solyc01g007800 Solyc01g007810 Solyc01g008120 Solyc01g008370 Solyc01g008440 Solyc01g008460 Solyc01g008490 Solyc01g008520 Solyc01g008740 Solyc01g0…
GO:0000009	molecular_function:alpha-1,6-mannosyltransferase_activity	Solyc01g006000 Solyc01g089900 Solyc01g089903 Solyc01g089907 Solyc09g074900
GO:0000012	biological_process:single_strand_break_repair	Solyc03g031820 Solyc03g117960 Solyc06g066780 Solyc06g066790 Solyc09g005100 Solyc11g066370
GO:0000014	molecular_function:single-stranded_DNA_endodeoxyribonuclease_activity	Solyc01g086930 Solyc02g078910 Solyc02g078920 Solyc05g009430 Solyc08g077800
GO:0000018	biological_process:regulation_of_DNA_recombination	Solyc01g068280 Solyc02g078390 Solyc02g084240 Solyc02g094100 Solyc03g080010 Solyc03g117040 Solyc03g119130 Solyc03g120200 Solyc04g007720 Solyc04g007890 Solyc04g016370 Solyc04g079410 Solyc05g007100 Solyc06g008970 Solyc06g051810 Solyc06g064560 Solyc06g069230 Solyc06g084020 Solyc07g018350 Solyc09g066100 Solyc09g083380 Solyc09g091370 Solyc11g011160 Solyc11g020760 Solyc11g042930 Solyc11g066690
GO:0000019	biological_process:regulation_of_mitotic_recombination	Solyc01g068280 Solyc06g008970
GO:0000023	biological_process:maltose_metabolic_process	Solyc02g020980 Solyc04g053120 Solyc04g064720 Solyc08g007130
GO:0000024	biological_process:maltose_biosynthetic_process	Solyc08g007130
GO:0000025	biological_process:maltose_catabolic_process	Solyc02g020980 Solyc04g053120
GO:0000026	molecular_function:alpha-1,2-mannosyltransferase_activity	Solyc07g006330 Solyc07g062540 Solyc10g076800
GO:0000027	biological_process:ribosomal_large_subunit_assembly	Solyc00g180440 Solyc00g500254 Solyc01g007470 Solyc01g017083 Solyc01g096800 Solyc01g103510 Solyc01g104470 Solyc01g104590 Solyc01g110670 Solyc01g110710 Solyc02g068420 Solyc02g069840 Solyc02g092080 Solyc03g112530 Solyc04g014720 Solyc04g016380 Solyc04g049673 Solyc04g072260 Solyc04g072265 Solyc04g072270 Solyc05g054070 Solyc05g054580 Solyc06g007520 Solyc06g007670 Solyc06g050820 Solyc06g076870 Solyc06g0…
GO:0000028	biological_process:ribosomal_small_subunit_assembly	Solyc00g500273 Solyc01g007570 Solyc01g007620 Solyc01g007670 Solyc01g008080 Solyc01g008090 Solyc01g017183 Solyc01g017400 Solyc01g057300 Solyc01g058060 Solyc01g112010 Solyc02g021400 Solyc02g070570 Solyc02g077280 Solyc02g081660 Solyc02g082000 Solyc02g085495 Solyc02g089600 Solyc03g013225 Solyc03g019780 Solyc03g045110 Solyc03g046350 Solyc03g115360 Solyc03g120080 Solyc04g051378 Solyc05g015310 Solyc05g0…
GO:0000030	molecular_function:mannosyltransferase_activity	Solyc00g030000 Solyc01g005110 Solyc01g006000 Solyc01g067520 Solyc01g089900 Solyc01g089903 Solyc01g089907 Solyc02g083260 Solyc03g005450 Solyc03g097050 Solyc04g082390 Solyc05g053560 Solyc05g053565 Solyc05g055410 Solyc05g055415 Solyc06g063240 Solyc06g074630 Solyc06g082490 Solyc07g006330 Solyc07g043390 Solyc07g043395 Solyc07g051820 Solyc07g062540 Solyc07g065660 Solyc08g005210 Solyc08g005280 Solyc08g0…
GO:0000032	biological_process:cell_wall_mannoprotein_biosynthetic_process	Solyc02g063220 Solyc03g096730 Solyc06g051270 Solyc06g060100 Solyc09g011220
GO:0000033	molecular_function:alpha-1,3-mannosyltransferase_activity	Solyc06g082490 Solyc09g074900
GO:0000035	molecular_function:acyl_binding	Solyc00g041190 Solyc01g088570 Solyc04g015370 Solyc05g056240 Solyc07g007430 Solyc11g012180
GO:0000036	molecular_function:acyl_carrier_activity	Solyc00g041190 Solyc01g067730 Solyc01g081050 Solyc01g088570 Solyc02g038720 Solyc03g097390 Solyc03g118410 Solyc04g015370 Solyc05g008570 Solyc05g056240 Solyc06g054510 Solyc06g083380 Solyc11g012180 Solyc12g006930
GO:0000038	biological_process:very_long-chain_fatty_acid_metabolic_process	Solyc01g091950 Solyc01g104180 Solyc01g104210 Solyc01g104280 Solyc02g014730 Solyc02g063140 Solyc02g070050 Solyc02g085870 Solyc02g089860 Solyc02g093640 Solyc03g044910 Solyc03g116100 Solyc03g116730 Solyc04g014370 Solyc04g055120 Solyc04g071550 Solyc04g080020 Solyc04g080450 Solyc05g010280 Solyc05g054490 Solyc06g007930 Solyc06g083440 Solyc07g018240 Solyc07g018250 Solyc08g067260 Solyc08g077980 Solyc08g0…
GO:0000041	biological_process:transition_metal_ion_transport	Solyc00g020040 Solyc00g031730 Solyc00g049210 Solyc00g052540 Solyc00g500242 Solyc00g500249 Solyc00g500277 Solyc00g500348 Solyc01g006150 Solyc01g008580 Solyc01g008590 Solyc01g087530 Solyc01g091850 Solyc01g094910 Solyc01g100610 Solyc01g104780 Solyc01g104820 Solyc01g105160 Solyc01g105165 Solyc01g105260 Solyc02g032100 Solyc02g050290 Solyc02g062355 Solyc02g067620 Solyc02g068260 Solyc02g068490 Solyc02g0…
GO:0000045	biological_process:autophagosome_assembly	Solyc01g006190 Solyc01g006960 Solyc01g058280 Solyc01g099400 Solyc01g108160 Solyc02g036380 Solyc02g065180 Solyc02g081140 Solyc02g090315 Solyc02g090330 Solyc02g090570 Solyc03g096790 Solyc03g111740 Solyc03g111750 Solyc04g008620 Solyc04g015350 Solyc04g076720 Solyc05g042040 Solyc05g050390 Solyc06g034160 Solyc06g043140 Solyc06g048510 Solyc06g072980 Solyc07g005970 Solyc07g049260 Solyc07g064680 Solyc08g0…
GO:0000048	molecular_function:peptidyltransferase_activity	Solyc05g051780 Solyc12g008640
GO:0000049	molecular_function:tRNA_binding	Solyc01g005540 Solyc01g057840 Solyc01g057850 Solyc01g066690 Solyc01g080810 Solyc01g098880 Solyc01g111990 Solyc01g112290 Solyc02g068650 Solyc02g086100 Solyc02g088540 Solyc02g089175 Solyc02g090860 Solyc03g070400 Solyc03g097290 Solyc03g122370 Solyc04g051670 Solyc04g072390 Solyc04g074630 Solyc04g079870 Solyc05g051520 Solyc05g052200 Solyc05g054310 Solyc05g054630 Solyc05g056260 Solyc06g048610 Solyc06g0…
GO:0000050	biological_process:urea_cycle	Solyc05g012270
GO:0000052	biological_process:citrulline_metabolic_process	Solyc04g080610 Solyc12g089210
GO:0000053	biological_process:argininosuccinate_metabolic_process	Solyc05g012270
GO:0000054	biological_process:ribosomal_subunit_export_from_nucleus	Solyc00g007270 Solyc01g104680 Solyc01g104685 Solyc01g104700 Solyc02g038803 Solyc02g082360 Solyc03g096920 Solyc03g123640 Solyc04g072260 Solyc04g072270 Solyc04g081030 Solyc05g023800 Solyc06g053800 Solyc06g082720 Solyc06g160330 Solyc07g008340 Solyc08g075360 Solyc09g014400 Solyc11g008110 Solyc11g008120 Solyc11g008130 Solyc11g011780 Solyc11g020160 Solyc11g020170 Solyc11g020180 Solyc11g020190 Solyc12g0…
GO:0000055	biological_process:ribosomal_large_subunit_export_from_nucleus	Solyc03g096920 Solyc04g072260 Solyc04g072270 Solyc06g053800 Solyc09g014400 Solyc11g008110 Solyc11g008120 Solyc11g008130 Solyc11g011780 Solyc11g020160 Solyc11g020170 Solyc11g020180 Solyc11g020190 Solyc12g006550 Solyc12g099890
GO:0000056	biological_process:ribosomal_small_subunit_export_from_nucleus	Solyc03g096920 Solyc03g123640 Solyc04g081030 Solyc09g014400 Solyc11g008110 Solyc11g008120 Solyc11g008130 Solyc11g020160 Solyc11g020170 Solyc11g020180 Solyc11g020190
GO:0000062	molecular_function:fatty-acyl-CoA_binding	Solyc01g099350 Solyc03g082910 Solyc04g078090 Solyc08g075690
GO:0000064	molecular_function:L-ornithine_transmembrane_transporter_activity	Solyc02g077910 Solyc03g120100 Solyc06g061170 Solyc06g066680 Solyc10g009090 Solyc10g079200
GO:0000070	biological_process:mitotic_sister_chromatid_segregation	Solyc01g007160 Solyc01g066950 Solyc01g066970 Solyc01g066980 Solyc01g067490 Solyc01g068280 Solyc01g086690 Solyc01g088390 Solyc01g102265 Solyc01g103040 Solyc01g104520 Solyc01g104570 Solyc01g107160 Solyc01g110330 Solyc01g150163 Solyc02g078560 Solyc02g079050 Solyc02g086540 Solyc02g086630 Solyc02g087980 Solyc02g092850 Solyc02g093935 Solyc03g044020 Solyc03g059400 Solyc03g059420 Solyc03g061590 Solyc03g0…
GO:0000075	biological_process:cell_cycle_checkpoint_signaling	Solyc00g009050 Solyc01g006140 Solyc01g068260 Solyc01g068263 Solyc01g068267 Solyc01g068340 Solyc01g097110 Solyc01g103040 Solyc01g106860 Solyc01g107160 Solyc01g111870 Solyc02g014460 Solyc02g063290 Solyc02g081520 Solyc02g083600 Solyc02g091110 Solyc03g006420 Solyc03g007550 Solyc03g007800 Solyc03g019960 Solyc03g078230 Solyc03g112290 Solyc03g112950 Solyc03g117530 Solyc04g008600 Solyc04g026070 Solyc04g0…
GO:0000076	biological_process:DNA_replication_checkpoint_signaling	Solyc01g006140 Solyc01g068260 Solyc01g068263 Solyc01g068267 Solyc02g083600 Solyc03g006420 Solyc03g007550 Solyc03g007800 Solyc03g019960 Solyc03g117530 Solyc04g008600 Solyc04g026070 Solyc06g008510 Solyc06g060350 Solyc06g076860 Solyc10g044780 Solyc11g011490
GO:0000077	biological_process:DNA_damage_checkpoint_signaling	Solyc00g009050 Solyc01g068260 Solyc01g068263 Solyc01g068267 Solyc01g068340 Solyc01g097110 Solyc01g106860 Solyc01g111870 Solyc02g014460 Solyc02g081520 Solyc02g083600 Solyc03g007550 Solyc03g112950 Solyc03g117530 Solyc04g026070 Solyc05g009840 Solyc06g060350 Solyc07g048100 Solyc08g044480 Solyc08g076610 Solyc10g044780 Solyc11g011490
GO:0000079	biological_process:regulation_of_cyclin-dependent_protein_serine/threonine_kinase_activity	Solyc01g009040 Solyc01g089850 Solyc01g090800 Solyc01g098930 Solyc01g098940 Solyc01g099310 Solyc01g107730 Solyc01g108610 Solyc02g060605 Solyc02g061650 Solyc02g061730 Solyc02g064860 Solyc02g064900 Solyc02g064910 Solyc02g079370 Solyc02g082820 Solyc02g084750 Solyc02g090680 Solyc02g092980 Solyc03g006670 Solyc03g032190 Solyc03g044480 Solyc03g059030 Solyc03g093790 Solyc03g120440 Solyc04g008070 Solyc04g0…
GO:0000080	biological_process:mitotic_G1_phase	Solyc09g082500
GO:0000082	biological_process:G1/S_transition_of_mitotic_cell_cycle	Solyc01g005950 Solyc01g034020 Solyc01g073650 Solyc01g107730 Solyc04g049530 Solyc04g082840 Solyc08g066330 Solyc09g091280 Solyc10g074720 Solyc10g074730 Solyc11g070140 Solyc12g095860
GO:0000084	biological_process:mitotic_S_phase	Solyc09g082500
GO:0000085	biological_process:mitotic_G2_phase	Solyc09g082500
GO:0000086	biological_process:G2/M_transition_of_mitotic_cell_cycle	Solyc00g009050 Solyc01g068260 Solyc01g068263 Solyc01g068267 Solyc02g068420 Solyc02g081520 Solyc02g083600 Solyc02g093920 Solyc03g006420 Solyc03g007550 Solyc03g117530 Solyc03g120440 Solyc04g026070 Solyc04g049530 Solyc04g051600 Solyc04g080160 Solyc04g082840 Solyc06g060350 Solyc06g065680 Solyc06g073150 Solyc06g076860 Solyc08g066330 Solyc10g074730 Solyc11g005690 Solyc11g008670 Solyc11g011490 Solyc11g0…
GO:0000087	biological_process:mitotic_M_phase	Solyc06g065680
GO:0000088	biological_process:mitotic_prophase	Solyc06g065680
GO:0000095	molecular_function:S-adenosyl-L-methionine_transmembrane_transporter_activity	Solyc04g050040 Solyc04g051580 Solyc04g071010 Solyc04g071290 Solyc08g081070 Solyc11g007070 Solyc12g056660
GO:0000096	biological_process:sulfur_amino_acid_metabolic_process	Solyc00g126430 Solyc01g005250 Solyc01g008900 Solyc01g009180 Solyc01g009990 Solyc01g020430 Solyc01g065980 Solyc01g068160 Solyc01g094790 Solyc01g095500 Solyc01g097920 Solyc01g097930 Solyc01g097940 Solyc01g097950 Solyc01g107550 Solyc01g111060 Solyc02g067180 Solyc02g067980 Solyc02g077360 Solyc02g077370 Solyc02g078990 Solyc02g082850 Solyc02g085810 Solyc02g091970 Solyc03g059250 Solyc03g093560 Solyc03g0…
GO:0000097	biological_process:sulfur_amino_acid_biosynthetic_process	Solyc00g126430 Solyc01g005250 Solyc01g009180 Solyc01g009990 Solyc01g094790 Solyc01g097920 Solyc01g097930 Solyc01g097940 Solyc01g097950 Solyc01g107550 Solyc01g111060 Solyc02g067180 Solyc02g082850 Solyc02g091970 Solyc03g121910 Solyc04g008760 Solyc04g055230 Solyc04g058120 Solyc04g077250 Solyc05g055730 Solyc06g053460 Solyc06g062845 Solyc06g064550 Solyc07g021630 Solyc07g063040 Solyc07g063060 Solyc07g0…
GO:0000098	biological_process:sulfur_amino_acid_catabolic_process	Solyc01g008900 Solyc01g068160 Solyc03g098230 Solyc08g008580 Solyc08g083110
GO:0000099	molecular_function:sulfur_amino_acid_transmembrane_transporter_activity	Solyc02g093700 Solyc03g005120
GO:0000101	biological_process:sulfur_amino_acid_transport	Solyc02g093700 Solyc03g005120
GO:0000103	biological_process:sulfate_assimilation	Solyc01g086650 Solyc02g032860 Solyc02g064640 Solyc02g064650 Solyc02g078860 Solyc02g079250 Solyc02g079270 Solyc02g079273 Solyc02g080640 Solyc02g082850 Solyc02g087630 Solyc02g092410 Solyc03g005250 Solyc03g005260 Solyc03g031620 Solyc04g016570 Solyc05g056490 Solyc09g082860 Solyc09g092430 Solyc10g080680 Solyc11g065620 Solyc12g013560
GO:0000104	molecular_function:succinate_dehydrogenase_activity	Solyc02g085350 Solyc02g092730 Solyc02g093680 Solyc04g055020 Solyc04g055030
GO:0000105	biological_process:L-histidine_biosynthetic_process	Solyc01g103720 Solyc01g103750 Solyc01g109930 Solyc02g071890 Solyc04g009350 Solyc05g056150 Solyc07g064810 Solyc09g076020 Solyc10g005930 Solyc11g040030
GO:0000107	molecular_function:imidazoleglycerol-phosphate_synthase_activity	Solyc07g064810
GO:0000122	biological_process:negative_regulation_of_transcription_by_RNA_polymerase_II	Solyc00g028960 Solyc00g058480 Solyc01g009120 Solyc01g067440 Solyc01g067460 Solyc01g079210 Solyc02g067570 Solyc02g068560 Solyc02g087360 Solyc02g087365 Solyc02g087370 Solyc02g087373 Solyc02g087377 Solyc02g087380 Solyc02g087390 Solyc03g026190 Solyc03g115150 Solyc03g119730 Solyc04g024990 Solyc04g025000 Solyc04g049120 Solyc05g006540 Solyc05g015850 Solyc05g015910 Solyc06g008750 Solyc06g059750 Solyc06g0…
GO:0000132	biological_process:establishment_of_mitotic_spindle_orientation	Solyc01g100290
GO:0000146	molecular_function:microfilament_motor_activity	Solyc01g081540 Solyc02g020910 Solyc02g079070 Solyc06g008090 Solyc06g008530 Solyc06g083960 Solyc07g041150 Solyc07g063590 Solyc08g061500 Solyc08g061520 Solyc09g064200 Solyc09g091080 Solyc10g006820 Solyc11g006220 Solyc12g019920 Solyc12g019930
GO:0000149	molecular_function:SNARE_binding	Solyc01g005070 Solyc01g005170 Solyc01g006950 Solyc01g056810 Solyc01g091020 Solyc01g091300 Solyc01g100170 Solyc01g104870 Solyc01g109750 Solyc01g112150 Solyc02g030100 Solyc02g030105 Solyc02g043810 Solyc02g069640 Solyc02g082220 Solyc02g082690 Solyc02g085090 Solyc02g094090 Solyc03g082680 Solyc03g115760 Solyc04g007860 Solyc04g008350 Solyc04g047750 Solyc04g072290 Solyc04g072440 Solyc04g074830 Solyc05g0…
GO:0000150	molecular_function:DNA_strand_exchange_activity	Solyc07g017540 Solyc09g082790
GO:0000154	biological_process:rRNA_modification	Solyc01g091800 Solyc01g098460 Solyc01g100430 Solyc01g106880 Solyc01g107040 Solyc01g107580 Solyc02g044020 Solyc02g079415 Solyc02g080320 Solyc02g081810 Solyc02g082040 Solyc02g084730 Solyc03g025270 Solyc03g097550 Solyc03g113860 Solyc03g114565 Solyc04g051670 Solyc04g074150 Solyc05g005590 Solyc05g017990 Solyc05g055380 Solyc06g030570 Solyc06g069135 Solyc06g072250 Solyc07g042750 Solyc07g052110 Solyc07g0…
GO:0000155	molecular_function:phosphorelay_sensor_kinase_activity	Solyc00g055960 Solyc01g059870 Solyc02g071260 Solyc02g083670 Solyc03g123450 Solyc04g008110 Solyc04g025660 Solyc04g049990 Solyc04g064840 Solyc05g015610 Solyc05g053410 Solyc05g055070 Solyc06g036450 Solyc06g051610 Solyc06g053710 Solyc07g045480 Solyc07g047770 Solyc07g056580 Solyc08g068360 Solyc08g068960 Solyc09g008720 Solyc09g011680 Solyc09g065310 Solyc09g075440 Solyc09g082910 Solyc09g089610 Solyc10g0…
GO:0000156	molecular_function:phosphorelay_response_regulator_activity	Solyc00g055950 Solyc03g113720 Solyc04g008050 Solyc05g006420 Solyc06g048930 Solyc07g005140 Solyc10g079600 Solyc12g099720
GO:0000160	biological_process:phosphorelay_signal_transduction_system	Solyc00g055950 Solyc00g055960 Solyc01g006650 Solyc01g009170 Solyc01g014480 Solyc01g059870 Solyc01g065540 Solyc01g065980 Solyc01g080540 Solyc01g090300 Solyc01g090310 Solyc01g090320 Solyc01g090340 Solyc01g090345 Solyc01g090370 Solyc01g091810 Solyc01g096600 Solyc01g096810 Solyc01g098400 Solyc01g104340 Solyc01g104740 Solyc01g108240 Solyc01g111140 Solyc02g032850 Solyc02g062420 Solyc02g068490 Solyc02g0…
GO:0000162	biological_process:tryptophan_biosynthetic_process	Solyc01g098550 Solyc02g076760 Solyc02g088190 Solyc02g088460 Solyc03g111850 Solyc05g046350 Solyc05g056150 Solyc06g005980 Solyc06g006100 Solyc06g051410 Solyc06g071550 Solyc07g064280 Solyc09g092600 Solyc10g005320 Solyc10g006400 Solyc10g018357 Solyc10g018380 Solyc10g018390 Solyc12g010180 Solyc12g035190 Solyc12g096190
GO:0000165	biological_process:MAPK_cascade	Solyc01g005030 Solyc01g010950 Solyc01g059860 Solyc01g067400 Solyc01g079750 Solyc01g080040 Solyc01g080240 Solyc01g094960 Solyc01g097840 Solyc01g097980 Solyc01g098980 Solyc01g103240 Solyc01g104530 Solyc01g111880 Solyc02g031860 Solyc02g064930 Solyc02g064980 Solyc02g065110 Solyc02g071740 Solyc02g076780 Solyc02g078140 Solyc02g084870 Solyc02g087590 Solyc02g090430 Solyc02g090970 Solyc02g090980 Solyc02g0…
GO:0000166	molecular_function:nucleotide_binding	Solyc00g026870 Solyc00g042130 Solyc00g050030 Solyc00g088080 Solyc00g090130 Solyc00g127550 Solyc00g127560 Solyc00g500037 Solyc00g500046 Solyc00g500050 Solyc00g500064 Solyc00g500081 Solyc00g500087 Solyc00g500124 Solyc00g500128 Solyc00g500133 Solyc00g500140
GO:0000170	molecular_function:sphingosine_hydroxylase_activity	Solyc01g010860 Solyc05g007460
GO:0000175	molecular_function:3'-5'-exoribonuclease_activity	Solyc01g007840 Solyc01g009350 Solyc01g009360 Solyc01g096570 Solyc01g097550 Solyc02g082460 Solyc02g086600 Solyc03g059010 Solyc03g080080 Solyc03g093880 Solyc03g116020 Solyc03g117030 Solyc03g119570 Solyc03g119710 Solyc05g047420 Solyc06g068410 Solyc06g074030 Solyc06g082810 Solyc07g005610 Solyc07g005620 Solyc07g052340 Solyc07g062750 Solyc07g065620 Solyc08g066120 Solyc08g066140 Solyc08g067420 Solyc08g0…
GO:0000179	molecular_function:rRNA_(adenine-N6,N6-)-dimethyltransferase_activity	Solyc01g091800 Solyc01g100430 Solyc02g084730
GO:0000182	molecular_function:rDNA_binding	Solyc02g085470 Solyc10g077110
GO:0000183	biological_process:rDNA_heterochromatin_assembly	Solyc02g014310
GO:0000184	biological_process:nuclear-transcribed_mRNA_catabolic_process,_nonsense-mediated_decay	Solyc01g103420 Solyc01g109080 Solyc02g078020 Solyc02g094260 Solyc03g120300 Solyc04g049770 Solyc04g082980 Solyc05g010180 Solyc05g056110 Solyc06g005990 Solyc06g074810 Solyc07g021640 Solyc08g007110 Solyc08g077420 Solyc10g005530 Solyc10g044450 Solyc10g080740 Solyc11g008700 Solyc12g019960 Solyc12g042990
GO:0000209	biological_process:protein_polyubiquitination	Solyc01g005650 Solyc01g005840 Solyc01g007860 Solyc01g044307 Solyc01g057900 Solyc01g067280 Solyc01g087030 Solyc01g094810 Solyc01g095490 Solyc01g109280 Solyc01g110080 Solyc01g110090 Solyc01g110100 Solyc01g111530 Solyc02g021470 Solyc02g062680 Solyc02g067420 Solyc02g069230 Solyc02g079050 Solyc02g083570 Solyc02g084760 Solyc02g087750 Solyc02g088550 Solyc02g092380 Solyc02g093520 Solyc03g005970 Solyc03g0…
GO:0000210	molecular_function:NAD+_diphosphatase_activity	Solyc05g016690 Solyc06g075080 Solyc10g005950 Solyc10g008750 Solyc10g008760
GO:0000212	biological_process:meiotic_spindle_organization	Solyc02g078560 Solyc03g111380 Solyc04g007270 Solyc07g005790 Solyc07g005800 Solyc07g064030 Solyc10g080740 Solyc11g011560 Solyc12g019960
GO:0000213	molecular_function:tRNA-intron_endonuclease_activity	Solyc06g075350
GO:0000215	molecular_function:tRNA_2'-phosphotransferase_activity	Solyc01g091210
GO:0000217	molecular_function:DNA_secondary_structure_binding	Solyc00g500247 Solyc00g500248 Solyc01g008700 Solyc01g080960 Solyc01g086930 Solyc01g091370 Solyc01g091470 Solyc01g094460 Solyc02g038760 Solyc02g082300 Solyc03g007150 Solyc04g047900 Solyc04g053090 Solyc04g053091 Solyc04g053094 Solyc04g053100 Solyc04g053104 Solyc04g053108 Solyc04g076220 Solyc04g082810 Solyc04g082820 Solyc04g150142 Solyc05g050960 Solyc05g053000 Solyc06g035430 Solyc06g060500 Solyc06g0…
GO:0000224	molecular_function:peptide-N4-(N-acetyl-beta-glucosaminyl)asparagine_amidase_activity	Solyc01g097440 Solyc10g007330
GO:0000225	molecular_function:N-acetylglucosaminylphosphatidylinositol_deacetylase_activity	Solyc05g010730 Solyc08g074360 Solyc11g017400
GO:0000226	biological_process:microtubule_cytoskeleton_organization	Solyc01g005080 Solyc01g008280 Solyc01g009300 Solyc01g010270 Solyc01g057310 Solyc01g066820 Solyc01g067500 Solyc01g079750 Solyc01g080750 Solyc01g081380 Solyc01g091080 Solyc01g091090 Solyc01g091380 Solyc01g094150 Solyc01g094960 Solyc01g095040 Solyc01g095970 Solyc01g096610 Solyc01g096680 Solyc01g096840 Solyc01g097120 Solyc01g098980 Solyc01g099270 Solyc01g099770 Solyc01g099780 Solyc01g100040 Solyc01g1…
GO:0000234	molecular_function:phosphoethanolamine_N-methyltransferase_activity	Solyc03g118750 Solyc06g068950 Solyc12g040790
GO:0000244	biological_process:spliceosomal_tri-snRNP_complex_assembly	Solyc01g094300 Solyc01g094310 Solyc02g091330 Solyc07g008880 Solyc07g054200 Solyc07g064070 Solyc08g078430
GO:0000245	biological_process:spliceosomal_complex_assembly	Solyc00g007100 Solyc01g067830 Solyc02g038813 Solyc02g068480 Solyc02g071240 Solyc02g082550 Solyc03g007560 Solyc03g007850 Solyc03g093160 Solyc05g051070 Solyc05g054920 Solyc05g056280 Solyc05g056290 Solyc06g008860 Solyc06g074700 Solyc07g041790 Solyc09g005980 Solyc09g008470 Solyc09g008790 Solyc09g064590 Solyc09g075200 Solyc10g006250 Solyc10g006260 Solyc10g081100 Solyc10g081290 Solyc10g085720 Solyc11g0…
GO:0000247	molecular_function:C-8_sterol_isomerase_activity	Solyc06g082980
GO:0000248	molecular_function:C-5_sterol_desaturase_activity	Solyc02g063240 Solyc02g086180 Solyc02g086190
GO:0000249	molecular_function:C-22_sterol_desaturase_activity	Solyc02g070580
GO:0000250	molecular_function:lanosterol_synthase_activity	Solyc04g050670 Solyc04g070980 Solyc05g047580 Solyc07g042630 Solyc12g006505 Solyc12g006520 Solyc12g006530 Solyc12g035440 Solyc12g035450 Solyc12g035460
GO:0000254	molecular_function:C-4_methylsterol_oxidase_activity	Solyc01g088400 Solyc01g088410 Solyc01g088430 Solyc01g091320 Solyc03g065250 Solyc03g117800 Solyc06g005750 Solyc06g076410 Solyc07g006300 Solyc08g044260 Solyc08g079570 Solyc12g100270
GO:0000255	biological_process:allantoin_metabolic_process	Solyc01g080940 Solyc02g068380 Solyc02g078390 Solyc02g078400 Solyc08g077840 Solyc09g083410
GO:0000256	biological_process:allantoin_catabolic_process	Solyc02g068380 Solyc02g078390 Solyc02g078400 Solyc08g077840 Solyc09g083410
GO:0000257	molecular_function:nitrilase_activity	Solyc11g068730
GO:0000266	biological_process:mitochondrial_fission	Solyc01g005310 Solyc01g067590 Solyc01g099280 Solyc01g106050 Solyc09g010320 Solyc10g079550 Solyc11g065100 Solyc11g068650 Solyc12g099770
GO:0000268	molecular_function:peroxisome_targeting_sequence_binding	Solyc03g062940 Solyc06g060720 Solyc10g005650
GO:0000271	biological_process:polysaccharide_biosynthetic_process	Solyc01g006350 Solyc01g006360 Solyc01g006370 Solyc01g010460 Solyc01g010470 Solyc01g020125 Solyc01g020150 Solyc01g058270 Solyc01g066360 Solyc01g067520 Solyc01g067930 Solyc01g068200 Solyc01g073750 Solyc01g079790 Solyc01g081586 Solyc01g087210 Solyc01g087600 Solyc01g088560 Solyc01g093970 Solyc01g094630 Solyc01g095290 Solyc01g097000 Solyc01g097330 Solyc01g098960 Solyc01g102580 Solyc01g103360 Solyc01g1…
GO:0000272	biological_process:polysaccharide_catabolic_process	Solyc01g009240 Solyc01g010740 Solyc01g057220 Solyc01g066360 Solyc01g066390 Solyc01g066420 Solyc01g067410 Solyc01g067420 Solyc01g067660 Solyc01g068120 Solyc01g079180 Solyc01g079570 Solyc01g087280 Solyc01g090130 Solyc01g091050 Solyc01g091070 Solyc01g094580 Solyc01g097000 Solyc01g098940 Solyc01g099960 Solyc01g102580 Solyc01g104950 Solyc01g109740 Solyc01g110340 Solyc02g014220 Solyc02g014300 Solyc02g0…
GO:0000278	biological_process:mitotic_cell_cycle	Solyc00g009050 Solyc00g030000 Solyc01g005950 Solyc01g006100 Solyc01g006140 Solyc01g007160 Solyc01g008280 Solyc01g008770 Solyc01g009040 Solyc01g011340 Solyc01g020120 Solyc01g034020 Solyc01g056990 Solyc01g057310 Solyc01g066950 Solyc01g066970 Solyc01g066980 Solyc01g067490 Solyc01g067520 Solyc01g068260 Solyc01g068263 Solyc01g068267 Solyc01g068280 Solyc01g068340 Solyc01g073650 Solyc01g086690 Solyc01g0…
GO:0000279	biological_process:M_phase	Solyc01g006460 Solyc06g065680 Solyc10g078730 Solyc12g041890
GO:0000280	biological_process:nuclear_division	Solyc01g005010 Solyc01g007160 Solyc01g008520 Solyc01g008770 Solyc01g057310 Solyc01g066950 Solyc01g066970 Solyc01g066980 Solyc01g067490 Solyc01g068260 Solyc01g068280 Solyc01g068340 Solyc01g079080 Solyc01g086690 Solyc01g087500 Solyc01g088390 Solyc01g094650 Solyc01g094960 Solyc01g095650 Solyc01g095970 Solyc01g096780 Solyc01g097110 Solyc01g098670 Solyc01g102265 Solyc01g103040 Solyc01g104490 Solyc01g1…
GO:0000281	biological_process:mitotic_cytokinesis	Solyc00g030000 Solyc01g006100 Solyc01g067520 Solyc01g087210 Solyc01g099270 Solyc01g108670 Solyc02g072240 Solyc03g005450 Solyc03g097050 Solyc03g111380 Solyc04g054480 Solyc04g071650 Solyc05g008860 Solyc05g016470 Solyc05g021200 Solyc05g021210 Solyc05g023630 Solyc05g053560 Solyc05g053565 Solyc06g018110 Solyc06g075580 Solyc07g005840 Solyc07g043390 Solyc07g043395 Solyc07g051820 Solyc07g065660 Solyc08g0…
GO:0000285	molecular_function:1-phosphatidylinositol-3-phosphate_5-kinase_activity	Solyc03g112950 Solyc03g123570 Solyc04g007650 Solyc05g008200 Solyc06g065540 Solyc07g017510 Solyc11g013820 Solyc11g013830 Solyc12g049590
GO:0000287	molecular_function:magnesium_ion_binding	Solyc00g009060 Solyc00g500063 Solyc01g005560 Solyc01g006740 Solyc01g008310 Solyc01g011090 Solyc01g011100 Solyc01g015000 Solyc01g049650 Solyc01g067530 Solyc01g091160 Solyc01g096930 Solyc01g097970 Solyc01g098610 Solyc01g100030 Solyc01g101170 Solyc01g101180 Solyc01g101190 Solyc01g101195 Solyc01g101210 Solyc01g101220 Solyc01g102370 Solyc01g103750 Solyc01g105850 Solyc01g105860 Solyc01g105870 Solyc01g1…
GO:0000288	biological_process:nuclear-transcribed_mRNA_catabolic_process,_deadenylation-dependent_decay	Solyc01g007840 Solyc01g009390 Solyc01g090780 Solyc01g094000 Solyc01g107870 Solyc03g059010 Solyc03g117030 Solyc04g072043 Solyc05g016240 Solyc05g047420 Solyc05g056110 Solyc06g005790 Solyc06g062980 Solyc06g068410 Solyc06g069020 Solyc06g073870 Solyc06g074030 Solyc06g074210 Solyc06g075390 Solyc06g075590 Solyc07g043530 Solyc08g007520 Solyc08g075010 Solyc09g010300 Solyc09g074090 Solyc10g078950 Solyc10g0…
GO:0000289	biological_process:nuclear-transcribed_mRNA_poly(A)_tail_shortening	Solyc01g094000 Solyc01g107870 Solyc03g059010 Solyc04g072043 Solyc06g005790 Solyc06g074030 Solyc06g075590 Solyc08g075010 Solyc10g078950 Solyc11g068770 Solyc11g072940 Solyc12g019860
GO:0000290	biological_process:deadenylation-dependent_decapping_of_nuclear-transcribed_mRNA	Solyc01g009390 Solyc03g122260 Solyc05g016240 Solyc05g056110 Solyc06g062980 Solyc06g074210 Solyc07g043530 Solyc09g010300 Solyc12g006420 Solyc12g009170 Solyc12g017260
GO:0000291	biological_process:nuclear-transcribed_mRNA_catabolic_process,_exonucleolytic	Solyc01g007840 Solyc03g117030 Solyc04g049010 Solyc04g082980 Solyc05g047420 Solyc06g005790 Solyc06g005860 Solyc06g005990 Solyc06g068410 Solyc06g074030 Solyc06g075390 Solyc08g007520 Solyc08g066700 Solyc09g074090 Solyc10g080130 Solyc11g013030 Solyc11g045130 Solyc11g068770
GO:0000292	biological_process:RNA_fragment_catabolic_process	Solyc06g005990
GO:0000293	molecular_function:ferric-chelate_reductase_activity	Solyc00g026160 Solyc01g094890 Solyc01g094900 Solyc01g094910 Solyc01g099620 Solyc01g102610 Solyc02g065580 Solyc03g008013 Solyc03g008015 Solyc03g112320 Solyc03g117980 Solyc06g036217 Solyc06g036220 Solyc06g075570 Solyc07g042460 Solyc08g081690
GO:0000295	molecular_function:adenine_nucleotide_transmembrane_transporter_activity	Solyc01g014210 Solyc01g079760 Solyc01g087070 Solyc01g098910 Solyc03g111400 Solyc03g118090 Solyc03g119970 Solyc06g005290 Solyc06g050210 Solyc06g068720 Solyc06g069410 Solyc07g053830 Solyc08g062860 Solyc08g063010 Solyc08g063030 Solyc08g066920 Solyc09g005250 Solyc10g011670 Solyc11g062130 Solyc11g062190 Solyc12g008770 Solyc12g042950
GO:0000301	biological_process:retrograde_transport,_vesicle_recycling_within_Golgi	Solyc12g008390 Solyc12g008395
GO:0000302	biological_process:response_to_reactive_oxygen_species	Solyc01g005020 Solyc01g005630 Solyc01g008510 Solyc01g008830 Solyc01g009230 Solyc01g014230 Solyc01g058670 Solyc01g067740 Solyc01g080040 Solyc01g080410 Solyc01g088170 Solyc01g088200 Solyc01g089970 Solyc01g095580 Solyc01g097440 Solyc01g099100 Solyc01g100810 Solyc01g102960 Solyc01g105990 Solyc01g111510 Solyc02g021140 Solyc02g069720 Solyc02g071130 Solyc02g072000 Solyc02g079990 Solyc02g080070 Solyc02g0…
GO:0000303	biological_process:response_to_superoxide	Solyc01g067740 Solyc02g021140 Solyc02g069720 Solyc02g082250 Solyc03g032000 Solyc03g062890 Solyc03g095180 Solyc04g016010 Solyc04g082460 Solyc06g048410 Solyc06g048420 Solyc06g049080 Solyc08g005270 Solyc08g077060 Solyc08g079830 Solyc10g080080 Solyc10g086270 Solyc11g066390
GO:0000304	biological_process:response_to_singlet_oxygen	Solyc01g080410 Solyc01g105990 Solyc02g087540 Solyc03g006550 Solyc03g082920 Solyc04g056350 Solyc04g074180 Solyc05g007840 Solyc06g008160 Solyc06g071280 Solyc06g071430 Solyc09g072880 Solyc09g083110 Solyc12g015640 Solyc12g057040
GO:0000305	biological_process:response_to_oxygen_radical	Solyc01g067740 Solyc02g021140 Solyc02g069720 Solyc02g082250 Solyc03g032000 Solyc03g062890 Solyc03g095180 Solyc04g016010 Solyc04g082460 Solyc06g048410 Solyc06g048420 Solyc06g049080 Solyc08g005270 Solyc08g077060 Solyc08g079830 Solyc10g080080 Solyc10g086270 Solyc11g066390
GO:0000309	molecular_function:nicotinamide-nucleotide_adenylyltransferase_activity	Solyc05g008870 Solyc07g065590
GO:0000338	biological_process:protein_deneddylation	Solyc01g008840 Solyc01g060280 Solyc01g090290 Solyc01g091650 Solyc01g104600 Solyc02g067830 Solyc02g093920 Solyc03g119330 Solyc04g080160 Solyc05g005310 Solyc06g073150 Solyc10g005660 Solyc10g081150 Solyc11g017300 Solyc11g062430
GO:0000339	molecular_function:RNA_cap_binding	Solyc02g021550 Solyc02g062620 Solyc02g078120 Solyc03g005870 Solyc03g122260 Solyc06g062980 Solyc06g073550 Solyc09g090580 Solyc10g005530 Solyc10g080660 Solyc11g013290 Solyc12g009170
GO:0000340	molecular_function:RNA_7-methylguanosine_cap_binding	Solyc02g021550 Solyc03g005870 Solyc09g090580 Solyc10g080660 Solyc11g013280 Solyc11g013290
GO:0000349	biological_process:generation_of_catalytic_spliceosome_for_first_transesterification_step	Solyc01g086990 Solyc03g150110 Solyc08g074420 Solyc09g090660
GO:0000350	biological_process:generation_of_catalytic_spliceosome_for_second_transesterification_step	Solyc05g051070 Solyc07g052050 Solyc07g052175 Solyc07g052190 Solyc09g065280
GO:0000354	biological_process:cis_assembly_of_pre-catalytic_spliceosome	Solyc09g075200
GO:0000372	biological_process:Group_I_intron_splicing	Solyc02g087250
GO:0000373	biological_process:Group_II_intron_splicing	Solyc01g091940 Solyc01g112025 Solyc02g086200 Solyc02g087250 Solyc03g097000 Solyc03g120510 Solyc04g054270 Solyc05g006530 Solyc05g018240 Solyc05g051340 Solyc05g053470 Solyc07g044760 Solyc07g047900 Solyc07g064490 Solyc08g005060 Solyc08g042050 Solyc08g077385 Solyc08g080250 Solyc09g010285 Solyc09g083350 Solyc10g074600 Solyc10g074610 Solyc10g079160 Solyc10g080040 Solyc11g045220 Solyc11g066300 Solyc11g0…
GO:0000374	biological_process:Group_III_intron_splicing	Solyc01g112025
GO:0000375	biological_process:RNA_splicing,_via_transesterification_reactions	Solyc00g007100 Solyc01g005820 Solyc01g006010 Solyc01g008360 Solyc01g009090 Solyc01g021690 Solyc01g067830 Solyc01g068480 Solyc01g068580 Solyc01g079800 Solyc01g080660 Solyc01g086990 Solyc01g087620 Solyc01g091705 Solyc01g091750 Solyc01g091940 Solyc01g094300 Solyc01g094310 Solyc01g094480 Solyc01g094540 Solyc01g096180 Solyc01g099380 Solyc01g099740 Solyc01g099810 Solyc01g100060 Solyc01g100330 Solyc01g1…
GO:0000376	biological_process:RNA_splicing,_via_transesterification_reactions_with_guanosine_as_nucleophile	Solyc02g087250
GO:0000377	biological_process:RNA_splicing,_via_transesterification_reactions_with_bulged_adenosine_as_nucleophile	Solyc00g007100 Solyc01g005820 Solyc01g006010 Solyc01g008360 Solyc01g009090 Solyc01g021690 Solyc01g067830 Solyc01g068480 Solyc01g068580 Solyc01g079800 Solyc01g080660 Solyc01g086990 Solyc01g087620 Solyc01g091705 Solyc01g091750 Solyc01g091940 Solyc01g094300 Solyc01g094310 Solyc01g094480 Solyc01g094540 Solyc01g096180 Solyc01g099380 Solyc01g099740 Solyc01g099810 Solyc01g100060 Solyc01g100330 Solyc01g1…
GO:0000379	biological_process:tRNA-type_intron_splice_site_recognition_and_cleavage	Solyc03g096220 Solyc06g075350 Solyc10g079310
GO:0000380	biological_process:alternative_mRNA_splicing,_via_spliceosome	Solyc01g009090 Solyc02g021760 Solyc02g070240 Solyc02g088110 Solyc03g007320 Solyc03g112520 Solyc04g076410 Solyc05g009540 Solyc05g054910 Solyc07g005340 Solyc07g008880 Solyc07g052050 Solyc07g052190 Solyc08g007740 Solyc08g007750 Solyc08g007760 Solyc09g065280 Solyc09g098560 Solyc10g005590 Solyc10g051373 Solyc11g005110 Solyc12g027740 Solyc12g027750 Solyc12g087990
GO:0000381	biological_process:regulation_of_alternative_mRNA_splicing,_via_spliceosome	Solyc01g009090 Solyc02g021760 Solyc02g070240 Solyc02g081960 Solyc02g088110 Solyc03g007320 Solyc03g112520 Solyc04g005690 Solyc04g076410 Solyc08g007740 Solyc08g007750 Solyc08g007760 Solyc10g005590 Solyc11g068870 Solyc12g087990
GO:0000386	molecular_function:second_spliceosomal_transesterification_activity	Solyc06g083890 Solyc09g072570
GO:0000387	biological_process:spliceosomal_snRNP_assembly	Solyc01g021690 Solyc01g067830 Solyc01g094300 Solyc01g094310 Solyc01g099740 Solyc02g062240 Solyc02g067090 Solyc02g067095 Solyc02g078960 Solyc02g084020 Solyc02g091330 Solyc03g033600 Solyc03g062700 Solyc03g083540 Solyc03g098470 Solyc03g120010 Solyc05g013740 Solyc05g055260 Solyc06g008860 Solyc06g011630 Solyc06g052000 Solyc06g072280 Solyc06g084310 Solyc07g008880 Solyc07g054200 Solyc07g064070 Solyc08g0…
GO:0000388	biological_process:spliceosome_conformational_change_to_release_U4_(or_U4atac)_and_U1_(or_U11)	Solyc06g065300 Solyc06g082110 Solyc06g082120
GO:0000389	biological_process:mRNA_3'-splice_site_recognition	Solyc05g051070
GO:0000390	biological_process:spliceosomal_complex_disassembly	Solyc01g110990 Solyc07g039550 Solyc10g005990
GO:0000393	biological_process:spliceosomal_conformational_changes_to_generate_catalytic_conformation	Solyc01g086990 Solyc05g051070 Solyc06g082120 Solyc07g052050 Solyc07g052175 Solyc08g074420 Solyc09g065280 Solyc09g090660
GO:0000394	biological_process:RNA_splicing,_via_endonucleolytic_cleavage_and_ligation	Solyc01g009290 Solyc01g091210 Solyc02g062620 Solyc02g071750 Solyc03g005930 Solyc03g096220 Solyc04g082620 Solyc06g075350 Solyc09g097920 Solyc10g005530 Solyc10g079310 Solyc11g066850 Solyc11g072430
GO:0000395	biological_process:mRNA_5'-splice_site_recognition	Solyc01g067830 Solyc02g071240 Solyc06g008860 Solyc09g064590 Solyc10g006250 Solyc10g006260
GO:0000398	biological_process:mRNA_splicing,_via_spliceosome	Solyc00g007100 Solyc01g005820 Solyc01g006010 Solyc01g008360 Solyc01g009090 Solyc01g021690 Solyc01g067830 Solyc01g068480 Solyc01g068580 Solyc01g079800 Solyc01g080660 Solyc01g086990 Solyc01g087620 Solyc01g091705 Solyc01g091750 Solyc01g094300 Solyc01g094310 Solyc01g094480 Solyc01g094540 Solyc01g096180 Solyc01g099380 Solyc01g099740 Solyc01g099810 Solyc01g100060 Solyc01g100330 Solyc01g100500 Solyc01g1…
GO:0000400	molecular_function:four-way_junction_DNA_binding	Solyc01g008700 Solyc05g050950 Solyc05g050960 Solyc06g069230 Solyc07g018350 Solyc07g055170 Solyc09g091960 Solyc09g098180 Solyc11g020760 Solyc11g020770 Solyc11g072610 Solyc11g072615 Solyc11g073220
GO:0000403	molecular_function:Y-form_DNA_binding	Solyc01g086930
GO:0000406	molecular_function:double-strand/single-strand_DNA_junction_binding	Solyc01g086930 Solyc06g069230
GO:0000412	biological_process:histone_peptidyl-prolyl_isomerization	Solyc11g067090
GO:0000413	biological_process:protein_peptidyl-prolyl_isomerization	Solyc01g008280 Solyc01g009990 Solyc01g010590 Solyc01g087490 Solyc01g091340 Solyc01g096520 Solyc01g105710 Solyc01g108340 Solyc01g110530 Solyc01g111170 Solyc01g111360 Solyc02g005290 Solyc02g061800 Solyc02g062250 Solyc02g069140 Solyc02g086910 Solyc02g090480 Solyc02g092380 Solyc03g007170 Solyc03g119140 Solyc03g119860 Solyc04g011620 Solyc04g015040 Solyc04g054510 Solyc04g082670 Solyc05g008280 Solyc06g0…
GO:0000414	biological_process:regulation_of_histone_H3-K36_methylation	Solyc03g046360 Solyc06g008010
GO:0000422	biological_process:autophagy_of_mitochondrion	Solyc01g099400 Solyc01g108160 Solyc02g036380 Solyc03g096790 Solyc04g008620 Solyc04g008630 Solyc04g076720 Solyc06g034160 Solyc06g043140 Solyc06g048510 Solyc06g072980 Solyc07g005970 Solyc07g006120 Solyc08g006010 Solyc08g074340 Solyc10g079550 Solyc11g065100 Solyc11g068930 Solyc12g049310 Solyc12g099770
GO:0000423	biological_process:mitophagy	Solyc03g096790 Solyc06g072980
GO:0000447	biological_process:endonucleolytic_cleavage_in_ITS1_to_separate_SSU-rRNA_from_5.8S_rRNA_and_LSU-rRNA_from_tricistronic_rRNA_transcript_(SSU-rRNA,_5.8S_rRNA,_LSU-rRNA)	Solyc01g066840 Solyc01g112010 Solyc03g123640 Solyc04g074900 Solyc04g074910 Solyc07g064350 Solyc10g008130 Solyc12g006550
GO:0000448	biological_process:cleavage_in_ITS2_between_5.8S_rRNA_and_LSU-rRNA_of_tricistronic_rRNA_transcript_(SSU-rRNA,_5.8S_rRNA,_LSU-rRNA)	Solyc03g113610
GO:0000451	biological_process:rRNA_2'-O-methylation	Solyc11g020810 Solyc11g020820
GO:0000453	biological_process:enzyme-directed_rRNA_2'-O-methylation	Solyc11g020810 Solyc11g020820
GO:0000454	biological_process:snoRNA_guided_rRNA_pseudouridine_synthesis	Solyc10g078540
GO:0000455	biological_process:enzyme-directed_rRNA_pseudouridine_synthesis	Solyc01g107580 Solyc02g062520 Solyc02g080320 Solyc03g097550 Solyc05g055380 Solyc07g042750
GO:0000459	biological_process:exonucleolytic_trimming_involved_in_rRNA_processing	Solyc05g047420 Solyc06g075390 Solyc07g052340 Solyc07g062750 Solyc08g007520 Solyc09g074090 Solyc10g018520 Solyc10g080130
GO:0000460	biological_process:maturation_of_5.8S_rRNA	Solyc00g007270 Solyc01g005810 Solyc01g066840 Solyc01g103080 Solyc01g103720 Solyc01g111030 Solyc01g112010 Solyc02g038803 Solyc02g065500 Solyc02g068420 Solyc02g082360 Solyc02g088780 Solyc03g113610 Solyc03g123640 Solyc04g074900 Solyc04g074910 Solyc05g005730 Solyc05g006530 Solyc05g047420 Solyc05g047520 Solyc06g005600 Solyc06g064740 Solyc06g065305 Solyc06g075390 Solyc07g008750 Solyc07g045370 Solyc07g0…
GO:0000461	biological_process:endonucleolytic_cleavage_to_generate_mature_3'-end_of_SSU-rRNA_from_(SSU-rRNA,_5.8S_rRNA,_LSU-rRNA)	Solyc01g066840 Solyc04g074900 Solyc04g074910
GO:0000462	biological_process:maturation_of_SSU-rRNA_from_tricistronic_rRNA_transcript_(SSU-rRNA,_5.8S_rRNA,_LSU-rRNA)	Solyc01g007570 Solyc01g066840 Solyc01g068530 Solyc01g095710 Solyc01g096760 Solyc01g097640 Solyc01g112010 Solyc02g032920 Solyc02g032930 Solyc03g093480 Solyc03g097160 Solyc03g120080 Solyc03g123640 Solyc04g026100 Solyc04g074900 Solyc04g074910 Solyc04g076560 Solyc04g082320 Solyc04g082330 Solyc05g005690 Solyc05g008190 Solyc05g026227 Solyc06g007570 Solyc06g073120 Solyc06g083180 Solyc07g009350 Solyc07g0…
GO:0000463	biological_process:maturation_of_LSU-rRNA_from_tricistronic_rRNA_transcript_(SSU-rRNA,_5.8S_rRNA,_LSU-rRNA)	Solyc01g010960 Solyc01g074020 Solyc01g103720 Solyc01g111030 Solyc02g065500 Solyc02g088780 Solyc03g113610 Solyc03g114370 Solyc03g117060 Solyc04g010240 Solyc05g054810 Solyc06g008020 Solyc06g068400 Solyc06g074720 Solyc06g075620 Solyc07g008360 Solyc07g008370 Solyc07g047670 Solyc08g075090 Solyc10g037877 Solyc10g046930 Solyc10g083600 Solyc11g020810 Solyc11g020820 Solyc12g096220
GO:0000466	biological_process:maturation_of_5.8S_rRNA_from_tricistronic_rRNA_transcript_(SSU-rRNA,_5.8S_rRNA,_LSU-rRNA)	Solyc01g066840 Solyc01g103720 Solyc01g111030 Solyc01g112010 Solyc02g065500 Solyc02g088780 Solyc03g113610 Solyc03g123640 Solyc04g074900 Solyc04g074910 Solyc05g047420 Solyc06g075390 Solyc07g047670 Solyc07g052340 Solyc07g062750 Solyc07g064350 Solyc08g007520 Solyc09g074090 Solyc10g018520 Solyc10g046930 Solyc10g080130 Solyc11g020810 Solyc11g020820 Solyc12g006550
GO:0000467	biological_process:exonucleolytic_trimming_to_generate_mature_3'-end_of_5.8S_rRNA_from_tricistronic_rRNA_transcript_(SSU-rRNA,_5.8S_rRNA,_LSU-rRNA)	Solyc05g047420 Solyc06g071460 Solyc06g075390 Solyc07g052340 Solyc07g062750 Solyc08g007520 Solyc09g074090 Solyc10g018520 Solyc10g080130
GO:0000469	biological_process:cleavage_involved_in_rRNA_processing	Solyc01g066840 Solyc01g097640 Solyc01g112010 Solyc02g014310 Solyc02g069340 Solyc03g097160 Solyc03g113610 Solyc03g114565 Solyc03g123640 Solyc04g074900 Solyc04g074910 Solyc04g082320 Solyc05g047420 Solyc06g073120 Solyc06g075390 Solyc06g084360 Solyc07g052340 Solyc07g062750 Solyc07g064350 Solyc08g007520 Solyc08g007990 Solyc09g074090 Solyc10g018520 Solyc10g080130 Solyc12g006550 Solyc12g038980
GO:0000470	biological_process:maturation_of_LSU-rRNA	Solyc00g007270 Solyc01g005810 Solyc01g009520 Solyc01g010960 Solyc01g074020 Solyc01g087730 Solyc01g091705 Solyc01g097760 Solyc01g103720 Solyc01g111030 Solyc01g111420 Solyc02g038803 Solyc02g065500 Solyc02g079415 Solyc02g082360 Solyc02g088780 Solyc03g113610 Solyc03g114370 Solyc03g114565 Solyc03g117060 Solyc04g008790 Solyc04g010240 Solyc04g054270 Solyc05g005730 Solyc05g054810 Solyc06g008020 Solyc06g0…
GO:0000472	biological_process:endonucleolytic_cleavage_to_generate_mature_5'-end_of_SSU-rRNA_from_(SSU-rRNA,_5.8S_rRNA,_LSU-rRNA)	Solyc01g112010 Solyc03g097160 Solyc03g123640 Solyc10g008130
GO:0000476	biological_process:maturation_of_4.5S_rRNA	Solyc03g121530
GO:0000478	biological_process:endonucleolytic_cleavage_involved_in_rRNA_processing	Solyc01g066840 Solyc01g097640 Solyc01g112010 Solyc02g014310 Solyc02g069340 Solyc03g097160 Solyc03g113610 Solyc03g123640 Solyc04g074900 Solyc04g074910 Solyc04g082320 Solyc06g084360 Solyc07g064350 Solyc12g006550
GO:0000479	biological_process:endonucleolytic_cleavage_of_tricistronic_rRNA_transcript_(SSU-rRNA,_5.8S_rRNA,_LSU-rRNA)	Solyc01g066840 Solyc01g097640 Solyc01g112010 Solyc02g069340 Solyc03g097160 Solyc03g113610 Solyc03g123640 Solyc04g074900 Solyc04g074910 Solyc04g082320 Solyc04g082330 Solyc07g064350 Solyc12g006550
GO:0000480	biological_process:endonucleolytic_cleavage_in_5'-ETS_of_tricistronic_rRNA_transcript_(SSU-rRNA,_5.8S_rRNA,_LSU-rRNA)	Solyc01g112010 Solyc03g097160 Solyc03g123640 Solyc10g008130
GO:0000481	biological_process:maturation_of_5S_rRNA	Solyc01g099380 Solyc09g097910 Solyc11g008460 Solyc11g008470
GO:0000488	biological_process:maturation_of_LSU-rRNA_from_tetracistronic_rRNA_transcript_(SSU-rRNA,_LSU-rRNA,_4.5S-rRNA,_5S-rRNA)	Solyc04g054270 Solyc11g008360
GO:0000489	biological_process:maturation_of_SSU-rRNA_from_tetracistronic_rRNA_transcript_(SSU-rRNA,_LSU-rRNA,_4.5S-rRNA,_5S-rRNA)	Solyc04g054270 Solyc11g008360
GO:0000491	biological_process:small_nucleolar_ribonucleoprotein_complex_assembly	Solyc01g074020 Solyc01g096920 Solyc03g032070 Solyc03g116085 Solyc04g049660 Solyc06g008020 Solyc06g062350 Solyc07g054460 Solyc11g069370
GO:0000492	biological_process:box_C/D_snoRNP_assembly	Solyc01g074020 Solyc01g096920 Solyc03g032070 Solyc03g116085 Solyc04g049660 Solyc06g008020 Solyc06g062350 Solyc11g069370
GO:0000493	biological_process:box_H/ACA_snoRNP_assembly	Solyc07g054460
GO:0000494	biological_process:box_C/D_RNA_3'-end_processing	Solyc03g025270
GO:0000495	biological_process:box_H/ACA_RNA_3'-end_processing	Solyc02g081810
GO:0000578	biological_process:embryonic_axis_specification	Solyc03g059490 Solyc03g111260 Solyc03g121360 Solyc04g007690 Solyc04g081240 Solyc05g013040 Solyc06g062510 Solyc06g076000 Solyc07g066220 Solyc08g021920 Solyc10g009000
GO:0000700	molecular_function:mismatch_base_pair_DNA_N-glycosylase_activity	Solyc09g018850
GO:0000701	molecular_function:purine-specific_mismatch_base_pair_DNA_N-glycosylase_activity	Solyc09g018850
GO:0000702	molecular_function:oxidized_base_lesion_DNA_N-glycosylase_activity	Solyc01g102670 Solyc02g005310 Solyc03g117510 Solyc06g073400 Solyc09g018850 Solyc09g083010 Solyc11g018510
GO:0000703	molecular_function:oxidized_pyrimidine_nucleobase_lesion_DNA_N-glycosylase_activity	Solyc06g073400 Solyc09g083003 Solyc09g083007 Solyc09g083010
GO:0000706	biological_process:meiotic_DNA_double-strand_break_processing	Solyc01g086930 Solyc07g065430 Solyc07g065440 Solyc07g065445 Solyc08g081590 Solyc09g007210
GO:0000707	biological_process:meiotic_DNA_recombinase_assembly	Solyc05g050950 Solyc05g050960 Solyc09g098180
GO:0000708	biological_process:meiotic_strand_invasion	Solyc05g009560
GO:0000709	biological_process:meiotic_joint_molecule_formation	Solyc05g009560
GO:0000710	biological_process:meiotic_mismatch_repair	Solyc03g115580 Solyc07g018350 Solyc08g007330 Solyc10g018530
GO:0000712	biological_process:resolution_of_meiotic_recombination_intermediates	Solyc01g068340 Solyc01g068350 Solyc01g087500 Solyc03g025820 Solyc03g111785 Solyc03g111790 Solyc05g014400 Solyc05g014410 Solyc06g064560 Solyc07g005880 Solyc07g054400 Solyc08g007330 Solyc08g077800 Solyc09g042760 Solyc09g097880 Solyc10g018530 Solyc12g005900
GO:0000717	biological_process:nucleotide-excision_repair,_DNA_duplex_unwinding	Solyc06g008970
GO:0000719	biological_process:photoreactive_repair	Solyc01g097800 Solyc08g074270 Solyc08g077270 Solyc08g079530 Solyc09g075180
GO:0000720	biological_process:pyrimidine_dimer_repair_by_nucleotide-excision_repair	Solyc08g077800
GO:0000722	biological_process:telomere_maintenance_via_recombination	Solyc01g108260 Solyc05g053800 Solyc07g055170
GO:0000723	biological_process:telomere_maintenance	Solyc00g042640 Solyc01g057710 Solyc01g065710 Solyc01g065860 Solyc01g068340 Solyc01g087095 Solyc01g091350 Solyc01g091430 Solyc01g091440 Solyc01g103960 Solyc01g106860 Solyc01g108260 Solyc01g111870 Solyc01g150138 Solyc01g160390 Solyc01g161140 Solyc01g161220 Solyc01g161230 Solyc01g161750 Solyc01g161880 Solyc01g161890 Solyc02g014420 Solyc02g044010 Solyc02g055510 Solyc02g070300 Solyc02g091120 Solyc02g1…
GO:0000724	biological_process:double-strand_break_repair_via_homologous_recombination	Solyc01g006210 Solyc01g007160 Solyc01g008520 Solyc01g020120 Solyc01g068340 Solyc01g079507 Solyc01g086690 Solyc01g086930 Solyc01g087720 Solyc01g088030 Solyc01g098090 Solyc01g099220 Solyc01g099450 Solyc01g099460 Solyc01g099483 Solyc01g099500 Solyc01g100280 Solyc01g103960 Solyc01g105520 Solyc01g105530 Solyc01g110130 Solyc01g110330 Solyc02g021350 Solyc02g050200 Solyc02g050210 Solyc02g063290 Solyc02g0…
GO:0000725	biological_process:recombinational_repair	Solyc01g006210 Solyc01g007160 Solyc01g008520 Solyc01g020120 Solyc01g068340 Solyc01g079507 Solyc01g086690 Solyc01g086930 Solyc01g087720 Solyc01g088030 Solyc01g098090 Solyc01g099220 Solyc01g099450 Solyc01g099460 Solyc01g099483 Solyc01g100280 Solyc01g103960 Solyc01g105520 Solyc01g105530 Solyc01g110130 Solyc01g110330 Solyc02g021350 Solyc02g050200 Solyc02g050210 Solyc02g063290 Solyc02g070780 Solyc02g0…
GO:0000727	biological_process:double-strand_break_repair_via_break-induced_replication	Solyc01g020120 Solyc01g068340 Solyc01g068350 Solyc01g079500 Solyc01g079507 Solyc01g110130 Solyc02g070780 Solyc02g082180 Solyc05g054430 Solyc07g005020 Solyc08g077990 Solyc09g059440 Solyc11g040120 Solyc11g065900
GO:0000729	biological_process:DNA_double-strand_break_processing	Solyc01g086930 Solyc06g008110 Solyc07g065430 Solyc07g065445 Solyc08g081590 Solyc09g007210
GO:0000730	biological_process:DNA_recombinase_assembly	Solyc05g050960 Solyc07g017540 Solyc09g082790 Solyc09g098180
GO:0000731	biological_process:DNA_synthesis_involved_in_DNA_repair	Solyc01g034150 Solyc01g034155 Solyc01g099220 Solyc01g107010 Solyc01g107510 Solyc03g098250 Solyc03g118320 Solyc05g053520 Solyc06g036330 Solyc06g076660 Solyc09g091450 Solyc10g007400 Solyc12g044340 Solyc12g044350
GO:0000737	biological_process:DNA_catabolic_process,_endonucleolytic	Solyc01g068340 Solyc01g068350
GO:0000738	biological_process:DNA_catabolic_process,_exonucleolytic	Solyc01g100180
GO:0000740	biological_process:nuclear_membrane_fusion	Solyc01g086740
GO:0000741	biological_process:karyogamy	Solyc01g007070 Solyc01g086740 Solyc01g090920 Solyc01g101140 Solyc02g038750 Solyc02g077730 Solyc02g078200 Solyc02g087710 Solyc02g088850 Solyc02g088860 Solyc02g088870 Solyc02g088880 Solyc02g088890 Solyc02g091710 Solyc03g082920 Solyc03g114120 Solyc03g123530 Solyc04g008030 Solyc04g008820 Solyc04g076390 Solyc05g053810 Solyc06g050315 Solyc06g059980 Solyc07g025200 Solyc07g025210 Solyc07g025230 Solyc07g0…
GO:0000746	biological_process:conjugation	Solyc01g107390
GO:0000769	biological_process:syncytium_formation_by_mitosis_without_cytokinesis	Solyc10g079360 Solyc10g079370 Solyc10g079990
GO:0000773	molecular_function:phosphatidyl-N-methylethanolamine_N-methyltransferase_activity	Solyc06g068470
GO:0000774	molecular_function:adenyl-nucleotide_exchange_factor_activity	Solyc03g026220 Solyc04g009320 Solyc06g007240 Solyc06g035720 Solyc07g064930 Solyc08g080320 Solyc09g011030 Solyc10g019205 Solyc10g019207 Solyc10g081240 Solyc10g085290 Solyc11g013380 Solyc11g013390 Solyc11g013393 Solyc12g014470
GO:0000819	biological_process:sister_chromatid_segregation	Solyc01g007160 Solyc01g058680 Solyc01g058700 Solyc01g066950 Solyc01g066970 Solyc01g066980 Solyc01g067490 Solyc01g068280 Solyc01g086690 Solyc01g087500 Solyc01g087720 Solyc01g088390 Solyc01g102265 Solyc01g103040 Solyc01g104490 Solyc01g104520 Solyc01g104570 Solyc01g107160 Solyc01g110330 Solyc01g150163 Solyc02g078560 Solyc02g079050 Solyc02g086540 Solyc02g086630 Solyc02g087980 Solyc02g092850 Solyc02g0…
GO:0000820	biological_process:regulation_of_glutamine_family_amino_acid_metabolic_process	Solyc01g009000 Solyc01g015000 Solyc02g079760 Solyc02g091320 Solyc06g009400
GO:0000821	biological_process:regulation_of_arginine_metabolic_process	Solyc01g015000 Solyc06g009400
GO:0000822	molecular_function:inositol_hexakisphosphate_binding	Solyc02g088220 Solyc02g088230 Solyc02g088240 Solyc04g026000 Solyc05g010060 Solyc05g013180 Solyc05g013790 Solyc08g068240 Solyc09g074520 Solyc09g090360
GO:0000823	molecular_function:inositol-1,4,5-trisphosphate_6-kinase_activity	Solyc03g118000 Solyc12g042430
GO:0000824	molecular_function:inositol_tetrakisphosphate_3-kinase_activity	Solyc03g118000 Solyc12g042430
GO:0000825	molecular_function:inositol_tetrakisphosphate_6-kinase_activity	Solyc03g097150 Solyc03g097410 Solyc06g072740 Solyc08g005130 Solyc08g076690
GO:0000827	molecular_function:inositol-1,3,4,5,6-pentakisphosphate_kinase_activity	Solyc02g087620 Solyc03g058950
GO:0000828	molecular_function:inositol_hexakisphosphate_kinase_activity	Solyc02g087620 Solyc03g058950 Solyc03g058960
GO:0000829	molecular_function:inositol_heptakisphosphate_kinase_activity	Solyc02g087620 Solyc03g058950 Solyc03g058960
GO:0000832	molecular_function:inositol_hexakisphosphate_5-kinase_activity	Solyc02g087620 Solyc03g058950
GO:0000900	molecular_function:translation_repressor_activity,_mRNA_regulatory_element_binding	Solyc11g010570
GO:0000902	biological_process:cell_morphogenesis	Solyc01g005660 Solyc01g006370 Solyc01g008440 Solyc01g008740 Solyc01g008770 Solyc01g009880 Solyc01g010270 Solyc01g010890 Solyc01g014490 Solyc01g056720 Solyc01g060040 Solyc01g060420 Solyc01g065530 Solyc01g066820 Solyc01g067390 Solyc01g067500 Solyc01g067900 Solyc01g068200 Solyc01g073750 Solyc01g079520 Solyc01g079690 Solyc01g080150 Solyc01g080840 Solyc01g080900 Solyc01g081010 Solyc01g087540 Solyc01g0…
GO:0000904	biological_process:cell_morphogenesis_involved_in_differentiation	Solyc01g005660 Solyc01g008440 Solyc01g008740 Solyc01g008770 Solyc01g009880 Solyc01g056720 Solyc01g060420 Solyc01g066820 Solyc01g067900 Solyc01g080150 Solyc01g080840 Solyc01g080900 Solyc01g081010 Solyc01g087650 Solyc01g090450 Solyc01g090950 Solyc01g095040 Solyc01g095280 Solyc01g095640 Solyc01g095970 Solyc01g098920 Solyc01g099770 Solyc01g099780 Solyc01g099860 Solyc01g100490 Solyc01g100750 Solyc01g1…
GO:0000906	molecular_function:6,7-dimethyl-8-ribityllumazine_synthase_activity	Solyc08g015660 Solyc12g096590
GO:0000910	biological_process:cytokinesis	Solyc00g030000 Solyc01g006100 Solyc01g008770 Solyc01g057310 Solyc01g057320 Solyc01g067500 Solyc01g067520 Solyc01g068400 Solyc01g087210 Solyc01g091080 Solyc01g094960 Solyc01g095970 Solyc01g096990 Solyc01g098980 Solyc01g099270 Solyc01g100290 Solyc01g103380 Solyc01g104490 Solyc01g108670 Solyc01g110300 Solyc02g062540 Solyc02g072240 Solyc02g078640 Solyc02g088350 Solyc03g005450 Solyc03g007130 Solyc03g0…
GO:0000911	biological_process:cytokinesis_by_cell_plate_formation	Solyc01g008770 Solyc01g067500 Solyc01g068400 Solyc01g091080 Solyc01g094960 Solyc01g095970 Solyc01g096990 Solyc01g098980 Solyc01g099270 Solyc01g100290 Solyc01g103380 Solyc01g104490 Solyc01g108670 Solyc01g110300 Solyc02g062540 Solyc02g078640 Solyc03g007130 Solyc03g079920 Solyc03g096730 Solyc03g096890 Solyc03g111380 Solyc03g115470 Solyc03g118390 Solyc03g119220 Solyc03g119650 Solyc04g005710 Solyc04g0…
GO:0000912	biological_process:assembly_of_actomyosin_apparatus_involved_in_cytokinesis	Solyc01g099270 Solyc03g111380 Solyc05g021200 Solyc05g021210 Solyc05g023630 Solyc06g018110 Solyc08g013940 Solyc09g097860
GO:0000913	biological_process:preprophase_band_assembly	Solyc01g067500 Solyc01g100290 Solyc04g009550 Solyc04g049710 Solyc11g010560
GO:0000914	biological_process:phragmoplast_assembly	Solyc01g099270 Solyc03g111380 Solyc05g021200 Solyc05g021210 Solyc05g023630 Solyc06g018110 Solyc08g013940 Solyc09g097860
GO:0000917	biological_process:division_septum_assembly	Solyc02g088350 Solyc05g012710
GO:0000919	biological_process:cell_plate_assembly	Solyc01g008770 Solyc01g095970 Solyc01g096990 Solyc01g110300 Solyc02g078640 Solyc03g079920 Solyc04g009740 Solyc06g018110 Solyc06g065840 Solyc07g063440 Solyc09g061620 Solyc09g075550 Solyc11g064880
GO:0000949	biological_process:aromatic_amino_acid_family_catabolic_process_to_alcohol_via_Ehrlich_pathway	Solyc02g077240 Solyc06g082130 Solyc09g005110 Solyc10g076510
GO:0000956	biological_process:nuclear-transcribed_mRNA_catabolic_process	Solyc01g007840 Solyc01g009390 Solyc01g090780 Solyc01g094000 Solyc01g099740 Solyc01g103420 Solyc01g104470 Solyc01g107870 Solyc01g109080 Solyc02g005370 Solyc02g078020 Solyc02g094260 Solyc03g059010 Solyc03g071660 Solyc03g117030 Solyc03g119290 Solyc03g120300 Solyc03g122260 Solyc03g122270 Solyc04g009810 Solyc04g049010 Solyc04g049770 Solyc04g072043 Solyc04g081280 Solyc04g082980 Solyc05g009980 Solyc05g0…
GO:0000957	biological_process:mitochondrial_RNA_catabolic_process	Solyc02g086600 Solyc08g066120 Solyc12g099620
GO:0000958	biological_process:mitochondrial_mRNA_catabolic_process	Solyc02g086600 Solyc08g066120 Solyc08g066140 Solyc12g099620
GO:0000959	biological_process:mitochondrial_RNA_metabolic_process	Solyc01g011060 Solyc01g066060 Solyc01g068290 Solyc01g080190 Solyc01g110010 Solyc01g112025 Solyc02g068630 Solyc02g079210 Solyc02g079380 Solyc02g079770 Solyc02g082810 Solyc02g086600 Solyc02g088790 Solyc02g089340 Solyc03g013220 Solyc03g032180 Solyc03g033520 Solyc03g081300 Solyc03g097290 Solyc03g112420 Solyc03g116560 Solyc03g118170 Solyc03g120470 Solyc04g009000 Solyc04g011700 Solyc04g051480 Solyc04g0…
GO:0000960	biological_process:regulation_of_mitochondrial_RNA_catabolic_process	Solyc12g099620
GO:0000962	biological_process:positive_regulation_of_mitochondrial_RNA_catabolic_process	Solyc12g099620
GO:0000963	biological_process:mitochondrial_RNA_processing	Solyc01g011060 Solyc01g068290 Solyc01g112025 Solyc02g068630 Solyc02g082810 Solyc02g086600 Solyc03g013220 Solyc03g032180 Solyc03g033520 Solyc03g116560 Solyc03g120470 Solyc04g011700 Solyc05g051340 Solyc06g007300 Solyc06g007740 Solyc06g010270 Solyc06g010275 Solyc07g005850 Solyc07g047900 Solyc08g066120 Solyc08g077385 Solyc09g010285 Solyc09g056070 Solyc09g056080 Solyc09g056310 Solyc09g057820 Solyc09g0…
GO:0000964	biological_process:mitochondrial_RNA_5'-end_processing	Solyc11g005440
GO:0000965	biological_process:mitochondrial_RNA_3'-end_processing	Solyc02g082810 Solyc02g086600 Solyc03g032180 Solyc08g066120 Solyc08g066140 Solyc09g082380 Solyc11g011460
GO:0000966	biological_process:RNA_5'-end_processing	Solyc01g006260 Solyc01g090880 Solyc01g112010 Solyc02g067200 Solyc03g097160 Solyc03g121530 Solyc03g123640 Solyc04g049224 Solyc04g049226 Solyc04g051600 Solyc04g081280 Solyc06g007300 Solyc06g007740 Solyc06g065500 Solyc06g074400 Solyc07g019650 Solyc09g007370 Solyc10g074990 Solyc11g005440 Solyc11g007800 Solyc12g089280
GO:0000967	biological_process:rRNA_5'-end_processing	Solyc01g090880 Solyc01g112010 Solyc03g097160 Solyc03g121530 Solyc03g123640 Solyc04g081280 Solyc10g074990 Solyc12g089280
GO:0000972	biological_process:transcription-dependent_tethering_of_RNA_polymerase_II_gene_DNA_at_nuclear_periphery	Solyc01g102640 Solyc01g104432 Solyc01g104434 Solyc02g084285 Solyc02g091020 Solyc02g091023 Solyc02g093330 Solyc02g093335 Solyc04g007280 Solyc07g008160 Solyc07g039210 Solyc07g047860 Solyc10g047000 Solyc12g049410
GO:0000973	biological_process:post-transcriptional_tethering_of_RNA_polymerase_II_gene_DNA_at_nuclear_periphery	Solyc01g102640 Solyc01g104432 Solyc01g104434 Solyc02g084285 Solyc02g091010 Solyc02g091020 Solyc02g091023 Solyc02g093330 Solyc02g093335 Solyc03g117120 Solyc04g007280 Solyc07g039210 Solyc12g049410
GO:0000976	molecular_function:transcription_cis-regulatory_region_binding	Solyc00g014800 Solyc00g055950 Solyc00g110070 Solyc00g160120 Solyc00g160700 Solyc00g270510 Solyc01g005130 Solyc01g006650 Solyc01g006930 Solyc01g007070 Solyc01g007760 Solyc01g007895 Solyc01g008490 Solyc01g009170 Solyc01g009860 Solyc01g010240 Solyc01g010410 Solyc01g014480 Solyc01g014970 Solyc01g049680 Solyc01g049690 Solyc01g057080 Solyc01g057910 Solyc01g058540 Solyc01g058670 Solyc01g059884 Solyc01g0…
GO:0000977	molecular_function:RNA_polymerase_II_transcription_regulatory_region_sequence-specific_DNA_binding	Solyc00g110070 Solyc00g270510 Solyc01g006930 Solyc01g007070 Solyc01g007760 Solyc01g007895 Solyc01g008490 Solyc01g049680 Solyc01g049690 Solyc01g057910 Solyc01g059884 Solyc01g059888 Solyc01g060281 Solyc01g060282 Solyc01g060284 Solyc01g060286 Solyc01g060288 Solyc01g060310 Solyc01g060312 Solyc01g060314 Solyc01g060316 Solyc01g066500 Solyc01g066730 Solyc01g067130 Solyc01g080783 Solyc01g080785 Solyc01g0…
GO:0000978	molecular_function:RNA_polymerase_II_cis-regulatory_region_sequence-specific_DNA_binding	Solyc00g028760 Solyc00g107050 Solyc00g110070 Solyc00g270510 Solyc01g006930 Solyc01g007070 Solyc01g007760 Solyc01g007895 Solyc01g008490 Solyc01g057910 Solyc01g059884 Solyc01g059886 Solyc01g059888 Solyc01g060281 Solyc01g060282 Solyc01g060284 Solyc01g060286 Solyc01g060288 Solyc01g060310 Solyc01g060312 Solyc01g060314 Solyc01g060316 Solyc01g066500 Solyc01g066730 Solyc01g067130 Solyc01g079870 Solyc01g0…
GO:0000981	molecular_function:DNA-binding_transcription_factor_activity,_RNA_polymerase_II-specific	Solyc00g028760 Solyc00g107050 Solyc00g110070 Solyc00g270510 Solyc01g006930 Solyc01g007070 Solyc01g007760 Solyc01g007895 Solyc01g008490 Solyc01g010600 Solyc01g049680 Solyc01g049690 Solyc01g059884 Solyc01g059886 Solyc01g059888 Solyc01g060281 Solyc01g060282 Solyc01g060284 Solyc01g060286 Solyc01g060288 Solyc01g060310 Solyc01g060312 Solyc01g060314 Solyc01g060316 Solyc01g065550 Solyc01g066500 Solyc01g0…
GO:0000987	molecular_function:cis-regulatory_region_sequence-specific_DNA_binding	Solyc00g028760 Solyc00g110070 Solyc00g270510 Solyc01g006930 Solyc01g007070 Solyc01g007760 Solyc01g007895 Solyc01g008490 Solyc01g057910 Solyc01g059884 Solyc01g059888 Solyc01g060281 Solyc01g060282 Solyc01g060284 Solyc01g060286 Solyc01g060288 Solyc01g060310 Solyc01g060312 Solyc01g060314 Solyc01g060316 Solyc01g066500 Solyc01g066730 Solyc01g067130 Solyc01g080783 Solyc01g080787 Solyc01g081090 Solyc01g0…
GO:0000992	molecular_function:RNA_polymerase_III_cis-regulatory_region_sequence-specific_DNA_binding	Solyc01g088720 Solyc10g009000
GO:0000993	molecular_function:RNA_polymerase_II_complex_binding	Solyc01g096030 Solyc02g077440 Solyc02g078580 Solyc02g094360 Solyc03g115240 Solyc03g115243 Solyc03g115247 Solyc03g121010 Solyc03g121020 Solyc04g008750 Solyc04g054410 Solyc06g054080 Solyc07g041510 Solyc07g041550 Solyc09g009120 Solyc09g083390 Solyc10g008870 Solyc10g024470 Solyc10g083590 Solyc11g012740 Solyc11g062220 Solyc12g094490
GO:0000994	molecular_function:RNA_polymerase_III_core_binding	Solyc05g008400
GO:0000995	molecular_function:RNA_polymerase_III_general_transcription_initiation_factor_activity	Solyc01g088720 Solyc08g068840
GO:0001002	molecular_function:mitochondrial_single-subunit_type_RNA_polymerase_binding	Solyc12g011180
GO:0001003	molecular_function:RNA_polymerase_III_type_2_promoter_sequence-specific_DNA_binding	Solyc12g011180
GO:0001006	molecular_function:RNA_polymerase_III_type_3_promoter_sequence-specific_DNA_binding	Solyc01g088720 Solyc03g119050 Solyc10g009000
GO:0001016	molecular_function:RNA_polymerase_III_transcription_regulatory_region_sequence-specific_DNA_binding	Solyc01g088720 Solyc10g009000
GO:0001025	molecular_function:RNA_polymerase_III_general_transcription_initiation_factor_binding	Solyc02g081640
GO:0001042	molecular_function:RNA_polymerase_I_core_binding	Solyc02g082340
GO:0001046	molecular_function:core_promoter_sequence-specific_DNA_binding	Solyc01g096710 Solyc01g098450 Solyc06g068870 Solyc08g082750 Solyc09g007120 Solyc10g009000 Solyc11g071540 Solyc11g072150 Solyc12g008510
GO:0001054	molecular_function:RNA_polymerase_I_activity	Solyc01g081150 Solyc01g086710 Solyc01g098320 Solyc03g025570 Solyc03g031690 Solyc04g040170 Solyc04g054510 Solyc05g051790 Solyc05g053510 Solyc06g083360 Solyc09g010500 Solyc10g007650 Solyc10g080350 Solyc11g012195 Solyc12g015780
GO:0001055	molecular_function:RNA_polymerase_II_activity	Solyc01g081150 Solyc01g096390 Solyc01g098320 Solyc02g078260 Solyc02g083350 Solyc03g025570 Solyc03g031690 Solyc03g110880 Solyc04g040170 Solyc05g010300 Solyc05g051790 Solyc05g053510 Solyc06g083360 Solyc08g075940 Solyc08g080220 Solyc09g010500 Solyc10g007650 Solyc11g069910 Solyc12g010600
GO:0001056	molecular_function:RNA_polymerase_III_activity	Solyc01g081150 Solyc01g098320 Solyc03g025570 Solyc03g031690 Solyc04g040170 Solyc05g051790 Solyc05g053510 Solyc05g055890 Solyc06g083360 Solyc09g010500 Solyc10g007650 Solyc10g078860 Solyc10g078880 Solyc11g012195 Solyc12g015780
GO:0001060	biological_process:transcription_by_RNA_polymerase_V	Solyc10g018520
GO:0001067	molecular_function:transcription_regulatory_region_nucleic_acid_binding	Solyc00g014800 Solyc00g055950 Solyc00g110070 Solyc00g270510 Solyc01g005130 Solyc01g006650 Solyc01g006930 Solyc01g007070 Solyc01g007760 Solyc01g007895 Solyc01g008490 Solyc01g009170 Solyc01g009860 Solyc01g010240 Solyc01g010410 Solyc01g014480 Solyc01g049680 Solyc01g049690 Solyc01g057080 Solyc01g057910 Solyc01g058540 Solyc01g058670 Solyc01g059884 Solyc01g059888 Solyc01g060281 Solyc01g060282 Solyc01g0…
GO:0001091	molecular_function:RNA_polymerase_II_general_transcription_initiation_factor_binding	Solyc03g006177 Solyc11g012150
GO:0001093	molecular_function:TFIIB-class_transcription_factor_binding	Solyc03g006177
GO:0001096	molecular_function:TFIIF-class_transcription_factor_complex_binding	Solyc11g012150
GO:0001097	molecular_function:TFIIH-class_transcription_factor_complex_binding	Solyc06g064890
GO:0001098	molecular_function:basal_transcription_machinery_binding	Solyc01g096030 Solyc02g077440 Solyc02g078580 Solyc02g094360 Solyc03g006177 Solyc03g115240 Solyc03g115243 Solyc03g115247 Solyc03g121010 Solyc04g008750 Solyc04g054410 Solyc06g054080 Solyc09g009120 Solyc09g083390 Solyc10g008870 Solyc10g024470 Solyc10g083590 Solyc11g012150 Solyc11g012740 Solyc11g062220 Solyc12g094490
GO:0001099	molecular_function:basal_RNA_polymerase_II_transcription_machinery_binding	Solyc01g096030 Solyc02g077440 Solyc02g078580 Solyc02g094360 Solyc03g006177 Solyc03g115240 Solyc03g115243 Solyc03g115247 Solyc03g121010 Solyc04g008750 Solyc04g054410 Solyc06g054080 Solyc09g009120 Solyc09g083390 Solyc10g008870 Solyc10g024470 Solyc10g083590 Solyc11g012150 Solyc11g012740 Solyc11g062220 Solyc12g094490
GO:0001101	biological_process:response_to_acid_chemical	Solyc00g007330 Solyc00g500353 Solyc01g005400 Solyc01g005410 Solyc01g006490 Solyc01g006540 Solyc01g006720 Solyc01g007000 Solyc01g007010 Solyc01g007020 Solyc01g008600 Solyc01g009000 Solyc01g009020 Solyc01g009060 Solyc01g009230 Solyc01g011430 Solyc01g057080 Solyc01g057910 Solyc01g058540 Solyc01g065550 Solyc01g065820 Solyc01g079170 Solyc01g079360 Solyc01g079690 Solyc01g086960 Solyc01g087250 Solyc01g0…
GO:0001112	biological_process:DNA-templated_transcription_open_complex_formation	Solyc03g119790
GO:0001113	biological_process:transcription_open_complex_formation_at_RNA_polymerase_II_promoter	Solyc03g119790
GO:0001120	biological_process:protein-DNA_complex_remodeling	Solyc03g119790
GO:0001156	molecular_function:TFIIIC-class_transcription_factor_complex_binding	Solyc02g081640
GO:0001163	molecular_function:RNA_polymerase_I_transcription_regulatory_region_sequence-specific_DNA_binding	Solyc01g098450 Solyc09g007120 Solyc11g071540
GO:0001164	molecular_function:RNA_polymerase_I_core_promoter_sequence-specific_DNA_binding	Solyc01g098450 Solyc09g007120 Solyc11g071540
GO:0001172	biological_process:RNA-templated_transcription	Solyc03g114140 Solyc04g014870 Solyc05g007510 Solyc06g051170 Solyc06g051190 Solyc08g075820 Solyc08g075825 Solyc12g008410 Solyc12g008420
GO:0001173	biological_process:DNA-templated_transcriptional_start_site_selection	Solyc02g067310 Solyc09g083390
GO:0001181	molecular_function:RNA_polymerase_I_general_transcription_initiation_factor_activity	Solyc02g082340
GO:0001188	biological_process:RNA_polymerase_I_preinitiation_complex_assembly	Solyc01g098450 Solyc06g053330 Solyc09g007120 Solyc11g071540
GO:0001192	biological_process:maintenance_of_transcriptional_fidelity_during_transcription_elongation	Solyc05g053430
GO:0001193	biological_process:maintenance_of_transcriptional_fidelity_during_transcription_elongation_by_RNA_polymerase_II	Solyc05g053430
GO:0001216	molecular_function:DNA-binding_transcription_activator_activity	Solyc00g055950 Solyc00g107050 Solyc01g067130 Solyc01g079870 Solyc01g099320 Solyc02g021330 Solyc02g032180 Solyc02g032185 Solyc02g032190 Solyc02g062760 Solyc02g085190 Solyc02g091030 Solyc03g007410 Solyc03g058882 Solyc03g058888 Solyc03g063164 Solyc03g110850 Solyc03g110860 Solyc03g111450 Solyc03g111460 Solyc03g111475 Solyc04g009180 Solyc04g009520 Solyc04g015060 Solyc04g049910 Solyc04g054150 Solyc04g0…
GO:0001217	molecular_function:DNA-binding_transcription_repressor_activity	Solyc02g067230 Solyc03g115940 Solyc05g009720 Solyc06g069760 Solyc08g081050
GO:0001227	molecular_function:DNA-binding_transcription_repressor_activity,_RNA_polymerase_II-specific	Solyc02g067230 Solyc03g115940 Solyc06g069760
GO:0001228	molecular_function:DNA-binding_transcription_activator_activity,_RNA_polymerase_II-specific	Solyc00g107050 Solyc01g067130 Solyc01g079870 Solyc01g099320 Solyc02g021330 Solyc02g032180 Solyc02g032185 Solyc02g032190 Solyc02g062760 Solyc02g085190 Solyc02g091030 Solyc03g058882 Solyc03g058888 Solyc03g063164 Solyc03g110850 Solyc03g110860 Solyc03g111450 Solyc03g111460 Solyc03g111475 Solyc04g009520 Solyc04g015060 Solyc04g049910 Solyc04g054150 Solyc04g076270 Solyc05g005337 Solyc05g005350 Solyc05g0…
GO:0001325	biological_process:formation_of_extrachromosomal_circular_DNA	Solyc03g120200 Solyc07g055170
GO:0001408	biological_process:guanine_nucleotide_transport	Solyc03g111400
GO:0001409	molecular_function:guanine_nucleotide_transmembrane_transporter_activity	Solyc03g111400 Solyc05g013040
GO:0001505	biological_process:regulation_of_neurotransmitter_levels	Solyc05g013690 Solyc07g066370
GO:0001510	biological_process:RNA_methylation	Solyc01g068050 Solyc01g068070 Solyc01g068290 Solyc01g080480 Solyc01g081460 Solyc01g086900 Solyc01g091800 Solyc01g098460 Solyc01g100430 Solyc01g104990 Solyc01g106880 Solyc01g107040 Solyc02g044020 Solyc02g068650 Solyc02g070030 Solyc02g079415 Solyc02g082040 Solyc02g084730 Solyc02g086645 Solyc02g088540 Solyc02g089175 Solyc03g005010 Solyc03g020020 Solyc03g025270 Solyc03g033450 Solyc03g033460 Solyc03g0…
GO:0001516	biological_process:prostaglandin_biosynthetic_process	Solyc04g081740
GO:0001522	biological_process:pseudouridine_synthesis	Solyc01g097600 Solyc01g100400 Solyc01g103560 Solyc01g107580 Solyc02g043870 Solyc02g043885 Solyc02g062520 Solyc02g080320 Solyc02g081810 Solyc02g093460 Solyc03g097550 Solyc03g114565 Solyc04g072140 Solyc04g072145 Solyc04g081920 Solyc04g082070 Solyc04g082130 Solyc05g053190 Solyc05g055380 Solyc07g017250 Solyc07g017260 Solyc07g042750 Solyc07g054460 Solyc09g056260 Solyc09g066495 Solyc09g066500 Solyc10g0…
GO:0001530	molecular_function:lipopolysaccharide_binding	Solyc07g065010
GO:0001539	biological_process:cilium_or_flagellum-dependent_cell_motility	Solyc01g096610
GO:0001558	biological_process:regulation_of_cell_growth	Solyc01g006110 Solyc01g008440 Solyc01g008740 Solyc01g009880 Solyc01g067390 Solyc01g067900 Solyc01g080940 Solyc01g081010 Solyc01g087540 Solyc01g088560 Solyc01g099520 Solyc01g099770 Solyc01g099780 Solyc01g106580 Solyc01g106770 Solyc01g109950 Solyc01g110570 Solyc01g111930 Solyc02g021360 Solyc02g078800 Solyc02g086430 Solyc02g086930 Solyc02g089030 Solyc02g089050 Solyc02g090970 Solyc02g092000 Solyc02g0…
GO:0001560	biological_process:regulation_of_cell_growth_by_extracellular_stimulus	Solyc01g080940 Solyc07g053720
GO:0001561	biological_process:fatty_acid_alpha-oxidation	Solyc02g087110 Solyc02g091100 Solyc03g119060
GO:0001578	biological_process:microtubule_bundle_formation	Solyc01g096610 Solyc02g068340 Solyc02g089160 Solyc03g007130 Solyc03g116370 Solyc04g051510 Solyc06g066030 Solyc07g064970 Solyc08g059800 Solyc09g083400
GO:0001614	molecular_function:purinergic_nucleotide_receptor_activity	Solyc09g011990
GO:0001653	molecular_function:peptide_receptor_activity	Solyc01g008140 Solyc01g080770 Solyc02g083710 Solyc03g123780 Solyc03g123860 Solyc04g056640 Solyc04g076990 Solyc04g077010 Solyc05g023760 Solyc06g065260 Solyc07g063000 Solyc07g065860 Solyc08g066490 Solyc09g061940 Solyc09g091400 Solyc12g056730
GO:0001664	molecular_function:G_protein-coupled_receptor_binding	Solyc02g090160 Solyc03g097980 Solyc08g005310 Solyc08g061220 Solyc08g076160
GO:0001666	biological_process:response_to_hypoxia	Solyc01g007940 Solyc01g009170 Solyc01g099350 Solyc01g107390 Solyc02g032850 Solyc02g067030 Solyc02g067440 Solyc02g069720 Solyc02g070090 Solyc02g087740 Solyc02g092860 Solyc03g005980 Solyc03g082910 Solyc03g114510 Solyc03g116100 Solyc03g122180 Solyc03g123500 Solyc03g123600 Solyc03g123610 Solyc04g064710 Solyc04g074450 Solyc04g078090 Solyc04g079240 Solyc05g013380 Solyc05g054890 Solyc06g059750 Solyc06g0…
GO:0001671	molecular_function:ATPase_activator_activity	Solyc01g006860 Solyc01g006870 Solyc02g078440 Solyc05g016253 Solyc06g072330 Solyc09g007390 Solyc10g078930 Solyc10g086040
GO:0001676	biological_process:long-chain_fatty_acid_metabolic_process	Solyc01g079240 Solyc01g095745 Solyc01g099100 Solyc01g099160 Solyc01g108230 Solyc01g109180 Solyc02g087110 Solyc02g088720 Solyc03g006140 Solyc03g119060 Solyc04g054890 Solyc04g082190 Solyc07g045290 Solyc08g007210 Solyc08g008310 Solyc08g063090 Solyc08g078030 Solyc08g078390 Solyc08g078400 Solyc08g082280 Solyc09g075760 Solyc09g075790 Solyc09g090590 Solyc11g018580 Solyc12g009040 Solyc12g096930
GO:0001678	biological_process:intracellular_glucose_homeostasis	Solyc01g008240 Solyc01g049960 Solyc01g097330 Solyc01g099760 Solyc01g106770 Solyc01g111760 Solyc02g091830 Solyc03g121070 Solyc04g076910 Solyc04g078840 Solyc04g081400 Solyc04g082400 Solyc06g066440 Solyc07g038160 Solyc07g052900 Solyc08g006110 Solyc09g089870 Solyc11g065220 Solyc11g068750 Solyc12g008510 Solyc12g008830
GO:0001680	biological_process:tRNA_3'-terminal_CCA_addition	Solyc11g018770 Solyc11g018810
GO:0001682	biological_process:tRNA_5'-leader_removal	Solyc01g006260 Solyc02g067200 Solyc04g049224 Solyc04g049226 Solyc06g065500 Solyc06g074400 Solyc07g019650 Solyc09g007370 Solyc11g007800
GO:0001704	biological_process:formation_of_primary_germ_layer	Solyc05g007230 Solyc07g006750 Solyc07g043330
GO:0001706	biological_process:endoderm_formation	Solyc05g007230 Solyc07g006750 Solyc07g043330
GO:0001708	biological_process:cell_fate_specification	Solyc01g005660 Solyc01g087490 Solyc01g091010 Solyc01g095640 Solyc01g100430 Solyc02g071130 Solyc02g077560 Solyc02g078780 Solyc02g080680 Solyc02g080710 Solyc02g080730 Solyc02g080740 Solyc02g150131 Solyc03g026040 Solyc03g081210 Solyc03g097340 Solyc03g097530 Solyc03g114370 Solyc03g120620 Solyc04g077210 Solyc04g079600 Solyc05g007230 Solyc05g009380 Solyc05g015750 Solyc05g018500 Solyc05g051060 Solyc06g0…
GO:0001709	biological_process:cell_fate_determination	Solyc01g057185 Solyc01g096830 Solyc02g077890 Solyc03g059270 Solyc03g097530 Solyc04g016510 Solyc06g005395 Solyc07g006745 Solyc07g006755 Solyc07g053800 Solyc09g066005 Solyc10g009220 Solyc10g054665 Solyc10g054667 Solyc10g054670 Solyc10g054673 Solyc10g054677 Solyc11g005845 Solyc11g006850 Solyc11g012645 Solyc11g012650 Solyc11g062060 Solyc12g017410
GO:0001711	biological_process:endodermal_cell_fate_commitment	Solyc07g043330
GO:0001714	biological_process:endodermal_cell_fate_specification	Solyc07g043330
GO:0001716	molecular_function:L-amino-acid_oxidase_activity	Solyc01g056580 Solyc12g014530
GO:0001727	molecular_function:lipid_kinase_activity	Solyc01g095010 Solyc01g096500 Solyc02g079030 Solyc03g006630 Solyc05g008790 Solyc11g043130
GO:0001729	molecular_function:ceramide_kinase_activity	Solyc05g008790
GO:0001731	biological_process:formation_of_translation_preinitiation_complex	Solyc01g066690 Solyc01g094920 Solyc01g099890 Solyc02g091210 Solyc02g091220 Solyc03g034430 Solyc03g034440 Solyc03g150107 Solyc05g054310 Solyc06g082580 Solyc07g039450 Solyc11g045120 Solyc12g008910 Solyc12g099470
GO:0001732	biological_process:formation_of_cytoplasmic_translation_initiation_complex	Solyc01g088370 Solyc01g094920 Solyc01g102570 Solyc02g078120 Solyc02g079060 Solyc02g089070 Solyc02g091210 Solyc02g091220 Solyc03g034430 Solyc03g034440 Solyc03g096680 Solyc03g150107 Solyc05g052690 Solyc06g076150 Solyc06g082580 Solyc07g042570 Solyc08g068330 Solyc08g074790 Solyc09g010460 Solyc09g098280 Solyc10g079880 Solyc10g084670 Solyc11g013440 Solyc11g017070
GO:0001735	molecular_function:prenylcysteine_oxidase_activity	Solyc12g088020
GO:0001736	biological_process:establishment_of_planar_polarity	Solyc05g013040 Solyc09g007870 Solyc09g014380 Solyc10g076790
GO:0001738	biological_process:morphogenesis_of_a_polarized_epithelium	Solyc05g013040 Solyc09g007870 Solyc09g014380 Solyc10g076790
GO:0001763	biological_process:morphogenesis_of_a_branching_structure	Solyc01g009720 Solyc01g016413 Solyc01g067540 Solyc01g090660 Solyc01g096260 Solyc01g099670 Solyc02g077250 Solyc02g077960 Solyc02g083950 Solyc02g089210 Solyc02g089830 Solyc02g090950 Solyc03g033540 Solyc03g034320 Solyc03g045030 Solyc03g093330 Solyc03g119540 Solyc03g119770 Solyc03g123400 Solyc04g006980 Solyc04g007210 Solyc04g054930 Solyc04g057880 Solyc04g072920 Solyc04g077860 Solyc04g078790 Solyc05g0…
GO:0001778	biological_process:plasma_membrane_repair	Solyc01g111520
GO:0001872	molecular_function:(1->3)-beta-D-glucan_binding	Solyc03g115200
GO:0001881	biological_process:receptor_recycling	Solyc03g113020 Solyc05g021100
GO:0001882	molecular_function:nucleoside_binding	Solyc00g500053 Solyc01g017360 Solyc01g086710 Solyc01g095950 Solyc02g067590 Solyc02g078260 Solyc03g110880 Solyc08g075940 Solyc10g017920 Solyc10g078860 Solyc10g078880 Solyc12g010600 Solyc12g035870
GO:0001887	biological_process:selenium_compound_metabolic_process	Solyc01g102940 Solyc02g067180 Solyc03g005250 Solyc03g005260 Solyc05g055000 Solyc09g082860
GO:0001894	biological_process:tissue_homeostasis	Solyc02g089550 Solyc04g039730
GO:0001906	biological_process:cell_killing	Solyc04g006983 Solyc08g080650 Solyc10g074443 Solyc10g074447
GO:0001932	biological_process:regulation_of_protein_phosphorylation	Solyc01g006160 Solyc01g009040 Solyc01g016470 Solyc01g067590 Solyc01g080040 Solyc01g080350 Solyc01g088740 Solyc01g089850 Solyc01g090800 Solyc01g098930 Solyc01g098940 Solyc01g099280 Solyc01g099310 Solyc01g104370 Solyc01g107610 Solyc01g107730 Solyc01g108610 Solyc02g005490 Solyc02g061650 Solyc02g061730 Solyc02g061800 Solyc02g064860 Solyc02g064910 Solyc02g066980 Solyc02g067100 Solyc02g079370 Solyc02g0…
GO:0001933	biological_process:negative_regulation_of_protein_phosphorylation	Solyc01g080040 Solyc01g107610 Solyc01g108610 Solyc02g084750 Solyc02g090680 Solyc03g044480 Solyc03g098280 Solyc04g014370 Solyc07g049410 Solyc08g005910 Solyc09g061280 Solyc09g091780 Solyc12g005990 Solyc12g096020 Solyc12g098310
GO:0001934	biological_process:positive_regulation_of_protein_phosphorylation	Solyc01g006160 Solyc01g016470 Solyc01g080350 Solyc01g104370 Solyc02g005490 Solyc02g066980 Solyc02g067100 Solyc02g094740 Solyc02g094750 Solyc03g007060 Solyc03g082363 Solyc03g119040 Solyc04g014550 Solyc04g071310 Solyc05g054130 Solyc06g035440 Solyc06g069010 Solyc07g005970 Solyc07g032480 Solyc07g041735 Solyc07g049420 Solyc07g053790 Solyc07g065130 Solyc08g075960 Solyc08g079760 Solyc09g014780 Solyc10g0…
GO:0001935	biological_process:endothelial_cell_proliferation	Solyc10g081320
GO:0001944	biological_process:vasculature_development	Solyc02g081670
GO:0002009	biological_process:morphogenesis_of_an_epithelium	Solyc05g013040 Solyc09g007870 Solyc09g014380 Solyc10g076790
GO:0002020	molecular_function:protease_binding	Solyc02g080380 Solyc05g026310 Solyc06g063330 Solyc06g064940 Solyc08g065890 Solyc10g081600 Solyc10g086410 Solyc11g051160 Solyc11g066060 Solyc11g070110 Solyc12g055800
GO:0002054	molecular_function:nucleobase_binding	Solyc00g088080 Solyc02g044040 Solyc03g097910
GO:0002055	molecular_function:adenine_binding	Solyc00g088080
GO:0002058	molecular_function:uracil_binding	Solyc02g044040 Solyc03g097910
GO:0002060	molecular_function:purine_nucleobase_binding	Solyc00g088080
GO:0002061	molecular_function:pyrimidine_nucleobase_binding	Solyc02g044040 Solyc03g097910
GO:0002084	biological_process:protein_depalmitoylation	Solyc11g012070
GO:0002094	molecular_function:polyprenyltransferase_activity	Solyc03g025560 Solyc03g114300 Solyc06g059990 Solyc06g076920 Solyc08g005655 Solyc08g005673 Solyc08g005680 Solyc10g085140 Solyc10g085150
GO:0002097	biological_process:tRNA_wobble_base_modification	Solyc01g068290 Solyc01g091890 Solyc01g109070 Solyc02g086100 Solyc03g110910 Solyc04g072390 Solyc04g072775 Solyc05g010100 Solyc05g054630 Solyc07g008650 Solyc07g064850 Solyc08g008250 Solyc08g074580 Solyc08g074590 Solyc10g050450 Solyc10g080110 Solyc10g080115 Solyc10g081820 Solyc11g010950 Solyc12g009500 Solyc12g088890 Solyc12g094480 Solyc12g096230
GO:0002098	biological_process:tRNA_wobble_uridine_modification	Solyc01g068290 Solyc01g091890 Solyc01g109070 Solyc02g086100 Solyc03g110910 Solyc04g072390 Solyc04g072770 Solyc04g072775 Solyc05g054630 Solyc06g008310 Solyc07g064850 Solyc08g008250 Solyc08g074580 Solyc08g074590 Solyc10g050450 Solyc10g080110 Solyc10g080115 Solyc10g081820 Solyc11g010950 Solyc12g009500 Solyc12g088890 Solyc12g094480 Solyc12g096230
GO:0002100	biological_process:tRNA_wobble_adenosine_to_inosine_editing	Solyc05g010100 Solyc07g008650
GO:0002103	biological_process:endonucleolytic_cleavage_of_tetracistronic_rRNA_transcript_(SSU-rRNA,_LSU-rRNA,_4.5S-rRNA,_5S-rRNA)	Solyc06g084360
GO:0002119	biological_process:nematode_larval_development	Solyc04g077510 Solyc09g009200
GO:0002128	biological_process:tRNA_nucleoside_ribose_methylation	Solyc01g086900 Solyc02g088540
GO:0002130	biological_process:wobble_position_ribose_methylation	Solyc01g086900
GO:0002131	biological_process:wobble_position_cytosine_ribose_methylation	Solyc01g086900
GO:0002132	biological_process:wobble_position_uridine_ribose_methylation	Solyc01g086900
GO:0002143	biological_process:tRNA_wobble_position_uridine_thiolation	Solyc07g064850 Solyc08g074580 Solyc08g074590 Solyc10g080110 Solyc10g080115
GO:0002151	molecular_function:G-quadruplex_RNA_binding	Solyc02g084620 Solyc04g081010 Solyc07g032510
GO:0002161	molecular_function:aminoacyl-tRNA_editing_activity	Solyc01g080810 Solyc01g111990 Solyc02g065300 Solyc02g069140 Solyc02g077310 Solyc02g080990 Solyc03g097290 Solyc04g005300 Solyc06g060420 Solyc06g069390 Solyc08g007410 Solyc09g007540 Solyc11g012140 Solyc12g019100 Solyc12g019110
GO:0002164	biological_process:larval_development	Solyc04g077510 Solyc09g009200
GO:0002181	biological_process:cytoplasmic_translation	Solyc00g500035 Solyc00g500036 Solyc00g500047 Solyc00g500079 Solyc00g500080 Solyc00g500150 Solyc00g500152 Solyc00g500297 Solyc00g500298 Solyc01g006160 Solyc01g007630 Solyc01g009447 Solyc01g009470 Solyc01g016470 Solyc01g088370 Solyc01g094560 Solyc01g094920 Solyc01g099830 Solyc01g102570 Solyc01g104370 Solyc01g109070 Solyc01g111275 Solyc02g005490 Solyc02g011985 Solyc02g064670 Solyc02g078120 Solyc02g0…
GO:0002182	biological_process:cytoplasmic_translational_elongation	Solyc01g009447 Solyc01g009470 Solyc01g109070 Solyc04g010080 Solyc04g081310 Solyc06g066300 Solyc06g074430 Solyc07g007880 Solyc10g050450 Solyc10g081540 Solyc10g081820 Solyc11g067100 Solyc12g088890
GO:0002183	biological_process:cytoplasmic_translational_initiation	Solyc01g088370 Solyc01g094920 Solyc01g102570 Solyc02g078120 Solyc02g079060 Solyc02g089070 Solyc03g034430 Solyc03g096680 Solyc05g052690 Solyc06g076150 Solyc06g082580 Solyc07g039450 Solyc07g042570 Solyc08g068330 Solyc08g074790 Solyc09g010460 Solyc09g098280 Solyc10g079880 Solyc10g084670 Solyc11g013440 Solyc11g017070 Solyc11g045120 Solyc11g072090 Solyc12g008910
GO:0002184	biological_process:cytoplasmic_translational_termination	Solyc05g055210 Solyc06g069020 Solyc07g006130 Solyc11g006660 Solyc12g010520
GO:0002188	biological_process:translation_reinitiation	Solyc07g039450 Solyc09g010460 Solyc10g084670 Solyc12g008910
GO:0002191	biological_process:cap-dependent_translational_initiation	Solyc02g078120
GO:0002213	biological_process:defense_response_to_insect	Solyc01g079600 Solyc01g081310 Solyc01g087850 Solyc02g032850 Solyc02g068070 Solyc02g085730 Solyc02g087620 Solyc02g088190 Solyc02g092860 Solyc03g095770 Solyc03g096050 Solyc03g111300 Solyc03g121100 Solyc04g054690 Solyc04g054760 Solyc04g056270 Solyc04g072780 Solyc06g005500 Solyc06g053480 Solyc06g062370 Solyc06g062380 Solyc06g062390 Solyc06g074030 Solyc06g083470 Solyc07g053740 Solyc08g005050 Solyc08g0…
GO:0002215	biological_process:defense_response_to_nematode	Solyc01g059965 Solyc01g060020 Solyc01g099160 Solyc02g077320 Solyc03g095770 Solyc03g115610 Solyc11g072920
GO:0002218	biological_process:activation_of_innate_immune_response	Solyc01g094480 Solyc01g095580 Solyc01g104040 Solyc02g082050 Solyc02g082480 Solyc02g085730 Solyc03g019850 Solyc03g043710 Solyc03g095770 Solyc03g117120 Solyc03g119010 Solyc03g120980 Solyc03g122130 Solyc03g122140 Solyc03g122170 Solyc04g009950 Solyc04g024840 Solyc04g028470 Solyc04g040220 Solyc04g048900 Solyc04g056570 Solyc04g082610 Solyc05g016690 Solyc05g018160 Solyc05g052050 Solyc05g056230 Solyc06g0…
GO:0002220	biological_process:innate_immune_response_activating_cell_surface_receptor_signaling_pathway	Solyc07g049180 Solyc08g005960
GO:0002221	biological_process:pattern_recognition_receptor_signaling_pathway	Solyc01g079610 Solyc01g094960 Solyc01g095250 Solyc01g095260 Solyc01g095310 Solyc01g109700 Solyc02g065110 Solyc03g006720 Solyc03g043710 Solyc03g117020 Solyc03g120980 Solyc05g007050 Solyc05g024290 Solyc05g050130 Solyc07g005150 Solyc07g048110 Solyc07g049180 Solyc09g005000 Solyc09g008010 Solyc09g011990 Solyc09g065420 Solyc10g078890 Solyc10g084770 Solyc11g006000
GO:0002229	biological_process:defense_response_to_oomycetes	Solyc01g007960 Solyc01g097980 Solyc01g099300 Solyc01g104970 Solyc01g106160 Solyc02g067660 Solyc02g068300 Solyc02g069400 Solyc02g072250 Solyc02g078170 Solyc03g031980 Solyc03g043710 Solyc03g080060 Solyc03g080190 Solyc03g081345 Solyc03g082580 Solyc03g095770 Solyc03g096760 Solyc03g096770 Solyc03g096780 Solyc03g097520 Solyc03g097920 Solyc03g112310 Solyc03g115660 Solyc03g119250 Solyc03g119490 Solyc03g1…
GO:0002230	biological_process:positive_regulation_of_defense_response_to_virus_by_host	Solyc02g067660 Solyc02g069400 Solyc02g084700 Solyc03g114030 Solyc03g114760 Solyc06g073050 Solyc12g096920
GO:0002237	biological_process:response_to_molecule_of_bacterial_origin	Solyc01g065900 Solyc01g098210 Solyc02g062550 Solyc02g079990 Solyc02g089900 Solyc02g091120 Solyc03g006720 Solyc03g020010 Solyc03g081345 Solyc03g116890 Solyc03g117490 Solyc03g119250 Solyc03g120980 Solyc03g121230 Solyc04g045430 Solyc04g080240 Solyc05g006640 Solyc05g007050 Solyc05g010340 Solyc05g055480 Solyc06g068460 Solyc06g068820 Solyc06g073050 Solyc06g074320 Solyc06g076910 Solyc07g005150 Solyc07g0…
GO:0002238	biological_process:response_to_molecule_of_fungal_origin	Solyc01g005160 Solyc01g005350 Solyc01g108230 Solyc02g091140 Solyc03g020010 Solyc03g116890 Solyc03g120980 Solyc03g121230 Solyc04g076380 Solyc05g006640 Solyc05g053740 Solyc06g048820 Solyc06g050760 Solyc07g005150 Solyc07g049180 Solyc08g066070 Solyc08g076530 Solyc08g077740 Solyc09g092120 Solyc10g006760 Solyc11g010330 Solyc12g096920 Solyc12g100010
GO:0002239	biological_process:response_to_oomycetes	Solyc01g007960 Solyc01g097330 Solyc01g097980 Solyc01g099250 Solyc01g099300 Solyc01g103860 Solyc01g103877 Solyc01g104970 Solyc01g105410 Solyc01g106160 Solyc01g111050 Solyc02g061770 Solyc02g062100 Solyc02g065765 Solyc02g067470 Solyc02g067660 Solyc02g068300 Solyc02g069400 Solyc02g069720 Solyc02g072250 Solyc02g078170 Solyc02g083690 Solyc02g089130 Solyc03g031980 Solyc03g033470 Solyc03g043710 Solyc03g0…
GO:0002240	biological_process:response_to_molecule_of_oomycetes_origin	Solyc01g097330 Solyc02g069720 Solyc03g120980 Solyc07g005150 Solyc08g077740 Solyc09g065420
GO:0002252	biological_process:immune_effector_process	Solyc01g007000 Solyc01g007010 Solyc01g007020 Solyc01g009320 Solyc01g095580 Solyc02g082480 Solyc02g085730 Solyc03g019850 Solyc03g095770 Solyc04g024840 Solyc04g028470 Solyc04g040220 Solyc04g082610 Solyc05g018160 Solyc05g052050 Solyc06g010000 Solyc06g010100 Solyc06g064960 Solyc06g064970 Solyc06g064980 Solyc06g064990 Solyc06g065010 Solyc07g053740 Solyc07g063880 Solyc08g014420 Solyc08g081690 Solyc10g0…
GO:0002253	biological_process:activation_of_immune_response	Solyc01g094480 Solyc01g095580 Solyc01g104040 Solyc02g082050 Solyc02g082480 Solyc02g085730 Solyc03g019850 Solyc03g043710 Solyc03g095770 Solyc03g117120 Solyc03g119010 Solyc03g120980 Solyc03g122130 Solyc03g122140 Solyc03g122170 Solyc04g009950 Solyc04g024840 Solyc04g028470 Solyc04g040220 Solyc04g048900 Solyc04g056570 Solyc04g082610 Solyc05g016690 Solyc05g018160 Solyc05g052050 Solyc05g056230 Solyc06g0…
GO:0002376	biological_process:immune_system_process	Solyc00g500064 Solyc01g005070 Solyc01g005220 Solyc01g005310 Solyc01g005430 Solyc01g005560 Solyc01g005985 Solyc01g006040 Solyc01g006240 Solyc01g006320 Solyc01g006550 Solyc01g006950 Solyc01g007000 Solyc01g007010 Solyc01g007020 Solyc01g007220 Solyc01g007230 Solyc01g007240 Solyc01g007740 Solyc01g007960 Solyc01g008140 Solyc01g008370 Solyc01g008410 Solyc01g008790 Solyc01g008830 Solyc01g008960 Solyc01g0…
GO:0002429	biological_process:immune_response-activating_cell_surface_receptor_signaling_pathway	Solyc07g049180 Solyc08g005960
GO:0002679	biological_process:respiratory_burst_involved_in_defense_response	Solyc01g007000 Solyc01g007010 Solyc01g007020 Solyc01g009320 Solyc08g081690 Solyc11g072290
GO:0002682	biological_process:regulation_of_immune_system_process	Solyc01g006950 Solyc01g008830 Solyc01g009780 Solyc01g065900 Solyc01g067400 Solyc01g079610 Solyc01g080040 Solyc01g081010 Solyc01g081310 Solyc01g087850 Solyc01g094480 Solyc01g094960 Solyc01g095250 Solyc01g095260 Solyc01g095310 Solyc01g095580 Solyc01g095590 Solyc01g097980 Solyc01g098220 Solyc01g099300 Solyc01g100170 Solyc01g100940 Solyc01g104040 Solyc01g106770 Solyc01g107390 Solyc01g109700 Solyc02g0…
GO:0002683	biological_process:negative_regulation_of_immune_system_process	Solyc01g008830 Solyc01g009780 Solyc01g065900 Solyc01g080040 Solyc01g106770 Solyc01g109700 Solyc02g023970 Solyc02g030490 Solyc02g030530 Solyc02g032790 Solyc02g062690 Solyc02g066830 Solyc02g067220 Solyc02g067560 Solyc02g067980 Solyc02g077320 Solyc02g088090 Solyc02g088920 Solyc03g033540 Solyc03g081345 Solyc03g096050 Solyc03g097110 Solyc03g113920 Solyc03g119650 Solyc03g121230 Solyc04g015020 Solyc04g0…
GO:0002684	biological_process:positive_regulation_of_immune_system_process	Solyc01g067400 Solyc01g081010 Solyc01g081310 Solyc01g087850 Solyc01g094480 Solyc01g095580 Solyc01g099300 Solyc01g104040 Solyc01g107390 Solyc02g021760 Solyc02g032850 Solyc02g067660 Solyc02g069400 Solyc02g070240 Solyc02g072250 Solyc02g078520 Solyc02g082050 Solyc02g082480 Solyc02g084700 Solyc02g085730 Solyc02g087620 Solyc02g088180 Solyc03g019850 Solyc03g043710 Solyc03g095770 Solyc03g097520 Solyc03g1…
GO:0002752	biological_process:cell_surface_pattern_recognition_receptor_signaling_pathway	Solyc07g049180
GO:0002757	biological_process:immune_response-activating_signaling_pathway	Solyc01g094480 Solyc01g104040 Solyc02g082050 Solyc03g043710 Solyc03g117120 Solyc03g119010 Solyc03g120980 Solyc03g122130 Solyc03g122140 Solyc03g122170 Solyc04g009950 Solyc04g048900 Solyc04g056570 Solyc05g016690 Solyc05g056230 Solyc06g033920 Solyc06g076910 Solyc07g005150 Solyc07g042430 Solyc07g048110 Solyc07g049180 Solyc07g053980 Solyc07g056540 Solyc08g005960 Solyc08g061220 Solyc08g074570 Solyc08g0…
GO:0002758	biological_process:innate_immune_response-activating_signaling_pathway	Solyc01g094480 Solyc01g104040 Solyc02g082050 Solyc03g043710 Solyc03g117120 Solyc03g119010 Solyc03g120980 Solyc03g122130 Solyc03g122140 Solyc03g122170 Solyc04g009950 Solyc04g048900 Solyc04g056570 Solyc05g016690 Solyc05g056230 Solyc06g033920 Solyc06g076910 Solyc07g005150 Solyc07g042430 Solyc07g048110 Solyc07g049180 Solyc07g053980 Solyc07g056540 Solyc08g005960 Solyc08g061220 Solyc08g074570 Solyc08g0…
GO:0002764	biological_process:immune_response-regulating_signaling_pathway	Solyc01g079610 Solyc01g094480 Solyc01g094960 Solyc01g095250 Solyc01g095260 Solyc01g095310 Solyc01g104040 Solyc01g109700 Solyc02g065110 Solyc02g082050 Solyc03g006720 Solyc03g043710 Solyc03g117020 Solyc03g117120 Solyc03g119010 Solyc03g120980 Solyc03g122130 Solyc03g122140 Solyc03g122170 Solyc04g009950 Solyc04g048900 Solyc04g056570 Solyc05g007050 Solyc05g016690 Solyc05g024290 Solyc05g050130 Solyc05g0…
GO:0002768	biological_process:immune_response-regulating_cell_surface_receptor_signaling_pathway	Solyc07g049180 Solyc08g005960
GO:0002831	biological_process:regulation_of_response_to_biotic_stimulus	Solyc01g006950 Solyc01g008830 Solyc01g009780 Solyc01g067400 Solyc01g080040 Solyc01g081010 Solyc01g081310 Solyc01g087850 Solyc01g094480 Solyc01g095580 Solyc01g095590 Solyc01g097980 Solyc01g098220 Solyc01g099300 Solyc01g100170 Solyc01g100940 Solyc01g104040 Solyc01g106770 Solyc01g107390 Solyc01g109700 Solyc02g021760 Solyc02g023970 Solyc02g030490 Solyc02g030530 Solyc02g032790 Solyc02g032850 Solyc02g0…
GO:0002832	biological_process:negative_regulation_of_response_to_biotic_stimulus	Solyc01g008830 Solyc01g009780 Solyc01g080040 Solyc01g106770 Solyc01g109700 Solyc02g023970 Solyc02g030490 Solyc02g030530 Solyc02g032790 Solyc02g062690 Solyc02g066830 Solyc02g067220 Solyc02g067560 Solyc02g067980 Solyc02g077320 Solyc02g088090 Solyc02g088920 Solyc03g033540 Solyc03g081345 Solyc03g096050 Solyc03g097110 Solyc03g113920 Solyc03g119650 Solyc03g121230 Solyc04g015020 Solyc04g025750 Solyc04g0…
GO:0002833	biological_process:positive_regulation_of_response_to_biotic_stimulus	Solyc01g067400 Solyc01g081010 Solyc01g081310 Solyc01g087850 Solyc01g094480 Solyc01g095580 Solyc01g099300 Solyc01g104040 Solyc01g107390 Solyc02g021760 Solyc02g032850 Solyc02g067660 Solyc02g069400 Solyc02g070240 Solyc02g072250 Solyc02g078520 Solyc02g082050 Solyc02g082480 Solyc02g084700 Solyc02g085730 Solyc02g087620 Solyc02g088180 Solyc03g019850 Solyc03g043710 Solyc03g095770 Solyc03g097520 Solyc03g1…
GO:0002926	biological_process:tRNA_wobble_base_5-methoxycarbonylmethyl-2-thiouridinylation	Solyc03g110910 Solyc05g054630
GO:0002933	biological_process:lipid_hydroxylation	Solyc10g009390
GO:0002938	biological_process:tRNA_guanine_ribose_methylation	Solyc02g088540
GO:0002939	biological_process:tRNA_N1-guanine_methylation	Solyc05g006200 Solyc11g012760 Solyc12g005280
GO:0002940	biological_process:tRNA_N2-guanine_methylation	Solyc02g089175 Solyc03g070400 Solyc03g070410 Solyc06g049090
GO:0002943	biological_process:tRNA_dihydrouridine_synthesis	Solyc01g087290 Solyc01g087300 Solyc01g087370 Solyc01g087390 Solyc01g087410 Solyc01g110490 Solyc02g093060 Solyc03g044270 Solyc06g073230
GO:0002949	biological_process:tRNA_threonylcarbamoyladenosine_modification	Solyc01g108260 Solyc02g068750 Solyc05g050940
GO:0002953	molecular_function:5'-deoxynucleotidase_activity	Solyc05g010150 Solyc07g006200
GO:0003002	biological_process:regionalization	Solyc01g005330 Solyc01g005660 Solyc01g007160 Solyc01g009090 Solyc01g009520 Solyc01g010240 Solyc01g017610 Solyc01g081290 Solyc01g091010 Solyc01g091490 Solyc01g091670 Solyc01g093960 Solyc01g094620 Solyc01g095640 Solyc01g095970 Solyc01g098170 Solyc01g099380 Solyc01g100510 Solyc01g103010 Solyc01g106020 Solyc01g108300 Solyc01g110330 Solyc01g111310 Solyc01g111830 Solyc02g014310 Solyc02g024070 Solyc02g0…
GO:0003006	biological_process:developmental_process_involved_in_reproduction	Solyc00g014800 Solyc01g005120 Solyc01g005450 Solyc01g005470 Solyc01g005540 Solyc01g005660 Solyc01g006040 Solyc01g006100 Solyc01g006120 Solyc01g006150 Solyc01g006880 Solyc01g007160 Solyc01g007800 Solyc01g007810 Solyc01g008120 Solyc01g008370 Solyc01g008440 Solyc01g008460 Solyc01g008490 Solyc01g008740 Solyc01g008770 Solyc01g008960 Solyc01g009290 Solyc01g009560 Solyc01g009580 Solyc01g009880 Solyc01g0…
GO:0003008	biological_process:system_process	Solyc01g100490 Solyc03g081230 Solyc03g113430 Solyc04g008430 Solyc04g055170 Solyc06g060110 Solyc07g017770 Solyc07g056260 Solyc08g068570 Solyc09g014160 Solyc10g085070 Solyc10g085910 Solyc11g006650 Solyc11g011260 Solyc11g012700
GO:0003013	biological_process:circulatory_system_process	Solyc01g100490 Solyc03g081230 Solyc03g113430 Solyc04g008430 Solyc04g055170 Solyc06g060110 Solyc07g017770 Solyc07g056260 Solyc08g068570 Solyc09g014160 Solyc10g085070 Solyc10g085910 Solyc11g006650 Solyc11g011260 Solyc11g012700
GO:0003018	biological_process:vascular_process_in_circulatory_system	Solyc01g100490 Solyc03g081230 Solyc03g113430 Solyc04g008430 Solyc04g055170 Solyc06g060110 Solyc07g017770 Solyc07g056260 Solyc08g068570 Solyc09g014160 Solyc10g085070 Solyc10g085910 Solyc11g006650 Solyc11g011260 Solyc11g012700
GO:0003032	biological_process:detection_of_oxygen	Solyc02g067440 Solyc02g087740 Solyc03g114510 Solyc06g063070 Solyc07g055150 Solyc10g007990
GO:0003333	biological_process:amino_acid_transmembrane_transport	Solyc00g007130 Solyc01g060070 Solyc01g105540 Solyc01g106800 Solyc01g111310 Solyc01g111980 Solyc02g037510 Solyc02g038811 Solyc02g065680 Solyc02g070270 Solyc02g070280 Solyc02g077910 Solyc02g081850 Solyc02g082510 Solyc02g082520 Solyc02g089400 Solyc02g089450 Solyc02g089460 Solyc02g089470 Solyc02g089480 Solyc02g093700 Solyc02g093860 Solyc02g093870 Solyc03g005120 Solyc03g013160 Solyc03g013440 Solyc03g0…
GO:0003341	biological_process:cilium_movement	Solyc01g096610 Solyc05g054840
GO:0003352	biological_process:regulation_of_cilium_movement	Solyc01g096610 Solyc05g054840
GO:0003356	biological_process:regulation_of_cilium_beat_frequency	Solyc01g096610
GO:0003376	biological_process:sphingosine-1-phosphate_receptor_signaling_pathway	Solyc08g061220
GO:0003400	biological_process:regulation_of_COPII_vesicle_coating	Solyc01g060130 Solyc01g079535 Solyc01g079540 Solyc01g100350 Solyc06g009660 Solyc07g047970 Solyc11g007780
GO:0003674	molecular_function:molecular_function	Solyc00g005050 Solyc00g005285 Solyc00g005287 Solyc00g005440 Solyc00g006480 Solyc00g006490 Solyc00g006560 Solyc00g007010 Solyc00g007100 Solyc00g007130 Solyc00g007180 Solyc00g007270 Solyc00g007305 Solyc00g007330 Solyc00g007450 Solyc00g008680 Solyc00g009040
GO:0003676	molecular_function:nucleic_acid_binding	Solyc00g005050 Solyc00g005440 Solyc00g009040 Solyc00g009100 Solyc00g011660 Solyc00g014800 Solyc00g017540 Solyc00g017550 Solyc00g017880 Solyc00g021640 Solyc00g023270 Solyc00g029080 Solyc00g029290 Solyc00g036320 Solyc00g047700 Solyc00g050430 Solyc00g053740
GO:0003677	molecular_function:DNA_binding	Solyc00g005050 Solyc00g006483 Solyc00g007225 Solyc00g011660 Solyc00g014800 Solyc00g017880 Solyc00g023270 Solyc00g028760 Solyc00g029290 Solyc00g036320 Solyc00g050430 Solyc00g053740 Solyc00g055950 Solyc00g084870 Solyc00g110070 Solyc00g117450 Solyc00g135040
GO:0003678	molecular_function:DNA_helicase_activity	Solyc00g042640 Solyc01g020120 Solyc01g057710 Solyc01g065860 Solyc01g079500 Solyc01g079507 Solyc01g090650 Solyc01g091350 Solyc01g091430 Solyc01g091440 Solyc01g099450 Solyc01g099460 Solyc01g099483 Solyc01g100280 Solyc01g103960 Solyc01g105520 Solyc01g105530 Solyc01g110130 Solyc01g150138 Solyc01g160390 Solyc01g161140 Solyc01g161220 Solyc01g161230 Solyc01g161750 Solyc01g161880 Solyc01g161890 Solyc02g0…
GO:0003680	molecular_function:minor_groove_of_adenine-thymine-rich_DNA_binding	Solyc00g160210 Solyc00g500247 Solyc00g500248 Solyc01g080960 Solyc01g091370 Solyc01g091470 Solyc01g094460 Solyc02g038760 Solyc02g082300 Solyc03g007150 Solyc04g047900 Solyc04g053085 Solyc04g053090 Solyc04g053091 Solyc04g053094 Solyc04g053100 Solyc04g053104 Solyc04g053107 Solyc04g053108 Solyc04g076220 Solyc04g082810 Solyc04g082820 Solyc04g150142 Solyc04g161880 Solyc04g161890 Solyc05g053000 Solyc06g0…
GO:0003681	molecular_function:bent_DNA_binding	Solyc10g009000
GO:0003682	molecular_function:chromatin_binding	Solyc00g005050 Solyc00g009050 Solyc01g006100 Solyc01g008120 Solyc01g008220 Solyc01g008960 Solyc01g044270 Solyc01g057445 Solyc01g058700 Solyc01g059870 Solyc01g067390 Solyc01g073960 Solyc01g079390 Solyc01g079620 Solyc01g079690 Solyc01g081500 Solyc01g086690 Solyc01g094800 Solyc01g096120 Solyc01g099410 Solyc01g101020 Solyc01g101030 Solyc01g106940 Solyc01g107410 Solyc01g109700 Solyc01g110020 Solyc01g1…
GO:0003684	molecular_function:damaged_DNA_binding	Solyc01g034150 Solyc01g079520 Solyc01g086930 Solyc01g091350 Solyc01g091430 Solyc01g091440 Solyc01g107010 Solyc01g107510 Solyc02g021650 Solyc02g062720 Solyc02g063130 Solyc02g063133 Solyc02g071150 Solyc02g081520 Solyc02g085830 Solyc02g085840 Solyc02g091120 Solyc03g025890 Solyc03g115050 Solyc03g115580 Solyc03g117510 Solyc03g117780 Solyc03g117790 Solyc03g121120 Solyc04g007120 Solyc04g080470 Solyc05g0…
GO:0003688	molecular_function:DNA_replication_origin_binding	Solyc00g023270 Solyc01g094760 Solyc01g111550 Solyc02g093300 Solyc03g006420 Solyc05g008540 Solyc06g073510 Solyc06g076860 Solyc07g005020 Solyc09g059440 Solyc12g013880
GO:0003689	molecular_function:DNA_clamp_loader_activity	Solyc01g020220 Solyc01g020440 Solyc01g081080 Solyc01g102810 Solyc02g072090 Solyc02g083600 Solyc02g085060 Solyc03g111680 Solyc06g060150 Solyc06g060350 Solyc07g005880 Solyc08g080510 Solyc11g012820
GO:0003690	molecular_function:double-stranded_DNA_binding	Solyc00g014800 Solyc00g017880 Solyc00g023270 Solyc00g055950 Solyc00g110070 Solyc00g270510 Solyc01g005130 Solyc01g006650 Solyc01g006930 Solyc01g007070 Solyc01g007750 Solyc01g007760 Solyc01g007895 Solyc01g008490 Solyc01g009170 Solyc01g009860 Solyc01g010240 Solyc01g010410 Solyc01g014480 Solyc01g049680 Solyc01g049690 Solyc01g057080 Solyc01g057270 Solyc01g057275 Solyc01g057910 Solyc01g058540 Solyc01g0…
GO:0003691	molecular_function:double-stranded_telomeric_DNA_binding	Solyc01g106940 Solyc02g064630 Solyc03g121840 Solyc05g053800 Solyc05g054410 Solyc06g005590 Solyc06g076270 Solyc07g040910 Solyc07g040920 Solyc11g044320
GO:0003697	molecular_function:single-stranded_DNA_binding	Solyc01g020120 Solyc01g065710 Solyc01g079500 Solyc01g079507 Solyc01g086930 Solyc01g087720 Solyc01g088130 Solyc01g091820 Solyc01g100080 Solyc01g105520 Solyc01g105530 Solyc01g107010 Solyc01g110130 Solyc01g111280 Solyc01g111300 Solyc01g111550 Solyc02g022830 Solyc02g032870 Solyc02g064630 Solyc02g067670 Solyc02g070220 Solyc02g070230 Solyc02g070300 Solyc02g070390 Solyc02g070780 Solyc02g082180 Solyc02g0…
GO:0003700	molecular_function:DNA-binding_transcription_factor_activity	Solyc00g014800 Solyc00g050430 Solyc00g055950 Solyc00g084870 Solyc00g107050 Solyc00g110070 Solyc00g135040 Solyc00g154980 Solyc00g160120 Solyc00g160700 Solyc00g217560 Solyc00g270510 Solyc01g005060 Solyc01g005630 Solyc01g005660 Solyc01g006650 Solyc01g006680 Solyc01g006930 Solyc01g006993 Solyc01g006997 Solyc01g007070 Solyc01g007760 Solyc01g007895 Solyc01g008230 Solyc01g008490 Solyc01g008730 Solyc01g0…
GO:0003711	molecular_function:transcription_elongation_regulator_activity	Solyc02g091270
GO:0003712	molecular_function:transcription_coregulator_activity	Solyc00g005050 Solyc01g008120 Solyc01g008220 Solyc01g044270 Solyc01g057270 Solyc01g057275 Solyc01g057445 Solyc01g060140 Solyc01g060170 Solyc01g067090 Solyc01g079210 Solyc01g079870 Solyc01g081030 Solyc01g087230 Solyc01g087320 Solyc01g087334 Solyc01g087380 Solyc01g087400 Solyc01g087410 Solyc01g087420 Solyc01g087430 Solyc01g094620 Solyc01g097320 Solyc01g102750 Solyc01g102760 Solyc01g104740 Solyc01g1…
GO:0003713	molecular_function:transcription_coactivator_activity	Solyc00g005050 Solyc01g008120 Solyc01g008220 Solyc01g057445 Solyc01g087230 Solyc01g104740 Solyc01g107210 Solyc01g111940 Solyc02g005603 Solyc02g061790 Solyc02g064710 Solyc02g068110 Solyc02g089790 Solyc03g082480 Solyc03g116140 Solyc03g117820 Solyc03g121210 Solyc04g008610 Solyc04g008680 Solyc04g009190 Solyc04g009457 Solyc04g009470 Solyc04g009490 Solyc04g009500 Solyc04g009820 Solyc04g010090 Solyc04g0…
GO:0003714	molecular_function:transcription_corepressor_activity	Solyc00g058480 Solyc01g044270 Solyc01g067090 Solyc01g067910 Solyc01g079210 Solyc01g081030 Solyc02g067570 Solyc02g078000 Solyc02g078010 Solyc02g087360 Solyc02g087365 Solyc02g087370 Solyc02g087373 Solyc02g087377 Solyc02g087380 Solyc02g087390 Solyc03g006390 Solyc03g071550 Solyc03g116750 Solyc04g024990 Solyc04g025000 Solyc04g078320 Solyc05g006540 Solyc05g014420 Solyc05g014460 Solyc05g014465 Solyc05g0…
GO:0003720	molecular_function:telomerase_activity	Solyc01g065710 Solyc01g068330 Solyc01g087095 Solyc02g070300
GO:0003721	molecular_function:telomerase_RNA_reverse_transcriptase_activity	Solyc01g087095
GO:0003723	molecular_function:RNA_binding	Solyc00g005440 Solyc00g009040 Solyc00g009100 Solyc00g017540 Solyc00g017550 Solyc00g021640 Solyc00g029080 Solyc00g047700 Solyc00g111170 Solyc00g180440 Solyc00g230070 Solyc00g265110 Solyc00g500019 Solyc00g500020 Solyc00g500022 Solyc00g500024 Solyc00g500026
GO:0003724	molecular_function:RNA_helicase_activity	Solyc01g005960 Solyc01g006340 Solyc01g006710 Solyc01g006970 Solyc01g057760 Solyc01g067390 Solyc01g079250 Solyc01g079330 Solyc01g079800 Solyc01g094350 Solyc01g095710 Solyc01g095740 Solyc01g100280 Solyc01g103080 Solyc01g103690 Solyc01g103960 Solyc01g110990 Solyc02g014770 Solyc02g068190 Solyc02g070100 Solyc02g078880 Solyc02g081290 Solyc02g086580 Solyc02g086585 Solyc02g086660 Solyc03g007010 Solyc03g0…
GO:0003725	molecular_function:double-stranded_RNA_binding	Solyc01g009190 Solyc01g056600 Solyc01g056620 Solyc01g107610 Solyc01g108430 Solyc02g091460 Solyc02g094150 Solyc03g114120 Solyc03g117040 Solyc03g118943 Solyc03g118950 Solyc04g076420 Solyc05g048810 Solyc05g056100 Solyc08g061000 Solyc08g067210 Solyc09g005100 Solyc09g008120 Solyc10g004000 Solyc10g080040 Solyc10g080045 Solyc11g069360 Solyc11g069370 Solyc11g069460
GO:0003726	molecular_function:double-stranded_RNA_adenosine_deaminase_activity	Solyc05g048810
GO:0003727	molecular_function:single-stranded_RNA_binding	Solyc00g009040 Solyc00g500345 Solyc00g500358 Solyc01g079390 Solyc01g086980 Solyc01g107870 Solyc01g111275 Solyc01g111630 Solyc02g014360 Solyc02g062130 Solyc02g062920 Solyc02g065400 Solyc02g067980 Solyc02g070390 Solyc02g078490 Solyc02g078880 Solyc02g083810 Solyc02g085570 Solyc02g090030 Solyc02g091130 Solyc02g091560 Solyc02g093440 Solyc03g044380 Solyc03g111840 Solyc03g118380 Solyc03g123980 Solyc03g1…
GO:0003729	molecular_function:mRNA_binding	Solyc00g009040 Solyc00g180440 Solyc00g230070 Solyc00g265110 Solyc00g500019 Solyc00g500020 Solyc00g500022 Solyc00g500024 Solyc00g500026 Solyc00g500027 Solyc00g500030 Solyc00g500032 Solyc00g500034 Solyc00g500047 Solyc00g500050 Solyc00g500051 Solyc00g500052 Solyc00g500053 Solyc00g500054 Solyc00g500055 Solyc00g500056 Solyc00g500057 Solyc00g500063 Solyc00g500064 Solyc00g500066 Solyc00g500067 Solyc00g5…
GO:0003730	molecular_function:mRNA_3'-UTR_binding	Solyc00g009040 Solyc01g008970 Solyc01g107870 Solyc02g093340 Solyc04g072043 Solyc06g005670 Solyc06g076340 Solyc09g008620 Solyc10g079840 Solyc10g081330 Solyc10g085750 Solyc12g088720
GO:0003735	molecular_function:structural_constituent_of_ribosome	Solyc00g005440 Solyc00g021640 Solyc00g026875 Solyc00g160110 Solyc00g180440 Solyc00g500022 Solyc00g500029 Solyc00g500030 Solyc00g500031 Solyc00g500032 Solyc00g500034 Solyc00g500035 Solyc00g500036 Solyc00g500039 Solyc00g500044 Solyc00g500047 Solyc00g500051 Solyc00g500055 Solyc00g500060 Solyc00g500061 Solyc00g500066 Solyc00g500069 Solyc00g500074 Solyc00g500075 Solyc00g500076 Solyc00g500077 Solyc00g5…
GO:0003743	molecular_function:translation_initiation_factor_activity	Solyc00g500031 Solyc00g500076 Solyc01g011000 Solyc01g066690 Solyc01g088370 Solyc01g088700 Solyc01g094920 Solyc01g095410 Solyc01g098180 Solyc01g102560 Solyc01g102570 Solyc01g102585 Solyc01g102590 Solyc01g111200 Solyc01g111720 Solyc01g112060 Solyc02g021550 Solyc02g078120 Solyc02g079060 Solyc02g079880 Solyc02g082360 Solyc02g089070 Solyc02g091210 Solyc02g091220 Solyc03g005870 Solyc03g031810 Solyc03g0…
GO:0003746	molecular_function:translation_elongation_factor_activity	Solyc01g011000 Solyc01g044490 Solyc01g090690 Solyc01g098000 Solyc03g111260 Solyc03g112150 Solyc03g115650 Solyc03g118980 Solyc03g119290 Solyc04g005510 Solyc05g006890 Solyc06g005060 Solyc06g008940 Solyc06g009960 Solyc06g009970 Solyc06g011280 Solyc06g069020 Solyc06g071790 Solyc07g005560 Solyc07g016150 Solyc07g018360 Solyc08g062910 Solyc08g062915 Solyc08g062920 Solyc08g079180 Solyc09g073000 Solyc10g0…
GO:0003747	molecular_function:translation_release_factor_activity	Solyc01g100420 Solyc02g094600 Solyc02g094610 Solyc03g078020 Solyc03g118980 Solyc03g118990 Solyc03g118995 Solyc04g025290 Solyc05g055210 Solyc06g009260 Solyc06g069020 Solyc07g006130 Solyc08g007490 Solyc08g079490 Solyc09g074650 Solyc10g079840 Solyc11g006660 Solyc11g020590 Solyc12g010520
GO:0003755	molecular_function:peptidyl-prolyl_cis-trans_isomerase_activity	Solyc01g008280 Solyc01g009990 Solyc01g010590 Solyc01g087470 Solyc01g087490 Solyc01g091340 Solyc01g096520 Solyc01g105710 Solyc01g108340 Solyc01g110530 Solyc01g111170 Solyc01g111360 Solyc02g005290 Solyc02g061800 Solyc02g062250 Solyc02g069130 Solyc02g069140 Solyc02g070030 Solyc02g086910 Solyc02g090480 Solyc02g092380 Solyc03g007170 Solyc03g119140 Solyc03g119150 Solyc03g119860 Solyc04g011620 Solyc04g0…
GO:0003756	molecular_function:protein_disulfide_isomerase_activity	Solyc01g100320 Solyc01g108200 Solyc02g079960 Solyc02g093980 Solyc03g095500 Solyc03g120720 Solyc04g007610 Solyc04g049450 Solyc04g081320 Solyc05g018700 Solyc05g056385 Solyc05g056400 Solyc06g005940 Solyc06g060290 Solyc06g065320 Solyc06g075210 Solyc07g021490 Solyc07g049450 Solyc07g056390 Solyc09g091830 Solyc11g019920 Solyc11g069400 Solyc11g069690
GO:0003774	molecular_function:motor_activity	Solyc01g049840 Solyc01g057310 Solyc01g057320 Solyc01g066820 Solyc01g081540 Solyc01g091480 Solyc01g098080 Solyc01g098670 Solyc01g100120 Solyc01g108670 Solyc01g110190 Solyc01g110380 Solyc02g020910 Solyc02g062330 Solyc02g068340 Solyc02g079070 Solyc02g080460 Solyc02g084390 Solyc03g005620 Solyc03g007480 Solyc03g025470 Solyc03g053080 Solyc03g114380 Solyc03g119220 Solyc03g120810 Solyc04g016080 Solyc04g0…
GO:0003777	molecular_function:microtubule_motor_activity	Solyc01g049830 Solyc01g049840 Solyc01g057310 Solyc01g057320 Solyc01g066820 Solyc01g091480 Solyc01g098080 Solyc01g098670 Solyc01g100120 Solyc01g108670 Solyc01g110190 Solyc01g110380 Solyc02g062330 Solyc02g068340 Solyc02g080460 Solyc02g084390 Solyc02g091780 Solyc03g005620 Solyc03g025470 Solyc03g053080 Solyc03g114380 Solyc03g119220 Solyc03g120810 Solyc04g016080 Solyc04g040110 Solyc04g076310 Solyc04g0…
GO:0003779	molecular_function:actin_binding	Solyc00g025530 Solyc01g058210 Solyc01g066510 Solyc01g081540 Solyc01g090450 Solyc01g094315 Solyc01g094400 Solyc01g099650 Solyc01g099715 Solyc01g100120 Solyc01g109580 Solyc01g111380 Solyc01g111760 Solyc02g014540 Solyc02g020910 Solyc02g021420 Solyc02g067510 Solyc02g068340 Solyc02g076840 Solyc02g079070 Solyc02g089230 Solyc02g092470 Solyc02g094320 Solyc03g025740 Solyc03g025750 Solyc03g044060 Solyc03g0…
GO:0003785	molecular_function:actin_monomer_binding	Solyc02g076840 Solyc06g066410 Solyc08g066110 Solyc11g013180 Solyc11g070130 Solyc11g071205 Solyc12g008590 Solyc12g044630
GO:0003796	molecular_function:lysozyme_activity	Solyc01g095250 Solyc01g095260 Solyc01g095310 Solyc05g050130
GO:0003824	molecular_function:catalytic_activity	Solyc00g005285 Solyc00g005287 Solyc00g006480 Solyc00g006490 Solyc00g006560 Solyc00g007010 Solyc00g007100 Solyc00g007180 Solyc00g007305 Solyc00g009060 Solyc00g009110 Solyc00g010755 Solyc00g011890 Solyc00g013140 Solyc00g013180 Solyc00g014830 Solyc00g014980
GO:0003825	molecular_function:alpha,alpha-trehalose-phosphate_synthase_(UDP-forming)_activity	Solyc02g071590 Solyc05g005750 Solyc07g006500 Solyc07g062140 Solyc08g076650 Solyc10g007950
GO:0003827	molecular_function:alpha-1,3-mannosylglycoprotein_2-beta-N-acetylglucosaminyltransferase_activity	Solyc01g112240 Solyc01g112245
GO:0003830	molecular_function:beta-1,4-mannosylglycoprotein_4-beta-N-acetylglucosaminyltransferase_activity	Solyc02g093430 Solyc05g013580 Solyc07g008030 Solyc12g035470
GO:0003831	molecular_function:beta-N-acetylglucosaminylglycopeptide_beta-1,4-galactosyltransferase_activity	Solyc04g082950
GO:0003837	molecular_function:beta-ureidopropionase_activity	Solyc10g047630
GO:0003838	molecular_function:sterol_24-C-methyltransferase_activity	Solyc01g087560 Solyc01g111830 Solyc05g008680 Solyc10g055680 Solyc10g080150
GO:0003839	molecular_function:gamma-glutamylcyclotransferase_activity	Solyc08g006150 Solyc11g012910 Solyc12g096320
GO:0003841	molecular_function:1-acylglycerol-3-phosphate_O-acyltransferase_activity	Solyc01g109370 Solyc03g063880 Solyc04g079880 Solyc07g005580 Solyc10g079110 Solyc11g065890
GO:0003842	molecular_function:1-pyrroline-5-carboxylate_dehydrogenase_activity	Solyc06g071000
GO:0003843	molecular_function:1,3-beta-D-glucan_synthase_activity	Solyc01g006350 Solyc01g006360 Solyc01g006370 Solyc01g073750 Solyc01g081586 Solyc02g078230 Solyc03g111570 Solyc07g053980 Solyc07g056260 Solyc07g061920 Solyc11g005980
GO:0003844	molecular_function:1,4-alpha-glucan_branching_enzyme_activity	Solyc04g082400 Solyc07g064830 Solyc09g009190
GO:0003845	molecular_function:11-beta-hydroxysteroid_dehydrogenase_[NAD(P)]_activity	Solyc03g097440 Solyc06g072670
GO:0003846	molecular_function:2-acylglycerol_O-acyltransferase_activity	Solyc03g119980
GO:0003848	molecular_function:2-amino-4-hydroxy-6-hydroxymethyldihydropteridine_diphosphokinase_activity	Solyc05g012090
GO:0003849	molecular_function:3-deoxy-7-phosphoheptulonate_synthase_activity	Solyc01g105370 Solyc01g105380 Solyc01g105383 Solyc01g105420 Solyc04g074480 Solyc11g009080
GO:0003852	molecular_function:2-isopropylmalate_synthase_activity	Solyc03g025950 Solyc06g053400 Solyc08g014130 Solyc08g014230 Solyc08g014240
GO:0003853	molecular_function:2-methylacyl-CoA_dehydrogenase_activity	Solyc06g073560
GO:0003854	molecular_function:3-beta-hydroxy-delta5-steroid_dehydrogenase_activity	Solyc01g094070 Solyc02g032330 Solyc02g081730 Solyc02g086770 Solyc02g089750 Solyc03g097170 Solyc04g082750 Solyc05g051010 Solyc10g009500 Solyc10g018140 Solyc10g150104 Solyc12g021130
GO:0003855	molecular_function:3-dehydroquinate_dehydratase_activity	Solyc01g067750 Solyc06g084460 Solyc10g038080
GO:0003856	molecular_function:3-dehydroquinate_synthase_activity	Solyc02g083580 Solyc02g083590 Solyc03g058860 Solyc07g027020 Solyc08g076887
GO:0003857	molecular_function:3-hydroxyacyl-CoA_dehydrogenase_activity	Solyc01g066620 Solyc06g009160 Solyc07g019670 Solyc07g063010 Solyc08g068390 Solyc12g007170 Solyc12g094450 Solyc12g099440
GO:0003858	molecular_function:3-hydroxybutyrate_dehydrogenase_activity	Solyc09g018790
GO:0003860	molecular_function:3-hydroxyisobutyryl-CoA_hydrolase_activity	Solyc01g080930 Solyc01g090693 Solyc01g090697 Solyc01g094090 Solyc01g108790 Solyc01g108800 Solyc03g051920 Solyc05g018410 Solyc05g018417 Solyc05g032680 Solyc05g032690 Solyc05g032710 Solyc06g054520 Solyc07g022880 Solyc07g043680 Solyc07g043687 Solyc07g043690 Solyc07g043717 Solyc07g044710 Solyc07g044720 Solyc07g044730 Solyc07g044740 Solyc10g085630 Solyc12g011160
GO:0003861	molecular_function:3-isopropylmalate_dehydratase_activity	Solyc03g005730 Solyc06g060790 Solyc09g090900
GO:0003862	molecular_function:3-isopropylmalate_dehydrogenase_activity	Solyc05g009030 Solyc09g011370
GO:0003864	molecular_function:3-methyl-2-oxobutanoate_hydroxymethyltransferase_activity	Solyc09g007130
GO:0003865	molecular_function:3-oxo-5-alpha-steroid_4-dehydrogenase_activity	Solyc01g110460 Solyc09g013070 Solyc10g086500
GO:0003866	molecular_function:3-phosphoshikimate_1-carboxyvinyltransferase_activity	Solyc01g091190 Solyc05g050980
GO:0003867	molecular_function:4-aminobutyrate_transaminase_activity	Solyc07g043310 Solyc08g014610 Solyc11g017370 Solyc12g006450 Solyc12g006470
GO:0003868	molecular_function:4-hydroxyphenylpyruvate_dioxygenase_activity	Solyc05g041200 Solyc07g045050
GO:0003871	molecular_function:5-methyltetrahydropteroyltriglutamate-homocysteine_S-methyltransferase_activity	Solyc01g009180 Solyc10g081510
GO:0003872	molecular_function:6-phosphofructokinase_activity	Solyc02g081160 Solyc03g093520 Solyc04g014270 Solyc04g015200 Solyc04g026340 Solyc04g072580 Solyc04g072605 Solyc04g082880 Solyc07g045160 Solyc07g049280 Solyc08g066067 Solyc08g066100 Solyc11g010450 Solyc12g095760 Solyc12g095880
GO:0003873	molecular_function:6-phosphofructo-2-kinase_activity	Solyc06g082150 Solyc06g082155
GO:0003876	molecular_function:AMP_deaminase_activity	Solyc05g006910 Solyc09g014770
GO:0003878	molecular_function:ATP_citrate_synthase_activity	Solyc01g059880 Solyc01g101040 Solyc04g039670 Solyc05g005160 Solyc12g099260
GO:0003879	molecular_function:ATP_phosphoribosyltransferase_activity	Solyc01g103720 Solyc01g103750
GO:0003880	molecular_function:protein_C-terminal_carboxyl_O-methyltransferase_activity	Solyc01g057852 Solyc04g009010 Solyc05g024325
GO:0003881	molecular_function:CDP-diacylglycerol-inositol_3-phosphatidyltransferase_activity	Solyc08g005985 Solyc08g005990
GO:0003883	molecular_function:CTP_synthase_activity	Solyc01g009310 Solyc01g056850 Solyc01g079650 Solyc01g098527 Solyc01g098530 Solyc02g082190 Solyc02g084300 Solyc02g084310 Solyc02g088940 Solyc02g090040 Solyc06g016800 Solyc12g017420
GO:0003885	molecular_function:D-arabinono-1,4-lactone_oxidase_activity	Solyc08g068420 Solyc09g005180 Solyc10g079470
GO:0003886	molecular_function:DNA_(cytosine-5-)-methyltransferase_activity	Solyc01g006100 Solyc02g062740 Solyc04g005250 Solyc08g005400 Solyc08g067070 Solyc10g078190 Solyc11g030600 Solyc12g100330
GO:0003887	molecular_function:DNA-directed_DNA_polymerase_activity	Solyc01g034150 Solyc01g034155 Solyc01g099220 Solyc01g102810 Solyc01g107010 Solyc01g107510 Solyc02g072090 Solyc02g093300 Solyc03g013470 Solyc03g062915 Solyc03g062930 Solyc03g063340 Solyc03g098250 Solyc03g111680 Solyc05g006120 Solyc05g014540 Solyc05g053520 Solyc06g036330 Solyc07g064330 Solyc08g068110 Solyc08g068120 Solyc09g091450 Solyc10g007400 Solyc10g081250 Solyc11g017230 Solyc11g067110 Solyc11g0…
GO:0003896	molecular_function:DNA_primase_activity	Solyc02g022830 Solyc02g093300 Solyc04g045530 Solyc06g036330 Solyc08g082200 Solyc12g044340 Solyc12g044350
GO:0003899	molecular_function:DNA-directed_5'-3'_RNA_polymerase_activity	Solyc00g160170 Solyc00g160190 Solyc00g500029 Solyc00g500051 Solyc00g500052 Solyc00g500053 Solyc00g500074 Solyc00g500134 Solyc00g500135 Solyc00g500157 Solyc00g500204 Solyc00g500205 Solyc00g500290 Solyc00g500291 Solyc00g500319 Solyc00g500320 Solyc00g500321 Solyc00g500334 Solyc00g500335 Solyc01g016520 Solyc01g017300 Solyc01g017330 Solyc01g017360 Solyc01g017370 Solyc01g017380 Solyc01g017390 Solyc01g0…
GO:0003904	molecular_function:deoxyribodipyrimidine_photo-lyase_activity	Solyc04g074180 Solyc08g074270 Solyc08g079530 Solyc09g075180 Solyc09g090100 Solyc12g042910 Solyc12g057040
GO:0003905	molecular_function:alkylbase_DNA_N-glycosylase_activity	Solyc02g062720 Solyc02g082120 Solyc03g116880 Solyc04g005260 Solyc04g079990 Solyc04g080470 Solyc05g010800 Solyc10g005210 Solyc10g018670 Solyc10g080560 Solyc12g010050
GO:0003906	molecular_function:DNA-(apurinic_or_apyrimidinic_site)_endonuclease_activity	Solyc03g033530 Solyc03g033535 Solyc03g111593 Solyc03g111597 Solyc03g111600 Solyc03g117510 Solyc04g016530 Solyc06g073400 Solyc09g009080 Solyc09g083003 Solyc09g083007 Solyc09g083010 Solyc10g083630 Solyc11g007580
GO:0003909	molecular_function:DNA_ligase_activity	Solyc02g091120 Solyc07g017990 Solyc07g018000 Solyc09g011930 Solyc11g040180 Solyc11g066370
GO:0003910	molecular_function:DNA_ligase_(ATP)_activity	Solyc02g091120 Solyc07g017990 Solyc07g018000 Solyc09g011930 Solyc11g040180 Solyc11g066370
GO:0003913	molecular_function:DNA_photolyase_activity	Solyc08g074270 Solyc08g079530 Solyc12g042910
GO:0003914	molecular_function:DNA_(6-4)_photolyase_activity	Solyc12g042910
GO:0003916	molecular_function:DNA_topoisomerase_activity	Solyc01g014490 Solyc01g087500 Solyc01g096900 Solyc02g081910 Solyc05g014720 Solyc05g014730 Solyc05g014740 Solyc05g014750 Solyc06g065620 Solyc06g075790 Solyc07g049720 Solyc07g065430 Solyc07g065440 Solyc08g081590 Solyc09g007210 Solyc09g097880 Solyc11g028310 Solyc11g028330 Solyc11g028340 Solyc11g028350 Solyc12g021230 Solyc12g036030
GO:0003917	molecular_function:DNA_topoisomerase_type_I_(single_strand_cut,_ATP-independent)_activity	Solyc02g081910 Solyc05g014720 Solyc05g014730 Solyc05g014740 Solyc05g014750 Solyc07g049720 Solyc09g097880
GO:0003918	molecular_function:DNA_topoisomerase_type_II_(double_strand_cut,_ATP-hydrolyzing)_activity	Solyc01g014490 Solyc01g087500 Solyc01g096900 Solyc06g065620 Solyc07g065430 Solyc07g065440 Solyc08g081590 Solyc09g007210 Solyc11g028310 Solyc11g028330 Solyc11g028340 Solyc11g028350 Solyc12g021230 Solyc12g036030
GO:0003919	molecular_function:FMN_adenylyltransferase_activity	Solyc02g079100 Solyc04g008990 Solyc09g008310 Solyc10g083960
GO:0003921	molecular_function:GMP_synthase_activity	Solyc04g025540 Solyc08g081150 Solyc08g081155
GO:0003922	molecular_function:GMP_synthase_(glutamine-hydrolyzing)_activity	Solyc04g025540 Solyc08g081150 Solyc08g081155
GO:0003923	molecular_function:GPI-anchor_transamidase_activity	Solyc10g007850
GO:0003924	molecular_function:GTPase_activity	Solyc00g026870 Solyc01g005310 Solyc01g006090 Solyc01g006170 Solyc01g008000 Solyc01g010810 Solyc01g015010 Solyc01g060130 Solyc01g066614 Solyc01g066690 Solyc01g067530 Solyc01g079535 Solyc01g079540 Solyc01g080780 Solyc01g081010 Solyc01g081070 Solyc01g086850 Solyc01g088505 Solyc01g088520 Solyc01g088560 Solyc01g088780 Solyc01g088800 Solyc01g090170 Solyc01g090690 Solyc01g091080 Solyc01g091090 Solyc01g0…
GO:0003933	molecular_function:GTP_cyclohydrolase_activity	Solyc01g081500 Solyc01g105560 Solyc06g083230 Solyc10g024470 Solyc11g010300 Solyc11g073160
GO:0003934	molecular_function:GTP_cyclohydrolase_I_activity	Solyc06g083230
GO:0003935	molecular_function:GTP_cyclohydrolase_II_activity	Solyc01g081500 Solyc01g105560 Solyc10g024470 Solyc11g010300 Solyc11g073160
GO:0003937	molecular_function:IMP_cyclohydrolase_activity	Solyc08g075160
GO:0003938	molecular_function:IMP_dehydrogenase_activity	Solyc10g079500
GO:0003939	molecular_function:L-iditol_2-dehydrogenase_activity	Solyc01g006510
GO:0003941	molecular_function:L-serine_ammonia-lyase_activity	Solyc08g008000 Solyc08g008010 Solyc09g008670 Solyc10g083540 Solyc10g083760 Solyc10g086160
GO:0003942	molecular_function:N-acetyl-gamma-glutamyl-phosphate_reductase_activity	Solyc01g108660
GO:0003948	molecular_function:N4-(beta-N-acetylglucosaminyl)-L-asparaginase_activity	Solyc03g093440
GO:0003949	molecular_function:1-(5-phosphoribosyl)-5-[(5-phosphoribosylamino)methylideneamino]imidazole-4-carboxamide_isomerase_activity	Solyc05g056150
GO:0003950	molecular_function:NAD+_ADP-ribosyltransferase_activity	Solyc01g009470 Solyc03g114360 Solyc03g117970 Solyc05g005280 Solyc05g005290 Solyc06g066330 Solyc08g005270 Solyc08g074730 Solyc08g074740 Solyc08g076420 Solyc11g067250
GO:0003951	molecular_function:NAD+_kinase_activity	Solyc00g017910 Solyc01g008560 Solyc01g068260 Solyc01g095010 Solyc01g096490 Solyc01g096500 Solyc02g079030 Solyc03g006630 Solyc03g115370 Solyc05g008790 Solyc05g056420 Solyc06g009270 Solyc06g053810 Solyc06g060060 Solyc07g006580 Solyc07g054830 Solyc07g062150 Solyc07g062160 Solyc10g008640 Solyc11g005100 Solyc12g005380 Solyc12g039180
GO:0003952	molecular_function:NAD+_synthase_(glutamine-hydrolyzing)_activity	Solyc06g071240 Solyc08g082830 Solyc08g082840
GO:0003953	molecular_function:NAD+_nucleosidase_activity	Solyc00g500405 Solyc00g500406 Solyc01g008800 Solyc01g014240 Solyc01g014840 Solyc01g066020 Solyc01g102840 Solyc01g102850 Solyc01g102880 Solyc01g102920 Solyc01g102930 Solyc01g113620 Solyc02g032200 Solyc02g032230 Solyc02g032235 Solyc02g032240 Solyc02g032250 Solyc02g032650 Solyc02g078680 Solyc02g082050 Solyc04g007320 Solyc04g025580 Solyc04g025590 Solyc04g039693 Solyc04g056570 Solyc05g006620 Solyc05g0…
GO:0003954	molecular_function:NADH_dehydrogenase_activity	Solyc00g013140 Solyc00g013180 Solyc00g014830 Solyc00g019950 Solyc00g021630 Solyc00g094530 Solyc00g117655 Solyc00g118690 Solyc00g160280 Solyc00g160290 Solyc00g160340 Solyc00g160350 Solyc00g160420 Solyc00g500041 Solyc00g500061 Solyc00g500062 Solyc00g500086 Solyc00g500098 Solyc00g500112 Solyc00g500115 Solyc00g500123 Solyc00g500141 Solyc00g500142 Solyc00g500169 Solyc00g500171 Solyc00g500172 Solyc00g5…
GO:0003955	molecular_function:NAD(P)H_dehydrogenase_(quinone)_activity	Solyc00g013180 Solyc00g014830 Solyc00g019950 Solyc00g021630 Solyc00g500061 Solyc00g500062 Solyc00g500098 Solyc00g500112 Solyc00g500115 Solyc00g500141 Solyc00g500142 Solyc00g500169 Solyc00g500171 Solyc00g500172 Solyc00g500187 Solyc00g500188 Solyc00g500189 Solyc00g500225 Solyc00g500251 Solyc00g500252 Solyc00g500253 Solyc00g500256 Solyc00g500261 Solyc00g500271 Solyc00g500317 Solyc00g500361 Solyc01g0…
GO:0003958	molecular_function:NADPH-hemoprotein_reductase_activity	Solyc02g085820 Solyc03g096990 Solyc04g076380 Solyc07g019460
GO:0003959	molecular_function:NADPH_dehydrogenase_activity	Solyc00g500087 Solyc00g500124 Solyc00g500192 Solyc02g024050 Solyc02g062130 Solyc02g083810 Solyc03g013600 Solyc03g013615 Solyc07g054210 Solyc07g054640 Solyc10g008630 Solyc11g021217 Solyc12g013710
GO:0003960	molecular_function:NADPH:quinone_reductase_activity	Solyc06g034120
GO:0003962	molecular_function:cystathionine_gamma-synthase_activity	Solyc02g067180 Solyc04g055230 Solyc08g066620 Solyc10g079720
GO:0003964	molecular_function:RNA-directed_DNA_polymerase_activity	Solyc01g011060 Solyc01g065710 Solyc01g068330 Solyc01g087095 Solyc02g070300 Solyc03g013220 Solyc03g033520 Solyc09g010285 Solyc09g056070 Solyc09g056080 Solyc09g056310 Solyc09g057820 Solyc09g057830 Solyc11g030890 Solyc11g030900 Solyc11g056270
GO:0003968	molecular_function:RNA-directed_5'-3'_RNA_polymerase_activity	Solyc03g114140 Solyc04g014870 Solyc05g007510 Solyc06g051170 Solyc06g051190 Solyc08g075820 Solyc08g075825 Solyc12g008410 Solyc12g008420
GO:0003972	molecular_function:RNA_ligase_(ATP)_activity	Solyc11g072430
GO:0003973	molecular_function:(S)-2-hydroxy-acid_oxidase_activity	Solyc03g122130 Solyc03g122140 Solyc03g122170 Solyc07g056540 Solyc08g048250 Solyc10g007600 Solyc10g079440 Solyc11g045370
GO:0003975	molecular_function:UDP-N-acetylglucosamine-dolichyl-phosphate_N-acetylglucosaminephosphotransferase_activity	Solyc04g016520
GO:0003977	molecular_function:UDP-N-acetylglucosamine_diphosphorylase_activity	Solyc02g068530 Solyc02g071280 Solyc04g058065 Solyc04g058070 Solyc06g051080 Solyc08g016620
GO:0003978	molecular_function:UDP-glucose_4-epimerase_activity	Solyc02g030225 Solyc02g069580 Solyc06g073260 Solyc07g043550 Solyc08g080570 Solyc08g082440 Solyc09g065180 Solyc12g006410 Solyc12g006420 Solyc12g055930
GO:0003979	molecular_function:UDP-glucose_6-dehydrogenase_activity	Solyc02g067080 Solyc02g088690 Solyc03g065350 Solyc03g115380 Solyc06g069550
GO:0003980	molecular_function:UDP-glucose:glycoprotein_glucosyltransferase_activity	Solyc01g104040
GO:0003983	molecular_function:UTP:glucose-1-phosphate_uridylyltransferase_activity	Solyc01g081520 Solyc02g068530 Solyc04g058070 Solyc05g054060 Solyc06g051080 Solyc11g011960
GO:0003984	molecular_function:acetolactate_synthase_activity	Solyc03g044330 Solyc06g059880 Solyc07g061940 Solyc11g008780 Solyc12g019300 Solyc12g019310
GO:0003985	molecular_function:acetyl-CoA_C-acetyltransferase_activity	Solyc04g015100 Solyc05g017760 Solyc07g045350 Solyc08g007790 Solyc08g080170 Solyc12g056450
GO:0003986	molecular_function:acetyl-CoA_hydrolase_activity	Solyc10g008750 Solyc10g008760 Solyc10g008770
GO:0003987	molecular_function:acetate-CoA_ligase_activity	Solyc02g094640 Solyc07g017860 Solyc12g099360
GO:0003988	molecular_function:acetyl-CoA_C-acyltransferase_activity	Solyc04g015100 Solyc05g017760 Solyc07g045350 Solyc08g007790 Solyc08g080170 Solyc09g061840 Solyc09g091470 Solyc12g056450
GO:0003989	molecular_function:acetyl-CoA_carboxylase_activity	Solyc00g500065 Solyc01g008330 Solyc01g057430 Solyc01g094340 Solyc01g094350 Solyc04g039820 Solyc05g056290 Solyc06g069530 Solyc09g013080 Solyc12g056940
GO:0003991	molecular_function:acetylglutamate_kinase_activity	Solyc11g005620
GO:0003992	molecular_function:N2-acetyl-L-ornithine:2-oxoglutarate_5-aminotransferase_activity	Solyc08g080370
GO:0003993	molecular_function:acid_phosphatase_activity	Solyc01g068380 Solyc01g068390 Solyc01g098640 Solyc01g105970 Solyc01g110050 Solyc01g110060 Solyc03g093470 Solyc03g098010 Solyc03g121100 Solyc04g005450 Solyc04g008245 Solyc04g008250 Solyc04g008260 Solyc04g024640 Solyc04g024650 Solyc04g050190 Solyc04g051640 Solyc04g051650 Solyc04g080920 Solyc05g012260 Solyc05g052480 Solyc05g055900 Solyc06g034110 Solyc06g050990 Solyc06g062370 Solyc06g062380 Solyc06g0…
GO:0003994	molecular_function:aconitate_hydratase_activity	Solyc07g052350 Solyc12g005860
GO:0003995	molecular_function:acyl-CoA_dehydrogenase_activity	Solyc01g066310 Solyc05g054370 Solyc06g073560 Solyc10g076600 Solyc10g085200 Solyc11g069180
GO:0003997	molecular_function:acyl-CoA_oxidase_activity	Solyc04g054890 Solyc08g078390 Solyc08g078400 Solyc10g008110 Solyc10g076600 Solyc10g085200
GO:0003998	molecular_function:acylphosphatase_activity	Solyc09g008190
GO:0003999	molecular_function:adenine_phosphoribosyltransferase_activity	Solyc00g088080 Solyc04g077970 Solyc08g079020
GO:0004000	molecular_function:adenosine_deaminase_activity	Solyc03g026100 Solyc05g010100 Solyc05g048810 Solyc07g008650 Solyc10g005310
GO:0004001	molecular_function:adenosine_kinase_activity	Solyc09g007940 Solyc10g086190
GO:0004013	molecular_function:adenosylhomocysteinase_activity	Solyc05g032820 Solyc09g092380 Solyc09g092390 Solyc12g098500
GO:0004014	molecular_function:adenosylmethionine_decarboxylase_activity	Solyc01g010050 Solyc01g080380 Solyc02g089610 Solyc02g150147 Solyc05g010420 Solyc05g010425 Solyc06g054460
GO:0004015	molecular_function:adenosylmethionine-8-amino-7-oxononanoate_transaminase_activity	Solyc07g006810 Solyc07g043310 Solyc08g014610 Solyc12g006450 Solyc12g006470
GO:0004016	molecular_function:adenylate_cyclase_activity	Solyc01g005070 Solyc01g105150 Solyc01g109580 Solyc03g078300 Solyc10g051340
GO:0004017	molecular_function:adenylate_kinase_activity	Solyc02g093990 Solyc03g005050 Solyc03g083610 Solyc03g111200 Solyc04g049690 Solyc05g014980 Solyc06g065270 Solyc06g075000 Solyc06g075310 Solyc09g007170 Solyc09g007180 Solyc11g072410 Solyc12g010380
GO:0004018	molecular_function:N6-(1,2-dicarboxyethyl)AMP_AMP-lyase_(fumarate-forming)_activity	Solyc07g006530
GO:0004019	molecular_function:adenylosuccinate_synthase_activity	Solyc02g085520 Solyc10g080320
GO:0004020	molecular_function:adenylylsulfate_kinase_activity	Solyc02g064640 Solyc02g064650 Solyc02g092410 Solyc03g005250 Solyc03g005260 Solyc09g082860 Solyc10g080680
GO:0004021	molecular_function:L-alanine:2-oxoglutarate_aminotransferase_activity	Solyc01g007940 Solyc01g017610 Solyc03g123600 Solyc03g123610 Solyc05g013380 Solyc05g031600 Solyc06g063090 Solyc07g053720
GO:0004022	molecular_function:alcohol_dehydrogenase_(NAD+)_activity	Solyc03g044200 Solyc04g064710 Solyc04g071940 Solyc04g071970 Solyc04g074540 Solyc04g082180 Solyc06g059740 Solyc06g072160 Solyc06g083470 Solyc08g083280 Solyc09g037020 Solyc09g064370 Solyc11g071290 Solyc12g094500
GO:0004024	molecular_function:alcohol_dehydrogenase_activity,_zinc-dependent	Solyc03g044200 Solyc03g051663 Solyc03g051720 Solyc04g064710 Solyc04g074530 Solyc04g074535 Solyc04g074540 Solyc04g082170 Solyc04g082180 Solyc05g021570 Solyc05g150130 Solyc06g059740 Solyc06g072160 Solyc08g083280 Solyc09g037020 Solyc09g064370 Solyc11g071290 Solyc12g094500
GO:0004028	molecular_function:3-chloroallyl_aldehyde_dehydrogenase_activity	Solyc01g011510 Solyc01g012700 Solyc01g012750 Solyc01g012760 Solyc01g013890 Solyc02g084640 Solyc06g060250
GO:0004029	molecular_function:aldehyde_dehydrogenase_(NAD+)_activity	Solyc01g009230 Solyc01g011510 Solyc01g012700 Solyc01g012750 Solyc01g012760 Solyc01g013883 Solyc01g013885 Solyc01g013890 Solyc01g013895 Solyc01g088170 Solyc01g088200 Solyc02g084640 Solyc02g086970 Solyc03g114150 Solyc03g122310 Solyc05g005700 Solyc06g060250 Solyc06g071000 Solyc06g071010 Solyc06g071290 Solyc07g005390 Solyc08g068190 Solyc11g071580 Solyc11g071600 Solyc11g071610 Solyc11g071620 Solyc12g0…
GO:0004030	molecular_function:aldehyde_dehydrogenase_[NAD(P)+]_activity	Solyc01g009230 Solyc01g011510 Solyc01g012700 Solyc01g012750 Solyc01g012760 Solyc01g013885 Solyc01g013890 Solyc01g013895 Solyc01g088170 Solyc01g088200 Solyc02g084640 Solyc02g086970 Solyc03g114150 Solyc03g122310 Solyc05g005700 Solyc06g060250 Solyc06g071000 Solyc06g071010 Solyc06g071290 Solyc07g005390 Solyc08g068190 Solyc11g071580 Solyc11g071600 Solyc11g071610 Solyc11g071620 Solyc12g007030 Solyc12g0…
GO:0004031	molecular_function:aldehyde_oxidase_activity	Solyc01g009230 Solyc01g088170 Solyc01g088200 Solyc02g068310 Solyc02g068315 Solyc02g068330 Solyc11g071580 Solyc11g071600 Solyc11g071610 Solyc11g071620
GO:0004032	molecular_function:alditol:NADP+_1-oxidoreductase_activity	Solyc00g015733 Solyc01g110450 Solyc03g093270 Solyc03g093280 Solyc03g093290 Solyc03g098100 Solyc04g008440 Solyc09g011240 Solyc09g015070 Solyc12g042470
GO:0004033	molecular_function:aldo-keto_reductase_(NADP)_activity	Solyc00g015733 Solyc00g031700 Solyc01g065490 Solyc01g065495 Solyc01g094220 Solyc01g097380 Solyc01g097390 Solyc01g098850 Solyc01g110450 Solyc03g082560 Solyc03g093270 Solyc03g098100 Solyc04g008440 Solyc06g071060 Solyc06g071070 Solyc07g043570 Solyc08g008430 Solyc09g011240 Solyc09g015070 Solyc09g082720 Solyc09g082730 Solyc09g097950 Solyc09g097960 Solyc09g097970 Solyc09g097980 Solyc09g097990 Solyc09g0…
GO:0004034	molecular_function:aldose_1-epimerase_activity	Solyc02g087770 Solyc02g087780 Solyc02g087790 Solyc02g087800 Solyc02g087810 Solyc02g087820 Solyc03g113030 Solyc03g118650 Solyc04g024785 Solyc11g017435
GO:0004038	molecular_function:allantoinase_activity	Solyc02g078390 Solyc02g078400
GO:0004040	molecular_function:amidase_activity	Solyc10g086170
GO:0004042	molecular_function:acetyl-CoA:L-glutamate_N-acetyltransferase_activity	Solyc02g092260 Solyc03g043950 Solyc09g010420 Solyc11g005620
GO:0004044	molecular_function:amidophosphoribosyltransferase_activity	Solyc01g088360 Solyc01g110520
GO:0004045	molecular_function:aminoacyl-tRNA_hydrolase_activity	Solyc02g086150 Solyc02g093030 Solyc02g093040 Solyc08g066540 Solyc12g037970 Solyc12g077590 Solyc12g096390
GO:0004046	molecular_function:aminoacylase_activity	Solyc01g112280 Solyc11g012970
GO:0004047	molecular_function:aminomethyltransferase_activity	Solyc02g080810
GO:0004048	molecular_function:anthranilate_phosphoribosyltransferase_activity	Solyc06g071550 Solyc12g035190
GO:0004049	molecular_function:anthranilate_synthase_activity	Solyc06g005980 Solyc06g006100 Solyc12g010180
GO:0004053	molecular_function:arginase_activity	Solyc01g091160 Solyc01g091170
GO:0004055	molecular_function:argininosuccinate_synthase_activity	Solyc05g012270
GO:0004056	molecular_function:argininosuccinate_lyase_activity	Solyc04g076320 Solyc05g050390
GO:0004057	molecular_function:arginyltransferase_activity	Solyc06g051760
GO:0004058	molecular_function:aromatic-L-amino-acid_decarboxylase_activity	Solyc03g044120 Solyc07g054280 Solyc07g054860 Solyc09g064430
GO:0004059	molecular_function:aralkylamine_N-acetyltransferase_activity	Solyc05g010250 Solyc10g074910
GO:0004061	molecular_function:arylformamidase_activity	Solyc01g107695 Solyc01g107700 Solyc10g049910 Solyc10g049913 Solyc10g049930 Solyc10g049970
GO:0004064	molecular_function:arylesterase_activity	Solyc04g024840 Solyc04g028470 Solyc06g064960 Solyc06g064970 Solyc06g064980 Solyc06g064990 Solyc06g065010 Solyc11g021040 Solyc11g051060 Solyc12g049550
GO:0004066	molecular_function:asparagine_synthase_(glutamine-hydrolyzing)_activity	Solyc04g055200 Solyc05g012200 Solyc06g007180
GO:0004067	molecular_function:asparaginase_activity	Solyc03g093440 Solyc03g114790 Solyc04g078460 Solyc05g048770 Solyc06g069400
GO:0004069	molecular_function:L-aspartate:2-oxoglutarate_aminotransferase_activity	Solyc03g007070 Solyc04g054710 Solyc07g032740 Solyc07g053720 Solyc07g055210 Solyc08g041870 Solyc08g068330 Solyc08g079750 Solyc10g075170 Solyc10g075175
GO:0004070	molecular_function:aspartate_carbamoyltransferase_activity	Solyc11g006350
GO:0004071	molecular_function:aspartate-ammonia_ligase_activity	Solyc04g055200
GO:0004072	molecular_function:aspartate_kinase_activity	Solyc01g005240 Solyc06g064550 Solyc11g040380 Solyc11g040390 Solyc11g072010
GO:0004073	molecular_function:aspartate-semialdehyde_dehydrogenase_activity	Solyc01g005250
GO:0004075	molecular_function:biotin_carboxylase_activity	Solyc01g008330
GO:0004076	molecular_function:biotin_synthase_activity	Solyc06g073470
GO:0004077	molecular_function:biotin-[acetyl-CoA-carboxylase]_ligase_activity	Solyc11g013200
GO:0004078	molecular_function:biotin-[methylcrotonoyl-CoA-carboxylase]_ligase_activity	Solyc11g013200
GO:0004081	molecular_function:bis(5'-nucleosyl)-tetraphosphatase_(asymmetrical)_activity	Solyc05g008000
GO:0004084	molecular_function:branched-chain-amino-acid_transaminase_activity	Solyc00g178340 Solyc02g089800 Solyc02g091960 Solyc02g091970 Solyc03g043870 Solyc03g043880 Solyc03g045050 Solyc04g077240 Solyc04g077250 Solyc04g162340 Solyc07g021630 Solyc12g088220
GO:0004088	molecular_function:carbamoyl-phosphate_synthase_(glutamine-hydrolyzing)_activity	Solyc03g115630 Solyc06g075340
GO:0004089	molecular_function:carbonate_dehydratase_activity	Solyc02g067750 Solyc02g086820 Solyc04g080570 Solyc05g005490 Solyc06g075050 Solyc06g075060 Solyc06g075070 Solyc09g008420 Solyc09g009830 Solyc09g010970 Solyc10g005850 Solyc10g079270 Solyc10g083890 Solyc11g069640
GO:0004096	molecular_function:catalase_activity	Solyc01g099420 Solyc01g100630 Solyc01g100640 Solyc02g082760 Solyc04g082460 Solyc04g082475 Solyc12g094620
GO:0004097	molecular_function:catechol_oxidase_activity	Solyc02g078650 Solyc08g074620 Solyc08g074630 Solyc08g074640 Solyc08g074650 Solyc08g074680 Solyc08g074682 Solyc08g074683 Solyc08g074690
GO:0004103	molecular_function:choline_kinase_activity	Solyc02g069750 Solyc04g072020
GO:0004104	molecular_function:cholinesterase_activity	Solyc05g013680
GO:0004105	molecular_function:choline-phosphate_cytidylyltransferase_activity	Solyc02g068430
GO:0004106	molecular_function:chorismate_mutase_activity	Solyc02g088460 Solyc11g017240
GO:0004107	molecular_function:chorismate_synthase_activity	Solyc04g009620 Solyc04g049350
GO:0004108	molecular_function:citrate_(Si)-synthase_activity	Solyc01g073740 Solyc07g055840 Solyc12g011000
GO:0004109	molecular_function:coproporphyrinogen_oxidase_activity	Solyc03g111360 Solyc10g005110
GO:0004112	molecular_function:cyclic-nucleotide_phosphodiesterase_activity	Solyc02g071750 Solyc03g005930 Solyc03g112080 Solyc11g072430
GO:0004113	molecular_function:2',3'-cyclic-nucleotide_3'-phosphodiesterase_activity	Solyc02g071750 Solyc03g005930 Solyc11g072430
GO:0004121	molecular_function:cystathionine_beta-lyase_activity	Solyc07g053720 Solyc10g079720 Solyc10g079730
GO:0004123	molecular_function:cystathionine_gamma-lyase_activity	Solyc08g008580 Solyc08g066620 Solyc08g083110 Solyc08g083115
GO:0004124	molecular_function:cysteine_synthase_activity	Solyc01g094790 Solyc01g097920 Solyc01g097930 Solyc01g097940 Solyc01g097950 Solyc04g058120 Solyc06g053460 Solyc07g065470 Solyc08g014340 Solyc09g082060 Solyc10g012370
GO:0004126	molecular_function:cytidine_deaminase_activity	Solyc07g021750
GO:0004127	molecular_function:cytidylate_kinase_activity	Solyc01g088480 Solyc03g083610 Solyc06g065270 Solyc08g077300 Solyc12g010380
GO:0004128	molecular_function:cytochrome-b5_reductase_activity,_acting_on_NAD(P)H	Solyc05g018520 Solyc10g081440
GO:0004129	molecular_function:cytochrome-c_oxidase_activity	Solyc00g019730 Solyc00g160060 Solyc00g500101 Solyc00g500102 Solyc00g500118 Solyc00g500119 Solyc00g500186 Solyc00g500243 Solyc00g500244 Solyc00g500250 Solyc00g500275 Solyc00g500276 Solyc00g500303 Solyc00g500310 Solyc00g500311 Solyc00g500349 Solyc00g500359 Solyc00g500360 Solyc01g058410 Solyc02g021362 Solyc02g021365 Solyc02g021770 Solyc02g091880 Solyc03g013460 Solyc03g043850 Solyc03g063780 Solyc03g0…
GO:0004133	molecular_function:glycogen_debranching_enzyme_activity	Solyc02g020980 Solyc04g053120 Solyc06g009220 Solyc07g014590 Solyc07g043050 Solyc09g064800
GO:0004134	molecular_function:4-alpha-glucanotransferase_activity	Solyc02g020980 Solyc04g053120 Solyc07g043050
GO:0004140	molecular_function:dephospho-CoA_kinase_activity	Solyc00g134830 Solyc02g062640 Solyc11g013460
GO:0004141	molecular_function:dethiobiotin_synthase_activity	Solyc07g006810
GO:0004142	molecular_function:diacylglycerol_cholinephosphotransferase_activity	Solyc03g116740 Solyc06g068150
GO:0004143	molecular_function:diacylglycerol_kinase_activity	Solyc03g115370 Solyc05g056420 Solyc06g009270 Solyc07g006580 Solyc07g054830 Solyc10g008640 Solyc12g005380 Solyc12g039180
GO:0004144	molecular_function:diacylglycerol_O-acyltransferase_activity	Solyc01g011430 Solyc01g011490 Solyc01g095930 Solyc01g095960 Solyc01g098110 Solyc01g107900 Solyc02g068240 Solyc02g094430 Solyc03g083380 Solyc03g083385 Solyc07g040740 Solyc07g053890 Solyc10g009430 Solyc12g008970 Solyc12g010590 Solyc12g098850
GO:0004146	molecular_function:dihydrofolate_reductase_activity	Solyc01g109830
GO:0004148	molecular_function:dihydrolipoyl_dehydrogenase_activity	Solyc01g100360 Solyc05g053100 Solyc05g053300 Solyc12g099100
GO:0004149	molecular_function:dihydrolipoyllysine-residue_succinyltransferase_activity	Solyc07g064800 Solyc12g005080
GO:0004150	molecular_function:dihydroneopterin_aldolase_activity	Solyc10g079830
GO:0004151	molecular_function:dihydroorotase_activity	Solyc02g072105
GO:0004152	molecular_function:dihydroorotate_dehydrogenase_activity	Solyc01g008290
GO:0004156	molecular_function:dihydropteroate_synthase_activity	Solyc05g012090
GO:0004157	molecular_function:dihydropyrimidinase_activity	Solyc11g064920
GO:0004159	molecular_function:dihydrouracil_dehydrogenase_(NAD+)_activity	Solyc04g056540
GO:0004160	molecular_function:dihydroxy-acid_dehydratase_activity	Solyc05g053540 Solyc12g043020
GO:0004161	molecular_function:dimethylallyltranstransferase_activity	Solyc02g085700 Solyc04g079960 Solyc08g023470 Solyc09g008920 Solyc10g005820 Solyc10g005840 Solyc12g015860
GO:0004163	molecular_function:diphosphomevalonate_decarboxylase_activity	Solyc04g009650 Solyc04g009655 Solyc11g007020
GO:0004164	molecular_function:diphthine_synthase_activity	Solyc04g081310
GO:0004165	molecular_function:dodecenoyl-CoA_delta-isomerase_activity	Solyc01g066620 Solyc01g091520 Solyc05g010720 Solyc06g009160 Solyc06g053670 Solyc07g019670 Solyc08g068390 Solyc12g007170 Solyc12g099440
GO:0004168	molecular_function:dolichol_kinase_activity	Solyc06g074960
GO:0004170	molecular_function:dUTP_diphosphatase_activity	Solyc01g097970 Solyc01g100030 Solyc04g080250
GO:0004174	molecular_function:electron-transferring-flavoprotein_dehydrogenase_activity	Solyc05g055180 Solyc11g006540 Solyc11g006550 Solyc11g042760 Solyc11g071440 Solyc11g071990 Solyc12g021170
GO:0004175	molecular_function:endopeptidase_activity	Solyc00g041090 Solyc00g130800 Solyc00g134820 Solyc00g500023 Solyc00g500070 Solyc01g006660 Solyc01g007490 Solyc01g008820 Solyc01g009020 Solyc01g009443 Solyc01g009470 Solyc01g011115 Solyc01g011200 Solyc01g011220 Solyc01g011260 Solyc01g011270 Solyc01g011300 Solyc01g011310 Solyc01g011320 Solyc01g011330 Solyc01g020520 Solyc01g020525 Solyc01g049910 Solyc01g049914 Solyc01g056910 Solyc01g066830 Solyc01g0…
GO:0004176	molecular_function:ATP-dependent_peptidase_activity	Solyc00g500023 Solyc00g500070 Solyc01g007490 Solyc01g099690 Solyc01g100520 Solyc02g032960 Solyc02g032970 Solyc02g079000 Solyc02g081550 Solyc02g090020 Solyc02g091280 Solyc03g007330 Solyc03g046340 Solyc04g009310 Solyc04g011900 Solyc04g063360 Solyc04g082250 Solyc06g005940 Solyc06g005950 Solyc07g055320 Solyc07g066620 Solyc08g042140 Solyc08g063050 Solyc08g075750 Solyc08g077440 Solyc08g077890 Solyc08g0…
GO:0004177	molecular_function:aminopeptidase_activity	Solyc01g006800 Solyc01g091070 Solyc01g099110 Solyc01g100730 Solyc01g100740 Solyc02g062970 Solyc02g085640 Solyc02g085650 Solyc02g090670 Solyc03g005340 Solyc03g083580 Solyc03g111180 Solyc05g009780 Solyc05g009790 Solyc07g026960 Solyc08g062630 Solyc08g081250 Solyc09g083120 Solyc09g083130 Solyc11g007090 Solyc11g044310 Solyc12g010020 Solyc12g010030 Solyc12g010040
GO:0004180	molecular_function:carboxypeptidase_activity	Solyc01g010710 Solyc01g010720 Solyc01g057137 Solyc01g087920 Solyc01g087940 Solyc01g087950 Solyc01g087960 Solyc01g087970 Solyc01g104850 Solyc01g108450 Solyc01g108460 Solyc01g108470 Solyc01g108480 Solyc01g108490 Solyc02g014830 Solyc02g033030 Solyc02g078690 Solyc02g088820 Solyc03g118370 Solyc04g007720 Solyc04g015340 Solyc04g064750 Solyc04g064760 Solyc04g072010 Solyc04g072020 Solyc04g076120 Solyc04g0…
GO:0004181	molecular_function:metallocarboxypeptidase_activity	Solyc04g072010 Solyc04g072020 Solyc04g082340 Solyc05g025870
GO:0004185	molecular_function:serine-type_carboxypeptidase_activity	Solyc01g010710 Solyc01g010720 Solyc01g057137 Solyc01g087920 Solyc01g087940 Solyc01g087950 Solyc01g087960 Solyc01g087970 Solyc01g104850 Solyc01g108450 Solyc01g108460 Solyc01g108470 Solyc01g108480 Solyc01g108490 Solyc02g014830 Solyc02g033030 Solyc02g078690 Solyc02g088820 Solyc03g118370 Solyc04g007720 Solyc04g015340 Solyc04g064750 Solyc04g064760 Solyc04g076120 Solyc04g076130 Solyc04g077630 Solyc04g0…
GO:0004190	molecular_function:aspartic-type_endopeptidase_activity	Solyc00g134820 Solyc01g008820 Solyc01g011115 Solyc01g011200 Solyc01g011220 Solyc01g011260 Solyc01g011270 Solyc01g011300 Solyc01g011310 Solyc01g011320 Solyc01g011330 Solyc01g079900 Solyc01g079910 Solyc01g079920 Solyc01g079930 Solyc01g079940 Solyc01g079950 Solyc01g079960 Solyc01g079970 Solyc01g079980 Solyc01g079990 Solyc01g080000 Solyc01g080010 Solyc01g080020 Solyc01g081350 Solyc01g081370 Solyc01g0…
GO:0004197	molecular_function:cysteine-type_endopeptidase_activity	Solyc00g041090 Solyc00g130800 Solyc01g009020 Solyc01g066830 Solyc01g068240 Solyc01g088710 Solyc01g104490 Solyc01g105240 Solyc01g105300 Solyc01g105310 Solyc01g105320 Solyc01g107760 Solyc01g110110 Solyc02g005600 Solyc02g069080 Solyc02g069090 Solyc02g069100 Solyc02g069110 Solyc02g076690 Solyc02g076710 Solyc02g076730 Solyc02g076750 Solyc02g076910 Solyc02g076970 Solyc02g076980 Solyc02g077040 Solyc02g0…
GO:0004198	molecular_function:calcium-dependent_cysteine-type_endopeptidase_activity	Solyc12g037990 Solyc12g100353 Solyc12g100360
GO:0004222	molecular_function:metalloendopeptidase_activity	Solyc01g009443 Solyc01g009470 Solyc01g020520 Solyc01g020525 Solyc01g049910 Solyc01g049914 Solyc01g094930 Solyc01g104600 Solyc01g108600 Solyc02g032960 Solyc02g032970 Solyc02g043860 Solyc02g079000 Solyc02g081550 Solyc02g088700 Solyc02g090020 Solyc02g091580 Solyc03g005000 Solyc03g005015 Solyc03g007000 Solyc03g007330 Solyc03g046340 Solyc03g083580 Solyc04g005040 Solyc04g005050 Solyc04g011900 Solyc04g0…
GO:0004252	molecular_function:serine-type_endopeptidase_activity	Solyc00g500023 Solyc00g500070 Solyc01g006660 Solyc01g007490 Solyc01g056910 Solyc01g079450 Solyc01g087740 Solyc01g087760 Solyc01g087770 Solyc01g087780 Solyc01g087785 Solyc01g087790 Solyc01g087800 Solyc01g087810 Solyc01g087820 Solyc01g087830 Solyc01g087840 Solyc01g087850 Solyc01g091920 Solyc01g091930 Solyc01g096550 Solyc01g096560 Solyc01g099690 Solyc01g100520 Solyc01g104250 Solyc01g111400 Solyc02g0…
GO:0004298	molecular_function:threonine-type_endopeptidase_activity	Solyc01g111450 Solyc01g111460 Solyc02g070510 Solyc02g081700 Solyc02g084920 Solyc03g063420 Solyc03g063450 Solyc04g009410 Solyc04g024420 Solyc04g080590 Solyc05g013820 Solyc05g048770 Solyc05g056160 Solyc07g016200 Solyc07g055080 Solyc08g016510 Solyc09g082320 Solyc10g008010 Solyc10g077030 Solyc10g081130 Solyc11g069150 Solyc12g009140
GO:0004300	molecular_function:enoyl-CoA_hydratase_activity	Solyc01g066620 Solyc01g091520 Solyc05g010720 Solyc06g009160 Solyc06g053670 Solyc07g019670 Solyc07g063010 Solyc08g068390 Solyc08g078130 Solyc12g007170 Solyc12g094450 Solyc12g099440
GO:0004301	molecular_function:epoxide_hydrolase_activity	Solyc01g099910 Solyc09g047900
GO:0004303	molecular_function:estradiol_17-beta-dehydrogenase_activity	Solyc03g097440 Solyc06g072670 Solyc12g094450
GO:0004305	molecular_function:ethanolamine_kinase_activity	Solyc02g069750 Solyc04g072020 Solyc08g066820
GO:0004306	molecular_function:ethanolamine-phosphate_cytidylyltransferase_activity	Solyc05g046300 Solyc07g009490 Solyc10g074700
GO:0004309	molecular_function:exopolyphosphatase_activity	Solyc02g069543 Solyc02g069550 Solyc03g112120
GO:0004310	molecular_function:farnesyl-diphosphate_farnesyltransferase_activity	Solyc01g110290 Solyc10g054130 Solyc10g079040 Solyc10g079060
GO:0004311	molecular_function:farnesyltranstransferase_activity	Solyc01g005940 Solyc01g080860 Solyc01g110290 Solyc02g081330 Solyc02g085700 Solyc02g085710 Solyc02g085720 Solyc03g031860 Solyc04g079960 Solyc06g073390 Solyc08g023470 Solyc09g008920 Solyc10g054130 Solyc10g079040 Solyc10g079060 Solyc12g015860
GO:0004312	molecular_function:fatty_acid_synthase_activity	Solyc00g005287 Solyc00g500109 Solyc01g006450 Solyc01g006980 Solyc01g104180 Solyc01g104210 Solyc01g104280 Solyc01g105060 Solyc02g070790 Solyc02g085870 Solyc02g089860 Solyc03g044910 Solyc03g097390 Solyc03g097470 Solyc03g122100 Solyc03g122120 Solyc04g007190 Solyc04g007200 Solyc04g007260 Solyc04g080450 Solyc05g008570 Solyc05g014560 Solyc05g054490 Solyc06g071910 Solyc06g083380 Solyc07g018240 Solyc07g0…
GO:0004314	molecular_function:[acyl-carrier-protein]_S-malonyltransferase_activity	Solyc01g006980
GO:0004315	molecular_function:3-oxoacyl-[acyl-carrier-protein]_synthase_activity	Solyc00g005287 Solyc00g500109 Solyc02g070790 Solyc03g097470 Solyc03g122100 Solyc03g122120 Solyc07g042313 Solyc07g042315 Solyc07g049570 Solyc08g006560 Solyc08g016170 Solyc08g082620 Solyc12g009260
GO:0004316	molecular_function:3-oxoacyl-[acyl-carrier-protein]_reductase_(NADPH)_activity	Solyc05g014560 Solyc06g071910
GO:0004317	molecular_function:3-hydroxypalmitoyl-[acyl-carrier-protein]_dehydratase_activity	Solyc01g105060
GO:0004318	molecular_function:enoyl-[acyl-carrier-protein]_reductase_(NADH)_activity	Solyc01g006450 Solyc10g078740
GO:0004321	molecular_function:fatty-acyl-CoA_synthase_activity	Solyc03g111170 Solyc11g069050
GO:0004322	molecular_function:ferroxidase_activity	Solyc05g052470 Solyc06g050980 Solyc07g053150
GO:0004324	molecular_function:ferredoxin-NADP+_reductase_activity	Solyc02g024050 Solyc02g083810 Solyc05g008450
GO:0004325	molecular_function:ferrochelatase_activity	Solyc02g086560 Solyc05g018650 Solyc05g018653 Solyc08g065480 Solyc08g065630 Solyc08g065635 Solyc10g084140
GO:0004326	molecular_function:tetrahydrofolylpolyglutamate_synthase_activity	Solyc03g079920 Solyc04g016550 Solyc04g016560 Solyc05g052920 Solyc06g051900
GO:0004329	molecular_function:formate-tetrahydrofolate_ligase_activity	Solyc01g006280
GO:0004331	molecular_function:fructose-2,6-bisphosphate_2-phosphatase_activity	Solyc06g082150 Solyc06g082155
GO:0004332	molecular_function:fructose-bisphosphate_aldolase_activity	Solyc00g017920 Solyc01g110360 Solyc02g062340 Solyc02g084440 Solyc05g008600 Solyc07g065900 Solyc09g009260 Solyc10g054340 Solyc10g054380 Solyc10g054390 Solyc10g083570
GO:0004333	molecular_function:fumarate_hydratase_activity	Solyc06g009820 Solyc06g009830 Solyc06g009840 Solyc09g075450
GO:0004334	molecular_function:fumarylacetoacetase_activity	Solyc04g014730 Solyc11g012160
GO:0004335	molecular_function:galactokinase_activity	Solyc01g058390 Solyc02g093440 Solyc07g014640 Solyc09g031880 Solyc09g031890
GO:0004337	molecular_function:geranyltranstransferase_activity	Solyc01g005940 Solyc02g081330 Solyc03g031860 Solyc07g061990 Solyc10g005820 Solyc10g005840 Solyc12g015860
GO:0004338	molecular_function:glucan_exo-1,3-beta-glucosidase_activity	Solyc03g025650 Solyc03g119080 Solyc08g044510 Solyc08g080650
GO:0004340	molecular_function:glucokinase_activity	Solyc02g091830 Solyc02g093440 Solyc03g121070 Solyc04g081400 Solyc06g066440 Solyc11g042850 Solyc11g065220 Solyc12g008510
GO:0004343	molecular_function:glucosamine_6-phosphate_N-acetyltransferase_activity	Solyc05g052170 Solyc09g009780
GO:0004345	molecular_function:glucose-6-phosphate_dehydrogenase_activity	Solyc01g100960 Solyc02g093830 Solyc05g015950 Solyc07g045540
GO:0004347	molecular_function:glucose-6-phosphate_isomerase_activity	Solyc04g076090 Solyc12g014380
GO:0004348	molecular_function:glucosylceramidase_activity	Solyc01g103230 Solyc09g091850 Solyc11g042460
GO:0004349	molecular_function:glutamate_5-kinase_activity	Solyc00g026860 Solyc06g019170 Solyc08g043170
GO:0004350	molecular_function:glutamate-5-semialdehyde_dehydrogenase_activity	Solyc06g019170 Solyc08g043170
GO:0004351	molecular_function:glutamate_decarboxylase_activity	Solyc01g005000 Solyc03g098240 Solyc04g025530 Solyc05g054050 Solyc11g011920
GO:0004352	molecular_function:glutamate_dehydrogenase_(NAD+)_activity	Solyc03g094010 Solyc05g052100 Solyc06g033860 Solyc10g078550 Solyc10g078560
GO:0004353	molecular_function:glutamate_dehydrogenase_[NAD(P)+]_activity	Solyc01g068210 Solyc03g094010 Solyc05g052100 Solyc06g033860 Solyc10g078550 Solyc10g078560
GO:0004354	molecular_function:glutamate_dehydrogenase_(NADP+)_activity	Solyc01g068210
GO:0004356	molecular_function:glutamate-ammonia_ligase_activity	Solyc01g056380 Solyc01g056390 Solyc01g056400 Solyc01g056410 Solyc01g056430 Solyc01g056440 Solyc01g056450 Solyc01g080280 Solyc04g014510 Solyc05g051250 Solyc06g011290 Solyc06g011320 Solyc06g011330 Solyc10g083550 Solyc10g083840 Solyc10g083850 Solyc11g011380 Solyc11g011390 Solyc12g041870 Solyc12g041875
GO:0004357	molecular_function:glutamate-cysteine_ligase_activity	Solyc08g081010
GO:0004358	molecular_function:glutamate_N-acetyltransferase_activity	Solyc09g010420
GO:0004359	molecular_function:glutaminase_activity	Solyc06g071240 Solyc07g064810 Solyc08g082830 Solyc08g082840 Solyc11g069290
GO:0004360	molecular_function:glutamine-fructose-6-phosphate_transaminase_(isomerizing)_activity	Solyc01g087870
GO:0004362	molecular_function:glutathione-disulfide_reductase_(NADPH)_activity	Solyc02g084660 Solyc04g081740 Solyc06g005260 Solyc09g009820 Solyc09g065900 Solyc09g091840 Solyc11g069860
GO:0004363	molecular_function:glutathione_synthase_activity	Solyc01g098610
GO:0004364	molecular_function:glutathione_transferase_activity	Solyc01g081250 Solyc01g081260 Solyc01g081270 Solyc01g081310 Solyc01g086680 Solyc01g091330 Solyc01g099590 Solyc01g102660 Solyc02g038818 Solyc02g068900 Solyc02g081240 Solyc02g081340 Solyc02g081430 Solyc03g116120 Solyc03g116130 Solyc04g009530 Solyc04g057890 Solyc05g006730 Solyc05g006740 Solyc05g006750 Solyc05g013950 Solyc05g026210 Solyc05g026213 Solyc05g026220 Solyc05g054760 Solyc05g161440 Solyc06g0…
GO:0004365	molecular_function:glyceraldehyde-3-phosphate_dehydrogenase_(NAD+)_(phosphorylating)_activity	Solyc01g098950 Solyc02g020940 Solyc03g111000 Solyc03g111010 Solyc04g009030 Solyc04g018055 Solyc04g082630 Solyc05g005820 Solyc05g014470 Solyc05g014480 Solyc06g071920 Solyc10g005510 Solyc12g094640
GO:0004366	molecular_function:glycerol-3-phosphate_O-acyltransferase_activity	Solyc08g076470 Solyc08g082340
GO:0004368	molecular_function:glycerol-3-phosphate_dehydrogenase_(quinone)_activity	Solyc11g008380
GO:0004370	molecular_function:glycerol_kinase_activity	Solyc03g117490 Solyc11g042950
GO:0004371	molecular_function:glycerone_kinase_activity	Solyc06g072380
GO:0004372	molecular_function:glycine_hydroxymethyltransferase_activity	Solyc01g104000 Solyc02g091560 Solyc04g076790 Solyc05g053810 Solyc08g065490 Solyc12g095930 Solyc12g098490
GO:0004373	molecular_function:glycogen_(starch)_synthase_activity	Solyc01g016660 Solyc01g056650 Solyc02g071040 Solyc02g080570 Solyc02g088000 Solyc02g091750 Solyc02g091760 Solyc02g091770 Solyc03g059290 Solyc03g083090 Solyc05g025910 Solyc07g025180 Solyc07g039260 Solyc07g042830 Solyc08g083320 Solyc10g045450 Solyc10g046840 Solyc11g039760
GO:0004375	molecular_function:glycine_dehydrogenase_(decarboxylating)_activity	Solyc06g061070 Solyc08g007040 Solyc08g065220
GO:0004376	molecular_function:glycolipid_mannosyltransferase_activity	Solyc01g006000 Solyc02g083260 Solyc06g082490 Solyc07g006330 Solyc10g076800
GO:0004377	molecular_function:GDP-Man:Man3GlcNAc2-PP-Dol_alpha-1,2-mannosyltransferase_activity	Solyc10g076800
GO:0004378	molecular_function:GDP-Man:Man1GlcNAc2-PP-Dol_alpha-1,3-mannosyltransferase_activity	Solyc06g082490
GO:0004379	molecular_function:glycylpeptide_N-tetradecanoyltransferase_activity	Solyc03g121830 Solyc06g062810
GO:0004382	molecular_function:guanosine-diphosphatase_activity	Solyc08g016010 Solyc12g096560
GO:0004383	molecular_function:guanylate_cyclase_activity	Solyc01g008140 Solyc02g068660 Solyc03g079850 Solyc03g123860 Solyc06g060610 Solyc06g062310
GO:0004385	molecular_function:guanylate_kinase_activity	Solyc03g063600 Solyc10g079140 Solyc11g005900
GO:0004386	molecular_function:helicase_activity	Solyc01g005960 Solyc01g006340 Solyc01g006710 Solyc01g006970 Solyc01g020120 Solyc01g057760 Solyc01g067390 Solyc01g068480 Solyc01g079250 Solyc01g079330 Solyc01g079500 Solyc01g079507 Solyc01g079800 Solyc01g088380 Solyc01g091350 Solyc01g091430 Solyc01g091440 Solyc01g094350 Solyc01g094800 Solyc01g095710 Solyc01g095740 Solyc01g099450 Solyc01g099460 Solyc01g099483 Solyc01g100080 Solyc01g100280 Solyc01g1…
GO:0004392	molecular_function:heme_oxygenase_(decyclizing)_activity	Solyc04g079280 Solyc04g079290 Solyc09g090590 Solyc12g009470 Solyc12g096930
GO:0004395	molecular_function:hexaprenyldihydroxybenzoate_methyltransferase_activity	Solyc07g055850
GO:0004396	molecular_function:hexokinase_activity	Solyc02g091490 Solyc02g091830 Solyc02g093440 Solyc03g006860 Solyc03g121070 Solyc04g081400 Solyc06g066440 Solyc06g073190 Solyc11g042850 Solyc11g065220 Solyc12g008510
GO:0004399	molecular_function:histidinol_dehydrogenase_activity	Solyc02g071890
GO:0004400	molecular_function:histidinol-phosphate_transaminase_activity	Solyc04g009350
GO:0004401	molecular_function:histidinol-phosphatase_activity	Solyc01g097780 Solyc01g109930
GO:0004402	molecular_function:histone_acetyltransferase_activity	Solyc01g008120 Solyc01g079210 Solyc01g087334 Solyc02g032300 Solyc02g068580 Solyc02g081660 Solyc02g089790 Solyc02g092460 Solyc03g097140 Solyc03g111710 Solyc04g008610 Solyc04g160270 Solyc05g006180 Solyc06g071820 Solyc06g071830 Solyc06g072500 Solyc06g073690 Solyc07g006820 Solyc07g053190 Solyc07g062600 Solyc08g014440 Solyc08g067800 Solyc09g090370 Solyc10g045390 Solyc11g013520
GO:0004407	molecular_function:histone_deacetylase_activity	Solyc01g009120 Solyc03g112410 Solyc03g115150 Solyc03g119730 Solyc06g071680 Solyc06g074080 Solyc07g065550 Solyc08g065350 Solyc09g009030 Solyc09g091440 Solyc11g067020 Solyc12g040530
GO:0004411	molecular_function:homogentisate_1,2-dioxygenase_activity	Solyc01g098455 Solyc12g014100
GO:0004412	molecular_function:homoserine_dehydrogenase_activity	Solyc06g064550 Solyc11g040380 Solyc11g040390 Solyc11g072010
GO:0004413	molecular_function:homoserine_kinase_activity	Solyc04g008760
GO:0004416	molecular_function:hydroxyacylglutathione_hydrolase_activity	Solyc06g048530 Solyc06g053310
GO:0004418	molecular_function:hydroxymethylbilane_synthase_activity	Solyc07g066470
GO:0004419	molecular_function:hydroxymethylglutaryl-CoA_lyase_activity	Solyc00g024020 Solyc01g080170 Solyc06g011530 Solyc11g065070
GO:0004420	molecular_function:hydroxymethylglutaryl-CoA_reductase_(NADPH)_activity	Solyc02g038740 Solyc02g082260 Solyc03g032010 Solyc03g032020
GO:0004421	molecular_function:hydroxymethylglutaryl-CoA_synthase_activity	Solyc08g007790 Solyc08g080160 Solyc08g080170 Solyc12g056450
GO:0004422	molecular_function:hypoxanthine_phosphoribosyltransferase_activity	Solyc00g009060 Solyc04g072039
GO:0004424	molecular_function:imidazoleglycerol-phosphate_dehydratase_activity	Solyc09g076020
GO:0004425	molecular_function:indole-3-glycerol-phosphate_synthase_activity	Solyc03g111850
GO:0004427	molecular_function:inorganic_diphosphatase_activity	Solyc01g100390 Solyc01g106430 Solyc02g085050 Solyc03g117480 Solyc03g121420 Solyc03g121425 Solyc04g071880 Solyc06g050630 Solyc06g060930 Solyc06g062540 Solyc06g062550 Solyc06g062560 Solyc06g068240 Solyc07g007590 Solyc07g007600 Solyc08g013680 Solyc08g083370 Solyc09g010380 Solyc09g011870 Solyc10g047950 Solyc12g009840 Solyc12g055830
GO:0004430	molecular_function:1-phosphatidylinositol_4-kinase_activity	Solyc01g095990 Solyc03g083350 Solyc04g005270 Solyc05g010810 Solyc05g050590 Solyc08g082480 Solyc10g078170 Solyc11g005910 Solyc11g043120 Solyc11g043130
GO:0004435	molecular_function:phosphatidylinositol_phospholipase_C_activity	Solyc03g096070 Solyc05g052760 Solyc06g007120 Solyc06g051620 Solyc06g051630 Solyc06g082000 Solyc09g075420 Solyc10g076710
GO:0004438	molecular_function:phosphatidylinositol-3-phosphatase_activity	Solyc11g007670
GO:0004439	molecular_function:phosphatidylinositol-4,5-bisphosphate_5-phosphatase_activity	Solyc00g009110 Solyc01g005090 Solyc02g087425 Solyc02g087430 Solyc03g098030 Solyc04g054830 Solyc04g072035 Solyc04g079820 Solyc06g054010 Solyc06g066760 Solyc06g072385 Solyc06g072390 Solyc06g072400 Solyc06g072403 Solyc08g007080 Solyc08g014580 Solyc08g077210 Solyc08g078270 Solyc09g005670 Solyc09g005690 Solyc09g065480 Solyc09g082370 Solyc09g150130 Solyc10g039280 Solyc11g008800 Solyc12g008620 Solyc12g0…
GO:0004441	molecular_function:inositol-1,4-bisphosphate_1-phosphatase_activity	Solyc05g056490
GO:0004445	molecular_function:inositol-polyphosphate_5-phosphatase_activity	Solyc01g005090 Solyc02g087430 Solyc03g098030 Solyc04g054830 Solyc04g072035 Solyc06g054010 Solyc06g072385 Solyc06g072400 Solyc08g007080 Solyc08g077210 Solyc09g005690 Solyc09g065480 Solyc09g082370 Solyc09g150130
GO:0004448	molecular_function:isocitrate_dehydrogenase_activity	Solyc01g005560 Solyc02g082860 Solyc02g086610 Solyc08g077920 Solyc08g077930 Solyc10g074500 Solyc11g011930
GO:0004449	molecular_function:isocitrate_dehydrogenase_(NAD+)_activity	Solyc02g082860 Solyc08g077920 Solyc08g077930 Solyc10g074500
GO:0004450	molecular_function:isocitrate_dehydrogenase_(NADP+)_activity	Solyc01g005560 Solyc02g086610 Solyc11g011930
GO:0004451	molecular_function:isocitrate_lyase_activity	Solyc07g052480
GO:0004452	molecular_function:isopentenyl-diphosphate_delta-isomerase_activity	Solyc04g056390 Solyc05g055760 Solyc08g075390
GO:0004455	molecular_function:ketol-acid_reductoisomerase_activity	Solyc07g053280 Solyc12g010840
GO:0004457	molecular_function:lactate_dehydrogenase_activity	Solyc08g007420 Solyc08g078850 Solyc11g045370 Solyc11g045390
GO:0004458	molecular_function:D-lactate_dehydrogenase_(cytochrome)_activity	Solyc11g045370 Solyc11g045390
GO:0004459	molecular_function:L-lactate_dehydrogenase_activity	Solyc08g007420 Solyc08g078850
GO:0004462	molecular_function:lactoylglutathione_lyase_activity	Solyc02g080630 Solyc02g084410 Solyc08g066850 Solyc11g069040 Solyc12g007310
GO:0004467	molecular_function:long-chain_fatty_acid-CoA_ligase_activity	Solyc01g011430 Solyc01g079240 Solyc01g095745 Solyc01g095750 Solyc01g099100 Solyc01g109180 Solyc02g088710 Solyc02g088720 Solyc05g041520 Solyc07g045290 Solyc08g008310 Solyc08g082280 Solyc09g075760 Solyc09g075770 Solyc09g075790 Solyc11g018580 Solyc12g009040
GO:0004468	molecular_function:lysine_N-acetyltransferase_activity,_acting_on_acetyl_phosphate_as_donor	Solyc10g074910
GO:0004470	molecular_function:malic_enzyme_activity	Solyc01g094200 Solyc03g120980 Solyc03g120990 Solyc05g050120 Solyc08g013860 Solyc08g066360 Solyc12g008430 Solyc12g044600
GO:0004471	molecular_function:malate_dehydrogenase_(decarboxylating)_(NAD+)_activity	Solyc01g094200 Solyc03g120980 Solyc03g120990 Solyc05g050120 Solyc08g013860 Solyc08g066360 Solyc12g008430 Solyc12g044600
GO:0004473	molecular_function:malate_dehydrogenase_(decarboxylating)_(NADP+)_activity	Solyc03g120980 Solyc03g120990 Solyc05g050120 Solyc08g066360 Solyc12g008430 Solyc12g044600
GO:0004474	molecular_function:malate_synthase_activity	Solyc03g111120 Solyc03g111130 Solyc03g111140 Solyc03g111150
GO:0004475	molecular_function:mannose-1-phosphate_guanylyltransferase_activity	Solyc03g096730 Solyc06g051270 Solyc09g011220
GO:0004476	molecular_function:mannose-6-phosphate_isomerase_activity	Solyc02g063220 Solyc02g086090 Solyc02g086095 Solyc05g009220 Solyc06g060100
GO:0004477	molecular_function:methenyltetrahydrofolate_cyclohydrolase_activity	Solyc01g094280 Solyc08g048240 Solyc10g080970
GO:0004478	molecular_function:methionine_adenosyltransferase_activity	Solyc01g101060 Solyc04g049200 Solyc09g008280 Solyc10g083970 Solyc12g099000
GO:0004479	molecular_function:methionyl-tRNA_formyltransferase_activity	Solyc02g091290
GO:0004482	molecular_function:mRNA_(guanine-N7-)-methyltransferase_activity	Solyc03g118250 Solyc09g005300 Solyc11g007700
GO:0004484	molecular_function:mRNA_guanylyltransferase_activity	Solyc09g011930 Solyc09g013130 Solyc09g065010 Solyc10g085060 Solyc11g040170 Solyc11g040180
GO:0004485	molecular_function:methylcrotonoyl-CoA_carboxylase_activity	Solyc01g108030 Solyc01g108060 Solyc09g065540
GO:0004486	molecular_function:methylenetetrahydrofolate_dehydrogenase_[NAD(P)+]_activity	Solyc01g094280 Solyc08g048240 Solyc10g080970
GO:0004488	molecular_function:methylenetetrahydrofolate_dehydrogenase_(NADP+)_activity	Solyc01g094280 Solyc08g048240 Solyc10g080970
GO:0004489	molecular_function:methylenetetrahydrofolate_reductase_(NAD(P)H)_activity	Solyc05g055730 Solyc11g008870
GO:0004490	molecular_function:methylglutaconyl-CoA_hydratase_activity	Solyc08g078130
GO:0004491	molecular_function:methylmalonate-semialdehyde_dehydrogenase_(acylating)_activity	Solyc01g106080
GO:0004496	molecular_function:mevalonate_kinase_activity	Solyc01g098840 Solyc02g093440
GO:0004497	molecular_function:monooxygenase_activity	Solyc00g085070 Solyc01g005400 Solyc01g005410 Solyc01g008110 Solyc01g008640 Solyc01g008650 Solyc01g008670 Solyc01g009370 Solyc01g010260 Solyc01g010490 Solyc01g010900 Solyc01g028803 Solyc01g028805 Solyc01g033995 Solyc01g044551 Solyc01g080900 Solyc01g087338 Solyc01g088400 Solyc01g088430 Solyc01g088760 Solyc01g091320 Solyc01g094080 Solyc01g094100 Solyc01g094120 Solyc01g094130 Solyc01g094140 Solyc01g0…
GO:0004499	molecular_function:N,N-dimethylaniline_monooxygenase_activity	Solyc01g033995 Solyc01g112100 Solyc01g112105 Solyc01g112120 Solyc01g112130 Solyc01g112140 Solyc02g005390 Solyc02g005400 Solyc02g005410 Solyc03g115560 Solyc05g050910 Solyc05g050920 Solyc06g008050 Solyc06g060610 Solyc06g062310 Solyc06g062320 Solyc06g065630 Solyc06g083700 Solyc07g007290 Solyc07g007300 Solyc07g007310 Solyc07g042430 Solyc08g065700 Solyc08g068160 Solyc09g064160 Solyc09g073015 Solyc09g0…
GO:0004506	molecular_function:squalene_monooxygenase_activity	Solyc00g085070 Solyc02g063523 Solyc02g063527 Solyc02g063542 Solyc02g063546 Solyc02g063547 Solyc04g077440
GO:0004512	molecular_function:inositol-3-phosphate_synthase_activity	Solyc04g050820 Solyc04g050860 Solyc04g054740 Solyc05g051850
GO:0004514	molecular_function:nicotinate-nucleotide_diphosphorylase_(carboxylating)_activity	Solyc02g093290 Solyc03g044430 Solyc05g008180
GO:0004515	molecular_function:nicotinate-nucleotide_adenylyltransferase_activity	Solyc07g065590
GO:0004516	molecular_function:nicotinate_phosphoribosyltransferase_activity	Solyc02g093290 Solyc03g044430
GO:0004517	molecular_function:nitric-oxide_synthase_activity	Solyc03g093240
GO:0004518	molecular_function:nuclease_activity	Solyc00g029080 Solyc00g230060 Solyc01g006260 Solyc01g006340 Solyc01g007840 Solyc01g008060 Solyc01g008070 Solyc01g008700 Solyc01g008960 Solyc01g009140 Solyc01g009350 Solyc01g009360 Solyc01g009920 Solyc01g011520 Solyc01g011530 Solyc01g011540 Solyc01g012540 Solyc01g012550 Solyc01g012560 Solyc01g012570 Solyc01g012580 Solyc01g012590 Solyc01g012610 Solyc01g012630 Solyc01g012650 Solyc01g012670 Solyc01g0…
GO:0004519	molecular_function:endonuclease_activity	Solyc00g029080 Solyc00g230060 Solyc01g006260 Solyc01g006340 Solyc01g008060 Solyc01g008070 Solyc01g008700 Solyc01g008960 Solyc01g009140 Solyc01g009920 Solyc01g011520 Solyc01g011530 Solyc01g011540 Solyc01g012540 Solyc01g012550 Solyc01g012560 Solyc01g012570 Solyc01g012580 Solyc01g012590 Solyc01g012610 Solyc01g012630 Solyc01g012650 Solyc01g012670 Solyc01g012680 Solyc01g012720 Solyc01g012730 Solyc01g0…
GO:0004520	molecular_function:endodeoxyribonuclease_activity	Solyc00g029080 Solyc01g008700 Solyc01g068340 Solyc01g068350 Solyc01g086930 Solyc01g088030 Solyc01g091820 Solyc01g102370 Solyc02g067670 Solyc02g071530 Solyc02g078910 Solyc02g078920 Solyc03g025900 Solyc03g115530 Solyc03g115580 Solyc03g119070 Solyc05g009430 Solyc05g050960 Solyc06g050720 Solyc08g077800 Solyc09g031790 Solyc09g098180 Solyc09g098370
GO:0004521	molecular_function:endoribonuclease_activity	Solyc00g230060 Solyc01g006260 Solyc01g006340 Solyc01g008060 Solyc01g008070 Solyc01g008960 Solyc01g009140 Solyc01g010970 Solyc01g011520 Solyc01g011530 Solyc01g011540 Solyc01g012540 Solyc01g012550 Solyc01g012560 Solyc01g012570 Solyc01g012580 Solyc01g012590 Solyc01g012610 Solyc01g012630 Solyc01g012650 Solyc01g012670 Solyc01g012680 Solyc01g012720 Solyc01g012730 Solyc01g012740 Solyc01g013760 Solyc01g0…
GO:0004523	molecular_function:RNA-DNA_hybrid_ribonuclease_activity	Solyc00g160040 Solyc00g160070 Solyc00g160100 Solyc00g230060 Solyc01g006340 Solyc01g008060 Solyc01g008070 Solyc01g056420 Solyc02g032630 Solyc02g069230 Solyc02g087130 Solyc02g087140 Solyc03g013510 Solyc03g161230 Solyc04g005010 Solyc04g076610 Solyc04g076620 Solyc05g006090 Solyc05g006100 Solyc05g039970 Solyc06g005000 Solyc06g005930 Solyc06g082170 Solyc07g041740 Solyc07g056380 Solyc08g067650 Solyc08g0…
GO:0004525	molecular_function:ribonuclease_III_activity	Solyc01g009140 Solyc01g011520 Solyc01g011530 Solyc01g011540 Solyc01g012540 Solyc01g012550 Solyc01g012560 Solyc01g012570 Solyc01g012580 Solyc01g012590 Solyc01g012610 Solyc01g012630 Solyc01g012650 Solyc01g012670 Solyc01g012680 Solyc01g012720 Solyc01g012730 Solyc01g012740 Solyc01g013760 Solyc01g013780 Solyc01g013790 Solyc01g013800 Solyc01g013810 Solyc01g013830 Solyc01g013840 Solyc01g013850 Solyc01g0…
GO:0004526	molecular_function:ribonuclease_P_activity	Solyc01g006260 Solyc02g067200 Solyc04g049224 Solyc04g049226 Solyc06g065500 Solyc06g074400 Solyc07g019650
GO:0004527	molecular_function:exonuclease_activity	Solyc01g007840 Solyc01g009350 Solyc01g009360 Solyc01g060200 Solyc01g068040 Solyc01g088540 Solyc01g097550 Solyc01g099220 Solyc01g100180 Solyc01g100270 Solyc01g100670 Solyc01g100680 Solyc01g102370 Solyc01g103460 Solyc02g067720 Solyc02g067730 Solyc02g071530 Solyc02g077490 Solyc02g078910 Solyc02g082460 Solyc02g086600 Solyc02g086850 Solyc02g091120 Solyc03g031820 Solyc03g033530 Solyc03g033535 Solyc03g0…
GO:0004528	molecular_function:phosphodiesterase_I_activity	Solyc03g033530 Solyc03g111600 Solyc04g016530 Solyc09g098370
GO:0004529	molecular_function:exodeoxyribonuclease_activity	Solyc01g100180 Solyc02g071530 Solyc02g078910 Solyc02g091120 Solyc03g033530 Solyc03g033535 Solyc03g111593 Solyc03g111597 Solyc03g111600 Solyc03g119070 Solyc04g016530 Solyc05g009430 Solyc06g007310 Solyc07g053210 Solyc08g067250 Solyc09g005100 Solyc10g081250 Solyc11g006010 Solyc11g044800 Solyc11g067140 Solyc11g072400
GO:0004532	molecular_function:exoribonuclease_activity	Solyc01g007840 Solyc01g009350 Solyc01g009360 Solyc01g097550 Solyc02g082460 Solyc02g086600 Solyc03g059010 Solyc03g080080 Solyc03g093880 Solyc03g116020 Solyc03g117030 Solyc03g119570 Solyc03g119710 Solyc04g049010 Solyc04g081280 Solyc05g047420 Solyc06g068410 Solyc06g074030 Solyc06g082810 Solyc07g005610 Solyc07g052340 Solyc07g062750 Solyc07g065620 Solyc08g066120 Solyc08g067420 Solyc08g067425 Solyc08g0…
GO:0004534	molecular_function:5'-3'_exoribonuclease_activity	Solyc04g049010 Solyc04g081280 Solyc07g049480 Solyc08g077750 Solyc11g044800 Solyc12g089280
GO:0004535	molecular_function:poly(A)-specific_ribonuclease_activity	Solyc01g007840 Solyc01g009350 Solyc01g009360 Solyc03g059010 Solyc03g117030 Solyc06g068410 Solyc06g074030 Solyc08g075010 Solyc10g078950 Solyc11g045130 Solyc11g068770
GO:0004536	molecular_function:deoxyribonuclease_activity	Solyc00g029080 Solyc01g008700 Solyc01g068340 Solyc01g068350 Solyc01g086930 Solyc01g088030 Solyc01g091820 Solyc01g100180 Solyc01g102370 Solyc02g067670 Solyc02g071530 Solyc02g078910 Solyc02g078920 Solyc02g091120 Solyc03g025900 Solyc03g033530 Solyc03g033535 Solyc03g111593 Solyc03g111597 Solyc03g111600 Solyc03g115530 Solyc03g115580 Solyc03g119070 Solyc04g016530 Solyc05g009430 Solyc05g050960 Solyc06g0…
GO:0004540	molecular_function:ribonuclease_activity	Solyc00g230060 Solyc01g006260 Solyc01g006340 Solyc01g007840 Solyc01g008060 Solyc01g008070 Solyc01g008960 Solyc01g009140 Solyc01g009350 Solyc01g009360 Solyc01g011520 Solyc01g011530 Solyc01g011540 Solyc01g012540 Solyc01g012550 Solyc01g012560 Solyc01g012570 Solyc01g012580 Solyc01g012590 Solyc01g012610 Solyc01g012630 Solyc01g012650 Solyc01g012670 Solyc01g012680 Solyc01g012720 Solyc01g012730 Solyc01g0…
GO:0004549	molecular_function:tRNA-specific_ribonuclease_activity	Solyc01g006260 Solyc02g067200 Solyc04g049224 Solyc04g049226 Solyc06g065500 Solyc06g074400 Solyc06g075350 Solyc07g019650
GO:0004550	molecular_function:nucleoside_diphosphate_kinase_activity	Solyc01g089970 Solyc03g110960 Solyc06g065270 Solyc06g071960 Solyc06g075470 Solyc07g048010 Solyc08g008340 Solyc08g082420 Solyc08g082430 Solyc09g055420 Solyc12g010380 Solyc12g049370 Solyc12g055950
GO:0004551	molecular_function:nucleotide_diphosphatase_activity	Solyc01g005390 Solyc03g062830 Solyc03g118470 Solyc04g014500 Solyc05g008000 Solyc05g016622 Solyc05g016690 Solyc06g068900 Solyc06g075080 Solyc08g007240 Solyc09g018630 Solyc09g091420 Solyc10g005950 Solyc10g008750 Solyc10g008760 Solyc10g080760 Solyc11g006580 Solyc11g011360 Solyc12g015700 Solyc12g040870
GO:0004553	molecular_function:hydrolase_activity,_hydrolyzing_O-glycosyl_compounds	Solyc00g021660 Solyc00g231680 Solyc00g500258 Solyc00g500347 Solyc01g005120 Solyc01g005830 Solyc01g008610 Solyc01g008620 Solyc01g008710 Solyc01g008720 Solyc01g009240 Solyc01g009640 Solyc01g010160 Solyc01g010310 Solyc01g010390 Solyc01g058010 Solyc01g058020 Solyc01g058140 Solyc01g059965 Solyc01g060010 Solyc01g060015 Solyc01g060020 Solyc01g066070 Solyc01g067660 Solyc01g074030 Solyc01g074040 Solyc01g0…
GO:0004555	molecular_function:alpha,alpha-trehalase_activity	Solyc08g082860
GO:0004556	molecular_function:alpha-amylase_activity	Solyc02g066950 Solyc03g095710 Solyc04g078930 Solyc04g082090 Solyc05g007070 Solyc05g007080
GO:0004557	molecular_function:alpha-galactosidase_activity	Solyc03g019790 Solyc03g058970 Solyc04g008730 Solyc05g013720 Solyc06g050130 Solyc07g065980
GO:0004558	molecular_function:alpha-1,4-glucosidase_activity	Solyc05g015220
GO:0004559	molecular_function:alpha-mannosidase_activity	Solyc02g070520 Solyc02g083700 Solyc02g087290 Solyc03g113900 Solyc03g123900 Solyc06g053860 Solyc06g063260 Solyc06g068860
GO:0004560	molecular_function:alpha-L-fucosidase_activity	Solyc03g006980 Solyc05g013690 Solyc08g062280 Solyc11g069000 Solyc11g069010
GO:0004563	molecular_function:beta-N-acetylhexosaminidase_activity	Solyc01g081610 Solyc05g054710 Solyc08g080650 Solyc10g055810 Solyc11g008810
GO:0004564	molecular_function:beta-fructofuranosidase_activity	Solyc01g058010 Solyc01g058020 Solyc01g100810 Solyc01g111100 Solyc03g083910 Solyc04g081440 Solyc06g065210 Solyc08g079080 Solyc10g061980 Solyc10g083290 Solyc10g083300 Solyc11g007270 Solyc11g020610 Solyc11g067050
GO:0004565	molecular_function:beta-galactosidase_activity	Solyc01g010390 Solyc01g110000 Solyc01g111530 Solyc01g111540 Solyc02g078950 Solyc02g080290 Solyc02g080310 Solyc02g084720 Solyc02g092360 Solyc03g019890 Solyc03g119080 Solyc03g121540 Solyc04g080840 Solyc06g062580 Solyc06g062660 Solyc07g038110 Solyc07g038120 Solyc07g038130 Solyc07g042220 Solyc08g014480 Solyc08g014485 Solyc08g044510 Solyc09g092160 Solyc09g092170 Solyc10g055470 Solyc11g018490 Solyc11g0…
GO:0004566	molecular_function:beta-glucuronidase_activity	Solyc03g115500 Solyc05g012540 Solyc06g069580 Solyc07g007550 Solyc10g085220 Solyc10g085225
GO:0004567	molecular_function:beta-mannosidase_activity	Solyc00g231680 Solyc01g008710 Solyc01g008720 Solyc01g099090 Solyc02g084990 Solyc03g119080 Solyc04g080620 Solyc05g013810 Solyc06g064520 Solyc07g053920 Solyc08g066810 Solyc08g080650 Solyc08g081720 Solyc10g008300 Solyc10g074920 Solyc11g010350 Solyc11g012190 Solyc12g013665 Solyc12g013750 Solyc12g013760 Solyc12g013770 Solyc12g038840 Solyc12g056960
GO:0004568	molecular_function:chitinase_activity	Solyc00g160220 Solyc00g500258 Solyc00g500347 Solyc01g080010 Solyc01g095250 Solyc01g095260 Solyc01g095310 Solyc01g097280 Solyc02g061770 Solyc02g082920 Solyc02g082930 Solyc02g082950 Solyc02g082960 Solyc03g007825 Solyc04g072000 Solyc05g050130 Solyc06g053380 Solyc07g005080 Solyc07g005090 Solyc07g005100 Solyc07g005110 Solyc07g009500 Solyc07g009510 Solyc07g009530 Solyc07g026990 Solyc08g080650 Solyc09g0…
GO:0004571	molecular_function:mannosyl-oligosaccharide_1,2-alpha-mannosidase_activity	Solyc02g070520 Solyc03g113900 Solyc03g123900 Solyc06g053860 Solyc06g063260
GO:0004573	molecular_function:mannosyl-oligosaccharide_glucosidase_activity	Solyc05g015220 Solyc05g015250
GO:0004575	molecular_function:sucrose_alpha-glucosidase_activity	Solyc00g021660 Solyc01g058010 Solyc01g058020 Solyc01g100810 Solyc01g111100 Solyc03g083910 Solyc04g081440 Solyc06g065210 Solyc08g079080 Solyc10g061980 Solyc10g083300 Solyc11g007270 Solyc11g020610 Solyc11g067050
GO:0004576	molecular_function:oligosaccharyl_transferase_activity	Solyc03g098600 Solyc12g008360
GO:0004577	molecular_function:N-acetylglucosaminyldiphosphodolichol_N-acetylglucosaminyltransferase_activity	Solyc03g005800
GO:0004579	molecular_function:dolichyl-diphosphooligosaccharide-protein_glycotransferase_activity	Solyc03g098600 Solyc04g082670 Solyc05g056130 Solyc08g076460 Solyc12g008360
GO:0004581	molecular_function:dolichyl-phosphate_beta-glucosyltransferase_activity	Solyc05g054460
GO:0004582	molecular_function:dolichyl-phosphate_beta-D-mannosyltransferase_activity	Solyc01g005110 Solyc04g082390 Solyc08g005210
GO:0004583	molecular_function:dolichyl-phosphate-glucose-glycolipid_alpha-glucosyltransferase_activity	Solyc09g010770
GO:0004585	molecular_function:ornithine_carbamoyltransferase_activity	Solyc04g080610 Solyc12g089210
GO:0004586	molecular_function:ornithine_decarboxylase_activity	Solyc03g098300 Solyc03g098310 Solyc04g082030
GO:0004587	molecular_function:ornithine-oxo-acid_transaminase_activity	Solyc08g048450
GO:0004588	molecular_function:orotate_phosphoribosyltransferase_activity	Solyc11g068830
GO:0004590	molecular_function:orotidine-5'-phosphate_decarboxylase_activity	Solyc11g068830
GO:0004591	molecular_function:oxoglutarate_dehydrogenase_(succinyl-transferring)_activity	Solyc04g011350 Solyc05g054640
GO:0004592	molecular_function:pantoate-beta-alanine_ligase_activity	Solyc09g061680
GO:0004594	molecular_function:pantothenate_kinase_activity	Solyc01g112270 Solyc03g112910 Solyc05g005250 Solyc10g074580 Solyc10g074590
GO:0004595	molecular_function:pantetheine-phosphate_adenylyltransferase_activity	Solyc02g062640
GO:0004596	molecular_function:peptide_alpha-N-acetyltransferase_activity	Solyc01g087900 Solyc01g087910 Solyc03g097140 Solyc03g120350 Solyc06g065230 Solyc06g065570 Solyc06g066790 Solyc08g067440 Solyc09g057920 Solyc09g091980
GO:0004601	molecular_function:peroxidase_activity	Solyc01g006290 Solyc01g006300 Solyc01g006310 Solyc01g007740 Solyc01g007950 Solyc01g009400 Solyc01g009410 Solyc01g015080 Solyc01g058520 Solyc01g059847 Solyc01g067850 Solyc01g067860 Solyc01g067870 Solyc01g067880 Solyc01g079820 Solyc01g099420 Solyc01g099620 Solyc01g100630 Solyc01g100640 Solyc01g101050 Solyc01g104860 Solyc01g105070 Solyc01g108320 Solyc01g111510 Solyc02g032830 Solyc02g062510 Solyc02g0…
GO:0004602	molecular_function:glutathione_peroxidase_activity	Solyc02g081430 Solyc06g073460 Solyc08g006710 Solyc08g006720 Solyc08g068800 Solyc08g080940 Solyc09g064850 Solyc12g056230 Solyc12g056240 Solyc12g094430
GO:0004604	molecular_function:phosphoadenylyl-sulfate_reductase_(thioredoxin)_activity	Solyc02g032860 Solyc02g080640 Solyc03g031620
GO:0004605	molecular_function:phosphatidate_cytidylyltransferase_activity	Solyc01g090940 Solyc02g081840 Solyc03g005410 Solyc07g064960 Solyc09g083330
GO:0004607	molecular_function:phosphatidylcholine-sterol_O-acyltransferase_activity	Solyc09g072710
GO:0004608	molecular_function:phosphatidylethanolamine_N-methyltransferase_activity	Solyc06g068470
GO:0004609	molecular_function:phosphatidylserine_decarboxylase_activity	Solyc01g104880 Solyc06g060780
GO:0004610	molecular_function:phosphoacetylglucosamine_mutase_activity	Solyc08g077270
GO:0004611	molecular_function:phosphoenolpyruvate_carboxykinase_activity	Solyc04g006970 Solyc04g076880 Solyc07g055060 Solyc07g062530 Solyc09g015490 Solyc09g015495 Solyc10g007290 Solyc11g020290 Solyc12g014250 Solyc12g088160
GO:0004612	molecular_function:phosphoenolpyruvate_carboxykinase_(ATP)_activity	Solyc04g076880 Solyc12g088160
GO:0004614	molecular_function:phosphoglucomutase_activity	Solyc03g006870 Solyc04g045340
GO:0004615	molecular_function:phosphomannomutase_activity	Solyc04g005030 Solyc04g005035 Solyc05g026490 Solyc05g046340 Solyc05g048760 Solyc08g008670 Solyc08g076550 Solyc08g076560
GO:0004616	molecular_function:phosphogluconate_dehydrogenase_(decarboxylating)_activity	Solyc04g005160 Solyc05g010260 Solyc12g040570 Solyc12g056120
GO:0004617	molecular_function:phosphoglycerate_dehydrogenase_activity	Solyc01g095060 Solyc01g109610 Solyc03g112070 Solyc03g112075 Solyc03g123830 Solyc04g080300 Solyc10g011980 Solyc10g049890 Solyc11g020060 Solyc12g089140
GO:0004618	molecular_function:phosphoglycerate_kinase_activity	Solyc07g066600 Solyc07g066610 Solyc09g008130
GO:0004619	molecular_function:phosphoglycerate_mutase_activity	Solyc01g098580 Solyc04g054820 Solyc04g072800 Solyc06g005370 Solyc07g044840 Solyc10g045430 Solyc12g096190
GO:0004620	molecular_function:phospholipase_activity	Solyc00g056680 Solyc01g008320 Solyc01g008780 Solyc01g008790 Solyc01g020100 Solyc01g065720 Solyc01g079600 Solyc01g090220 Solyc01g091910 Solyc01g095720 Solyc01g100020 Solyc01g103900 Solyc01g103910 Solyc02g014470 Solyc02g061850 Solyc02g065090 Solyc02g065100 Solyc02g068920 Solyc02g076990 Solyc02g077000 Solyc02g077010 Solyc02g077020 Solyc02g077030 Solyc02g077100 Solyc02g077110 Solyc02g077140 Solyc02g0…
GO:0004622	molecular_function:lysophospholipase_activity	Solyc03g119980
GO:0004623	molecular_function:phospholipase_A2_activity	Solyc01g008780 Solyc07g014730 Solyc07g032170 Solyc07g032180 Solyc07g032220 Solyc11g012070
GO:0004629	molecular_function:phospholipase_C_activity	Solyc01g008790 Solyc03g019670 Solyc03g096070 Solyc05g052760 Solyc06g007120 Solyc06g051620 Solyc06g051630 Solyc06g082000 Solyc08g080650 Solyc09g020190 Solyc09g075420 Solyc10g076710
GO:0004630	molecular_function:phospholipase_D_activity	Solyc01g065720 Solyc01g091910 Solyc01g100020 Solyc01g103900 Solyc01g103910 Solyc02g061850 Solyc02g083340 Solyc03g116620 Solyc03g121470 Solyc04g051140 Solyc04g082000 Solyc06g068090 Solyc08g045740 Solyc08g066790 Solyc08g066800 Solyc08g080130 Solyc10g017650 Solyc10g017655 Solyc10g024370 Solyc12g011170
GO:0004631	molecular_function:phosphomevalonate_kinase_activity	Solyc06g066310 Solyc08g076140
GO:0004632	molecular_function:phosphopantothenate--cysteine_ligase_activity	Solyc04g072480 Solyc10g011840 Solyc12g056840
GO:0004633	molecular_function:phosphopantothenoylcysteine_decarboxylase_activity	Solyc08g080920 Solyc12g056270
GO:0004634	molecular_function:phosphopyruvate_hydratase_activity	Solyc02g150124 Solyc03g114500 Solyc06g076650 Solyc06g076655 Solyc06g076665 Solyc09g009020 Solyc10g045050 Solyc10g085550 Solyc10g085555
GO:0004635	molecular_function:phosphoribosyl-AMP_cyclohydrolase_activity	Solyc10g005930
GO:0004636	molecular_function:phosphoribosyl-ATP_diphosphatase_activity	Solyc10g005930
GO:0004637	molecular_function:phosphoribosylamine-glycine_ligase_activity	Solyc01g103440 Solyc01g103450 Solyc04g058090
GO:0004638	molecular_function:phosphoribosylaminoimidazole_carboxylase_activity	Solyc11g006340
GO:0004639	molecular_function:phosphoribosylaminoimidazolesuccinocarboxamide_synthase_activity	Solyc01g081300
GO:0004640	molecular_function:phosphoribosylanthranilate_isomerase_activity	Solyc02g076760 Solyc03g111850 Solyc06g051410
GO:0004641	molecular_function:phosphoribosylformylglycinamidine_cyclo-ligase_activity	Solyc04g058090
GO:0004642	molecular_function:phosphoribosylformylglycinamidine_synthase_activity	Solyc01g107270 Solyc02g076720
GO:0004643	molecular_function:phosphoribosylaminoimidazolecarboxamide_formyltransferase_activity	Solyc08g075160
GO:0004644	molecular_function:phosphoribosylglycinamide_formyltransferase_activity	Solyc11g012100
GO:0004645	molecular_function:1,4-alpha-oligoglucan_phosphorylase_activity	Solyc02g077680 Solyc02g091510 Solyc03g065340 Solyc05g012510 Solyc06g073320 Solyc09g031970
GO:0004648	molecular_function:O-phospho-L-serine:2-oxoglutarate_aminotransferase_activity	Solyc02g082830
GO:0004649	molecular_function:poly(ADP-ribose)_glycohydrolase_activity	Solyc12g017920 Solyc12g096600 Solyc12g096610
GO:0004650	molecular_function:polygalacturonase_activity	Solyc01g009640 Solyc01g066070 Solyc01g079130 Solyc01g087280 Solyc01g094970 Solyc01g100980 Solyc02g032090 Solyc02g067630 Solyc02g067640 Solyc02g067650 Solyc02g068400 Solyc02g068410 Solyc02g069480 Solyc03g007940 Solyc03g007950 Solyc03g051770 Solyc03g051780 Solyc03g113230 Solyc03g116500 Solyc03g116580 Solyc03g117750 Solyc04g008230 Solyc04g015530 Solyc04g025440 Solyc05g005040 Solyc05g005170 Solyc05g0…
GO:0004651	molecular_function:polynucleotide_5'-phosphatase_activity	Solyc09g011930 Solyc09g065010 Solyc11g040180
GO:0004652	molecular_function:polynucleotide_adenylyltransferase_activity	Solyc01g058260 Solyc01g090860 Solyc05g008630 Solyc05g008633 Solyc06g066460 Solyc06g066470 Solyc06g066473 Solyc06g066477 Solyc08g066200 Solyc10g006990 Solyc11g018770 Solyc11g018810 Solyc12g095890 Solyc12g099180
GO:0004654	molecular_function:polyribonucleotide_nucleotidyltransferase_activity	Solyc02g086600 Solyc08g066120 Solyc08g066140
GO:0004655	molecular_function:porphobilinogen_synthase_activity	Solyc08g069030
GO:0004656	molecular_function:procollagen-proline_4-dioxygenase_activity	Solyc01g080530 Solyc02g064750 Solyc02g067530 Solyc02g083390 Solyc02g087490 Solyc02g087500 Solyc02g092710 Solyc03g006820 Solyc03g025500 Solyc03g033320 Solyc04g081930 Solyc06g054490 Solyc11g005200
GO:0004657	molecular_function:proline_dehydrogenase_activity	Solyc02g089620 Solyc02g089630
GO:0004659	molecular_function:prenyltransferase_activity	Solyc01g005940 Solyc01g080860 Solyc01g105460 Solyc01g110290 Solyc01g111410 Solyc02g081330 Solyc02g085700 Solyc02g085710 Solyc02g085720 Solyc02g086870 Solyc03g025560 Solyc03g031860 Solyc03g051810 Solyc03g114300 Solyc03g118570 Solyc04g076430 Solyc04g079960 Solyc05g054520 Solyc06g059990 Solyc06g060810 Solyc06g073390 Solyc06g076910 Solyc06g076920 Solyc07g017770 Solyc07g061990 Solyc07g064660 Solyc08g0…
GO:0004660	molecular_function:protein_farnesyltransferase_activity	Solyc02g086870 Solyc06g073390
GO:0004661	molecular_function:protein_geranylgeranyltransferase_activity	Solyc03g118570 Solyc04g076430 Solyc05g054520 Solyc06g073390 Solyc12g040810
GO:0004662	molecular_function:CAAX-protein_geranylgeranyltransferase_activity	Solyc05g054520 Solyc06g073390
GO:0004663	molecular_function:Rab_geranylgeranyltransferase_activity	Solyc03g118570 Solyc04g076430 Solyc12g040810
GO:0004664	molecular_function:prephenate_dehydratase_activity	Solyc02g080620 Solyc06g074530 Solyc11g066890 Solyc11g072520
GO:0004665	molecular_function:prephenate_dehydrogenase_(NADP+)_activity	Solyc06g050630 Solyc07g007590 Solyc09g011870
GO:0004668	molecular_function:protein-arginine_deiminase_activity	Solyc12g038970
GO:0004671	molecular_function:protein_C-terminal_S-isoprenylcysteine_carboxyl_O-methyltransferase_activity	Solyc01g057852 Solyc04g009010 Solyc05g024325
GO:0004672	molecular_function:protein_kinase_activity	Solyc00g007100 Solyc00g020940 Solyc00g055960 Solyc00g153680 Solyc01g005030 Solyc01g006120 Solyc01g006160 Solyc01g006520 Solyc01g006530 Solyc01g006590 Solyc01g006730 Solyc01g006840 Solyc01g007120 Solyc01g007130 Solyc01g007960 Solyc01g007970 Solyc01g007980 Solyc01g007990 Solyc01g008140 Solyc01g008440 Solyc01g008500 Solyc01g008570 Solyc01g008740 Solyc01g008840 Solyc01g008850 Solyc01g008860 Solyc01g0…
GO:0004673	molecular_function:protein_histidine_kinase_activity	Solyc00g055960 Solyc01g059870 Solyc02g071260 Solyc02g083670 Solyc03g123450 Solyc04g008110 Solyc04g025660 Solyc04g049990 Solyc04g064840 Solyc05g013670 Solyc05g015610 Solyc05g053410 Solyc05g055070 Solyc06g036450 Solyc06g051610 Solyc06g053710 Solyc07g045480 Solyc07g047770 Solyc07g056580 Solyc08g068360 Solyc08g068960 Solyc09g008720 Solyc09g011680 Solyc09g065310 Solyc09g075440 Solyc09g082910 Solyc09g0…
GO:0004674	molecular_function:protein_serine/threonine_kinase_activity	Solyc00g007100 Solyc00g020940 Solyc00g153680 Solyc01g005030 Solyc01g006120 Solyc01g006520 Solyc01g006530 Solyc01g006590 Solyc01g006730 Solyc01g006840 Solyc01g007120 Solyc01g007130 Solyc01g007960 Solyc01g007970 Solyc01g007980 Solyc01g007990 Solyc01g008140 Solyc01g008440 Solyc01g008500 Solyc01g008740 Solyc01g008840 Solyc01g008850 Solyc01g009040 Solyc01g009300 Solyc01g010660 Solyc01g010780 Solyc01g0…
GO:0004675	molecular_function:transmembrane_receptor_protein_serine/threonine_kinase_activity	Solyc01g007960 Solyc01g102700 Solyc01g104970 Solyc01g106160 Solyc02g068300 Solyc02g078170 Solyc03g007050 Solyc03g031980 Solyc03g043710 Solyc03g080060 Solyc03g112310 Solyc04g071000 Solyc04g072570 Solyc05g023760 Solyc05g053010 Solyc07g026800 Solyc07g065610 Solyc09g005000 Solyc09g007510 Solyc09g011060 Solyc09g011070 Solyc09g011980 Solyc09g011990 Solyc09g012000 Solyc09g091990 Solyc10g047140 Solyc10g0…
GO:0004676	molecular_function:3-phosphoinositide-dependent_protein_kinase_activity	Solyc11g007760
GO:0004683	molecular_function:calmodulin-dependent_protein_kinase_activity	Solyc01g006730 Solyc01g006840 Solyc01g008440 Solyc01g008740 Solyc01g081297 Solyc01g096350 Solyc01g096820 Solyc01g105670 Solyc01g108400 Solyc01g112250 Solyc02g032820 Solyc02g065070 Solyc02g083850 Solyc02g090510 Solyc03g026340 Solyc03g026345 Solyc03g031670 Solyc03g033540 Solyc03g082500 Solyc03g113390 Solyc04g009800 Solyc04g009900 Solyc04g009910 Solyc04g025460 Solyc04g049100 Solyc04g049160 Solyc04g0…
GO:0004690	molecular_function:cyclic_nucleotide-dependent_protein_kinase_activity	Solyc05g018300
GO:0004691	molecular_function:cAMP-dependent_protein_kinase_activity	Solyc05g018300 Solyc11g007760
GO:0004693	molecular_function:cyclin-dependent_protein_serine/threonine_kinase_activity	Solyc00g020940 Solyc01g009040 Solyc01g067640 Solyc01g098160 Solyc01g098350 Solyc01g099310 Solyc01g103350 Solyc01g107730 Solyc02g061650 Solyc02g061730 Solyc02g064860 Solyc02g064910 Solyc02g079370 Solyc02g082820 Solyc02g084750 Solyc02g088340 Solyc02g092980 Solyc03g006670 Solyc03g032190 Solyc03g059030 Solyc03g083420 Solyc03g097690 Solyc03g120440 Solyc04g008070 Solyc04g049530 Solyc04g051460 Solyc04g0…
GO:0004694	molecular_function:eukaryotic_translation_initiation_factor_2alpha_kinase_activity	Solyc11g044960 Solyc11g044965 Solyc11g044980
GO:0004697	molecular_function:protein_kinase_C_activity	Solyc10g079130
GO:0004698	molecular_function:calcium-dependent_protein_kinase_C_activity	Solyc10g079130
GO:0004707	molecular_function:MAP_kinase_activity	Solyc01g080240 Solyc01g094960 Solyc02g084870 Solyc03g019850 Solyc04g007710 Solyc04g080730 Solyc05g008020 Solyc05g049970 Solyc06g005170 Solyc06g068990 Solyc07g056350 Solyc07g062080 Solyc08g014420 Solyc08g081490 Solyc08g081495 Solyc10g007500 Solyc11g072630 Solyc12g019460 Solyc12g040680
GO:0004708	molecular_function:MAP_kinase_kinase_activity	Solyc02g090970 Solyc03g019850 Solyc03g097920 Solyc03g119490 Solyc03g123800 Solyc03g160280 Solyc12g009020
GO:0004709	molecular_function:MAP_kinase_kinase_kinase_activity	Solyc01g005030 Solyc01g010950 Solyc01g059860 Solyc01g079750 Solyc01g097840 Solyc01g097980 Solyc01g098980 Solyc01g103240 Solyc01g104530 Solyc01g111880 Solyc02g031860 Solyc02g064930 Solyc02g064980 Solyc02g065110 Solyc02g076780 Solyc02g078140 Solyc02g087590 Solyc02g090430 Solyc02g090970 Solyc02g090980 Solyc02g090990 Solyc02g093410 Solyc03g006400 Solyc03g025360 Solyc03g112140 Solyc03g114310 Solyc03g1…
GO:0004712	molecular_function:protein_serine/threonine/tyrosine_kinase_activity	Solyc02g090970 Solyc03g019850 Solyc03g097920 Solyc03g119490 Solyc03g123800 Solyc09g090250 Solyc10g055720 Solyc11g013235 Solyc11g013240 Solyc12g009020
GO:0004713	molecular_function:protein_tyrosine_kinase_activity	Solyc01g096350 Solyc01g096690 Solyc01g108400 Solyc02g021180 Solyc02g068370 Solyc02g089550 Solyc03g006720 Solyc03g031550 Solyc03g059080 Solyc03g082500 Solyc03g097350 Solyc03g097355 Solyc03g098150 Solyc04g026210 Solyc04g063370 Solyc04g074000 Solyc04g074020 Solyc04g074050 Solyc04g079690 Solyc06g051500 Solyc06g051510 Solyc06g071810 Solyc06g072340 Solyc07g042680 Solyc07g062170 Solyc09g074830 Solyc09g0…
GO:0004714	molecular_function:transmembrane_receptor_protein_tyrosine_kinase_activity	Solyc01g059910 Solyc01g094920 Solyc01g109950 Solyc02g014030 Solyc02g021780 Solyc02g069970 Solyc02g089090 Solyc02g150103 Solyc03g044160 Solyc03g059070 Solyc03g115710 Solyc04g150137 Solyc05g013300 Solyc05g013310 Solyc05g013320 Solyc05g054680 Solyc05g054860 Solyc05g160140 Solyc06g005230 Solyc06g009540 Solyc06g009550 Solyc07g008400 Solyc07g063480 Solyc09g015830 Solyc09g015840 Solyc10g006870 Solyc10g0…
GO:0004719	molecular_function:protein-L-isoaspartate_(D-aspartate)_O-methyltransferase_activity	Solyc03g111830
GO:0004721	molecular_function:phosphoprotein_phosphatase_activity	Solyc00g006490 Solyc00g055960 Solyc00g185750 Solyc01g005340 Solyc01g005950 Solyc01g008280 Solyc01g009280 Solyc01g009610 Solyc01g011340 Solyc01g034020 Solyc01g056690 Solyc01g058590 Solyc01g060080 Solyc01g066870 Solyc01g067980 Solyc01g068000 Solyc01g068590 Solyc01g073650 Solyc01g079720 Solyc01g080040 Solyc01g080400 Solyc01g081000 Solyc01g087460 Solyc01g088740 Solyc01g094230 Solyc01g095050 Solyc01g0…
GO:0004722	molecular_function:protein_serine/threonine_phosphatase_activity	Solyc01g005950 Solyc01g009280 Solyc01g011340 Solyc01g034020 Solyc01g056690 Solyc01g065700 Solyc01g066870 Solyc01g067980 Solyc01g068000 Solyc01g073650 Solyc01g079720 Solyc01g080400 Solyc01g081000 Solyc01g087460 Solyc01g088740 Solyc01g094230 Solyc01g095700 Solyc01g099860 Solyc01g100040 Solyc01g100110 Solyc01g101010 Solyc01g103850 Solyc01g105020 Solyc01g105280 Solyc01g107300 Solyc01g111730 Solyc02g0…
GO:0004725	molecular_function:protein_tyrosine_phosphatase_activity	Solyc01g008280 Solyc01g068590 Solyc01g097140 Solyc01g107750 Solyc02g093000 Solyc03g013310 Solyc03g118350 Solyc04g056340 Solyc05g013750 Solyc05g054700 Solyc05g055740 Solyc06g065480 Solyc06g066760 Solyc07g049410 Solyc07g049560 Solyc08g077090 Solyc08g078270 Solyc09g009170 Solyc09g011930 Solyc10g039280 Solyc11g011970 Solyc11g016990 Solyc11g040180 Solyc11g067060 Solyc12g005990 Solyc12g008620 Solyc12g0…
GO:0004729	molecular_function:oxygen-dependent_protoporphyrinogen_oxidase_activity	Solyc01g079090 Solyc03g005080 Solyc07g020990
GO:0004730	molecular_function:pseudouridylate_synthase_activity	Solyc11g033260
GO:0004731	molecular_function:purine-nucleoside_phosphorylase_activity	Solyc00g126430
GO:0004733	molecular_function:pyridoxamine-phosphate_oxidase_activity	Solyc03g113770 Solyc03g113780 Solyc05g050530
GO:0004735	molecular_function:pyrroline-5-carboxylate_reductase_activity	Solyc02g068640
GO:0004737	molecular_function:pyruvate_decarboxylase_activity	Solyc02g077240 Solyc03g044330 Solyc06g059880 Solyc06g082130 Solyc07g061940 Solyc09g005110 Solyc10g076510
GO:0004738	molecular_function:pyruvate_dehydrogenase_activity	Solyc01g028900 Solyc03g097675 Solyc03g097680 Solyc04g005080 Solyc04g008590 Solyc05g006520 Solyc05g024160 Solyc06g072580 Solyc07g042913 Solyc07g042915 Solyc07g042917 Solyc07g042927 Solyc08g016750 Solyc12g009400 Solyc12g009410
GO:0004739	molecular_function:pyruvate_dehydrogenase_(acetyl-transferring)_activity	Solyc01g028900 Solyc03g097675 Solyc03g097680 Solyc04g005080 Solyc04g008590 Solyc05g006520 Solyc05g024160 Solyc06g072580 Solyc07g042913 Solyc07g042915 Solyc07g042917 Solyc07g042927 Solyc08g016750 Solyc12g009400 Solyc12g009410
GO:0004740	molecular_function:pyruvate_dehydrogenase_(acetyl-transferring)_kinase_activity	Solyc01g057210 Solyc12g098930
GO:0004742	molecular_function:dihydrolipoyllysine-residue_acetyltransferase_activity	Solyc05g009530 Solyc07g006790 Solyc11g017250
GO:0004743	molecular_function:pyruvate_kinase_activity	Solyc01g049650 Solyc01g106780 Solyc03g007810 Solyc04g008740 Solyc06g051930 Solyc06g160230 Solyc08g077180 Solyc09g008840 Solyc09g082970 Solyc10g008100 Solyc10g083720 Solyc11g007690 Solyc12g099660
GO:0004746	molecular_function:riboflavin_synthase_activity	Solyc07g054190
GO:0004747	molecular_function:ribokinase_activity	Solyc07g062070
GO:0004748	molecular_function:ribonucleoside-diphosphate_reductase_activity,_thioredoxin_disulfide_as_acceptor	Solyc00g127550 Solyc00g127560 Solyc01g080210 Solyc04g012060 Solyc04g051350
GO:0004749	molecular_function:ribose_phosphate_diphosphokinase_activity	Solyc04g039620 Solyc04g039650 Solyc06g061040 Solyc07g056330 Solyc08g077200 Solyc10g007760 Solyc10g024410
GO:0004750	molecular_function:ribulose-phosphate_3-epimerase_activity	Solyc03g115820 Solyc05g007260
GO:0004751	molecular_function:ribose-5-phosphate_isomerase_activity	Solyc01g097460 Solyc02g069620 Solyc04g047740 Solyc05g008370 Solyc09g059710 Solyc09g059720
GO:0004753	molecular_function:saccharopine_dehydrogenase_activity	Solyc07g017610 Solyc07g017675 Solyc07g017680
GO:0004758	molecular_function:serine_C-palmitoyltransferase_activity	Solyc03g098220 Solyc04g024910 Solyc06g030590 Solyc06g072320 Solyc08g066020 Solyc11g019950 Solyc11g019960
GO:0004760	molecular_function:serine-pyruvate_transaminase_activity	Solyc12g099930
GO:0004764	molecular_function:shikimate_3-dehydrogenase_(NADP+)_activity	Solyc00g050030 Solyc01g067750 Solyc06g084460 Solyc10g038080
GO:0004765	molecular_function:shikimate_kinase_activity	Solyc02g094420 Solyc04g051860 Solyc08g076410
GO:0004766	molecular_function:spermidine_synthase_activity	Solyc03g007240 Solyc04g026030 Solyc05g005710 Solyc06g053510 Solyc06g053520 Solyc08g014310
GO:0004768	molecular_function:stearoyl-CoA_9-desaturase_activity	Solyc06g053480
GO:0004769	molecular_function:steroid_delta-isomerase_activity	Solyc06g082980
GO:0004772	molecular_function:sterol_O-acyltransferase_activity	Solyc11g012260
GO:0004774	molecular_function:succinate-CoA_ligase_activity	Solyc01g007910 Solyc02g005350 Solyc06g083790
GO:0004775	molecular_function:succinate-CoA_ligase_(ADP-forming)_activity	Solyc01g007910 Solyc02g005350 Solyc06g083790
GO:0004776	molecular_function:succinate-CoA_ligase_(GDP-forming)_activity	Solyc01g007910 Solyc02g005350 Solyc06g083790
GO:0004777	molecular_function:succinate-semialdehyde_dehydrogenase_(NAD+)_activity	Solyc09g090700
GO:0004779	molecular_function:sulfate_adenylyltransferase_activity	Solyc03g005250 Solyc03g005260 Solyc08g007380 Solyc09g082860
GO:0004780	molecular_function:sulfate_adenylyltransferase_(ADP)_activity	Solyc08g007380
GO:0004781	molecular_function:sulfate_adenylyltransferase_(ATP)_activity	Solyc03g005250 Solyc03g005260 Solyc09g082860
GO:0004784	molecular_function:superoxide_dismutase_activity	Solyc01g067740 Solyc02g021140 Solyc03g062890 Solyc03g095180 Solyc06g048410 Solyc06g048420 Solyc06g049080 Solyc08g079830 Solyc11g066390
GO:0004788	molecular_function:thiamine_diphosphokinase_activity	Solyc09g074970 Solyc09g074990
GO:0004789	molecular_function:thiamine-phosphate_diphosphorylase_activity	Solyc01g103950
GO:0004791	molecular_function:thioredoxin-disulfide_reductase_activity	Solyc02g082250 Solyc03g032000 Solyc04g016010 Solyc04g081900 Solyc05g005460 Solyc05g005470 Solyc09g005580 Solyc09g005590 Solyc09g065900 Solyc09g091840 Solyc10g080080
GO:0004792	molecular_function:thiosulfate_sulfurtransferase_activity	Solyc01g020430 Solyc02g078990 Solyc02g083280 Solyc02g083730 Solyc06g009850 Solyc06g009860 Solyc07g064850 Solyc07g066580
GO:0004793	molecular_function:threonine_aldolase_activity	Solyc04g009960
GO:0004794	molecular_function:L-threonine_ammonia-lyase_activity	Solyc09g008670 Solyc10g083540 Solyc10g083760 Solyc10g086160
GO:0004795	molecular_function:threonine_synthase_activity	Solyc03g121910 Solyc06g062840 Solyc06g062845
GO:0004797	molecular_function:thymidine_kinase_activity	Solyc11g012480 Solyc11g065760
GO:0004798	molecular_function:thymidylate_kinase_activity	Solyc07g048010
GO:0004799	molecular_function:thymidylate_synthase_activity	Solyc01g109830
GO:0004801	molecular_function:transaldolase_activity	Solyc08g079070 Solyc11g033284 Solyc11g033288
GO:0004802	molecular_function:transketolase_activity	Solyc01g018020 Solyc05g050950 Solyc05g050960 Solyc05g050970 Solyc10g018300
GO:0004803	molecular_function:transposase_activity	Solyc01g100103
GO:0004805	molecular_function:trehalose-phosphatase_activity	Solyc01g005210 Solyc02g071590 Solyc02g072150 Solyc03g007290 Solyc03g083960 Solyc04g025940 Solyc04g054930 Solyc04g072920 Solyc04g082550 Solyc05g005750 Solyc05g051880 Solyc06g060600 Solyc07g006500 Solyc07g055300 Solyc07g062140 Solyc08g076650 Solyc08g079060 Solyc10g007950 Solyc10g046770
GO:0004806	molecular_function:triglyceride_lipase_activity	Solyc01g104310 Solyc02g090920 Solyc02g090930 Solyc02g090940 Solyc03g123750 Solyc04g078800 Solyc06g060870 Solyc09g098460 Solyc10g079410 Solyc10g079770 Solyc11g032200 Solyc11g065530 Solyc12g055730 Solyc12g088800
GO:0004807	molecular_function:triose-phosphate_isomerase_activity	Solyc01g111120 Solyc04g011510 Solyc06g005490 Solyc10g054870
GO:0004809	molecular_function:tRNA_(guanine-N2-)-methyltransferase_activity	Solyc02g089175 Solyc03g070400 Solyc03g070410 Solyc06g049090 Solyc10g047110 Solyc10g047120
GO:0004810	molecular_function:tRNA_adenylyltransferase_activity	Solyc11g018770 Solyc11g018810
GO:0004812	molecular_function:aminoacyl-tRNA_ligase_activity	Solyc01g005540 Solyc01g008310 Solyc01g080810 Solyc01g090200 Solyc01g096870 Solyc01g098870 Solyc01g098880 Solyc01g102410 Solyc01g102800 Solyc01g106740 Solyc01g109360 Solyc01g111990 Solyc01g112290 Solyc02g065300 Solyc02g069140 Solyc02g080990 Solyc02g090860 Solyc03g019940 Solyc03g097280 Solyc03g097290 Solyc03g117330 Solyc03g118170 Solyc03g119270 Solyc03g119280 Solyc04g074630 Solyc04g076390 Solyc04g0…
GO:0004813	molecular_function:alanine-tRNA_ligase_activity	Solyc01g111990 Solyc03g097280 Solyc03g097290
GO:0004814	molecular_function:arginine-tRNA_ligase_activity	Solyc01g090200 Solyc12g008570
GO:0004815	molecular_function:aspartate-tRNA_ligase_activity	Solyc01g106740 Solyc05g056250
GO:0004816	molecular_function:asparagine-tRNA_ligase_activity	Solyc03g019940 Solyc09g057950 Solyc10g080710
GO:0004817	molecular_function:cysteine-tRNA_ligase_activity	Solyc04g076390 Solyc05g009190
GO:0004818	molecular_function:glutamate-tRNA_ligase_activity	Solyc01g102410 Solyc01g112290
GO:0004819	molecular_function:glutamine-tRNA_ligase_activity	Solyc01g102410 Solyc05g009220
GO:0004820	molecular_function:glycine-tRNA_ligase_activity	Solyc01g090200 Solyc03g118170 Solyc11g039830
GO:0004821	molecular_function:histidine-tRNA_ligase_activity	Solyc01g102800 Solyc03g119270 Solyc03g119280 Solyc11g044950 Solyc11g044960
GO:0004822	molecular_function:isoleucine-tRNA_ligase_activity	Solyc01g080810 Solyc11g012140
GO:0004823	molecular_function:leucine-tRNA_ligase_activity	Solyc02g065300 Solyc02g069140 Solyc02g080990
GO:0004824	molecular_function:lysine-tRNA_ligase_activity	Solyc01g005540 Solyc06g050400 Solyc06g073330 Solyc07g019620 Solyc10g076600 Solyc10g076610 Solyc11g020030 Solyc12g044690
GO:0004825	molecular_function:methionine-tRNA_ligase_activity	Solyc05g054600 Solyc07g008950
GO:0004826	molecular_function:phenylalanine-tRNA_ligase_activity	Solyc01g008310 Solyc02g090860 Solyc05g056255 Solyc05g056260 Solyc10g007060 Solyc10g007065
GO:0004827	molecular_function:proline-tRNA_ligase_activity	Solyc01g096870 Solyc03g117330 Solyc06g068320
GO:0004828	molecular_function:serine-tRNA_ligase_activity	Solyc01g098870 Solyc01g098880 Solyc04g074630 Solyc04g079870
GO:0004829	molecular_function:threonine-tRNA_ligase_activity	Solyc05g005800 Solyc07g048080 Solyc07g064750 Solyc08g074550
GO:0004830	molecular_function:tryptophan-tRNA_ligase_activity	Solyc08g074410 Solyc12g095850
GO:0004831	molecular_function:tyrosine-tRNA_ligase_activity	Solyc01g109360 Solyc07g008530
GO:0004832	molecular_function:valine-tRNA_ligase_activity	Solyc09g007540 Solyc12g019095 Solyc12g019100 Solyc12g019110
GO:0004834	molecular_function:tryptophan_synthase_activity	Solyc01g098550 Solyc05g046350 Solyc07g064280 Solyc10g005320 Solyc10g006400 Solyc10g018380 Solyc10g018390 Solyc12g096190
GO:0004837	molecular_function:tyrosine_decarboxylase_activity	Solyc03g044120 Solyc07g054280 Solyc07g054860
GO:0004838	molecular_function:L-tyrosine:2-oxoglutarate_aminotransferase_activity	Solyc01g017610 Solyc05g031600 Solyc07g053710 Solyc07g053720 Solyc10g007110 Solyc10g008200 Solyc12g088000 Solyc12g096240
GO:0004839	molecular_function:ubiquitin_activating_enzyme_activity	Solyc06g007320 Solyc09g018450 Solyc09g047840
GO:0004842	molecular_function:ubiquitin-protein_transferase_activity	Solyc00g024160 Solyc00g171710 Solyc01g005160 Solyc01g005650 Solyc01g005840 Solyc01g006040 Solyc01g006190 Solyc01g006210 Solyc01g006810 Solyc01g007000 Solyc01g007010 Solyc01g007020 Solyc01g007030 Solyc01g007040 Solyc01g007050 Solyc01g009000 Solyc01g009320 Solyc01g009330 Solyc01g010820 Solyc01g010880 Solyc01g014230 Solyc01g020110 Solyc01g020113 Solyc01g021685 Solyc01g021690 Solyc01g044307 Solyc01g0…
GO:0004843	molecular_function:thiol-dependent_deubiquitinase	Solyc01g060280 Solyc01g068240 Solyc01g091715 Solyc01g105240 Solyc02g005000 Solyc02g005600 Solyc02g068480 Solyc03g044370 Solyc03g078390 Solyc03g113370 Solyc03g119330 Solyc04g024710 Solyc04g045480 Solyc04g051400 Solyc04g051410 Solyc04g053080 Solyc04g056290 Solyc04g071320 Solyc04g076210 Solyc04g079200 Solyc05g016250 Solyc05g053690 Solyc05g055090 Solyc06g060850 Solyc06g067990 Solyc06g071120 Solyc06g0…
GO:0004844	molecular_function:uracil_DNA_N-glycosylase_activity	Solyc02g021060
GO:0004845	molecular_function:uracil_phosphoribosyltransferase_activity	Solyc02g067880 Solyc03g063860 Solyc06g065570 Solyc06g065580 Solyc07g065900 Solyc09g011300 Solyc10g005880
GO:0004846	molecular_function:urate_oxidase_activity	Solyc11g006550
GO:0004848	molecular_function:ureidoglycolate_hydrolase_activity	Solyc09g083410 Solyc10g005830
GO:0004849	molecular_function:uridine_kinase_activity	Solyc02g067880 Solyc06g065570 Solyc06g065580 Solyc07g065900 Solyc10g005880
GO:0004851	molecular_function:uroporphyrin-III_C-methyltransferase_activity	Solyc01g086650
GO:0004852	molecular_function:uroporphyrinogen-III_synthase_activity	Solyc02g068350 Solyc04g079320
GO:0004853	molecular_function:uroporphyrinogen_decarboxylase_activity	Solyc06g048730 Solyc10g007320
GO:0004854	molecular_function:xanthine_dehydrogenase_activity	Solyc11g065920 Solyc11g065930
GO:0004856	molecular_function:xylulokinase_activity	Solyc04g077030 Solyc04g077040 Solyc11g042950
GO:0004857	molecular_function:enzyme_inhibitor_activity	Solyc00g007450 Solyc00g023470 Solyc00g170510 Solyc01g009020 Solyc01g009610 Solyc01g057220 Solyc01g059940 Solyc01g065710 Solyc01g066360 Solyc01g066390 Solyc01g066400 Solyc01g066410 Solyc01g066420 Solyc01g067410 Solyc01g067417 Solyc01g067420 Solyc01g068120 Solyc01g088575 Solyc01g088580 Solyc01g088590 Solyc01g090130 Solyc01g091050 Solyc01g091060 Solyc01g091070 Solyc01g091100 Solyc01g091110 Solyc01g0…
GO:0004860	molecular_function:protein_kinase_inhibitor_activity	Solyc01g107610 Solyc01g108610 Solyc02g063070 Solyc02g090680 Solyc03g044480 Solyc04g079110 Solyc09g061280 Solyc09g091780 Solyc12g098310
GO:0004861	molecular_function:cyclin-dependent_protein_serine/threonine_kinase_inhibitor_activity	Solyc01g108610 Solyc02g090680 Solyc03g044480 Solyc09g061280 Solyc09g091780 Solyc12g098310
GO:0004864	molecular_function:protein_phosphatase_inhibitor_activity	Solyc01g009610 Solyc01g095050 Solyc01g095700 Solyc02g076770 Solyc03g007310 Solyc03g007320 Solyc03g025980 Solyc03g095780 Solyc03g117450 Solyc03g117460 Solyc05g005520 Solyc05g005865 Solyc05g007800 Solyc05g043230 Solyc05g052420 Solyc05g054380 Solyc06g007860 Solyc06g050500 Solyc06g061180 Solyc06g065290 Solyc07g005370 Solyc07g005380 Solyc08g065410 Solyc08g066420 Solyc08g066430 Solyc08g076960 Solyc08g0…
GO:0004865	molecular_function:protein_serine/threonine_phosphatase_inhibitor_activity	Solyc06g065290
GO:0004866	molecular_function:endopeptidase_inhibitor_activity	Solyc01g009020 Solyc01g108380 Solyc01g108390 Solyc02g067240 Solyc03g019690 Solyc03g020010 Solyc03g020030 Solyc03g020040 Solyc03g020050 Solyc03g020060 Solyc03g020070 Solyc03g020080 Solyc03g031895 Solyc03g080040 Solyc03g097270 Solyc03g098670 Solyc03g098680 Solyc03g098700 Solyc03g098710 Solyc03g098720 Solyc03g098730 Solyc03g098740 Solyc03g098760 Solyc03g098780 Solyc03g098790 Solyc03g098795 Solyc04g0…
GO:0004867	molecular_function:serine-type_endopeptidase_inhibitor_activity	Solyc01g108380 Solyc01g108390 Solyc03g020010 Solyc03g020030 Solyc03g020040 Solyc03g020050 Solyc03g020060 Solyc03g020070 Solyc03g020080 Solyc03g031895 Solyc03g080040 Solyc03g098795 Solyc04g079370 Solyc04g079440 Solyc04g079450 Solyc04g079460 Solyc04g079470 Solyc04g079480 Solyc04g079490 Solyc04g150171 Solyc06g061210 Solyc06g065073 Solyc06g065077 Solyc06g069400 Solyc06g073020 Solyc07g054720 Solyc08g0…
GO:0004869	molecular_function:cysteine-type_endopeptidase_inhibitor_activity	Solyc01g009020 Solyc02g067240 Solyc03g097270 Solyc04g014775 Solyc04g014780 Solyc04g014790 Solyc04g079440 Solyc05g054120 Solyc06g073587 Solyc06g150133 Solyc09g010740 Solyc09g097850 Solyc11g012380 Solyc11g012385 Solyc12g098607 Solyc12g099655
GO:0004888	molecular_function:transmembrane_signaling_receptor_activity	Solyc01g007960 Solyc01g068180 Solyc01g098210 Solyc01g098220 Solyc01g098410 Solyc01g098420 Solyc01g102700 Solyc01g104970 Solyc01g106160 Solyc02g068300 Solyc02g078170 Solyc02g081040 Solyc02g081050 Solyc02g082480 Solyc02g083670 Solyc02g150146 Solyc03g007050 Solyc03g031980 Solyc03g043710 Solyc03g080060 Solyc03g112310 Solyc03g121050 Solyc03g123780 Solyc04g008110 Solyc04g071000 Solyc04g072570 Solyc04g0…
GO:0004896	molecular_function:cytokine_receptor_activity	Solyc01g068180
GO:0004930	molecular_function:G_protein-coupled_receptor_activity	Solyc01g098210 Solyc01g098220 Solyc05g014160 Solyc05g045650 Solyc06g069490 Solyc07g052400 Solyc08g061260 Solyc09g011990 Solyc09g074940
GO:0004970	molecular_function:glutamate-gated_receptor_activity	Solyc02g077290 Solyc02g082480 Solyc04g078860 Solyc04g082610 Solyc06g063170 Solyc06g063190 Solyc06g063200 Solyc06g063210 Solyc07g052390 Solyc07g052400
GO:0005034	molecular_function:osmosensor_activity	Solyc02g083670 Solyc04g008110 Solyc05g015610 Solyc07g047770
GO:0005046	molecular_function:KDEL_sequence_binding	Solyc02g072120
GO:0005047	molecular_function:signal_recognition_particle_binding	Solyc01g091580 Solyc02g062810 Solyc02g062830 Solyc02g062840 Solyc03g093970 Solyc04g048930 Solyc12g009990
GO:0005048	molecular_function:signal_sequence_binding	Solyc01g044360 Solyc01g060470 Solyc01g104070 Solyc01g104170 Solyc01g111090 Solyc01g111780 Solyc02g062810 Solyc02g062830 Solyc02g062840 Solyc02g072120 Solyc02g072130 Solyc02g090230 Solyc03g062940 Solyc03g082940 Solyc03g093970 Solyc03g116810 Solyc04g005450 Solyc04g048930 Solyc06g007770 Solyc06g007780 Solyc06g007800 Solyc06g009750 Solyc06g052030 Solyc06g053385 Solyc06g060720 Solyc06g083060 Solyc06g0…
GO:0005049	molecular_function:nuclear_export_signal_receptor_activity	Solyc01g056520 Solyc01g057520 Solyc01g096060 Solyc01g098170 Solyc03g096920 Solyc03g122370 Solyc12g027560 Solyc12g027580
GO:0005052	molecular_function:peroxisome_matrix_targeting_signal-1_binding	Solyc10g005650
GO:0005053	molecular_function:peroxisome_matrix_targeting_signal-2_binding	Solyc03g062940
GO:0005078	molecular_function:MAP-kinase_scaffold_activity	Solyc03g119040 Solyc06g069010 Solyc12g040510
GO:0005080	molecular_function:protein_kinase_C_binding	Solyc03g119040 Solyc06g069010 Solyc12g040510
GO:0005085	molecular_function:guanyl-nucleotide_exchange_factor_activity	Solyc01g010810 Solyc01g091460 Solyc01g094610 Solyc01g096990 Solyc01g098000 Solyc01g098180 Solyc01g111930 Solyc01g112340 Solyc01g112350 Solyc02g067010 Solyc02g088290 Solyc03g070470 Solyc03g119750 Solyc03g120650 Solyc04g005560 Solyc04g071040 Solyc04g082110 Solyc05g013040 Solyc06g066650 Solyc07g016150 Solyc07g032730 Solyc07g047970 Solyc08g006550 Solyc08g016050 Solyc08g016060 Solyc08g016070 Solyc08g0…
GO:0005092	molecular_function:GDP-dissociation_inhibitor_activity	Solyc01g105810 Solyc02g082730 Solyc02g091210 Solyc02g091220 Solyc03g034430 Solyc03g034440 Solyc03g150107 Solyc04g014760 Solyc05g054110 Solyc08g015860 Solyc09g072670 Solyc11g012270 Solyc12g017570 Solyc12g098650 Solyc12g098660
GO:0005093	molecular_function:Rab_GDP-dissociation_inhibitor_activity	Solyc01g105810 Solyc08g015860 Solyc12g017570
GO:0005094	molecular_function:Rho_GDP-dissociation_inhibitor_activity	Solyc04g014760 Solyc05g054110 Solyc09g072670 Solyc11g012270 Solyc12g098650 Solyc12g098660
GO:0005095	molecular_function:GTPase_inhibitor_activity	Solyc08g061220
GO:0005096	molecular_function:GTPase_activator_activity	Solyc01g008770 Solyc01g079680 Solyc01g080850 Solyc01g081070 Solyc01g091080 Solyc01g091090 Solyc01g091460 Solyc01g094610 Solyc01g096360 Solyc01g096990 Solyc01g098000 Solyc01g098180 Solyc01g101090 Solyc01g111930 Solyc01g112340 Solyc01g112350 Solyc02g014450 Solyc02g021380 Solyc02g024020 Solyc02g067010 Solyc02g071420 Solyc02g082690 Solyc02g082730 Solyc02g088290 Solyc03g005380 Solyc03g006610 Solyc03g0…
GO:0005102	molecular_function:signaling_receptor_binding	Solyc01g014100 Solyc01g080770 Solyc01g104970 Solyc01g106830 Solyc02g065040 Solyc02g077630 Solyc02g090160 Solyc02g090590 Solyc02g090600 Solyc02g090610 Solyc02g091840 Solyc02g091860 Solyc02g092110 Solyc02g092120 Solyc03g006080 Solyc03g006300 Solyc03g007050 Solyc03g044530 Solyc03g044560 Solyc03g044580 Solyc03g082470 Solyc03g083510 Solyc03g097980 Solyc03g112580 Solyc03g113870 Solyc03g114330 Solyc03g1…
GO:0005179	molecular_function:hormone_activity	Solyc02g065040 Solyc02g090590 Solyc02g090600 Solyc02g090610 Solyc03g044530 Solyc03g044560 Solyc03g044580 Solyc06g068520
GO:0005198	molecular_function:structural_molecule_activity	Solyc00g005440 Solyc00g021640 Solyc00g026875 Solyc00g180440 Solyc00g500022 Solyc00g500029 Solyc00g500030 Solyc00g500031 Solyc00g500032 Solyc00g500034 Solyc00g500035 Solyc00g500036 Solyc00g500047 Solyc00g500051 Solyc00g500055 Solyc00g500060 Solyc00g500069 Solyc00g500074 Solyc00g500075 Solyc00g500076 Solyc00g500077 Solyc00g500079 Solyc00g500080 Solyc00g500100 Solyc00g500103 Solyc00g500113 Solyc00g5…
GO:0005199	molecular_function:structural_constituent_of_cell_wall	Solyc04g071070 Solyc04g071080 Solyc04g071083 Solyc04g150160 Solyc04g150161 Solyc05g007830 Solyc09g098510 Solyc12g038700 Solyc12g098780 Solyc12g098800 Solyc12g150131
GO:0005200	molecular_function:structural_constituent_of_cytoskeleton	Solyc02g087620 Solyc02g087880 Solyc02g091870 Solyc03g025730 Solyc03g058950 Solyc03g058960 Solyc03g111380 Solyc03g118760 Solyc04g056500 Solyc04g077020 Solyc04g081490 Solyc04g150156 Solyc06g005910 Solyc06g031660 Solyc06g035970 Solyc06g076640 Solyc07g052040 Solyc08g006890 Solyc09g072597 Solyc09g090550 Solyc10g079960 Solyc10g080500 Solyc10g080940 Solyc10g085020 Solyc10g086760 Solyc11g068610 Solyc12g0…
GO:0005201	molecular_function:extracellular_matrix_structural_constituent	Solyc09g056360
GO:0005215	molecular_function:transporter_activity	Solyc00g007130 Solyc00g013180 Solyc00g014830 Solyc00g019730 Solyc00g019950 Solyc00g020040 Solyc00g021630 Solyc00g031730 Solyc00g034000 Solyc00g042130 Solyc00g049210 Solyc00g052540 Solyc00g090130 Solyc00g090860 Solyc00g130290 Solyc00g257110 Solyc00g268310 Solyc00g283010 Solyc00g500037 Solyc00g500046 Solyc00g500050 Solyc00g500061 Solyc00g500062 Solyc00g500064 Solyc00g500081 Solyc00g500098 Solyc00g5…
GO:0005216	molecular_function:ion_channel_activity	Solyc00g042130 Solyc00g500050 Solyc00g500064 Solyc00g500133 Solyc00g500140 Solyc00g500173 Solyc00g500203 Solyc00g500292 Solyc00g500302 Solyc00g500322 Solyc00g500323 Solyc00g500332 Solyc00g500335 Solyc00g500345 Solyc00g500358 Solyc01g007320 Solyc01g008010 Solyc01g010080 Solyc01g010760 Solyc01g017220 Solyc01g068500 Solyc01g087120 Solyc01g095770 Solyc01g097370 Solyc01g103120 Solyc01g103140 Solyc01g1…
GO:0005217	molecular_function:intracellular_ligand-gated_ion_channel_activity	Solyc02g088560 Solyc06g051920 Solyc12g010010
GO:0005221	molecular_function:intracellular_cyclic_nucleotide_activated_cation_channel_activity	Solyc02g088560 Solyc06g051920 Solyc12g010010
GO:0005222	molecular_function:intracellular_cAMP-activated_cation_channel_activity	Solyc02g088560
GO:0005223	molecular_function:intracellular_cGMP-activated_cation_channel_activity	Solyc12g010010
GO:0005227	molecular_function:calcium_activated_cation_channel_activity	Solyc01g068500 Solyc02g036210 Solyc02g036260 Solyc02g081030 Solyc02g083430 Solyc02g088300 Solyc04g077400 Solyc06g084330 Solyc07g048110 Solyc07g065450 Solyc08g023440 Solyc08g076310 Solyc09g064810 Solyc10g006010 Solyc12g088230
GO:0005242	molecular_function:inward_rectifier_potassium_channel_activity	Solyc01g104030 Solyc02g070530 Solyc02g088560 Solyc05g051220 Solyc06g051920 Solyc07g065450 Solyc10g006010 Solyc12g006850
GO:0005244	molecular_function:voltage-gated_ion_channel_activity	Solyc01g010080 Solyc01g010760 Solyc01g103120 Solyc01g103140 Solyc01g104030 Solyc01g112310 Solyc02g005602 Solyc02g067460 Solyc02g067740 Solyc02g068080 Solyc02g070530 Solyc02g086990 Solyc02g088560 Solyc02g092440 Solyc03g007770 Solyc03g031590 Solyc03g044010 Solyc03g058900 Solyc03g058920 Solyc03g097940 Solyc03g113210 Solyc03g116850 Solyc04g080190 Solyc04g080990 Solyc04g082680 Solyc05g017930 Solyc05g0…
GO:0005245	molecular_function:voltage-gated_calcium_channel_activity	Solyc07g053970
GO:0005247	molecular_function:voltage-gated_chloride_channel_activity	Solyc01g103120 Solyc01g103140 Solyc01g112310 Solyc02g068080 Solyc05g049900 Solyc07g007690 Solyc07g066210 Solyc09g075800 Solyc10g005690 Solyc10g044470 Solyc11g030600
GO:0005249	molecular_function:voltage-gated_potassium_channel_activity	Solyc01g010080 Solyc01g104030 Solyc02g005602 Solyc02g070530 Solyc02g086990 Solyc02g088560 Solyc03g058900 Solyc03g097940 Solyc03g116850 Solyc05g017930 Solyc05g025790 Solyc05g051220 Solyc06g051920 Solyc07g005590 Solyc07g065450 Solyc08g016500 Solyc08g066990 Solyc08g068000 Solyc09g005220 Solyc09g007840 Solyc10g006010 Solyc10g024360 Solyc11g011500 Solyc12g006850 Solyc12g010010 Solyc12g038125 Solyc12g1…
GO:0005253	molecular_function:anion_channel_activity	Solyc01g010760 Solyc01g103120 Solyc01g103140 Solyc01g112310 Solyc02g067460 Solyc02g067740 Solyc02g068080 Solyc02g092440 Solyc03g007770 Solyc03g031590 Solyc03g044010 Solyc03g058920 Solyc03g096820 Solyc03g113210 Solyc03g119640 Solyc03g121350 Solyc04g080990 Solyc04g082680 Solyc05g049900 Solyc06g036440 Solyc07g007690 Solyc07g008350 Solyc07g051950 Solyc07g066210 Solyc08g079770 Solyc09g014610 Solyc09g0…
GO:0005254	molecular_function:chloride_channel_activity	Solyc01g103120 Solyc01g103140 Solyc01g112310 Solyc02g068080 Solyc03g121350 Solyc05g049900 Solyc07g007690 Solyc07g066210 Solyc09g075800 Solyc10g005690 Solyc10g044470 Solyc11g030600
GO:0005261	molecular_function:cation_channel_activity	Solyc00g042130 Solyc00g500050 Solyc00g500064 Solyc00g500133 Solyc00g500140 Solyc00g500173 Solyc00g500203 Solyc00g500292 Solyc00g500302 Solyc00g500322 Solyc00g500323 Solyc00g500332 Solyc00g500335 Solyc00g500345 Solyc00g500358 Solyc01g007320 Solyc01g008010 Solyc01g010080 Solyc01g017220 Solyc01g068500 Solyc01g087120 Solyc01g095770 Solyc01g097370 Solyc01g104030 Solyc02g005602 Solyc02g012000 Solyc02g0…
GO:0005262	molecular_function:calcium_channel_activity	Solyc02g065550 Solyc02g065555 Solyc02g083540 Solyc02g088560 Solyc02g089840 Solyc02g089850 Solyc03g044950 Solyc03g044960 Solyc03g098210 Solyc04g077870 Solyc04g079910 Solyc04g082610 Solyc05g045650 Solyc06g063200 Solyc06g082780 Solyc07g048110 Solyc07g053970 Solyc08g069140 Solyc10g079000 Solyc12g010010
GO:0005267	molecular_function:potassium_channel_activity	Solyc01g010080 Solyc01g104030 Solyc02g005602 Solyc02g070530 Solyc02g071140 Solyc02g086990 Solyc02g088560 Solyc03g005840 Solyc03g058900 Solyc03g097940 Solyc03g116850 Solyc04g014880 Solyc05g017930 Solyc05g025790 Solyc05g051220 Solyc06g009330 Solyc06g051920 Solyc06g063200 Solyc07g005590 Solyc07g065450 Solyc08g016500 Solyc08g066990 Solyc08g068000 Solyc09g005220 Solyc09g007840 Solyc10g006010 Solyc10g0…
GO:0005272	molecular_function:sodium_channel_activity	Solyc06g063200
GO:0005274	molecular_function:allantoin:proton_symporter_activity	Solyc01g010290 Solyc01g010295 Solyc04g005410 Solyc05g012310 Solyc05g012325 Solyc05g012330
GO:0005275	molecular_function:amine_transmembrane_transporter_activity	Solyc06g060760 Solyc12g044330
GO:0005290	molecular_function:L-histidine_transmembrane_transporter_activity	Solyc02g077910 Solyc03g120100 Solyc06g066680 Solyc10g009090
GO:0005310	molecular_function:dicarboxylic_acid_transmembrane_transporter_activity	Solyc01g005620 Solyc01g021740 Solyc01g105540 Solyc02g093860 Solyc03g096820 Solyc05g051400 Solyc06g054120 Solyc09g082200 Solyc10g085220 Solyc11g010500 Solyc11g012360 Solyc11g065830 Solyc11g068970
GO:0005313	molecular_function:L-glutamate_transmembrane_transporter_activity	Solyc01g105540 Solyc02g070270 Solyc02g070280 Solyc02g081850 Solyc02g093860 Solyc04g077050 Solyc05g008770 Solyc12g011370 Solyc12g096380
GO:0005315	molecular_function:inorganic_phosphate_transmembrane_transporter_activity	Solyc01g094720 Solyc02g094470 Solyc03g005530 Solyc03g005555 Solyc03g032030 Solyc03g097840 Solyc03g117810 Solyc05g013510 Solyc05g045670 Solyc06g034200 Solyc06g051850 Solyc06g051860 Solyc06g068600 Solyc06g072510 Solyc07g007560 Solyc07g064270 Solyc09g013150 Solyc09g031700 Solyc09g031750 Solyc09g066410 Solyc09g073010 Solyc09g090070 Solyc09g090080 Solyc12g100130
GO:0005319	molecular_function:lipid_transporter_activity	Solyc01g011090 Solyc01g011092 Solyc01g011093 Solyc01g011100 Solyc01g096930 Solyc01g100250 Solyc01g109860 Solyc02g069420 Solyc02g069430 Solyc02g070250 Solyc02g082030 Solyc02g085280 Solyc02g086800 Solyc03g006452 Solyc03g006454 Solyc03g006460 Solyc03g019760 Solyc03g097620 Solyc03g112640 Solyc03g113040 Solyc03g113060 Solyc03g113070 Solyc03g113080 Solyc03g114410 Solyc03g121810 Solyc04g006940 Solyc04g0…
GO:0005324	molecular_function:long-chain_fatty_acid_transporter_activity	Solyc04g055120 Solyc12g017420
GO:0005337	molecular_function:nucleoside_transmembrane_transporter_activity	Solyc01g008020 Solyc01g088550 Solyc02g014430 Solyc02g044000 Solyc02g055500 Solyc02g071050 Solyc02g071060 Solyc02g071080 Solyc02g071090 Solyc02g071100 Solyc02g071110 Solyc02g079310 Solyc02g079330 Solyc02g079350 Solyc02g082170 Solyc03g005810 Solyc03g005820 Solyc04g074870 Solyc04g074880 Solyc06g011610 Solyc06g034050 Solyc06g035410 Solyc06g035420 Solyc07g005660 Solyc07g008200 Solyc07g008440 Solyc08g0…
GO:0005338	molecular_function:nucleotide-sugar_transmembrane_transporter_activity	Solyc01g008670 Solyc01g008690 Solyc01g009830 Solyc01g010650 Solyc01g095540 Solyc02g150113 Solyc03g110970 Solyc03g110980 Solyc04g051500 Solyc05g007150 Solyc05g051590 Solyc06g010165 Solyc06g049070 Solyc06g060370 Solyc06g068600 Solyc06g071950 Solyc06g076830 Solyc06g082500 Solyc07g006910 Solyc07g007990 Solyc08g066980 Solyc08g080270 Solyc09g065595 Solyc09g065600 Solyc09g098520 Solyc10g085950 Solyc11g0…
GO:0005342	molecular_function:organic_acid_transmembrane_transporter_activity	Solyc00g007130 Solyc01g005620 Solyc01g008420 Solyc01g021740 Solyc01g060070 Solyc01g087150 Solyc01g094720 Solyc01g099850 Solyc01g105540 Solyc02g037510 Solyc02g038811 Solyc02g065680 Solyc02g070270 Solyc02g070280 Solyc02g077910 Solyc02g081850 Solyc02g082510 Solyc02g082520 Solyc02g084770 Solyc02g086650 Solyc02g088770 Solyc02g088780 Solyc02g089400 Solyc02g093700 Solyc02g093860 Solyc03g005120 Solyc03g0…
GO:0005344	molecular_function:oxygen_carrier_activity	Solyc03g071690 Solyc07g008240 Solyc08g068070 Solyc08g068090
GO:0005345	molecular_function:purine_nucleobase_transmembrane_transporter_activity	Solyc01g010290 Solyc01g088550 Solyc02g044000 Solyc02g071050 Solyc02g071060 Solyc02g071080 Solyc02g071090 Solyc02g071100 Solyc02g071110 Solyc02g082170 Solyc03g005810 Solyc03g005820 Solyc03g111400 Solyc04g005410 Solyc04g079430 Solyc05g012310 Solyc05g012325 Solyc06g011610 Solyc06g035420 Solyc06g050250 Solyc07g005660 Solyc07g008440 Solyc10g005150 Solyc10g005160 Solyc10g005170 Solyc11g066900 Solyc12g0…
GO:0005346	molecular_function:purine_ribonucleotide_transmembrane_transporter_activity	Solyc01g014210 Solyc01g079760 Solyc01g087070 Solyc01g098910 Solyc03g118090 Solyc03g119970 Solyc05g013040 Solyc06g005290 Solyc06g050210 Solyc06g068720 Solyc06g069410 Solyc07g053830 Solyc08g062860 Solyc08g063010 Solyc08g063030 Solyc08g066920 Solyc09g005250 Solyc10g011670 Solyc11g062130 Solyc11g062190 Solyc12g008770 Solyc12g042950
GO:0005347	molecular_function:ATP_transmembrane_transporter_activity	Solyc01g014210 Solyc01g079760 Solyc01g087070 Solyc01g098910 Solyc03g118090 Solyc03g119970 Solyc06g050210 Solyc06g068720 Solyc06g069410 Solyc07g053830 Solyc08g063010 Solyc08g063030 Solyc08g066920 Solyc09g005250 Solyc10g011670 Solyc11g062130 Solyc11g062190 Solyc12g042950
GO:0005350	molecular_function:pyrimidine_nucleobase_transmembrane_transporter_activity	Solyc01g010290 Solyc01g010295 Solyc04g005410 Solyc04g079430 Solyc05g012310 Solyc05g012325 Solyc05g012330 Solyc11g066900
GO:0005351	molecular_function:carbohydrate:proton_symporter_activity	Solyc01g008240 Solyc01g109460 Solyc02g079220 Solyc02g086145 Solyc02g086160 Solyc04g076960 Solyc05g007190 Solyc09g075820 Solyc11g017010
GO:0005353	molecular_function:fructose_transmembrane_transporter_activity	Solyc01g099870 Solyc03g096950
GO:0005354	molecular_function:galactose_transmembrane_transporter_activity	Solyc01g008240 Solyc01g109460 Solyc12g008320
GO:0005355	molecular_function:glucose_transmembrane_transporter_activity	Solyc01g008240 Solyc01g099870 Solyc01g109460 Solyc03g078000 Solyc03g096950 Solyc09g075820 Solyc12g056640
GO:0005356	molecular_function:glucose:proton_symporter_activity	Solyc01g008240 Solyc09g075820
GO:0005358	molecular_function:high-affinity_glucose:proton_symporter_activity	Solyc09g075820
GO:0005363	molecular_function:maltose_transmembrane_transporter_activity	Solyc03g033260 Solyc03g033270 Solyc04g064720 Solyc05g007190 Solyc11g017010
GO:0005364	molecular_function:maltose:proton_symporter_activity	Solyc05g007190 Solyc11g017010
GO:0005365	molecular_function:myo-inositol_transmembrane_transporter_activity	Solyc01g109460 Solyc06g073420 Solyc08g048290 Solyc11g012450 Solyc12g099070
GO:0005366	molecular_function:myo-inositol:proton_symporter_activity	Solyc06g073420 Solyc08g048290 Solyc11g012450 Solyc12g099070
GO:0005372	molecular_function:water_transmembrane_transporter_activity	Solyc01g094690 Solyc01g111660 Solyc02g083510 Solyc03g005980 Solyc03g019820 Solyc03g093230 Solyc03g096290 Solyc03g117050 Solyc03g120475 Solyc04g071980 Solyc05g055990 Solyc06g011350 Solyc06g060760 Solyc06g066560 Solyc06g072130 Solyc06g074820 Solyc06g075650 Solyc08g008045 Solyc08g008050 Solyc08g013730 Solyc08g066840 Solyc08g081190 Solyc09g007760 Solyc09g007765 Solyc10g055630 Solyc10g078490 Solyc10g0…
GO:0005375	molecular_function:copper_ion_transmembrane_transporter_activity	Solyc00g031730 Solyc01g105160 Solyc01g105165 Solyc01g107640 Solyc02g068490 Solyc02g069200 Solyc02g082080 Solyc06g005620 Solyc06g005813 Solyc06g005817 Solyc06g005820 Solyc06g005825 Solyc08g006250 Solyc08g061570 Solyc08g061580 Solyc08g061610 Solyc08g065190 Solyc09g011665 Solyc09g011675 Solyc09g011700 Solyc09g014870 Solyc10g084980
GO:0005381	molecular_function:iron_ion_transmembrane_transporter_activity	Solyc01g087150 Solyc01g091850 Solyc01g100610 Solyc01g104780 Solyc01g104800 Solyc01g104810 Solyc01g104820 Solyc01g104830 Solyc01g105260 Solyc01g107640 Solyc02g062355 Solyc02g068260 Solyc02g069200 Solyc03g096800 Solyc03g116900 Solyc04g008060 Solyc04g051180 Solyc04g071165 Solyc04g076950 Solyc04g150162 Solyc06g082290 Solyc08g065190 Solyc09g059460 Solyc10g076280 Solyc11g018530
GO:0005384	molecular_function:manganese_ion_transmembrane_transporter_activity	Solyc01g006150 Solyc01g091850 Solyc01g104780 Solyc01g104800 Solyc01g104810 Solyc01g104820 Solyc01g104830 Solyc01g105260 Solyc02g062355 Solyc02g068260 Solyc02g069200 Solyc02g069710 Solyc02g092800 Solyc03g052990 Solyc03g096800 Solyc03g116900 Solyc04g008060 Solyc04g051180 Solyc04g071165 Solyc04g078230 Solyc04g078240 Solyc04g078250 Solyc04g150162 Solyc05g009690 Solyc05g054730 Solyc08g081770 Solyc09g0…
GO:0005385	molecular_function:zinc_ion_transmembrane_transporter_activity	Solyc01g008580 Solyc01g008590 Solyc01g087530 Solyc02g032100 Solyc02g067620 Solyc02g069190 Solyc02g069200 Solyc02g069210 Solyc02g081600 Solyc03g063320 Solyc04g008340 Solyc05g053370 Solyc06g005620 Solyc06g076440 Solyc07g007060 Solyc07g009130 Solyc07g043200 Solyc07g043230 Solyc07g065380 Solyc08g065190 Solyc09g074230 Solyc11g062020
GO:0005388	molecular_function:P-type_calcium_transporter_activity	Solyc01g020570 Solyc01g096190 Solyc01g097400 Solyc01g097420 Solyc02g030500 Solyc02g030505 Solyc02g030510 Solyc02g064680 Solyc02g090545 Solyc02g090560 Solyc02g092450 Solyc02g092920 Solyc03g059350 Solyc03g059360 Solyc03g123890 Solyc04g016260 Solyc04g077870 Solyc07g008320 Solyc07g022770 Solyc07g022780 Solyc07g022790 Solyc07g026720 Solyc07g026730 Solyc07g026740 Solyc07g065300 Solyc09g082870 Solyc09g0…
GO:0005402	molecular_function:carbohydrate:cation_symporter_activity	Solyc01g008240 Solyc01g109460 Solyc02g079220 Solyc02g086145 Solyc04g076960 Solyc05g007190 Solyc09g075820 Solyc11g017010
GO:0005432	molecular_function:calcium:sodium_antiporter_activity	Solyc07g062700 Solyc12g014110
GO:0005451	molecular_function:monovalent_cation:proton_antiporter_activity	Solyc01g005020 Solyc01g067710 Solyc01g094290 Solyc01g098190 Solyc03g123790 Solyc04g018100 Solyc04g056600 Solyc06g006110 Solyc06g008820 Solyc07g042800 Solyc07g042820 Solyc07g056110 Solyc07g062700 Solyc09g005250 Solyc09g005260 Solyc10g006080 Solyc10g024490 Solyc12g011070 Solyc12g011080 Solyc12g014110 Solyc12g055750
GO:0005452	molecular_function:inorganic_anion_exchanger_activity	Solyc01g057770 Solyc01g079150 Solyc03g120020 Solyc06g067900 Solyc06g071500 Solyc08g066960
GO:0005457	molecular_function:GDP-fucose_transmembrane_transporter_activity	Solyc01g008690 Solyc03g110970 Solyc03g110980 Solyc06g060370 Solyc06g071950 Solyc06g076830 Solyc09g065595 Solyc09g065600 Solyc11g012880 Solyc11g065020 Solyc11g065030 Solyc12g095790
GO:0005458	molecular_function:GDP-mannose_transmembrane_transporter_activity	Solyc01g008670 Solyc01g008690 Solyc06g076830 Solyc11g065020 Solyc11g065030
GO:0005459	molecular_function:UDP-galactose_transmembrane_transporter_activity	Solyc01g010650 Solyc04g051500 Solyc05g007150 Solyc06g060370 Solyc08g080270 Solyc11g012880 Solyc12g056640 Solyc12g095790 Solyc12g096340
GO:0005460	molecular_function:UDP-glucose_transmembrane_transporter_activity	Solyc01g010650 Solyc05g007150 Solyc06g060370 Solyc06g068600 Solyc10g085950 Solyc11g012880 Solyc12g095790 Solyc12g096340
GO:0005461	molecular_function:UDP-glucuronic_acid_transmembrane_transporter_activity	Solyc01g009830 Solyc07g007990 Solyc08g066980
GO:0005462	molecular_function:UDP-N-acetylglucosamine_transmembrane_transporter_activity	Solyc01g009830 Solyc07g007990 Solyc08g066980
GO:0005463	molecular_function:UDP-N-acetylgalactosamine_transmembrane_transporter_activity	Solyc01g009830 Solyc05g051590 Solyc07g007990 Solyc08g066980
GO:0005464	molecular_function:UDP-xylose_transmembrane_transporter_activity	Solyc06g010165 Solyc06g049070 Solyc06g082500 Solyc07g006910 Solyc11g069540 Solyc12g015850
GO:0005471	molecular_function:ATP:ADP_antiporter_activity	Solyc01g014210 Solyc01g087070 Solyc03g119970 Solyc06g050210 Solyc06g069410 Solyc07g053830 Solyc08g063010 Solyc08g063030 Solyc08g066920 Solyc11g062130 Solyc11g062190 Solyc12g042950
GO:0005483	molecular_function:soluble_NSF_attachment_protein_activity	Solyc02g069640 Solyc05g013050 Solyc05g052310 Solyc06g050220 Solyc06g050770
GO:0005484	molecular_function:SNAP_receptor_activity	Solyc01g006950 Solyc01g056810 Solyc01g091020 Solyc01g091145 Solyc01g100170 Solyc01g109750 Solyc01g150147 Solyc02g062120 Solyc02g069380 Solyc02g085090 Solyc03g025860 Solyc03g115470 Solyc03g115760 Solyc03g122090 Solyc05g012520 Solyc05g013050 Solyc05g040090 Solyc05g040100 Solyc06g008520 Solyc06g053760 Solyc06g062360 Solyc06g063030 Solyc06g065740 Solyc06g069570 Solyc06g072760 Solyc06g074310 Solyc07g0…
GO:0005488	molecular_function:binding	Solyc00g005050 Solyc00g005440 Solyc00g007270 Solyc00g007330 Solyc00g007450 Solyc00g008680 Solyc00g009040 Solyc00g009050 Solyc00g009060 Solyc00g009100 Solyc00g011560 Solyc00g011660 Solyc00g012540 Solyc00g013180 Solyc00g014800 Solyc00g017540 Solyc00g017550
GO:0005496	molecular_function:steroid_binding	Solyc01g006900 Solyc03g025950 Solyc04g051510 Solyc05g012340 Solyc05g013960 Solyc06g035870 Solyc07g006100 Solyc07g008920 Solyc07g062500 Solyc08g078960 Solyc10g081810 Solyc10g084800 Solyc11g013190 Solyc12g010510
GO:0005504	molecular_function:fatty_acid_binding	Solyc01g066520 Solyc01g066910 Solyc01g086830 Solyc01g109390 Solyc02g067870 Solyc03g079880 Solyc03g121900 Solyc04g054890 Solyc05g041140 Solyc06g036230 Solyc06g084260 Solyc07g006790 Solyc07g062030 Solyc07g065110 Solyc08g061480 Solyc08g078390 Solyc08g078400 Solyc10g008110 Solyc10g018480 Solyc10g038185
GO:0005506	molecular_function:iron_ion_binding	Solyc00g500020 Solyc00g500067 Solyc01g005100 Solyc01g008110 Solyc01g008640 Solyc01g008650 Solyc01g008670 Solyc01g009230 Solyc01g009370 Solyc01g010260 Solyc01g010490 Solyc01g010860 Solyc01g010900 Solyc01g028803 Solyc01g044551 Solyc01g079220 Solyc01g080530 Solyc01g080900 Solyc01g088170 Solyc01g088180 Solyc01g088200 Solyc01g088220 Solyc01g088230 Solyc01g088400 Solyc01g088410 Solyc01g088430 Solyc01g0…
GO:0005507	molecular_function:copper_ion_binding	Solyc00g031730 Solyc00g500101 Solyc00g500102 Solyc00g500118 Solyc00g500119 Solyc00g500243 Solyc00g500244 Solyc00g500275 Solyc00g500276 Solyc00g500310 Solyc00g500311 Solyc00g500359 Solyc00g500360 Solyc01g005510 Solyc01g006450 Solyc01g007910 Solyc01g008830 Solyc01g056310 Solyc01g066480 Solyc01g067740 Solyc01g087070 Solyc01g094790 Solyc01g095420 Solyc01g103220 Solyc01g105160 Solyc01g105165 Solyc01g1…
GO:0005509	molecular_function:calcium_ion_binding	Solyc00g008680 Solyc00g120930 Solyc01g005370 Solyc01g005400 Solyc01g005410 Solyc01g005690 Solyc01g006730 Solyc01g006840 Solyc01g008440 Solyc01g008740 Solyc01g008950 Solyc01g010020 Solyc01g020378 Solyc01g057700 Solyc01g058720 Solyc01g067500 Solyc01g073710 Solyc01g081177 Solyc01g081190 Solyc01g081530 Solyc01g087040 Solyc01g090920 Solyc01g091465 Solyc01g091910 Solyc01g091950 Solyc01g096820 Solyc01g0…
GO:0005513	biological_process:detection_of_calcium_ion	Solyc03g083320
GO:0005515	molecular_function:protein_binding	Solyc00g011560 Solyc00g014800 Solyc00g021640 Solyc00g025530 Solyc00g028960 Solyc00g032030 Solyc00g049210 Solyc00g052430 Solyc00g084750 Solyc00g130810 Solyc00g171710 Solyc00g230070 Solyc00g500019 Solyc00g500024 Solyc00g500029 Solyc00g500037 Solyc00g500046
GO:0005516	molecular_function:calmodulin_binding	Solyc01g006730 Solyc01g006840 Solyc01g008440 Solyc01g008560 Solyc01g008740 Solyc01g057910 Solyc01g060140 Solyc01g068460 Solyc01g080040 Solyc01g081297 Solyc01g081540 Solyc01g087470 Solyc01g095320 Solyc01g096350 Solyc01g096820 Solyc01g099760 Solyc01g100240 Solyc01g102520 Solyc01g105230 Solyc01g105670 Solyc01g108400 Solyc01g108440 Solyc01g112250 Solyc02g020910 Solyc02g021760 Solyc02g030170 Solyc02g0…
GO:0005522	molecular_function:profilin_binding	Solyc05g006430
GO:0005524	molecular_function:ATP_binding	Solyc00g042130 Solyc00g090130 Solyc00g127550 Solyc00g127560 Solyc00g500037 Solyc00g500046 Solyc00g500050 Solyc00g500064 Solyc00g500081 Solyc00g500128 Solyc00g500133 Solyc00g500140 Solyc00g500141 Solyc00g500142 Solyc00g500147 Solyc00g500148 Solyc00g500149
GO:0005525	molecular_function:GTP_binding	Solyc00g026870 Solyc01g005310 Solyc01g006180 Solyc01g008000 Solyc01g010810 Solyc01g015010 Solyc01g060130 Solyc01g066614 Solyc01g066690 Solyc01g066950 Solyc01g066970 Solyc01g066980 Solyc01g067530 Solyc01g073730 Solyc01g079535 Solyc01g080780 Solyc01g081010 Solyc01g086850 Solyc01g088520 Solyc01g088560 Solyc01g088780 Solyc01g088800 Solyc01g090170 Solyc01g090690 Solyc01g091580 Solyc01g095970 Solyc01g0…
GO:0005534	molecular_function:galactose_binding	Solyc01g058390 Solyc07g014640 Solyc07g016170 Solyc08g069231
GO:0005536	molecular_function:glucose_binding	Solyc02g091830 Solyc03g121070 Solyc04g081400 Solyc06g066440 Solyc11g065220 Solyc12g008510
GO:0005539	molecular_function:glycosaminoglycan_binding	Solyc02g076830 Solyc07g062480 Solyc07g062490 Solyc11g012870
GO:0005542	molecular_function:folic_acid_binding	Solyc01g099850 Solyc07g054420 Solyc07g054430 Solyc07g064840
GO:0005543	molecular_function:phospholipid_binding	Solyc01g005070 Solyc01g005170 Solyc01g057020 Solyc01g081530 Solyc01g088600 Solyc01g090670 Solyc01g091590 Solyc01g091910 Solyc01g096910 Solyc01g097510 Solyc01g097520 Solyc01g097540 Solyc01g097550 Solyc01g099400 Solyc01g103940 Solyc01g104870 Solyc01g106050 Solyc01g107750 Solyc01g108160 Solyc01g108920 Solyc01g108970 Solyc01g109010 Solyc01g110300 Solyc01g110500 Solyc01g110510 Solyc01g111520 Solyc02g0…
GO:0005544	molecular_function:calcium-dependent_phospholipid_binding	Solyc01g081530 Solyc01g097510 Solyc01g097520 Solyc01g097540 Solyc01g097550 Solyc01g097555 Solyc03g118200 Solyc04g008270 Solyc04g055170 Solyc04g073990 Solyc04g078820 Solyc06g068840 Solyc10g044690 Solyc10g045500 Solyc10g045510 Solyc10g045520 Solyc10g045525 Solyc10g047240
GO:0005545	molecular_function:1-phosphatidylinositol_binding	Solyc01g005070 Solyc01g005170 Solyc01g104870 Solyc02g043810 Solyc04g007860 Solyc04g008350 Solyc04g074830 Solyc06g011450 Solyc07g007820 Solyc07g008060 Solyc07g049380 Solyc08g059660 Solyc11g010370 Solyc11g044860 Solyc12g006000 Solyc12g010530 Solyc12g017430 Solyc12g017440 Solyc12g038570
GO:0005546	molecular_function:phosphatidylinositol-4,5-bisphosphate_binding	Solyc01g005070 Solyc01g005170 Solyc01g009880 Solyc01g091910 Solyc01g104870 Solyc01g110300 Solyc02g043810 Solyc02g088800 Solyc02g094370 Solyc03g111320 Solyc03g111330 Solyc03g115070 Solyc03g122240 Solyc04g007860 Solyc04g008350 Solyc04g009740 Solyc04g074830 Solyc04g077760 Solyc05g024340 Solyc05g054820 Solyc06g005280 Solyc06g011450 Solyc06g062990 Solyc06g066410 Solyc06g068090 Solyc06g075610 Solyc07g0…
GO:0005547	molecular_function:phosphatidylinositol-3,4,5-trisphosphate_binding	Solyc01g110300 Solyc10g005100 Solyc10g005770
GO:0005548	molecular_function:phospholipid_transporter_activity	Solyc01g100250 Solyc01g109860 Solyc02g070250 Solyc02g085280 Solyc03g006452 Solyc03g006454 Solyc03g006460 Solyc03g112640 Solyc04g064920 Solyc04g072810 Solyc04g080290 Solyc05g006640 Solyc06g005100 Solyc06g062780 Solyc06g083810 Solyc09g090310 Solyc10g006600 Solyc10g053900 Solyc11g040280 Solyc11g061760 Solyc12g033130 Solyc12g089130 Solyc12g100050
GO:0005975	biological_process:carbohydrate_metabolic_process	Solyc00g011890 Solyc00g017920 Solyc00g021660 Solyc00g027640 Solyc00g041190 Solyc00g500258 Solyc00g500347 Solyc01g005120 Solyc01g005210 Solyc01g005830 Solyc01g006350 Solyc01g006360 Solyc01g006370 Solyc01g006510 Solyc01g006740 Solyc01g008050 Solyc01g008610 Solyc01g008620 Solyc01g008720 Solyc01g008950 Solyc01g009170 Solyc01g009240 Solyc01g009640 Solyc01g009870 Solyc01g010160 Solyc01g010250 Solyc01g0…
GO:0005976	biological_process:polysaccharide_metabolic_process	Solyc01g005120 Solyc01g006350 Solyc01g006360 Solyc01g006370 Solyc01g008050 Solyc01g009240 Solyc01g010460 Solyc01g010470 Solyc01g010740 Solyc01g020125 Solyc01g020150 Solyc01g057220 Solyc01g058270 Solyc01g066360 Solyc01g066390 Solyc01g066420 Solyc01g067410 Solyc01g067420 Solyc01g067520 Solyc01g067660 Solyc01g067930 Solyc01g068120 Solyc01g068200 Solyc01g073750 Solyc01g079180 Solyc01g079570 Solyc01g0…
GO:0005977	biological_process:glycogen_metabolic_process	Solyc01g079790 Solyc01g081520 Solyc01g109790 Solyc02g020980 Solyc02g077680 Solyc03g065340 Solyc04g053120 Solyc04g082400 Solyc05g012510 Solyc05g054060 Solyc07g014590 Solyc07g019440 Solyc07g056140 Solyc07g064830 Solyc08g015670 Solyc09g009190 Solyc09g031970 Solyc09g064800 Solyc11g011960 Solyc12g011120
GO:0005978	biological_process:glycogen_biosynthetic_process	Solyc01g079790 Solyc01g109790 Solyc04g082400 Solyc07g019440 Solyc07g056140 Solyc07g064830 Solyc08g015670 Solyc09g009190 Solyc12g011120
GO:0005980	biological_process:glycogen_catabolic_process	Solyc02g077680 Solyc03g065340 Solyc05g012510 Solyc09g031970
GO:0005982	biological_process:starch_metabolic_process	Solyc01g010460 Solyc01g010470 Solyc01g079790 Solyc01g097330 Solyc01g109790 Solyc02g020980 Solyc02g067030 Solyc02g071040 Solyc02g080570 Solyc02g085810 Solyc02g088000 Solyc02g088910 Solyc02g091490 Solyc02g091530 Solyc02g091770 Solyc03g006860 Solyc03g006870 Solyc03g095710 Solyc03g097210 Solyc03g110860 Solyc03g111160 Solyc03g117480 Solyc03g120230 Solyc04g016010 Solyc04g039670 Solyc04g053120 Solyc04g0…
GO:0005983	biological_process:starch_catabolic_process	Solyc02g020980 Solyc03g095710 Solyc03g111160 Solyc04g053120 Solyc04g064720 Solyc04g071340 Solyc04g078930 Solyc05g005020 Solyc05g007070 Solyc06g009220 Solyc06g050230 Solyc07g014590 Solyc07g052690 Solyc08g007130 Solyc09g064800 Solyc09g091030 Solyc09g098040 Solyc11g007830 Solyc11g008050 Solyc12g056530 Solyc12g062250 Solyc12g062260
GO:0005984	biological_process:disaccharide_metabolic_process	Solyc01g005210 Solyc01g006740 Solyc01g058010 Solyc01g058020 Solyc01g100810 Solyc01g106010 Solyc01g108280 Solyc01g111100 Solyc02g020980 Solyc02g071590 Solyc02g071593 Solyc02g071595 Solyc02g072150 Solyc02g081300 Solyc02g085810 Solyc02g086530 Solyc03g007290 Solyc03g083960 Solyc03g095710 Solyc03g098290 Solyc03g117480 Solyc04g025940 Solyc04g053120 Solyc04g054930 Solyc04g064720 Solyc04g071340 Solyc04g0…
GO:0005985	biological_process:sucrose_metabolic_process	Solyc01g006740 Solyc01g058010 Solyc01g058020 Solyc01g100810 Solyc01g106010 Solyc01g108280 Solyc01g111100 Solyc02g081300 Solyc02g086530 Solyc03g095710 Solyc03g098290 Solyc03g117480 Solyc04g071340 Solyc04g078930 Solyc04g081440 Solyc05g052600 Solyc05g054060 Solyc06g065210 Solyc07g007790 Solyc07g042520 Solyc07g042550 Solyc07g043310 Solyc08g014610 Solyc08g042000 Solyc08g083370 Solyc09g009260 Solyc09g0…
GO:0005986	biological_process:sucrose_biosynthetic_process	Solyc01g006740 Solyc01g106010 Solyc02g086530 Solyc04g071340 Solyc05g052600 Solyc07g007790 Solyc08g042000 Solyc09g009260 Solyc09g011810 Solyc09g092130 Solyc10g078950 Solyc10g081660 Solyc10g083570 Solyc10g086720 Solyc10g086730 Solyc11g045110 Solyc12g056530
GO:0005987	biological_process:sucrose_catabolic_process	Solyc00g021660 Solyc01g058010 Solyc01g058020 Solyc01g100810 Solyc01g111100 Solyc03g095710 Solyc04g078930 Solyc04g081440 Solyc06g065210 Solyc10g061980 Solyc10g083300 Solyc11g007270 Solyc11g020610 Solyc11g067050
GO:0005988	biological_process:lactose_metabolic_process	Solyc08g014480 Solyc08g014485
GO:0005990	biological_process:lactose_catabolic_process	Solyc08g014480 Solyc08g014485
GO:0005991	biological_process:trehalose_metabolic_process	Solyc01g005210 Solyc02g071590 Solyc02g071593 Solyc02g071595 Solyc02g072150 Solyc02g085810 Solyc03g007290 Solyc03g083960 Solyc04g025940 Solyc04g054930 Solyc04g072920 Solyc04g082550 Solyc05g005750 Solyc05g051880 Solyc06g060600 Solyc07g006500 Solyc07g045030 Solyc07g055300 Solyc07g062140 Solyc08g076650 Solyc08g079060 Solyc08g082860 Solyc10g007950 Solyc10g046770 Solyc12g038580
GO:0005992	biological_process:trehalose_biosynthetic_process	Solyc01g005210 Solyc02g071590 Solyc02g071593 Solyc02g071595 Solyc02g072150 Solyc03g007290 Solyc03g083960 Solyc04g025940 Solyc04g054930 Solyc04g072920 Solyc04g082550 Solyc05g005750 Solyc05g051880 Solyc06g060600 Solyc07g006500 Solyc07g045030 Solyc07g055300 Solyc07g062140 Solyc08g076650 Solyc08g079060 Solyc10g007950 Solyc10g046770 Solyc12g038580
GO:0005993	biological_process:trehalose_catabolic_process	Solyc08g082860
GO:0005996	biological_process:monosaccharide_metabolic_process	Solyc00g011890 Solyc00g017920 Solyc00g027640 Solyc01g008950 Solyc01g009170 Solyc01g010930 Solyc01g056690 Solyc01g057210 Solyc01g058390 Solyc01g066700 Solyc01g066710 Solyc01g079170 Solyc01g086640 Solyc01g095900 Solyc01g097340 Solyc01g098950 Solyc01g100830 Solyc01g100960 Solyc01g106010 Solyc01g106450 Solyc01g111120 Solyc01g111920 Solyc01g112070 Solyc02g020940 Solyc02g030225 Solyc02g062590 Solyc02g0…
GO:0005997	biological_process:xylulose_metabolic_process	Solyc04g077030 Solyc04g077040
GO:0006000	biological_process:fructose_metabolic_process	Solyc01g106010 Solyc02g091490 Solyc03g006860 Solyc04g071340 Solyc05g052600 Solyc06g073190 Solyc06g082150 Solyc09g011810 Solyc10g017620 Solyc10g086720 Solyc10g086730 Solyc11g042850 Solyc12g056530
GO:0006002	biological_process:fructose_6-phosphate_metabolic_process	Solyc01g087870 Solyc01g106010 Solyc02g081160 Solyc03g093520 Solyc04g014270 Solyc04g015200 Solyc04g071340 Solyc04g072580 Solyc05g052600 Solyc06g082150 Solyc07g045160 Solyc07g049280 Solyc08g066067 Solyc08g066100 Solyc09g011810 Solyc10g086720 Solyc10g086730 Solyc11g010450 Solyc12g056530 Solyc12g095880
GO:0006003	biological_process:fructose_2,6-bisphosphate_metabolic_process	Solyc06g082150 Solyc06g082155
GO:0006004	biological_process:fucose_metabolic_process	Solyc01g010930 Solyc01g086640 Solyc01g112070 Solyc02g069240 Solyc02g072470 Solyc02g081080 Solyc03g006980 Solyc03g046470 Solyc03g077950 Solyc03g096370 Solyc03g111190 Solyc03g114730 Solyc03g115750 Solyc03g116550 Solyc03g123720 Solyc04g045470 Solyc04g074670 Solyc04g076290 Solyc05g007960 Solyc05g013140 Solyc05g013730 Solyc05g053720 Solyc06g059980 Solyc06g060750 Solyc06g063120 Solyc06g063240 Solyc06g0…
GO:0006005	biological_process:L-fucose_biosynthetic_process	Solyc07g006070
GO:0006006	biological_process:glucose_metabolic_process	Solyc00g017920 Solyc00g027640 Solyc01g057210 Solyc01g095900 Solyc01g098950 Solyc01g100960 Solyc01g106010 Solyc01g111120 Solyc02g020940 Solyc02g084440 Solyc02g087770 Solyc02g087780 Solyc02g087790 Solyc02g087800 Solyc02g087810 Solyc02g087820 Solyc02g091510 Solyc02g093830 Solyc03g006870 Solyc03g111000 Solyc03g111010 Solyc03g113030 Solyc03g118650 Solyc03g121070 Solyc04g009030 Solyc04g011510 Solyc04g0…
GO:0006007	biological_process:glucose_catabolic_process	Solyc07g044840
GO:0006011	biological_process:UDP-glucose_metabolic_process	Solyc01g081520 Solyc01g104040 Solyc02g068530 Solyc03g078810 Solyc04g058070 Solyc05g054060 Solyc06g051080 Solyc11g011960
GO:0006012	biological_process:galactose_metabolic_process	Solyc00g011890 Solyc01g058390 Solyc01g079170 Solyc01g100830 Solyc02g030225 Solyc02g062590 Solyc02g069580 Solyc02g084980 Solyc02g087780 Solyc02g087790 Solyc03g113030 Solyc03g118650 Solyc04g024785 Solyc07g014640 Solyc07g016170 Solyc07g043550 Solyc08g080570 Solyc08g082440 Solyc09g031880 Solyc09g031890 Solyc10g050850 Solyc11g017435 Solyc12g006410 Solyc12g006420 Solyc12g055930
GO:0006013	biological_process:mannose_metabolic_process	Solyc02g083700 Solyc02g087290 Solyc05g046340 Solyc05g048760 Solyc06g068860 Solyc08g008670 Solyc08g076550 Solyc08g076560
GO:0006014	biological_process:D-ribose_metabolic_process	Solyc07g062070
GO:0006015	biological_process:5-phosphoribose_1-diphosphate_biosynthetic_process	Solyc04g039620 Solyc04g039650 Solyc06g061040 Solyc07g056330 Solyc08g077200 Solyc10g007760 Solyc10g024410
GO:0006020	biological_process:inositol_metabolic_process	Solyc02g069010 Solyc02g087620 Solyc02g093440 Solyc03g044890 Solyc03g058950 Solyc03g058960 Solyc03g059310 Solyc03g097150 Solyc03g097410 Solyc04g014800 Solyc04g050820 Solyc04g050860 Solyc04g054740 Solyc04g077120 Solyc04g080670 Solyc05g051850 Solyc06g062430 Solyc06g072740 Solyc07g043310 Solyc08g005130 Solyc08g014610 Solyc08g015630 Solyc10g005400 Solyc11g006570 Solyc11g012410 Solyc12g006450 Solyc12g0…
GO:0006021	biological_process:inositol_biosynthetic_process	Solyc02g069010 Solyc03g044890 Solyc03g059310 Solyc04g014800 Solyc04g050820 Solyc04g050860 Solyc04g054740 Solyc05g051850 Solyc11g012410
GO:0006022	biological_process:aminoglycan_metabolic_process	Solyc00g500258 Solyc00g500347 Solyc01g081610 Solyc02g061770 Solyc02g067080 Solyc02g082920 Solyc02g082930 Solyc02g082950 Solyc02g082960 Solyc02g088690 Solyc03g065350 Solyc03g115380 Solyc04g072000 Solyc05g054710 Solyc06g053380 Solyc06g069550 Solyc07g005080 Solyc07g005090 Solyc07g005100 Solyc07g005110 Solyc07g009500 Solyc07g009510 Solyc07g009530 Solyc07g026990 Solyc07g066640 Solyc09g098540 Solyc10g0…
GO:0006023	biological_process:aminoglycan_biosynthetic_process	Solyc02g067080 Solyc02g088690 Solyc03g065350 Solyc03g115380 Solyc06g069550
GO:0006024	biological_process:glycosaminoglycan_biosynthetic_process	Solyc02g067080 Solyc02g088690 Solyc03g065350 Solyc03g115380 Solyc06g069550
GO:0006026	biological_process:aminoglycan_catabolic_process	Solyc00g500258 Solyc00g500347 Solyc02g061770 Solyc02g082920 Solyc02g082930 Solyc02g082950 Solyc02g082960 Solyc04g072000 Solyc06g053380 Solyc07g005080 Solyc07g005090 Solyc07g005100 Solyc07g005110 Solyc07g009500 Solyc07g009510 Solyc07g009530 Solyc07g026990 Solyc07g066640 Solyc09g098540 Solyc10g017970 Solyc10g017980 Solyc10g055780 Solyc10g055790 Solyc10g055800 Solyc10g055810 Solyc10g055820 Solyc10g0…
GO:0006029	biological_process:proteoglycan_metabolic_process	Solyc02g070400 Solyc02g092360 Solyc03g063750 Solyc03g113520 Solyc05g006680 Solyc05g013720 Solyc05g053280 Solyc06g071160 Solyc08g029170 Solyc08g081920 Solyc11g042810
GO:0006030	biological_process:chitin_metabolic_process	Solyc00g500258 Solyc00g500347 Solyc02g061770 Solyc02g082920 Solyc02g082930 Solyc02g082950 Solyc02g082960 Solyc04g072000 Solyc06g053380 Solyc07g005080 Solyc07g005090 Solyc07g005100 Solyc07g005110 Solyc07g009500 Solyc07g009510 Solyc07g009530 Solyc07g026990 Solyc07g066640 Solyc09g098540 Solyc10g017970 Solyc10g017980 Solyc10g055780 Solyc10g055790 Solyc10g055800 Solyc10g055810 Solyc10g055820 Solyc10g0…
GO:0006032	biological_process:chitin_catabolic_process	Solyc00g160220 Solyc00g500258 Solyc00g500347 Solyc02g061770 Solyc02g082920 Solyc02g082930 Solyc02g082950 Solyc02g082960 Solyc04g072000 Solyc06g053380 Solyc07g005080 Solyc07g005090 Solyc07g005100 Solyc07g005110 Solyc07g009500 Solyc07g009510 Solyc07g009530 Solyc07g026990 Solyc07g066640 Solyc09g098540 Solyc10g017970 Solyc10g017980 Solyc10g055780 Solyc10g055790 Solyc10g055800 Solyc10g055810 Solyc10g0…
GO:0006040	biological_process:amino_sugar_metabolic_process	Solyc00g500258 Solyc00g500347 Solyc01g087870 Solyc02g061770 Solyc02g068530 Solyc02g071280 Solyc02g082920 Solyc02g082930 Solyc02g082950 Solyc02g082960 Solyc02g093430 Solyc03g031560 Solyc04g058065 Solyc04g072000 Solyc05g013580 Solyc05g052170 Solyc06g051080 Solyc06g053380 Solyc07g005080 Solyc07g005090 Solyc07g005100 Solyc07g005110 Solyc07g008030 Solyc07g008850 Solyc07g009500 Solyc07g009510 Solyc07g0…
GO:0006041	biological_process:glucosamine_metabolic_process	Solyc01g087870
GO:0006042	biological_process:glucosamine_biosynthetic_process	Solyc01g087870
GO:0006044	biological_process:N-acetylglucosamine_metabolic_process	Solyc02g093430 Solyc05g013580 Solyc07g008030 Solyc09g009780 Solyc12g035470
GO:0006045	biological_process:N-acetylglucosamine_biosynthetic_process	Solyc09g009780
GO:0006047	biological_process:UDP-N-acetylglucosamine_metabolic_process	Solyc01g087870 Solyc02g068530 Solyc02g071280 Solyc04g058065 Solyc05g052170 Solyc06g051080 Solyc08g016620 Solyc08g077270 Solyc09g009780
GO:0006048	biological_process:UDP-N-acetylglucosamine_biosynthetic_process	Solyc02g068530 Solyc02g071280 Solyc04g058065 Solyc04g058070 Solyc05g052170 Solyc06g051080 Solyc08g016620 Solyc08g077270 Solyc09g009780
GO:0006056	biological_process:mannoprotein_metabolic_process	Solyc02g063220 Solyc03g096730 Solyc06g051270 Solyc06g060100 Solyc09g011220
GO:0006057	biological_process:mannoprotein_biosynthetic_process	Solyc02g063220 Solyc03g096730 Solyc06g051270 Solyc06g060100 Solyc09g011220
GO:0006059	biological_process:hexitol_metabolic_process	Solyc01g006510 Solyc02g086530
GO:0006060	biological_process:sorbitol_metabolic_process	Solyc01g006510
GO:0006063	biological_process:uronic_acid_metabolic_process	Solyc05g053790 Solyc07g006220 Solyc07g014640 Solyc09g031880 Solyc09g092330 Solyc12g010540
GO:0006065	biological_process:UDP-glucuronate_biosynthetic_process	Solyc02g067080 Solyc02g088690 Solyc03g065350 Solyc03g115380 Solyc06g069550
GO:0006066	biological_process:alcohol_metabolic_process	Solyc01g005560 Solyc01g006510 Solyc01g009230 Solyc01g009870 Solyc01g014910 Solyc01g014960 Solyc01g020170 Solyc01g057300 Solyc01g059870 Solyc01g088170 Solyc01g088200 Solyc01g091660 Solyc01g095010 Solyc01g097780 Solyc01g098110 Solyc01g103950 Solyc01g106330 Solyc01g106340 Solyc01g106350 Solyc01g106360 Solyc01g106770 Solyc01g107950 Solyc01g107960 Solyc01g107970 Solyc01g108070 Solyc01g109930 Solyc01g1…
GO:0006067	biological_process:ethanol_metabolic_process	Solyc09g064370
GO:0006069	biological_process:ethanol_oxidation	Solyc09g064370
GO:0006071	biological_process:glycerol_metabolic_process	Solyc01g009870 Solyc01g111120 Solyc02g014530 Solyc02g094400 Solyc03g117490 Solyc04g011510 Solyc06g005490 Solyc06g069470 Solyc06g072380 Solyc07g065120 Solyc10g054272 Solyc10g054280 Solyc10g054870 Solyc11g008380 Solyc11g042950 Solyc11g045040 Solyc12g014570
GO:0006072	biological_process:glycerol-3-phosphate_metabolic_process	Solyc01g088150 Solyc02g067930 Solyc03g117490 Solyc04g016330 Solyc06g048920 Solyc08g082340 Solyc11g008380
GO:0006073	biological_process:cellular_glucan_metabolic_process	Solyc01g005120 Solyc01g006350 Solyc01g006360 Solyc01g006370 Solyc01g008050 Solyc01g010460 Solyc01g010470 Solyc01g058270 Solyc01g067520 Solyc01g067930 Solyc01g068200 Solyc01g073750 Solyc01g079790 Solyc01g081050 Solyc01g081060 Solyc01g081520 Solyc01g081586 Solyc01g087210 Solyc01g087600 Solyc01g088560 Solyc01g097000 Solyc01g097330 Solyc01g099630 Solyc01g102580 Solyc01g103860 Solyc01g103866 Solyc01g1…
GO:0006074	biological_process:(1->3)-beta-D-glucan_metabolic_process	Solyc01g006350 Solyc01g006360 Solyc01g006370 Solyc01g073750 Solyc01g081586 Solyc02g078230 Solyc03g111570 Solyc05g014760 Solyc07g053980 Solyc07g056260 Solyc07g061920 Solyc11g005980
GO:0006075	biological_process:(1->3)-beta-D-glucan_biosynthetic_process	Solyc01g006350 Solyc01g006360 Solyc01g006370 Solyc01g073750 Solyc01g081586 Solyc02g078230 Solyc03g111570 Solyc05g014760 Solyc07g053980 Solyc07g056260 Solyc07g061920 Solyc11g005980
GO:0006080	biological_process:substituted_mannan_metabolic_process	Solyc03g043920
GO:0006081	biological_process:cellular_aldehyde_metabolic_process	Solyc01g011510 Solyc01g012700 Solyc01g012750 Solyc01g012760 Solyc01g013883 Solyc01g013885 Solyc01g013890 Solyc01g013895 Solyc01g067890 Solyc01g088400 Solyc01g088430 Solyc01g102820 Solyc01g108070 Solyc01g109300 Solyc01g111120 Solyc02g014360 Solyc02g080630 Solyc02g084640 Solyc02g086600 Solyc02g091340 Solyc03g044200 Solyc03g065250 Solyc03g082560 Solyc03g093240 Solyc03g111120 Solyc03g111130 Solyc03g1…
GO:0006082	biological_process:organic_acid_metabolic_process	Solyc00g005287 Solyc00g007180 Solyc00g017920 Solyc00g024020 Solyc00g026860 Solyc00g041190 Solyc00g050030 Solyc00g095860 Solyc00g126430 Solyc00g500065 Solyc00g500095 Solyc00g500109 Solyc00g500353 Solyc01g005000 Solyc01g005130 Solyc01g005240 Solyc01g005250 Solyc01g005540 Solyc01g005560 Solyc01g006450 Solyc01g006540 Solyc01g006980 Solyc01g007100 Solyc01g008010 Solyc01g008310 Solyc01g008330 Solyc01g0…
GO:0006083	biological_process:acetate_metabolic_process	Solyc02g080630 Solyc02g094640 Solyc07g017860 Solyc12g099360
GO:0006084	biological_process:acetyl-CoA_metabolic_process	Solyc01g028900 Solyc01g059880 Solyc01g098840 Solyc01g100360 Solyc01g101040 Solyc01g107880 Solyc02g014360 Solyc02g036300 Solyc02g038740 Solyc02g082260 Solyc02g094640 Solyc03g032020 Solyc03g097675 Solyc03g097680 Solyc04g005080 Solyc04g008590 Solyc04g009650 Solyc04g009655 Solyc04g039670 Solyc05g005160 Solyc05g006520 Solyc05g009530 Solyc05g024160 Solyc06g066310 Solyc06g072580 Solyc07g017610 Solyc07g0…
GO:0006085	biological_process:acetyl-CoA_biosynthetic_process	Solyc01g028900 Solyc01g059880 Solyc01g100360 Solyc01g101040 Solyc02g036290 Solyc02g036300 Solyc02g036310 Solyc02g094640 Solyc03g097675 Solyc03g097680 Solyc04g005080 Solyc04g008590 Solyc04g039670 Solyc05g005160 Solyc05g006520 Solyc05g009530 Solyc05g024160 Solyc06g072580 Solyc07g017860 Solyc07g042913 Solyc07g042915 Solyc07g042917 Solyc07g042927 Solyc08g016750 Solyc12g009400 Solyc12g009410 Solyc12g0…
GO:0006086	biological_process:acetyl-CoA_biosynthetic_process_from_pyruvate	Solyc01g028900 Solyc01g100360 Solyc03g097675 Solyc03g097680 Solyc04g005080 Solyc04g008590 Solyc05g006520 Solyc05g009530 Solyc05g024160 Solyc06g072580 Solyc07g006790 Solyc07g042913 Solyc07g042915 Solyc07g042917 Solyc07g042927 Solyc08g016750 Solyc11g007720 Solyc11g017250 Solyc12g009400 Solyc12g009410
GO:0006089	biological_process:lactate_metabolic_process	Solyc02g080630 Solyc06g048530 Solyc06g053310 Solyc08g007420 Solyc08g066850 Solyc08g078850 Solyc11g045390 Solyc11g069040 Solyc12g007310
GO:0006090	biological_process:pyruvate_metabolic_process	Solyc00g017920 Solyc01g028900 Solyc01g049650 Solyc01g067890 Solyc01g068160 Solyc01g080460 Solyc01g094200 Solyc01g096860 Solyc01g098950 Solyc01g100360 Solyc01g102820 Solyc01g106780 Solyc01g109300 Solyc01g110360 Solyc01g111120 Solyc02g014360 Solyc02g062340 Solyc02g081160 Solyc02g084440 Solyc02g086600 Solyc02g091830 Solyc02g150124 Solyc03g007810 Solyc03g093240 Solyc03g093520 Solyc03g097675 Solyc03g0…
GO:0006091	biological_process:generation_of_precursor_metabolites_and_energy	Solyc00g013180 Solyc00g014830 Solyc00g017920 Solyc00g019730 Solyc00g019950 Solyc00g021630 Solyc00g024020 Solyc00g047200 Solyc00g094530 Solyc00g117655 Solyc00g118680 Solyc00g118690 Solyc00g230070 Solyc00g230080 Solyc00g277510 Solyc00g500019 Solyc00g500020 Solyc00g500021 Solyc00g500024 Solyc00g500026 Solyc00g500027 Solyc00g500028 Solyc00g500049 Solyc00g500054 Solyc00g500056 Solyc00g500058 Solyc00g5…
GO:0006094	biological_process:gluconeogenesis	Solyc00g017920 Solyc00g027640 Solyc01g106010 Solyc01g111120 Solyc02g084440 Solyc03g111010 Solyc04g011510 Solyc04g071340 Solyc04g076090 Solyc04g076880 Solyc05g014470 Solyc05g052600 Solyc06g005490 Solyc06g071920 Solyc07g066600 Solyc07g066610 Solyc09g008130 Solyc09g009260 Solyc09g011810 Solyc10g054870 Solyc10g083570 Solyc10g084850 Solyc10g086720 Solyc10g086730 Solyc12g014380 Solyc12g056530 Solyc12g0…
GO:0006096	biological_process:glycolytic_process	Solyc00g017920 Solyc01g049650 Solyc01g096860 Solyc01g098950 Solyc01g106780 Solyc01g110360 Solyc01g111120 Solyc02g062340 Solyc02g081160 Solyc02g084440 Solyc02g091830 Solyc02g150124 Solyc03g007810 Solyc03g093520 Solyc03g097680 Solyc03g111000 Solyc03g111010 Solyc03g114500 Solyc03g121070 Solyc04g005080 Solyc04g008590 Solyc04g008740 Solyc04g011510 Solyc04g014270 Solyc04g015200 Solyc04g018055 Solyc04g0…
GO:0006097	biological_process:glyoxylate_cycle	Solyc03g111120 Solyc03g111130 Solyc03g111140 Solyc03g111150 Solyc12g099360
GO:0006098	biological_process:pentose-phosphate_shunt	Solyc01g010250 Solyc01g018020 Solyc01g097460 Solyc01g100960 Solyc01g110360 Solyc02g062340 Solyc02g069620 Solyc02g084440 Solyc02g093830 Solyc03g082580 Solyc03g082590 Solyc03g115820 Solyc04g005160 Solyc04g047740 Solyc05g007260 Solyc05g008370 Solyc05g008600 Solyc05g010260 Solyc05g012110 Solyc05g015950 Solyc05g050970 Solyc06g053200 Solyc07g045540 Solyc07g065900 Solyc07g066270 Solyc08g066360 Solyc08g0…
GO:0006099	biological_process:tricarboxylic_acid_cycle	Solyc01g005560 Solyc01g007910 Solyc01g059880 Solyc01g073740 Solyc01g090710 Solyc01g101040 Solyc01g106480 Solyc02g005350 Solyc02g063490 Solyc02g082860 Solyc02g085350 Solyc02g086610 Solyc02g092730 Solyc02g092740 Solyc02g093680 Solyc03g071590 Solyc03g083450 Solyc03g111130 Solyc03g111140 Solyc03g115990 Solyc03g118110 Solyc04g006970 Solyc04g011350 Solyc04g039670 Solyc04g055020 Solyc04g055030 Solyc04g0…
GO:0006101	biological_process:citrate_metabolic_process	Solyc01g073740 Solyc07g052350 Solyc12g005860
GO:0006102	biological_process:isocitrate_metabolic_process	Solyc01g005560 Solyc02g082860 Solyc02g086610 Solyc07g052350 Solyc08g077920 Solyc08g077930 Solyc10g074500 Solyc11g011930 Solyc12g005860
GO:0006104	biological_process:succinyl-CoA_metabolic_process	Solyc06g083790 Solyc10g008770
GO:0006105	biological_process:succinate_metabolic_process	Solyc07g043310 Solyc08g014610 Solyc12g006450 Solyc12g006470
GO:0006106	biological_process:fumarate_metabolic_process	Solyc06g009820 Solyc06g009830 Solyc06g009840 Solyc09g075450
GO:0006107	biological_process:oxaloacetate_metabolic_process	Solyc01g090710 Solyc03g071590 Solyc06g064880 Solyc07g041280 Solyc08g062190 Solyc09g090140 Solyc11g007990
GO:0006108	biological_process:malate_metabolic_process	Solyc01g090710 Solyc01g094200 Solyc02g063490 Solyc03g071590 Solyc03g115990 Solyc03g120980 Solyc03g120990 Solyc05g050120 Solyc06g009820 Solyc06g009830 Solyc06g009840 Solyc07g041280 Solyc07g062650 Solyc08g013860 Solyc08g062190 Solyc08g066360 Solyc09g075450 Solyc09g090140 Solyc09g091070 Solyc11g007990 Solyc12g008430 Solyc12g014180 Solyc12g044600
GO:0006109	biological_process:regulation_of_carbohydrate_metabolic_process	Solyc00g027640 Solyc01g008950 Solyc01g009170 Solyc01g010460 Solyc01g010470 Solyc01g057210 Solyc01g068200 Solyc01g079470 Solyc01g087210 Solyc01g087540 Solyc01g087600 Solyc01g087850 Solyc01g095900 Solyc01g096860 Solyc01g097330 Solyc01g111920 Solyc01g112025 Solyc02g014300 Solyc02g064650 Solyc02g078520 Solyc02g079280 Solyc02g086600 Solyc02g088190 Solyc02g088910 Solyc02g091530 Solyc02g092410 Solyc03g0…
GO:0006110	biological_process:regulation_of_glycolytic_process	Solyc01g096860
GO:0006111	biological_process:regulation_of_gluconeogenesis	Solyc00g027640 Solyc10g084850
GO:0006112	biological_process:energy_reserve_metabolic_process	Solyc01g079790 Solyc01g081520 Solyc01g109790 Solyc02g020980 Solyc02g077680 Solyc03g065340 Solyc04g053120 Solyc04g082400 Solyc05g012510 Solyc05g054060 Solyc07g014590 Solyc07g019440 Solyc07g056140 Solyc07g064830 Solyc08g015670 Solyc09g009190 Solyc09g031970 Solyc09g064800 Solyc11g011960 Solyc12g011120
GO:0006114	biological_process:glycerol_biosynthetic_process	Solyc07g053270 Solyc10g054272 Solyc10g054280
GO:0006116	biological_process:NADH_oxidation	Solyc01g088150 Solyc02g067930 Solyc02g078900 Solyc02g079170 Solyc04g016330 Solyc06g007160 Solyc06g048920 Solyc07g054640 Solyc07g054670 Solyc10g008630 Solyc11g008380
GO:0006119	biological_process:oxidative_phosphorylation	Solyc00g013180 Solyc00g014830 Solyc00g019730 Solyc00g500098 Solyc00g500112 Solyc00g500140 Solyc00g500169 Solyc00g500171 Solyc00g500172 Solyc00g500187 Solyc00g500188 Solyc00g500189 Solyc00g500251 Solyc00g500252 Solyc00g500253 Solyc00g500256 Solyc00g500271 Solyc00g500303 Solyc00g500317 Solyc00g500322 Solyc01g007320 Solyc01g011410 Solyc01g017090 Solyc01g058410 Solyc01g065585 Solyc01g065610 Solyc01g0…
GO:0006120	biological_process:mitochondrial_electron_transport,_NADH_to_ubiquinone	Solyc00g014830 Solyc00g500183 Solyc00g500184 Solyc00g500185 Solyc01g011410 Solyc01g065770 Solyc01g065810 Solyc01g088570 Solyc01g109620 Solyc01g110390 Solyc02g087240 Solyc03g097010 Solyc04g015370 Solyc05g056240 Solyc06g007630 Solyc07g042310 Solyc08g007805 Solyc08g080240 Solyc08g080250 Solyc09g009360 Solyc09g031550 Solyc09g031577 Solyc09g065830 Solyc10g051350 Solyc10g052800 Solyc11g005060 Solyc12g0…
GO:0006121	biological_process:mitochondrial_electron_transport,_succinate_to_ubiquinone	Solyc02g085350 Solyc03g118110
GO:0006122	biological_process:mitochondrial_electron_transport,_ubiquinol_to_cytochrome_c	Solyc00g500240 Solyc00g500260 Solyc00g500312 Solyc00g500364 Solyc01g103220 Solyc02g093900 Solyc06g007540 Solyc06g067920 Solyc06g082680 Solyc08g067020 Solyc09g050020 Solyc09g074855 Solyc09g074870 Solyc09g150155 Solyc11g039840 Solyc11g042420 Solyc11g068400 Solyc12g042920
GO:0006123	biological_process:mitochondrial_electron_transport,_cytochrome_c_to_oxygen	Solyc00g019730 Solyc00g160060 Solyc00g500186 Solyc00g500250 Solyc00g500303 Solyc00g500349 Solyc01g103220 Solyc02g021770 Solyc02g085920 Solyc02g091880 Solyc03g013460 Solyc03g043850 Solyc05g025560 Solyc06g067940 Solyc07g019510 Solyc08g029280 Solyc08g029290 Solyc11g042420 Solyc11g063610 Solyc12g042900
GO:0006127	biological_process:glycerophosphate_shuttle	Solyc11g008380
GO:0006139	biological_process:nucleobase-containing_compound_metabolic_process	Solyc00g005050 Solyc00g007100 Solyc00g007270 Solyc00g009060 Solyc00g009100 Solyc00g014800 Solyc00g017880 Solyc00g017910 Solyc00g017920 Solyc00g020940 Solyc00g028550 Solyc00g028960 Solyc00g029080 Solyc00g031040 Solyc00g036320 Solyc00g042130 Solyc00g050430
GO:0006140	biological_process:regulation_of_nucleotide_metabolic_process	Solyc01g096860 Solyc01g107880 Solyc02g062640
GO:0006144	biological_process:purine_nucleobase_metabolic_process	Solyc00g009060 Solyc00g031040 Solyc00g088080 Solyc01g080940 Solyc01g088360 Solyc01g103440 Solyc01g103450 Solyc01g110520 Solyc02g068380 Solyc02g078400 Solyc04g058090 Solyc04g072039 Solyc04g077970 Solyc08g077840 Solyc08g079020 Solyc09g007940 Solyc09g083410 Solyc10g086190 Solyc11g006550 Solyc11g065920 Solyc11g065930
GO:0006145	biological_process:purine_nucleobase_catabolic_process	Solyc00g031040 Solyc02g068380 Solyc02g078400 Solyc08g077840 Solyc09g083410 Solyc11g006550 Solyc11g065920 Solyc11g065930
GO:0006146	biological_process:adenine_catabolic_process	Solyc00g031040
GO:0006148	biological_process:inosine_catabolic_process	Solyc01g080550 Solyc01g080570 Solyc01g080580 Solyc01g080700 Solyc12g018990 Solyc12g096630
GO:0006152	biological_process:purine_nucleoside_catabolic_process	Solyc01g080550 Solyc01g080570 Solyc01g080580 Solyc01g080700 Solyc01g097880 Solyc05g020040 Solyc09g009690 Solyc10g005310 Solyc10g083420 Solyc10g083430 Solyc12g018990 Solyc12g096630 Solyc12g096635
GO:0006154	biological_process:adenosine_catabolic_process	Solyc01g080550 Solyc01g080570 Solyc01g080580 Solyc01g080700 Solyc10g005310
GO:0006163	biological_process:purine_nucleotide_metabolic_process	Solyc00g009060 Solyc00g017920 Solyc00g042130 Solyc00g088080 Solyc00g128870 Solyc00g134830 Solyc00g171810 Solyc00g500050 Solyc00g500064 Solyc00g500133 Solyc00g500140 Solyc00g500173 Solyc00g500203 Solyc00g500292 Solyc00g500302 Solyc00g500321 Solyc00g500322 Solyc00g500323 Solyc00g500332 Solyc00g500333 Solyc00g500334 Solyc00g500335 Solyc00g500345 Solyc00g500358 Solyc01g007320 Solyc01g017220 Solyc01g0…
GO:0006164	biological_process:purine_nucleotide_biosynthetic_process	Solyc00g009060 Solyc00g042130 Solyc00g088080 Solyc00g134830 Solyc00g171810 Solyc00g500050 Solyc00g500064 Solyc00g500133 Solyc00g500140 Solyc00g500173 Solyc00g500203 Solyc00g500292 Solyc00g500302 Solyc00g500321 Solyc00g500322 Solyc00g500323 Solyc00g500332 Solyc00g500333 Solyc00g500334 Solyc00g500335 Solyc00g500345 Solyc00g500358 Solyc01g007320 Solyc01g017220 Solyc01g017520 Solyc01g028900 Solyc01g0…
GO:0006165	biological_process:nucleoside_diphosphate_phosphorylation	Solyc00g017920 Solyc01g049650 Solyc01g089970 Solyc01g096860 Solyc01g098950 Solyc01g106780 Solyc01g110360 Solyc01g111120 Solyc02g062340 Solyc02g081160 Solyc02g084440 Solyc02g091830 Solyc02g150124 Solyc03g007810 Solyc03g093520 Solyc03g097680 Solyc03g110960 Solyc03g111010 Solyc03g114500 Solyc03g121070 Solyc04g005080 Solyc04g008590 Solyc04g008740 Solyc04g011510 Solyc04g014270 Solyc04g015200 Solyc04g0…
GO:0006166	biological_process:purine_ribonucleoside_salvage	Solyc04g072039 Solyc04g077970 Solyc08g079020 Solyc09g007940 Solyc10g086190
GO:0006167	biological_process:AMP_biosynthetic_process	Solyc00g088080 Solyc02g085520 Solyc04g077970 Solyc07g006530 Solyc08g079020 Solyc09g007940 Solyc10g080320 Solyc10g086190
GO:0006168	biological_process:adenine_salvage	Solyc00g088080 Solyc04g077970 Solyc08g079020
GO:0006169	biological_process:adenosine_salvage	Solyc09g007940 Solyc10g086190
GO:0006175	biological_process:dATP_biosynthetic_process	Solyc00g500050 Solyc00g500133 Solyc00g500203 Solyc00g500292 Solyc00g500323 Solyc00g500332 Solyc00g500335 Solyc04g071300
GO:0006176	biological_process:dATP_biosynthetic_process_from_ADP	Solyc00g500050 Solyc00g500133 Solyc00g500203 Solyc00g500292 Solyc00g500323 Solyc00g500332 Solyc00g500335 Solyc04g071300
GO:0006177	biological_process:GMP_biosynthetic_process	Solyc00g009060 Solyc04g025540 Solyc08g081150 Solyc08g081155 Solyc10g079500
GO:0006178	biological_process:guanine_salvage	Solyc00g009060 Solyc04g072039
GO:0006182	biological_process:cGMP_biosynthetic_process	Solyc03g079850
GO:0006183	biological_process:GTP_biosynthetic_process	Solyc01g089970 Solyc03g110960 Solyc06g071960 Solyc06g075470 Solyc08g008340 Solyc08g082420 Solyc08g082430 Solyc09g055420 Solyc10g079500 Solyc12g049370 Solyc12g055950
GO:0006188	biological_process:IMP_biosynthetic_process	Solyc00g009060 Solyc01g081300 Solyc01g088360 Solyc01g103450 Solyc01g107270 Solyc01g110520 Solyc02g076720 Solyc04g058090 Solyc05g006910 Solyc06g060770 Solyc06g060780 Solyc07g006530 Solyc08g075160 Solyc08g078490 Solyc09g014770 Solyc11g006340 Solyc11g012100
GO:0006189	biological_process:'de_novo'_IMP_biosynthetic_process	Solyc01g081300 Solyc01g088360 Solyc01g103450 Solyc01g107270 Solyc01g110520 Solyc02g076720 Solyc04g058090 Solyc06g060770 Solyc06g060780 Solyc07g006530 Solyc08g075160 Solyc08g078490 Solyc11g006340 Solyc11g012100
GO:0006195	biological_process:purine_nucleotide_catabolic_process	Solyc00g128870 Solyc01g109110 Solyc02g036300 Solyc02g086900 Solyc03g043855 Solyc03g046598 Solyc05g005610 Solyc06g073560 Solyc10g008750 Solyc10g008760 Solyc10g008770 Solyc11g069180
GO:0006203	biological_process:dGTP_catabolic_process	Solyc00g128870 Solyc01g109110 Solyc02g086900 Solyc03g043855 Solyc03g043860 Solyc03g046598 Solyc03g150121 Solyc05g005600 Solyc05g005610 Solyc05g010015
GO:0006206	biological_process:pyrimidine_nucleobase_metabolic_process	Solyc01g008290 Solyc01g009310 Solyc01g056850 Solyc01g079650 Solyc01g088480 Solyc01g098527 Solyc01g106080 Solyc02g044040 Solyc02g072105 Solyc02g082190 Solyc02g084310 Solyc02g088940 Solyc03g063860 Solyc03g083610 Solyc03g097910 Solyc03g115630 Solyc06g065580 Solyc08g077300 Solyc09g011300 Solyc10g047630 Solyc11g006350 Solyc11g064920 Solyc11g068830
GO:0006207	biological_process:'de_novo'_pyrimidine_nucleobase_biosynthetic_process	Solyc01g008290 Solyc01g088480 Solyc02g072105 Solyc03g083610 Solyc03g115630 Solyc06g065580 Solyc08g077300 Solyc11g006350 Solyc11g068830
GO:0006208	biological_process:pyrimidine_nucleobase_catabolic_process	Solyc01g106080 Solyc02g044040 Solyc03g097910 Solyc10g047630 Solyc11g064920
GO:0006210	biological_process:thymine_catabolic_process	Solyc01g106080 Solyc02g044040 Solyc03g097910
GO:0006212	biological_process:uracil_catabolic_process	Solyc02g044040 Solyc03g097910 Solyc10g047630 Solyc11g064920
GO:0006213	biological_process:pyrimidine_nucleoside_metabolic_process	Solyc03g120980 Solyc05g008370 Solyc05g020040 Solyc07g021750 Solyc09g009690 Solyc10g083430 Solyc11g012480 Solyc11g065760
GO:0006216	biological_process:cytidine_catabolic_process	Solyc07g021750
GO:0006218	biological_process:uridine_catabolic_process	Solyc05g020040 Solyc09g009690 Solyc10g083430
GO:0006220	biological_process:pyrimidine_nucleotide_metabolic_process	Solyc01g008290 Solyc01g009310 Solyc01g056850 Solyc01g079650 Solyc01g088480 Solyc01g089970 Solyc01g097970 Solyc01g098527 Solyc01g098530 Solyc01g100030 Solyc01g109830 Solyc02g067880 Solyc02g072105 Solyc02g082190 Solyc02g084300 Solyc02g084310 Solyc02g088940 Solyc02g090040 Solyc03g078080 Solyc03g083610 Solyc03g110960 Solyc04g080250 Solyc06g065570 Solyc06g065580 Solyc06g069640 Solyc06g071960 Solyc06g0…
GO:0006221	biological_process:pyrimidine_nucleotide_biosynthetic_process	Solyc01g008290 Solyc01g009310 Solyc01g056850 Solyc01g079650 Solyc01g088480 Solyc01g089970 Solyc01g097970 Solyc01g098527 Solyc01g098530 Solyc01g100030 Solyc01g109830 Solyc02g067880 Solyc02g072105 Solyc02g082190 Solyc02g084300 Solyc02g084310 Solyc02g088940 Solyc02g090040 Solyc03g078080 Solyc03g083610 Solyc03g110960 Solyc04g080250 Solyc06g016800 Solyc06g065570 Solyc06g065580 Solyc06g071960 Solyc06g0…
GO:0006222	biological_process:UMP_biosynthetic_process	Solyc01g008290 Solyc02g067880 Solyc02g072105 Solyc06g065570 Solyc06g065580 Solyc06g075340 Solyc07g065900 Solyc09g011300 Solyc10g005880 Solyc11g006350 Solyc11g068830
GO:0006223	biological_process:uracil_salvage	Solyc03g063860 Solyc09g011300
GO:0006225	biological_process:UDP_biosynthetic_process	Solyc01g088480 Solyc03g078080 Solyc03g083610 Solyc08g077300 Solyc09g008850
GO:0006226	biological_process:dUMP_biosynthetic_process	Solyc01g097970 Solyc01g100030 Solyc04g080250
GO:0006227	biological_process:dUDP_biosynthetic_process	Solyc07g048010
GO:0006228	biological_process:UTP_biosynthetic_process	Solyc01g089970 Solyc03g110960 Solyc06g071960 Solyc06g075470 Solyc08g008340 Solyc08g082420 Solyc08g082430 Solyc09g055420 Solyc12g049370 Solyc12g055950
GO:0006231	biological_process:dTMP_biosynthetic_process	Solyc01g109830
GO:0006233	biological_process:dTDP_biosynthetic_process	Solyc07g048010
GO:0006235	biological_process:dTTP_biosynthetic_process	Solyc07g048010
GO:0006241	biological_process:CTP_biosynthetic_process	Solyc01g009310 Solyc01g056850 Solyc01g079650 Solyc01g089970 Solyc01g098527 Solyc01g098530 Solyc02g067880 Solyc02g082190 Solyc02g084300 Solyc02g084310 Solyc02g088940 Solyc02g090040 Solyc03g110960 Solyc06g016800 Solyc06g071960 Solyc06g075470 Solyc07g065900 Solyc08g008340 Solyc08g082420 Solyc08g082430 Solyc09g008850 Solyc09g055420 Solyc10g005880 Solyc12g017420 Solyc12g049370 Solyc12g055950
GO:0006244	biological_process:pyrimidine_nucleotide_catabolic_process	Solyc01g097970 Solyc01g100030 Solyc04g080250 Solyc06g069640 Solyc06g083130 Solyc09g090300 Solyc09g097930
GO:0006253	biological_process:dCTP_catabolic_process	Solyc06g069640 Solyc06g083130 Solyc09g090300 Solyc09g097930
GO:0006259	biological_process:DNA_metabolic_process	Solyc00g017880 Solyc00g029080 Solyc01g006100 Solyc01g006140 Solyc01g006210 Solyc01g006460 Solyc01g007160 Solyc01g007860 Solyc01g008520 Solyc01g008960 Solyc01g009470 Solyc01g011060 Solyc01g014490 Solyc01g020120 Solyc01g020440 Solyc01g034150 Solyc01g034155 Solyc01g056340 Solyc01g065710 Solyc01g066610 Solyc01g068260 Solyc01g068263 Solyc01g068267 Solyc01g068280 Solyc01g068330 Solyc01g068340 Solyc01g0…
GO:0006260	biological_process:DNA_replication	Solyc00g009540 Solyc00g010760 Solyc00g029080 Solyc01g006140 Solyc01g006700 Solyc01g007160 Solyc01g014490 Solyc01g020120 Solyc01g020220 Solyc01g020440 Solyc01g068260 Solyc01g068263 Solyc01g068267 Solyc01g079490 Solyc01g079500 Solyc01g079507 Solyc01g081080 Solyc01g088380 Solyc01g088390 Solyc01g094760 Solyc01g099450 Solyc01g099460 Solyc01g099483 Solyc01g100080 Solyc01g100280 Solyc01g101020 Solyc01g1…
GO:0006261	biological_process:DNA-dependent_DNA_replication	Solyc00g029080 Solyc01g006140 Solyc01g006700 Solyc01g014490 Solyc01g020120 Solyc01g020220 Solyc01g020440 Solyc01g068260 Solyc01g068263 Solyc01g068267 Solyc01g079490 Solyc01g079500 Solyc01g079507 Solyc01g081080 Solyc01g094760 Solyc01g099450 Solyc01g099460 Solyc01g099483 Solyc01g100080 Solyc01g100280 Solyc01g102810 Solyc01g103960 Solyc01g105520 Solyc01g105530 Solyc01g108610 Solyc01g110130 Solyc01g1…
GO:0006264	biological_process:mitochondrial_DNA_replication	Solyc01g100080 Solyc04g079410 Solyc07g064330 Solyc09g007430 Solyc09g065840 Solyc12g038370 Solyc12g044340
GO:0006265	biological_process:DNA_topological_change	Solyc01g014490 Solyc01g087500 Solyc01g096900 Solyc02g081910 Solyc05g014720 Solyc05g014730 Solyc05g014740 Solyc05g014750 Solyc07g049720 Solyc09g007210 Solyc09g097880 Solyc11g028310 Solyc11g028330 Solyc11g028340 Solyc11g028350 Solyc12g021230 Solyc12g036030
GO:0006266	biological_process:DNA_ligation	Solyc02g091120 Solyc06g053770 Solyc06g066780 Solyc07g017990 Solyc07g018000 Solyc09g011930 Solyc11g040180 Solyc11g066370
GO:0006267	biological_process:pre-replicative_complex_assembly_involved_in_nuclear_cell_cycle_DNA_replication	Solyc01g020120 Solyc01g110130 Solyc02g070780 Solyc02g082180 Solyc11g040120 Solyc12g013880
GO:0006268	biological_process:DNA_unwinding_involved_in_DNA_replication	Solyc01g020120 Solyc01g079500 Solyc01g079507 Solyc01g099450 Solyc01g099460 Solyc01g099483 Solyc01g099500 Solyc01g100280 Solyc01g103960 Solyc01g110130 Solyc02g070780 Solyc02g082180 Solyc02g088423 Solyc02g088430 Solyc03g115050 Solyc05g014690 Solyc05g025590 Solyc05g053370 Solyc07g005020 Solyc07g042010 Solyc08g074600 Solyc08g075840 Solyc09g018690 Solyc09g018710 Solyc10g074430 Solyc11g040120
GO:0006269	biological_process:DNA_replication,_synthesis_of_RNA_primer	Solyc02g093300 Solyc04g045530 Solyc08g082200 Solyc12g044340
GO:0006270	biological_process:DNA_replication_initiation	Solyc01g006140 Solyc01g020120 Solyc01g068260 Solyc01g068263 Solyc01g068267 Solyc01g079490 Solyc01g079500 Solyc01g079507 Solyc01g094760 Solyc01g105520 Solyc01g105530 Solyc01g110130 Solyc01g111550 Solyc02g070780 Solyc02g082180 Solyc02g093300 Solyc03g006420 Solyc03g007550 Solyc03g019960 Solyc04g045530 Solyc04g074090 Solyc04g078780 Solyc05g007450 Solyc05g008540 Solyc05g008620 Solyc05g014540 Solyc06g0…
GO:0006271	biological_process:DNA_strand_elongation_involved_in_DNA_replication	Solyc01g079500 Solyc01g079507 Solyc01g110130 Solyc02g070780 Solyc02g093300 Solyc03g063340 Solyc06g076660 Solyc09g008630 Solyc10g007400 Solyc11g066370 Solyc11g067140 Solyc11g068480
GO:0006272	biological_process:leading_strand_elongation	Solyc02g093300 Solyc06g076660 Solyc11g067110 Solyc11g067140 Solyc11g068480
GO:0006273	biological_process:lagging_strand_elongation	Solyc02g093300 Solyc11g066370
GO:0006274	biological_process:DNA_replication_termination	Solyc07g005340
GO:0006275	biological_process:regulation_of_DNA_replication	Solyc01g006140 Solyc01g007160 Solyc01g110330 Solyc01g111830 Solyc02g022870 Solyc02g062680 Solyc02g067810 Solyc02g082220 Solyc02g086450 Solyc02g090680 Solyc03g007550 Solyc03g007800 Solyc03g019960 Solyc03g071710 Solyc03g079910 Solyc03g082860 Solyc03g113760 Solyc03g115530 Solyc04g005710 Solyc04g008600 Solyc04g071360 Solyc04g078780 Solyc04g079840 Solyc05g007160 Solyc05g008680 Solyc05g012690 Solyc05g0…
GO:0006278	biological_process:RNA-dependent_DNA_biosynthetic_process	Solyc01g011060 Solyc01g065710 Solyc01g068330 Solyc01g087095 Solyc01g111870 Solyc02g070300 Solyc03g013220 Solyc03g033520 Solyc03g115050 Solyc05g007100 Solyc05g025590 Solyc05g053800 Solyc08g075840 Solyc09g010285 Solyc09g056070 Solyc09g056080 Solyc09g056310 Solyc09g057820 Solyc09g057830 Solyc10g006780 Solyc10g074430 Solyc11g030900 Solyc11g056270
GO:0006279	biological_process:premeiotic_DNA_replication	Solyc09g059440
GO:0006281	biological_process:DNA_repair	Solyc00g017880 Solyc00g042640 Solyc01g006210 Solyc01g006460 Solyc01g007160 Solyc01g007860 Solyc01g008520 Solyc01g009470 Solyc01g020120 Solyc01g020220 Solyc01g020440 Solyc01g034150 Solyc01g034155 Solyc01g056340 Solyc01g057710 Solyc01g065860 Solyc01g066610 Solyc01g068340 Solyc01g068350 Solyc01g079210 Solyc01g079507 Solyc01g079520 Solyc01g080210 Solyc01g081080 Solyc01g086690 Solyc01g086930 Solyc01g0…
GO:0006282	biological_process:regulation_of_DNA_repair	Solyc01g111870 Solyc02g083600 Solyc02g084700 Solyc03g117040 Solyc03g118320 Solyc03g120200 Solyc04g016370 Solyc06g051810 Solyc06g072660 Solyc07g065490 Solyc07g065870 Solyc08g077090 Solyc10g006000 Solyc10g044780 Solyc11g010910 Solyc11g066690 Solyc12g017920 Solyc12g088340 Solyc12g095920 Solyc12g096600 Solyc12g096610 Solyc12g099420
GO:0006283	biological_process:transcription-coupled_nucleotide-excision_repair	Solyc01g096030 Solyc05g053430 Solyc09g066480 Solyc09g066500 Solyc12g088340
GO:0006284	biological_process:base-excision_repair	Solyc01g102370 Solyc01g102670 Solyc02g005310 Solyc02g021060 Solyc02g062720 Solyc02g082120 Solyc03g033530 Solyc03g033535 Solyc03g111593 Solyc03g111597 Solyc03g111600 Solyc03g113880 Solyc03g116880 Solyc03g117510 Solyc03g123440 Solyc04g005260 Solyc04g016530 Solyc04g047780 Solyc04g047810 Solyc04g047820 Solyc04g047830 Solyc04g054860 Solyc04g054870 Solyc04g054875 Solyc04g079990 Solyc04g080470 Solyc05g0…
GO:0006285	biological_process:base-excision_repair,_AP_site_formation	Solyc01g102670 Solyc02g005310 Solyc02g021060 Solyc02g062720 Solyc04g080470 Solyc05g006120 Solyc06g073400 Solyc09g083003 Solyc09g083007 Solyc09g083010 Solyc11g018510
GO:0006287	biological_process:base-excision_repair,_gap-filling	Solyc10g081250 Solyc11g067110 Solyc11g067140
GO:0006289	biological_process:nucleotide-excision_repair	Solyc01g096030 Solyc02g063130 Solyc02g063133 Solyc02g067670 Solyc02g078440 Solyc02g085830 Solyc02g085840 Solyc03g114780 Solyc03g115050 Solyc03g115580 Solyc03g117530 Solyc03g117780 Solyc03g117790 Solyc04g007120 Solyc04g016530 Solyc04g026070 Solyc04g054700 Solyc04g071310 Solyc05g006120 Solyc05g025590 Solyc05g044480 Solyc05g044510 Solyc05g044570 Solyc05g053430 Solyc05g161250 Solyc06g008970 Solyc06g0…
GO:0006290	biological_process:pyrimidine_dimer_repair	Solyc01g079520 Solyc01g097800 Solyc06g069230 Solyc07g018350 Solyc08g074270 Solyc08g077270 Solyc08g077800 Solyc08g079530 Solyc09g075180
GO:0006294	biological_process:nucleotide-excision_repair,_preincision_complex_assembly	Solyc03g115580 Solyc08g079610
GO:0006295	biological_process:nucleotide-excision_repair,_DNA_incision,_3'-to_lesion	Solyc02g067670
GO:0006296	biological_process:nucleotide-excision_repair,_DNA_incision,_5'-to_lesion	Solyc03g115580 Solyc06g073400 Solyc08g077800 Solyc09g083003 Solyc09g083007 Solyc09g083010
GO:0006297	biological_process:nucleotide-excision_repair,_DNA_gap_filling	Solyc07g017990 Solyc07g018000 Solyc10g007400 Solyc10g081250 Solyc11g067110 Solyc11g067140
GO:0006298	biological_process:mismatch_repair	Solyc01g079520 Solyc01g098520 Solyc01g102630 Solyc01g110640 Solyc01g110686 Solyc01g150175 Solyc02g078390 Solyc02g082633 Solyc02g082660 Solyc02g084250 Solyc02g086415 Solyc02g090045 Solyc02g091620 Solyc02g091627 Solyc02g092523 Solyc02g092525 Solyc02g150149 Solyc03g025890 Solyc03g080010 Solyc03g115580 Solyc03g120200 Solyc04g045660 Solyc06g069230 Solyc06g076660 Solyc07g018340 Solyc07g018350 Solyc08g0…
GO:0006301	biological_process:postreplication_repair	Solyc01g006210 Solyc01g007860 Solyc01g034150 Solyc01g034155 Solyc01g099220 Solyc01g107010 Solyc01g107510 Solyc03g098250 Solyc04g007960 Solyc04g007970 Solyc06g036330 Solyc06g050200 Solyc06g069230 Solyc06g076660 Solyc07g062570 Solyc10g007260 Solyc10g083120 Solyc12g044340 Solyc12g044350
GO:0006302	biological_process:double-strand_break_repair	Solyc01g006210 Solyc01g007160 Solyc01g008520 Solyc01g009470 Solyc01g020120 Solyc01g068340 Solyc01g068350 Solyc01g079507 Solyc01g086690 Solyc01g086930 Solyc01g087720 Solyc01g088030 Solyc01g091350 Solyc01g091430 Solyc01g091440 Solyc01g097110 Solyc01g098090 Solyc01g099220 Solyc01g099450 Solyc01g099460 Solyc01g099483 Solyc01g100280 Solyc01g103960 Solyc01g105520 Solyc01g105530 Solyc01g110130 Solyc01g1…
GO:0006303	biological_process:double-strand_break_repair_via_nonhomologous_end_joining	Solyc01g091350 Solyc01g091430 Solyc01g091440 Solyc01g111870 Solyc02g091120 Solyc03g112950 Solyc05g006120 Solyc06g053770 Solyc06g066780 Solyc06g066790 Solyc07g017990 Solyc07g018000 Solyc07g053210 Solyc08g067250 Solyc08g074730 Solyc08g074740 Solyc09g098230 Solyc11g006010 Solyc11g066370
GO:0006304	biological_process:DNA_modification	Solyc01g006100 Solyc01g008960 Solyc01g090640 Solyc01g096390 Solyc01g098790 Solyc01g098810 Solyc01g100780 Solyc01g104000 Solyc01g109970 Solyc02g062370 Solyc02g062720 Solyc02g062740 Solyc02g062780 Solyc02g065500 Solyc02g069810 Solyc02g085390 Solyc03g033530 Solyc03g071790 Solyc03g071800 Solyc03g083170 Solyc03g083210 Solyc03g093640 Solyc03g097520 Solyc03g110880 Solyc03g117970 Solyc03g123440 Solyc04g0…
GO:0006305	biological_process:DNA_alkylation	Solyc01g006100 Solyc01g008960 Solyc01g090640 Solyc01g096390 Solyc01g100780 Solyc01g104000 Solyc01g109970 Solyc02g062370 Solyc02g062740 Solyc02g062780 Solyc02g069810 Solyc02g085390 Solyc03g071790 Solyc03g071800 Solyc03g083170 Solyc03g083210 Solyc03g093640 Solyc03g097520 Solyc03g110880 Solyc04g005250 Solyc04g049140 Solyc04g079950 Solyc05g023680 Solyc05g053260 Solyc05g053270 Solyc05g054880 Solyc06g0…
GO:0006306	biological_process:DNA_methylation	Solyc01g006100 Solyc01g008960 Solyc01g090640 Solyc01g096390 Solyc01g100780 Solyc01g104000 Solyc01g109970 Solyc02g062370 Solyc02g062740 Solyc02g062780 Solyc02g069810 Solyc02g085390 Solyc03g071790 Solyc03g071800 Solyc03g083170 Solyc03g083210 Solyc03g093640 Solyc03g097520 Solyc03g110880 Solyc04g005250 Solyc04g049140 Solyc04g079950 Solyc05g023680 Solyc05g053260 Solyc05g053270 Solyc05g054880 Solyc06g0…
GO:0006307	biological_process:DNA_dealkylation_involved_in_DNA_repair	Solyc02g062720 Solyc02g088200 Solyc03g120480 Solyc04g015080 Solyc04g080470
GO:0006308	biological_process:DNA_catabolic_process	Solyc01g068340 Solyc01g068350 Solyc01g100180 Solyc02g078910 Solyc02g078920 Solyc05g009430 Solyc06g050720
GO:0006310	biological_process:DNA_recombination	Solyc01g006210 Solyc01g006460 Solyc01g007160 Solyc01g008520 Solyc01g011060 Solyc01g020120 Solyc01g068260 Solyc01g068280 Solyc01g068340 Solyc01g079507 Solyc01g086690 Solyc01g086930 Solyc01g087500 Solyc01g087720 Solyc01g088030 Solyc01g091350 Solyc01g091430 Solyc01g091440 Solyc01g094650 Solyc01g097110 Solyc01g098090 Solyc01g099220 Solyc01g099450 Solyc01g099460 Solyc01g099483 Solyc01g099500 Solyc01g1…
GO:0006312	biological_process:mitotic_recombination	Solyc01g068280 Solyc01g068340 Solyc01g108260 Solyc02g081520 Solyc03g025890 Solyc03g115580 Solyc04g045660 Solyc05g053800 Solyc06g008970 Solyc06g069230 Solyc07g017540 Solyc07g054400 Solyc07g055170 Solyc09g082790
GO:0006313	biological_process:DNA_transposition	Solyc01g100103
GO:0006314	biological_process:intron_homing	Solyc01g011060 Solyc03g013220 Solyc03g033520 Solyc09g010285 Solyc09g056070 Solyc09g056080 Solyc09g056310 Solyc09g057820 Solyc09g057830 Solyc11g030900 Solyc11g056270
GO:0006315	biological_process:homing_of_group_II_introns	Solyc01g011060 Solyc03g013220 Solyc03g033520 Solyc09g010285 Solyc09g056070 Solyc09g056080 Solyc09g056310 Solyc09g057820 Solyc09g057830 Solyc11g030890 Solyc11g030900 Solyc11g056270
GO:0006325	biological_process:chromatin_organization	Solyc01g006040 Solyc01g006100 Solyc01g006120 Solyc01g006220 Solyc01g006680 Solyc01g006880 Solyc01g008120 Solyc01g008200 Solyc01g008960 Solyc01g009120 Solyc01g009180 Solyc01g034050 Solyc01g056620 Solyc01g058070 Solyc01g058450 Solyc01g059870 Solyc01g066690 Solyc01g067390 Solyc01g068370 Solyc01g068390 Solyc01g073950 Solyc01g079210 Solyc01g079350 Solyc01g079390 Solyc01g079690 Solyc01g081500 Solyc01g0…
GO:0006334	biological_process:nucleosome_assembly	Solyc01g058070 Solyc01g106940 Solyc02g021350 Solyc02g038690 Solyc02g063290 Solyc02g064630 Solyc02g067370 Solyc02g084240 Solyc02g090090 Solyc02g091110 Solyc02g091730 Solyc02g091733 Solyc03g007170 Solyc03g043760 Solyc03g071620 Solyc03g097400 Solyc03g116170 Solyc03g119130 Solyc03g121700 Solyc03g121840 Solyc04g007720 Solyc04g007890 Solyc04g011390 Solyc05g008480 Solyc05g018810 Solyc05g051290 Solyc05g0…
GO:0006335	biological_process:DNA_replication-dependent_chromatin_assembly	Solyc02g063290 Solyc02g090090 Solyc02g091110 Solyc05g008480 Solyc11g005800
GO:0006337	biological_process:nucleosome_disassembly	Solyc02g090090
GO:0006338	biological_process:chromatin_remodeling	Solyc01g008960 Solyc01g009180 Solyc01g056620 Solyc01g058450 Solyc01g067390 Solyc01g079210 Solyc01g079350 Solyc01g079390 Solyc01g079690 Solyc01g090650 Solyc01g094800 Solyc01g100540 Solyc01g100780 Solyc01g104510 Solyc01g111590 Solyc02g014310 Solyc02g014770 Solyc02g038690 Solyc02g062370 Solyc02g062740 Solyc02g062780 Solyc02g068560 Solyc02g069740 Solyc02g069980 Solyc02g084000 Solyc02g084240 Solyc02g0…
GO:0006346	biological_process:DNA_methylation-dependent_heterochromatin_assembly	Solyc01g009180 Solyc01g100780 Solyc02g062740 Solyc02g062780 Solyc04g005250 Solyc05g023680 Solyc05g032820 Solyc07g054200 Solyc08g066390 Solyc08g078430 Solyc09g092380 Solyc09g092390 Solyc10g018520 Solyc10g078190 Solyc10g081510 Solyc11g030600 Solyc11g070160 Solyc12g098500
GO:0006349	biological_process:regulation_of_gene_expression_by_genetic_imprinting	Solyc01g079390 Solyc01g091630 Solyc01g104510 Solyc02g062780 Solyc03g044380 Solyc03g083280 Solyc03g093640 Solyc07g064090 Solyc09g091280 Solyc11g007580 Solyc11g030600
GO:0006351	biological_process:DNA-templated_transcription	Solyc00g005050 Solyc00g014800 Solyc00g020940 Solyc00g028550 Solyc00g028960 Solyc00g036320 Solyc00g050430 Solyc00g053740 Solyc00g107050 Solyc00g110070 Solyc00g117450 Solyc00g160170 Solyc00g160190 Solyc00g270510 Solyc00g500029 Solyc00g500052 Solyc00g500053
GO:0006352	biological_process:DNA-templated_transcription_initiation	Solyc01g028930 Solyc01g081490 Solyc01g087690 Solyc01g088720 Solyc01g098450 Solyc01g099760 Solyc01g109940 Solyc01g150102 Solyc02g036330 Solyc02g061790 Solyc02g067310 Solyc02g081640 Solyc02g082340 Solyc02g085470 Solyc02g093890 Solyc03g006177 Solyc03g007370 Solyc03g046360 Solyc03g097320 Solyc03g097330 Solyc03g111100 Solyc03g118380 Solyc03g119780 Solyc03g119790 Solyc03g122020 Solyc03g123730 Solyc04g0…
GO:0006353	biological_process:DNA-templated_transcription_termination	Solyc01g007750 Solyc01g028870 Solyc01g090500 Solyc01g109630 Solyc02g021430 Solyc02g067960 Solyc02g069320 Solyc02g072260 Solyc02g082010 Solyc02g093950 Solyc03g046360 Solyc03g046370 Solyc03g063390 Solyc03g081300 Solyc03g097990 Solyc03g124040 Solyc04g005630 Solyc04g011700 Solyc04g016290 Solyc04g072500 Solyc04g072510 Solyc04g072520 Solyc04g072530 Solyc04g072540 Solyc04g072550 Solyc05g007840 Solyc05g0…
GO:0006354	biological_process:DNA-templated_transcription_elongation	Solyc00g500052 Solyc00g500053 Solyc00g500135 Solyc00g500157 Solyc00g500205 Solyc00g500290 Solyc00g500319 Solyc01g067640 Solyc01g096600 Solyc01g098160 Solyc01g101020 Solyc01g101030 Solyc01g103350 Solyc01g105120 Solyc02g077440 Solyc02g081590 Solyc02g088340 Solyc02g091270 Solyc03g046360 Solyc03g095720 Solyc03g097690 Solyc03g115240 Solyc03g115243 Solyc03g115247 Solyc03g121010 Solyc03g121020 Solyc04g0…
GO:0006355	biological_process:regulation_of_DNA-templated_transcription	Solyc00g005050 Solyc00g014800 Solyc00g020940 Solyc00g028550 Solyc00g028960 Solyc00g036320 Solyc00g050430 Solyc00g053740 Solyc00g055950 Solyc00g058480 Solyc00g084870 Solyc00g107050 Solyc00g110070 Solyc00g117450 Solyc00g135040 Solyc00g154980 Solyc00g160120
GO:0006356	biological_process:regulation_of_transcription_by_RNA_polymerase_I	Solyc03g093480 Solyc05g010470 Solyc05g015047 Solyc09g008120
GO:0006357	biological_process:regulation_of_transcription_by_RNA_polymerase_II	Solyc00g020940 Solyc00g028760 Solyc00g028960 Solyc00g036320 Solyc00g053740 Solyc00g107050 Solyc00g110070 Solyc00g160250 Solyc00g270510 Solyc01g006930 Solyc01g007070 Solyc01g007760 Solyc01g007895 Solyc01g008120 Solyc01g008490 Solyc01g009120 Solyc01g010600 Solyc01g016985 Solyc01g017030 Solyc01g017790 Solyc01g018070 Solyc01g020525 Solyc01g049680 Solyc01g049690 Solyc01g049910 Solyc01g049914 Solyc01g0…
GO:0006359	biological_process:regulation_of_transcription_by_RNA_polymerase_III	Solyc05g008400
GO:0006360	biological_process:transcription_by_RNA_polymerase_I	Solyc01g098450 Solyc02g082340 Solyc02g091730 Solyc03g043760 Solyc03g093480 Solyc05g010470 Solyc05g015047 Solyc06g053330 Solyc06g083360 Solyc09g007120 Solyc09g008120 Solyc09g010500 Solyc10g005900 Solyc11g071540 Solyc12g014090 Solyc12g015780
GO:0006361	biological_process:transcription_initiation_at_RNA_polymerase_I_promoter	Solyc01g098450 Solyc02g082340 Solyc06g053330 Solyc09g007120 Solyc11g071540
GO:0006362	biological_process:transcription_elongation_by_RNA_polymerase_I	Solyc06g053330
GO:0006363	biological_process:termination_of_RNA_polymerase_I_transcription	Solyc04g054510
GO:0006364	biological_process:rRNA_processing	Solyc00g007270 Solyc01g005810 Solyc01g006090 Solyc01g006170 Solyc01g006260 Solyc01g006940 Solyc01g007120 Solyc01g007250 Solyc01g007570 Solyc01g008370 Solyc01g009520 Solyc01g009620 Solyc01g009630 Solyc01g010960 Solyc01g066840 Solyc01g067530 Solyc01g068530 Solyc01g074020 Solyc01g087670 Solyc01g087730 Solyc01g090880 Solyc01g091705 Solyc01g091800 Solyc01g095710 Solyc01g096760 Solyc01g096800 Solyc01g0…
GO:0006366	biological_process:transcription_by_RNA_polymerase_II	Solyc00g020940 Solyc00g028960 Solyc00g036320 Solyc00g053740 Solyc00g110070 Solyc00g270510 Solyc01g006930 Solyc01g007070 Solyc01g007760 Solyc01g007895 Solyc01g008120 Solyc01g008490 Solyc01g009120 Solyc01g010600 Solyc01g016985 Solyc01g017030 Solyc01g017790 Solyc01g018070 Solyc01g020525 Solyc01g028930 Solyc01g049680 Solyc01g049910 Solyc01g049914 Solyc01g057270 Solyc01g057275 Solyc01g059884 Solyc01g0…
GO:0006367	biological_process:transcription_initiation_at_RNA_polymerase_II_promoter	Solyc01g099760 Solyc01g109940 Solyc02g036330 Solyc02g061790 Solyc02g091790 Solyc03g119780 Solyc03g119790 Solyc03g122020 Solyc03g123730 Solyc04g010090 Solyc04g076580 Solyc04g078050 Solyc05g010570 Solyc05g016715 Solyc05g018120 Solyc05g053430 Solyc06g005790 Solyc06g062887 Solyc06g063140 Solyc06g064890 Solyc06g065700 Solyc06g073870 Solyc06g076390 Solyc06g082630 Solyc06g082660 Solyc07g006820 Solyc07g0…
GO:0006368	biological_process:transcription_elongation_by_RNA_polymerase_II	Solyc01g067640 Solyc01g098160 Solyc01g101020 Solyc01g101030 Solyc01g103350 Solyc02g077440 Solyc02g081590 Solyc02g088340 Solyc02g091270 Solyc03g095720 Solyc03g097690 Solyc03g115240 Solyc03g115243 Solyc03g115247 Solyc03g121010 Solyc03g121020 Solyc04g008750 Solyc04g051460 Solyc04g056280 Solyc04g064700 Solyc04g071920 Solyc05g052190 Solyc05g053430 Solyc06g054080 Solyc06g064660 Solyc06g073630 Solyc07g0…
GO:0006369	biological_process:termination_of_RNA_polymerase_II_transcription	Solyc03g046360 Solyc03g046370 Solyc03g097990 Solyc06g008010 Solyc09g009120 Solyc10g083590 Solyc12g094490
GO:0006370	biological_process:7-methylguanosine_mRNA_capping	Solyc03g118250 Solyc09g005300 Solyc09g011930 Solyc09g013130 Solyc09g065010 Solyc10g085060 Solyc11g007700 Solyc11g040170 Solyc11g040180
GO:0006376	biological_process:mRNA_splice_site_recognition	Solyc01g067830 Solyc02g071240 Solyc03g093160 Solyc05g051070 Solyc05g056280 Solyc05g056290 Solyc06g008860 Solyc09g064590 Solyc10g006250 Solyc10g006260
GO:0006378	biological_process:mRNA_polyadenylation	Solyc01g009290 Solyc01g009620 Solyc01g009630 Solyc01g058260 Solyc01g086980 Solyc02g021760 Solyc02g070240 Solyc02g082810 Solyc02g093340 Solyc03g007100 Solyc03g025540 Solyc03g025550 Solyc03g025880 Solyc03g032180 Solyc03g097990 Solyc04g076910 Solyc05g008630 Solyc05g008633 Solyc05g013970 Solyc06g053320 Solyc06g066470 Solyc06g066473 Solyc06g066477 Solyc07g041000 Solyc07g049480 Solyc07g065510 Solyc07g0…
GO:0006379	biological_process:mRNA_cleavage	Solyc02g070030 Solyc03g025540 Solyc03g025550 Solyc04g054510 Solyc04g076420 Solyc05g013970 Solyc05g053430 Solyc07g065510 Solyc07g065520 Solyc09g009120 Solyc09g065080 Solyc09g065090 Solyc10g004000 Solyc10g005980 Solyc10g083590 Solyc12g094490
GO:0006382	biological_process:adenosine_to_inosine_editing	Solyc05g010100 Solyc05g048810 Solyc07g008650
GO:0006383	biological_process:transcription_by_RNA_polymerase_III	Solyc01g088720 Solyc02g081640 Solyc05g008400 Solyc05g025650 Solyc05g041170 Solyc05g051620 Solyc05g055890 Solyc06g063420 Solyc06g073690 Solyc06g083360 Solyc06g083505 Solyc07g006240 Solyc07g007940 Solyc07g063290 Solyc08g068840 Solyc08g075580 Solyc09g009710 Solyc09g009800 Solyc10g009000 Solyc10g049510 Solyc10g049550 Solyc10g054950 Solyc10g054980 Solyc10g055010 Solyc10g055020 Solyc10g055030 Solyc10g0…
GO:0006384	biological_process:transcription_initiation_at_RNA_polymerase_III_promoter	Solyc02g081640 Solyc06g073690 Solyc07g006240 Solyc09g009800 Solyc11g007810 Solyc12g011180
GO:0006386	biological_process:termination_of_RNA_polymerase_III_transcription	Solyc05g055890
GO:0006388	biological_process:tRNA_splicing,_via_endonucleolytic_cleavage_and_ligation	Solyc01g009290 Solyc01g091210 Solyc02g071750 Solyc03g005930 Solyc03g096220 Solyc06g075350 Solyc10g079310 Solyc11g066850 Solyc11g072430
GO:0006390	biological_process:mitochondrial_transcription	Solyc02g089330 Solyc02g089340 Solyc03g081300 Solyc05g010660 Solyc07g005930
GO:0006393	biological_process:termination_of_mitochondrial_transcription	Solyc03g081300
[truncated: 8,045 more rows]

## Sheet: TableS4-TFs_PWMs
Supplementary Table S4. Transcription factor (TF) evidence and position weight matrices (PWMs).
[truncated: 1,841 more rows]

## Sheet: TableS5-Transcriptomes
Supplementary Table S5. Transcriptomic libraries used for GRN generation.
[truncated: 10,606 more rows]

## Sheet: TableS6-Organexpression
Supplementary Table S6. Organ-level expression patterns. Genes that surpassed the 5 TPM expression filter for each organ-specific RNA-seq libraries.
[truncated: 26,911 more rows]

[truncated: 12 more sheets: TableS7-GOterms, TableS8-ChIP-Seq libraries, TableS9-GENIE3, TableS11-OCSmetadata, TableS13-Ripening-genes, TableS14-TFsRipening, TableS15-ABA-relatedgenes, TableS16-ABFstargets, TableS17-ABF2-3-5, TableS18-InfuentialABATFs, TableS19-DAP-seq, TableS20-Droughttranscriptomes]
