# Supplementary material for: Organ-level gene-regulatory networks inferred from transcriptomic data reveal context-specific regulation and highlight novel regulators of ripening and ABA-mediated responses in tomato
Source: Plant Commun. 2025 Sep 3;6(11):101499. doi: 10.1016/j.xplc.2025.101499 (PMC12785168; doi:10.1016/j.xplc.2025.101499)
Supplement: Data S2. Genome annotation (ITAG4.2-merged, GFF3 format) [file mmc3.zip › Additional_Supplementary_File2_Fernandez.gff3]

##gff-version 3
##sequence-region   chr00 1 9643250
##sequence-region   chr01 1 90863682
##sequence-region   chr02 1 53473368
##sequence-region   chr03 1 65298490
##sequence-region   chr04 1 64459972
##sequence-region   chr05 1 65269487
##sequence-region   chr06 1 47258699
##sequence-region   chr07 1 67883646
##sequence-region   chr08 1 63995357
##sequence-region   chr09 1 68513564
##sequence-region   chr10 1 64792705
##sequence-region   chr11 1 54379777
##sequence-region   chr12 1 66688036
chr00	maker_ITAG	gene	83863	84177	.	+	.	ID=Solyc00g160260.1;Name=Solyc00g160260.1;featurecounts_id=Solyc00g160260.1
chr00	maker_ITAG	mRNA	83863	84177	.	+	.	ID=mRNA:Solyc00g160260.1.1;Parent=Solyc00g160260.1;Name=Solyc00g160260.1.1;_aed=0.30;_eaed=0.59;_qi=0|0|0|1|0|0|2|0|100;Note=Homeobox leucine-zipper protein (AHRD V3.11 *-* tr|Q8H963|Q8H963_ZINVI);featurecounts_id=Solyc00g160260.1
chr00	maker_ITAG	exon	83863	84043	.	+	.	ID=exon:Solyc00g160260.1.1.1;Parent=mRNA:Solyc00g160260.1.1;featurecounts_id=Solyc00g160260.1
chr00	maker_ITAG	CDS	83863	84043	.	+	0	ID=CDS:Solyc00g160260.1.1.1;Parent=mRNA:Solyc00g160260.1.1;featurecounts_id=Solyc00g160260.1
chr00	maker_ITAG	exon	84056	84177	.	+	.	ID=exon:Solyc00g160260.1.1.2;Parent=mRNA:Solyc00g160260.1.1;featurecounts_id=Solyc00g160260.1
chr00	maker_ITAG	CDS	84056	84177	.	+	2	ID=CDS:Solyc00g160260.1.1.2;Parent=mRNA:Solyc00g160260.1.1;featurecounts_id=Solyc00g160260.1
###
chr00	maker_ITAG	gene	93750	94430	.	+	.	ID=Solyc00g500001.1;Alias=Solyc00g500001;Name=Solyc00g500001.1;length=680;featurecounts_id=Solyc00g500001.1
chr00	maker_ITAG	mRNA	93750	94430	.	+	.	ID=mRNA:Solyc00g500001.1.1;Parent=Solyc00g500001.1;Name=Solyc00g500001.1.1;Note=Retrovirus-related Pol polyprotein from transposon TNT 1-94 (AHRD V3.3 *-* A0A2I0VJ33_9ASPA);_AED=0.01;_QI=0|-1|0|1|-1|0|1|0|227;_eAED=0.01;featurecounts_id=Solyc00g500001.1
chr00	maker_ITAG	exon	93750	94430	.	+	.	ID=exon:Solyc00g500001.1.1.1;Parent=mRNA:Solyc00g500001.1.1;featurecounts_id=Solyc00g500001.1
chr00	maker_ITAG	CDS	93750	94430	.	+	0	ID=CDS:Solyc00g500001.1.1.1;Parent=mRNA:Solyc00g500001.1.1;featurecounts_id=Solyc00g500001.1
###
chr00	maker_ITAG	gene	166754	167268	.	-	.	ID=Solyc00g160270.1;Name=Solyc00g160270.1;featurecounts_id=Solyc00g160270.1
chr00	maker_ITAG	mRNA	166754	167268	.	-	.	ID=mRNA:Solyc00g160270.1.1;Parent=Solyc00g160270.1;Name=Solyc00g160270.1.1;_aed=0.25;_eaed=0.44;_qi=0|0|0|1|0|0|2|0|166;Note=Glucuronoxylan 4-O-methyltransferase-like protein (DUF579) (AHRD V3.11 *-* tr|Q9SW35|Q9SW35_ARATH);featurecounts_id=Solyc00g160270.1
chr00	maker_ITAG	exon	166754	167102	.	-	.	ID=exon:Solyc00g160270.1.1.1;Parent=mRNA:Solyc00g160270.1.1;featurecounts_id=Solyc00g160270.1
chr00	maker_ITAG	CDS	166754	167102	.	-	1	ID=CDS:Solyc00g160270.1.1.1;Parent=mRNA:Solyc00g160270.1.1;featurecounts_id=Solyc00g160270.1
chr00	maker_ITAG	exon	167117	167268	.	-	.	ID=exon:Solyc00g160270.1.1.2;Parent=mRNA:Solyc00g160270.1.1;featurecounts_id=Solyc00g160270.1
chr00	maker_ITAG	CDS	167117	167268	.	-	0	ID=CDS:Solyc00g160270.1.1.2;Parent=mRNA:Solyc00g160270.1.1;featurecounts_id=Solyc00g160270.1
###
chr00	maker_ITAG	gene	305442	306257	.	-	.	ID=Solyc00g500002.1;Alias=Solyc00g500002;Name=Solyc00g500002.1;length=815;featurecounts_id=Solyc00g500002.1
chr00	maker_ITAG	mRNA	305442	306257	.	-	.	ID=mRNA:Solyc00g500002.1.1;Parent=Solyc00g500002.1;Name=Solyc00g500002.1.1;Note=Retrovirus-related Pol polyprotein from transposon TNT 1-94 (AHRD V3.3 *-* A0A2I0VBY8_9ASPA);_AED=0.10;_QI=384|-1|0|1|-1|0|1|0|144;_eAED=0.41;featurecounts_id=Solyc00g500002.1
chr00	maker_ITAG	CDS	305442	305873	.	-	0	ID=CDS:Solyc00g500002.1.1.1;Parent=mRNA:Solyc00g500002.1.1;featurecounts_id=Solyc00g500002.1
chr00	maker_ITAG	exon	305442	306257	.	-	.	ID=exon:Solyc00g500002.1.1.1;Parent=mRNA:Solyc00g500002.1.1;featurecounts_id=Solyc00g500002.1
chr00	maker_ITAG	five_prime_UTR	305874	306257	.	-	.	ID=five_prime_UTR:Solyc00g500002.1.1.0;Parent=mRNA:Solyc00g500002.1.1;featurecounts_id=Solyc00g500002.1
###
chr00	maker_ITAG	gene	311496	382066	.	-	.	ID=Solyc00g500003.1;Alias=Solyc00g500003;Name=Solyc00g500003.1;length=70570;featurecounts_id=Solyc00g500003.1
chr00	maker_ITAG	mRNA	311496	382066	.	-	.	ID=mRNA:Solyc00g500003.1.1;Parent=Solyc00g500003.1;Name=Solyc00g500003.1.1;Note=MP domain-containing protein (AHRD V3.3 *-* A0A1Q3D0H5_CEPFO);_AED=0.30;_QI=0|0|0|0.16|0|0|6|0|554;_eAED=0.30;featurecounts_id=Solyc00g500003.1
chr00	maker_ITAG	exon	311496	311570	.	-	.	ID=exon:Solyc00g500003.1.1.1;Parent=mRNA:Solyc00g500003.1.1;featurecounts_id=Solyc00g500003.1
chr00	maker_ITAG	CDS	311496	311570	.	-	0	ID=CDS:Solyc00g500003.1.1.1;Parent=mRNA:Solyc00g500003.1.1;featurecounts_id=Solyc00g500003.1
chr00	maker_ITAG	exon	330270	330628	.	-	.	ID=exon:Solyc00g500003.1.1.2;Parent=mRNA:Solyc00g500003.1.1;featurecounts_id=Solyc00g500003.1
chr00	maker_ITAG	CDS	330270	330628	.	-	2	ID=CDS:Solyc00g500003.1.1.2;Parent=mRNA:Solyc00g500003.1.1;featurecounts_id=Solyc00g500003.1
chr00	maker_ITAG	exon	344080	344133	.	-	.	ID=exon:Solyc00g500003.1.1.3;Parent=mRNA:Solyc00g500003.1.1;featurecounts_id=Solyc00g500003.1
chr00	maker_ITAG	CDS	344080	344133	.	-	2	ID=CDS:Solyc00g500003.1.1.3;Parent=mRNA:Solyc00g500003.1.1;featurecounts_id=Solyc00g500003.1
chr00	maker_ITAG	exon	347298	347428	.	-	.	ID=exon:Solyc00g500003.1.1.4;Parent=mRNA:Solyc00g500003.1.1;featurecounts_id=Solyc00g500003.1
chr00	maker_ITAG	CDS	347298	347428	.	-	1	ID=CDS:Solyc00g500003.1.1.4;Parent=mRNA:Solyc00g500003.1.1;featurecounts_id=Solyc00g500003.1
chr00	maker_ITAG	exon	351799	352644	.	-	.	ID=exon:Solyc00g500003.1.1.5;Parent=mRNA:Solyc00g500003.1.1;featurecounts_id=Solyc00g500003.1
chr00	maker_ITAG	CDS	351799	352644	.	-	1	ID=CDS:Solyc00g500003.1.1.5;Parent=mRNA:Solyc00g500003.1.1;featurecounts_id=Solyc00g500003.1
chr00	maker_ITAG	exon	381867	382066	.	-	.	ID=exon:Solyc00g500003.1.1.6;Parent=mRNA:Solyc00g500003.1.1;featurecounts_id=Solyc00g500003.1
chr00	maker_ITAG	CDS	381867	382066	.	-	0	ID=CDS:Solyc00g500003.1.1.6;Parent=mRNA:Solyc00g500003.1.1;featurecounts_id=Solyc00g500003.1
###
chr00	maker_ITAG	gene	417592	418482	.	+	.	ID=Solyc00g500004.1;Alias=Solyc00g500004;Name=Solyc00g500004.1;length=890;featurecounts_id=Solyc00g500004.1
chr00	maker_ITAG	mRNA	417592	418482	.	+	.	ID=mRNA:Solyc00g500004.1.1;Parent=Solyc00g500004.1;Name=Solyc00g500004.1.1;Note=Unknown protein;_AED=0.47;_QI=0|0|0.5|1|0|0|2|524|98;_eAED=0.56;featurecounts_id=Solyc00g500004.1
chr00	maker_ITAG	exon	417592	417723	.	+	.	ID=exon:Solyc00g500004.1.1.1;Parent=mRNA:Solyc00g500004.1.1;featurecounts_id=Solyc00g500004.1
chr00	maker_ITAG	CDS	417592	417723	.	+	0	ID=CDS:Solyc00g500004.1.1.1;Parent=mRNA:Solyc00g500004.1.1;featurecounts_id=Solyc00g500004.1
chr00	maker_ITAG	CDS	417794	417958	.	+	0	ID=CDS:Solyc00g500004.1.1.2;Parent=mRNA:Solyc00g500004.1.1;featurecounts_id=Solyc00g500004.1
chr00	maker_ITAG	exon	417794	418482	.	+	.	ID=exon:Solyc00g500004.1.1.2;Parent=mRNA:Solyc00g500004.1.1;featurecounts_id=Solyc00g500004.1
chr00	maker_ITAG	three_prime_UTR	417959	418482	.	+	.	ID=three_prime_UTR:Solyc00g500004.1.1.0;Parent=mRNA:Solyc00g500004.1.1;featurecounts_id=Solyc00g500004.1
###
chr00	maker_ITAG	gene	478389	478640	.	+	.	ID=Solyc00g500005.1;Alias=Solyc00g500005;Name=Solyc00g500005.1;length=251;featurecounts_id=Solyc00g500005.1
chr00	maker_ITAG	mRNA	478389	478640	.	+	.	ID=mRNA:Solyc00g500005.1.1;Parent=Solyc00g500005.1;Name=Solyc00g500005.1.1;Note=Unknown protein;_AED=0.50;_QI=0|-1|0|1|-1|0|1|0|83;_eAED=1.00;featurecounts_id=Solyc00g500005.1
chr00	maker_ITAG	exon	478389	478640	.	+	.	ID=exon:Solyc00g500005.1.1.1;Parent=mRNA:Solyc00g500005.1.1;featurecounts_id=Solyc00g500005.1
chr00	maker_ITAG	CDS	478389	478640	.	+	0	ID=CDS:Solyc00g500005.1.1.1;Parent=mRNA:Solyc00g500005.1.1;featurecounts_id=Solyc00g500005.1
###
chr00	maker_ITAG	gene	481288	483182	.	-	.	ID=Solyc00g500006.1;Alias=Solyc00g500006;Name=Solyc00g500006.1;length=1894;featurecounts_id=Solyc00g500006.1
chr00	maker_ITAG	mRNA	481288	483182	.	-	.	ID=mRNA:Solyc00g500006.1.1;Parent=Solyc00g500006.1;Name=Solyc00g500006.1.1;Note=Unknown protein;_AED=0.50;_QI=0|0|0|1|0|0|2|0|59;_eAED=0.83;featurecounts_id=Solyc00g500006.1
chr00	maker_ITAG	exon	481288	481394	.	-	.	ID=exon:Solyc00g500006.1.1.1;Parent=mRNA:Solyc00g500006.1.1;featurecounts_id=Solyc00g500006.1
chr00	maker_ITAG	CDS	481288	481394	.	-	2	ID=CDS:Solyc00g500006.1.1.1;Parent=mRNA:Solyc00g500006.1.1;featurecounts_id=Solyc00g500006.1
chr00	maker_ITAG	exon	483110	483182	.	-	.	ID=exon:Solyc00g500006.1.1.2;Parent=mRNA:Solyc00g500006.1.1;featurecounts_id=Solyc00g500006.1
chr00	maker_ITAG	CDS	483110	483182	.	-	0	ID=CDS:Solyc00g500006.1.1.2;Parent=mRNA:Solyc00g500006.1.1;featurecounts_id=Solyc00g500006.1
###
chr00	maker_ITAG	gene	497941	498614	.	+	.	ID=Solyc00g500007.1;Alias=Solyc00g500007;Name=Solyc00g500007.1;length=673;featurecounts_id=Solyc00g500007.1
chr00	maker_ITAG	mRNA	497941	498614	.	+	.	ID=mRNA:Solyc00g500007.1.1;Parent=Solyc00g500007.1;Name=Solyc00g500007.1.1;Note=Unknown protein;_AED=0.50;_QI=0|0|0|1|0|0|3|0|168;_eAED=0.72;featurecounts_id=Solyc00g500007.1
chr00	maker_ITAG	exon	497941	498039	.	+	.	ID=exon:Solyc00g500007.1.1.1;Parent=mRNA:Solyc00g500007.1.1;featurecounts_id=Solyc00g500007.1
chr00	maker_ITAG	CDS	497941	498039	.	+	0	ID=CDS:Solyc00g500007.1.1.1;Parent=mRNA:Solyc00g500007.1.1;featurecounts_id=Solyc00g500007.1
chr00	maker_ITAG	exon	498122	498305	.	+	.	ID=exon:Solyc00g500007.1.1.2;Parent=mRNA:Solyc00g500007.1.1;featurecounts_id=Solyc00g500007.1
chr00	maker_ITAG	CDS	498122	498305	.	+	0	ID=CDS:Solyc00g500007.1.1.2;Parent=mRNA:Solyc00g500007.1.1;featurecounts_id=Solyc00g500007.1
chr00	maker_ITAG	exon	498391	498614	.	+	.	ID=exon:Solyc00g500007.1.1.3;Parent=mRNA:Solyc00g500007.1.1;featurecounts_id=Solyc00g500007.1
chr00	maker_ITAG	CDS	498391	498614	.	+	2	ID=CDS:Solyc00g500007.1.1.3;Parent=mRNA:Solyc00g500007.1.1;featurecounts_id=Solyc00g500007.1
###
chr00	maker_ITAG	gene	531008	531682	.	+	.	ID=Solyc00g500008.1;Alias=Solyc00g500008;Name=Solyc00g500008.1;length=674;featurecounts_id=Solyc00g500008.1
chr00	maker_ITAG	mRNA	531008	531682	.	+	.	ID=mRNA:Solyc00g500008.1.1;Parent=Solyc00g500008.1;Name=Solyc00g500008.1.1;Note=Unknown protein;_AED=0.50;_QI=0|0|0|1|0|0|3|0|165;_eAED=0.79;featurecounts_id=Solyc00g500008.1
chr00	maker_ITAG	exon	531008	531103	.	+	.	ID=exon:Solyc00g500008.1.1.1;Parent=mRNA:Solyc00g500008.1.1;featurecounts_id=Solyc00g500008.1
chr00	maker_ITAG	CDS	531008	531103	.	+	0	ID=CDS:Solyc00g500008.1.1.1;Parent=mRNA:Solyc00g500008.1.1;featurecounts_id=Solyc00g500008.1
chr00	maker_ITAG	exon	531202	531393	.	+	.	ID=exon:Solyc00g500008.1.1.2;Parent=mRNA:Solyc00g500008.1.1;featurecounts_id=Solyc00g500008.1
chr00	maker_ITAG	CDS	531202	531393	.	+	0	ID=CDS:Solyc00g500008.1.1.2;Parent=mRNA:Solyc00g500008.1.1;featurecounts_id=Solyc00g500008.1
chr00	maker_ITAG	exon	531473	531682	.	+	.	ID=exon:Solyc00g500008.1.1.3;Parent=mRNA:Solyc00g500008.1.1;featurecounts_id=Solyc00g500008.1
chr00	maker_ITAG	CDS	531473	531682	.	+	0	ID=CDS:Solyc00g500008.1.1.3;Parent=mRNA:Solyc00g500008.1.1;featurecounts_id=Solyc00g500008.1
###
chr00	maker_ITAG	gene	531761	537711	.	+	.	ID=Solyc00g500009.1;Alias=Solyc00g500009;Name=Solyc00g500009.1;length=5950;featurecounts_id=Solyc00g500009.1
chr00	maker_ITAG	mRNA	531761	537711	.	+	.	ID=mRNA:Solyc00g500009.1.1;Parent=Solyc00g500009.1;Name=Solyc00g500009.1.1;Note=Unknown protein;_AED=0.50;_QI=0|0|0|1|0|0|2|0|108;_eAED=0.56;featurecounts_id=Solyc00g500009.1
chr00	maker_ITAG	exon	531761	531801	.	+	.	ID=exon:Solyc00g500009.1.1.1;Parent=mRNA:Solyc00g500009.1.1;featurecounts_id=Solyc00g500009.1
chr00	maker_ITAG	CDS	531761	531801	.	+	0	ID=CDS:Solyc00g500009.1.1.1;Parent=mRNA:Solyc00g500009.1.1;featurecounts_id=Solyc00g500009.1
chr00	maker_ITAG	exon	537426	537711	.	+	.	ID=exon:Solyc00g500009.1.1.2;Parent=mRNA:Solyc00g500009.1.1;featurecounts_id=Solyc00g500009.1
chr00	maker_ITAG	CDS	537426	537711	.	+	1	ID=CDS:Solyc00g500009.1.1.2;Parent=mRNA:Solyc00g500009.1.1;featurecounts_id=Solyc00g500009.1
###
chr00	maker_ITAG	gene	544694	545489	.	+	.	ID=Solyc00g500010.1;Alias=Solyc00g500010;Name=Solyc00g500010.1;length=795;featurecounts_id=Solyc00g500010.1
chr00	maker_ITAG	mRNA	544694	545489	.	+	.	ID=mRNA:Solyc00g500010.1.1;Parent=Solyc00g500010.1;Name=Solyc00g500010.1.1;Note=Unknown protein;_AED=0.49;_QI=0|0|0.5|1|0|0|2|443|82;_eAED=0.61;featurecounts_id=Solyc00g500010.1
chr00	maker_ITAG	exon	544694	544846	.	+	.	ID=exon:Solyc00g500010.1.1.1;Parent=mRNA:Solyc00g500010.1.1;featurecounts_id=Solyc00g500010.1
chr00	maker_ITAG	CDS	544694	544846	.	+	0	ID=CDS:Solyc00g500010.1.1.1;Parent=mRNA:Solyc00g500010.1.1;featurecounts_id=Solyc00g500010.1
chr00	maker_ITAG	CDS	544951	545046	.	+	0	ID=CDS:Solyc00g500010.1.1.2;Parent=mRNA:Solyc00g500010.1.1;featurecounts_id=Solyc00g500010.1
chr00	maker_ITAG	exon	544951	545489	.	+	.	ID=exon:Solyc00g500010.1.1.2;Parent=mRNA:Solyc00g500010.1.1;featurecounts_id=Solyc00g500010.1
chr00	maker_ITAG	three_prime_UTR	545047	545489	.	+	.	ID=three_prime_UTR:Solyc00g500010.1.1.0;Parent=mRNA:Solyc00g500010.1.1;featurecounts_id=Solyc00g500010.1
###
chr00	maker_ITAG	gene	549361	586470	.	+	.	ID=Solyc00g500011.1;Alias=Solyc00g500011;Name=Solyc00g500011.1;length=37109;featurecounts_id=Solyc00g500011.1
chr00	maker_ITAG	mRNA	549361	586470	.	+	.	ID=mRNA:Solyc00g500011.1.1;Parent=Solyc00g500011.1;Name=Solyc00g500011.1.1;Note=Unknown protein;_AED=0.47;_QI=8030|0.66|0.5|1|0|0|4|0|85;_eAED=0.47;featurecounts_id=Solyc00g500011.1
chr00	maker_ITAG	exon	549361	553367	.	+	.	ID=exon:Solyc00g500011.1.1.1;Parent=mRNA:Solyc00g500011.1.1;featurecounts_id=Solyc00g500011.1
chr00	maker_ITAG	five_prime_UTR	549361	553367	.	+	.	ID=five_prime_UTR:Solyc00g500011.1.1.0;Parent=mRNA:Solyc00g500011.1.1;featurecounts_id=Solyc00g500011.1
chr00	maker_ITAG	exon	566102	568864	.	+	.	ID=exon:Solyc00g500011.1.1.2;Parent=mRNA:Solyc00g500011.1.1;featurecounts_id=Solyc00g500011.1
chr00	maker_ITAG	five_prime_UTR	566102	568864	.	+	.	ID=five_prime_UTR:Solyc00g500011.1.1.1;Parent=mRNA:Solyc00g500011.1.1;featurecounts_id=Solyc00g500011.1
chr00	maker_ITAG	five_prime_UTR	573914	575173	.	+	.	ID=five_prime_UTR:Solyc00g500011.1.1.2;Parent=mRNA:Solyc00g500011.1.1;featurecounts_id=Solyc00g500011.1
chr00	maker_ITAG	exon	573914	575213	.	+	.	ID=exon:Solyc00g500011.1.1.3;Parent=mRNA:Solyc00g500011.1.1;featurecounts_id=Solyc00g500011.1
chr00	maker_ITAG	CDS	575174	575213	.	+	0	ID=CDS:Solyc00g500011.1.1.1;Parent=mRNA:Solyc00g500011.1.1;featurecounts_id=Solyc00g500011.1
chr00	maker_ITAG	exon	586253	586470	.	+	.	ID=exon:Solyc00g500011.1.1.4;Parent=mRNA:Solyc00g500011.1.1;featurecounts_id=Solyc00g500011.1
chr00	maker_ITAG	CDS	586253	586470	.	+	2	ID=CDS:Solyc00g500011.1.1.2;Parent=mRNA:Solyc00g500011.1.1;featurecounts_id=Solyc00g500011.1
###
chr00	maker_ITAG	gene	584354	596916	.	-	.	ID=Solyc00g500012.1;Alias=Solyc00g500012;Name=Solyc00g500012.1;length=12562;featurecounts_id=Solyc00g500012.1
chr00	maker_ITAG	mRNA	584354	596916	.	-	.	ID=mRNA:Solyc00g500012.1.1;Parent=Solyc00g500012.1;Name=Solyc00g500012.1.1;Note=Unknown protein;_AED=0.48;_QI=3328|0.66|0.75|1|0|0|4|0|219;_eAED=0.48;featurecounts_id=Solyc00g500012.1
chr00	maker_ITAG	exon	584354	584904	.	-	.	ID=exon:Solyc00g500012.1.1.1;Parent=mRNA:Solyc00g500012.1.1;featurecounts_id=Solyc00g500012.1
chr00	maker_ITAG	CDS	584354	584904	.	-	2	ID=CDS:Solyc00g500012.1.1.1;Parent=mRNA:Solyc00g500012.1.1;featurecounts_id=Solyc00g500012.1
chr00	maker_ITAG	CDS	588868	588973	.	-	0	ID=CDS:Solyc00g500012.1.1.2;Parent=mRNA:Solyc00g500012.1.1;featurecounts_id=Solyc00g500012.1
chr00	maker_ITAG	exon	588868	589203	.	-	.	ID=exon:Solyc00g500012.1.1.2;Parent=mRNA:Solyc00g500012.1.1;featurecounts_id=Solyc00g500012.1
chr00	maker_ITAG	five_prime_UTR	588974	589203	.	-	.	ID=five_prime_UTR:Solyc00g500012.1.1.0;Parent=mRNA:Solyc00g500012.1.1;featurecounts_id=Solyc00g500012.1
chr00	maker_ITAG	exon	593713	594741	.	-	.	ID=exon:Solyc00g500012.1.1.3;Parent=mRNA:Solyc00g500012.1.1;featurecounts_id=Solyc00g500012.1
chr00	maker_ITAG	five_prime_UTR	593713	594741	.	-	.	ID=five_prime_UTR:Solyc00g500012.1.1.1;Parent=mRNA:Solyc00g500012.1.1;featurecounts_id=Solyc00g500012.1
chr00	maker_ITAG	exon	594848	596916	.	-	.	ID=exon:Solyc00g500012.1.1.4;Parent=mRNA:Solyc00g500012.1.1;featurecounts_id=Solyc00g500012.1
chr00	maker_ITAG	five_prime_UTR	594848	596916	.	-	.	ID=five_prime_UTR:Solyc00g500012.1.1.2;Parent=mRNA:Solyc00g500012.1.1;featurecounts_id=Solyc00g500012.1
###
chr00	maker_ITAG	gene	589339	596916	.	+	.	ID=Solyc00g500013.1;Alias=Solyc00g500013;Name=Solyc00g500013.1;length=7577;featurecounts_id=Solyc00g500013.1
chr00	maker_ITAG	mRNA	589339	596916	.	+	.	ID=mRNA:Solyc00g500013.1.1;Parent=Solyc00g500013.1;Name=Solyc00g500013.1.1;Note=Unknown protein;_AED=0.50;_QI=0|1|0.5|1|0|0|2|375|83;_eAED=0.50;featurecounts_id=Solyc00g500013.1
chr00	maker_ITAG	exon	589339	589380	.	+	.	ID=exon:Solyc00g500013.1.1.1;Parent=mRNA:Solyc00g500013.1.1;featurecounts_id=Solyc00g500013.1
chr00	maker_ITAG	CDS	589339	589380	.	+	0	ID=CDS:Solyc00g500013.1.1.1;Parent=mRNA:Solyc00g500013.1.1;featurecounts_id=Solyc00g500013.1
chr00	maker_ITAG	CDS	596332	596541	.	+	0	ID=CDS:Solyc00g500013.1.1.2;Parent=mRNA:Solyc00g500013.1.1;featurecounts_id=Solyc00g500013.1
chr00	maker_ITAG	exon	596332	596916	.	+	.	ID=exon:Solyc00g500013.1.1.2;Parent=mRNA:Solyc00g500013.1.1;featurecounts_id=Solyc00g500013.1
chr00	maker_ITAG	three_prime_UTR	596542	596916	.	+	.	ID=three_prime_UTR:Solyc00g500013.1.1.0;Parent=mRNA:Solyc00g500013.1.1;featurecounts_id=Solyc00g500013.1
###
chr00	maker_ITAG	gene	628120	644283	.	+	.	ID=Solyc00g500014.1;Alias=Solyc00g500014;Name=Solyc00g500014.1;length=16163;featurecounts_id=Solyc00g500014.1
chr00	maker_ITAG	mRNA	628120	644283	.	+	.	ID=mRNA:Solyc00g500014.1.1;Parent=Solyc00g500014.1;Name=Solyc00g500014.1.1;Note=Unknown protein;_AED=0.48;_QI=0|0.75|0.8|1|0|0|5|5081|80;_eAED=0.48;featurecounts_id=Solyc00g500014.1
chr00	maker_ITAG	exon	628120	628197	.	+	.	ID=exon:Solyc00g500014.1.1.1;Parent=mRNA:Solyc00g500014.1.1;featurecounts_id=Solyc00g500014.1
chr00	maker_ITAG	CDS	628120	628197	.	+	0	ID=CDS:Solyc00g500014.1.1.1;Parent=mRNA:Solyc00g500014.1.1;featurecounts_id=Solyc00g500014.1
chr00	maker_ITAG	CDS	628374	628538	.	+	0	ID=CDS:Solyc00g500014.1.1.2;Parent=mRNA:Solyc00g500014.1.1;featurecounts_id=Solyc00g500014.1
chr00	maker_ITAG	exon	628374	628722	.	+	.	ID=exon:Solyc00g500014.1.1.2;Parent=mRNA:Solyc00g500014.1.1;featurecounts_id=Solyc00g500014.1
chr00	maker_ITAG	three_prime_UTR	628539	628722	.	+	.	ID=three_prime_UTR:Solyc00g500014.1.1.0;Parent=mRNA:Solyc00g500014.1.1;featurecounts_id=Solyc00g500014.1
chr00	maker_ITAG	exon	636757	639322	.	+	.	ID=exon:Solyc00g500014.1.1.3;Parent=mRNA:Solyc00g500014.1.1;featurecounts_id=Solyc00g500014.1
chr00	maker_ITAG	three_prime_UTR	636757	639322	.	+	.	ID=three_prime_UTR:Solyc00g500014.1.1.1;Parent=mRNA:Solyc00g500014.1.1;featurecounts_id=Solyc00g500014.1
chr00	maker_ITAG	exon	641739	642643	.	+	.	ID=exon:Solyc00g500014.1.1.4;Parent=mRNA:Solyc00g500014.1.1;featurecounts_id=Solyc00g500014.1
chr00	maker_ITAG	three_prime_UTR	641739	642643	.	+	.	ID=three_prime_UTR:Solyc00g500014.1.1.2;Parent=mRNA:Solyc00g500014.1.1;featurecounts_id=Solyc00g500014.1
chr00	maker_ITAG	exon	642858	644283	.	+	.	ID=exon:Solyc00g500014.1.1.5;Parent=mRNA:Solyc00g500014.1.1;featurecounts_id=Solyc00g500014.1
chr00	maker_ITAG	three_prime_UTR	642858	644283	.	+	.	ID=three_prime_UTR:Solyc00g500014.1.1.3;Parent=mRNA:Solyc00g500014.1.1;featurecounts_id=Solyc00g500014.1
###
chr00	maker_ITAG	gene	701546	719208	.	+	.	ID=Solyc00g500015.1;Alias=Solyc00g500015;Name=Solyc00g500015.1;length=17662;featurecounts_id=Solyc00g500015.1
chr00	maker_ITAG	mRNA	701546	719208	.	+	.	ID=mRNA:Solyc00g500015.1.1;Parent=Solyc00g500015.1;Name=Solyc00g500015.1.1;Note=Unknown protein;_AED=0.48;_QI=5204|0.75|0.8|1|0|0|5|0|115;_eAED=0.48;featurecounts_id=Solyc00g500015.1
chr00	maker_ITAG	exon	701546	701769	.	+	.	ID=exon:Solyc00g500015.1.1.1;Parent=mRNA:Solyc00g500015.1.1;featurecounts_id=Solyc00g500015.1
chr00	maker_ITAG	five_prime_UTR	701546	701769	.	+	.	ID=five_prime_UTR:Solyc00g500015.1.1.0;Parent=mRNA:Solyc00g500015.1.1;featurecounts_id=Solyc00g500015.1
chr00	maker_ITAG	exon	705915	707268	.	+	.	ID=exon:Solyc00g500015.1.1.2;Parent=mRNA:Solyc00g500015.1.1;featurecounts_id=Solyc00g500015.1
chr00	maker_ITAG	five_prime_UTR	705915	707268	.	+	.	ID=five_prime_UTR:Solyc00g500015.1.1.1;Parent=mRNA:Solyc00g500015.1.1;featurecounts_id=Solyc00g500015.1
chr00	maker_ITAG	exon	711416	714247	.	+	.	ID=exon:Solyc00g500015.1.1.3;Parent=mRNA:Solyc00g500015.1.1;featurecounts_id=Solyc00g500015.1
chr00	maker_ITAG	five_prime_UTR	711416	714247	.	+	.	ID=five_prime_UTR:Solyc00g500015.1.1.2;Parent=mRNA:Solyc00g500015.1.1;featurecounts_id=Solyc00g500015.1
chr00	maker_ITAG	five_prime_UTR	715782	716575	.	+	.	ID=five_prime_UTR:Solyc00g500015.1.1.3;Parent=mRNA:Solyc00g500015.1.1;featurecounts_id=Solyc00g500015.1
chr00	maker_ITAG	exon	715782	716884	.	+	.	ID=exon:Solyc00g500015.1.1.4;Parent=mRNA:Solyc00g500015.1.1;featurecounts_id=Solyc00g500015.1
chr00	maker_ITAG	CDS	716576	716884	.	+	0	ID=CDS:Solyc00g500015.1.1.1;Parent=mRNA:Solyc00g500015.1.1;featurecounts_id=Solyc00g500015.1
chr00	maker_ITAG	exon	719170	719208	.	+	.	ID=exon:Solyc00g500015.1.1.5;Parent=mRNA:Solyc00g500015.1.1;featurecounts_id=Solyc00g500015.1
chr00	maker_ITAG	CDS	719170	719208	.	+	0	ID=CDS:Solyc00g500015.1.1.2;Parent=mRNA:Solyc00g500015.1.1;featurecounts_id=Solyc00g500015.1
###
chr00	maker_ITAG	gene	900015	902268	.	+	.	ID=Solyc00g500410.1;Name=Solyc00g500410.1;featurecounts_id=Solyc00g500410.1
chr00	maker_ITAG	mRNA	900015	902268	.	+	.	ID=mRNA:Solyc00g500410.1.1;Parent=Solyc00g500410.1;Name=Solyc00g500410.1.1;_aed=0.19;_eaed=0.19;_qi=0|0|0|0.33|1|1|3|0|109;_merge_warning=1;Note=Ribonuclease H domain (AHRD V3.11 *-* tr|A0A200QC70|A0A200QC70_9MAGN). Previously Solyc02g010630.2.1;featurecounts_id=Solyc00g500410.1
chr00	maker_ITAG	exon	900015	900250	.	+	.	ID=exon:Solyc00g500410.1.1.1;Parent=mRNA:Solyc00g500410.1.1;featurecounts_id=Solyc00g500410.1
chr00	maker_ITAG	CDS	900015	900250	.	+	0	ID=CDS:Solyc00g500410.1.1.1;Parent=mRNA:Solyc00g500410.1.1;featurecounts_id=Solyc00g500410.1
chr00	maker_ITAG	exon	902055	902099	.	+	.	ID=exon:Solyc00g500410.1.1.2;Parent=mRNA:Solyc00g500410.1.1;featurecounts_id=Solyc00g500410.1
chr00	maker_ITAG	CDS	902055	902099	.	+	1	ID=CDS:Solyc00g500410.1.1.2;Parent=mRNA:Solyc00g500410.1.1;featurecounts_id=Solyc00g500410.1
chr00	maker_ITAG	exon	902220	902268	.	+	.	ID=exon:Solyc00g500410.1.1.3;Parent=mRNA:Solyc00g500410.1.1;featurecounts_id=Solyc00g500410.1
chr00	maker_ITAG	CDS	902220	902268	.	+	1	ID=CDS:Solyc00g500410.1.1.3;Parent=mRNA:Solyc00g500410.1.1;featurecounts_id=Solyc00g500410.1
###
chr00	maker_ITAG	gene	903917	904413	.	-	.	ID=Solyc00g500420.1;Name=Solyc00g500420.1;featurecounts_id=Solyc00g500420.1
chr00	maker_ITAG	mRNA	903917	904413	.	-	.	ID=mRNA:Solyc00g500420.1.1;Parent=Solyc00g500420.1;Name=Solyc00g500420.1.1;_aed=0.40;_eaed=0.48;_qi=0|0|0|1|0|0|2|0|87;Note=NADH-ubiquinone oxidoreductase chain 3 (AHRD V3.11 *-* tr|A0A2G2V3C2|A0A2G2V3C2_CAPBA) Previously Solyc02g010600.2.1;featurecounts_id=Solyc00g500420.1
chr00	maker_ITAG	exon	903917	904027	.	-	.	ID=exon:Solyc00g500420.1.1.1;Parent=mRNA:Solyc00g500420.1.1;featurecounts_id=Solyc00g500420.1
chr00	maker_ITAG	CDS	903917	904027	.	-	0	ID=CDS:Solyc00g500420.1.1.1;Parent=mRNA:Solyc00g500420.1.1;featurecounts_id=Solyc00g500420.1
chr00	maker_ITAG	exon	904261	904413	.	-	.	ID=exon:Solyc00g500420.1.1.2;Parent=mRNA:Solyc00g500420.1.1;featurecounts_id=Solyc00g500420.1
chr00	maker_ITAG	CDS	904261	904413	.	-	0	ID=CDS:Solyc00g500420.1.1.2;Parent=mRNA:Solyc00g500420.1.1;featurecounts_id=Solyc00g500420.1
###
chr00	maker_ITAG	gene	914971	916182	.	-	.	ID=Solyc00g500016.1;Alias=Solyc00g500016;Name=Solyc00g500016.1;length=1211;featurecounts_id=Solyc00g500016.1
chr00	maker_ITAG	mRNA	914971	916182	.	-	.	ID=mRNA:Solyc00g500016.1.1;Parent=Solyc00g500016.1;Name=Solyc00g500016.1.1;Note=Unknown protein;_AED=0.49;_QI=0|0|0|1|0|0|3|0|122;_eAED=0.58;featurecounts_id=Solyc00g500016.1
chr00	maker_ITAG	exon	914971	915035	.	-	.	ID=exon:Solyc00g500016.1.1.1;Parent=mRNA:Solyc00g500016.1.1;featurecounts_id=Solyc00g500016.1
chr00	maker_ITAG	CDS	914971	915035	.	-	2	ID=CDS:Solyc00g500016.1.1.1;Parent=mRNA:Solyc00g500016.1.1;featurecounts_id=Solyc00g500016.1
chr00	maker_ITAG	exon	915858	915977	.	-	.	ID=exon:Solyc00g500016.1.1.2;Parent=mRNA:Solyc00g500016.1.1;featurecounts_id=Solyc00g500016.1
chr00	maker_ITAG	CDS	915858	915977	.	-	2	ID=CDS:Solyc00g500016.1.1.2;Parent=mRNA:Solyc00g500016.1.1;featurecounts_id=Solyc00g500016.1
chr00	maker_ITAG	exon	915999	916182	.	-	.	ID=exon:Solyc00g500016.1.1.3;Parent=mRNA:Solyc00g500016.1.1;featurecounts_id=Solyc00g500016.1
chr00	maker_ITAG	CDS	915999	916182	.	-	0	ID=CDS:Solyc00g500016.1.1.3;Parent=mRNA:Solyc00g500016.1.1;featurecounts_id=Solyc00g500016.1
###
chr00	maker_ITAG	gene	994894	998273	.	+	.	ID=Solyc00g500017.1;Alias=Solyc00g500017;Name=Solyc00g500017.1;length=3379;featurecounts_id=Solyc00g500017.1
chr00	maker_ITAG	mRNA	994894	998273	.	+	.	ID=mRNA:Solyc00g500017.1.1;Parent=Solyc00g500017.1;Name=Solyc00g500017.1.1;Note=Unknown protein;_AED=0.49;_QI=0|0|0|1|0|0|3|0|123;_eAED=0.77;featurecounts_id=Solyc00g500017.1
chr00	maker_ITAG	exon	994894	994979	.	+	.	ID=exon:Solyc00g500017.1.1.1;Parent=mRNA:Solyc00g500017.1.1;featurecounts_id=Solyc00g500017.1
chr00	maker_ITAG	CDS	994894	994979	.	+	0	ID=CDS:Solyc00g500017.1.1.1;Parent=mRNA:Solyc00g500017.1.1;featurecounts_id=Solyc00g500017.1
chr00	maker_ITAG	exon	995280	995363	.	+	.	ID=exon:Solyc00g500017.1.1.2;Parent=mRNA:Solyc00g500017.1.1;featurecounts_id=Solyc00g500017.1
chr00	maker_ITAG	CDS	995280	995363	.	+	1	ID=CDS:Solyc00g500017.1.1.2;Parent=mRNA:Solyc00g500017.1.1;featurecounts_id=Solyc00g500017.1
chr00	maker_ITAG	exon	998072	998273	.	+	.	ID=exon:Solyc00g500017.1.1.3;Parent=mRNA:Solyc00g500017.1.1;featurecounts_id=Solyc00g500017.1
chr00	maker_ITAG	CDS	998072	998273	.	+	1	ID=CDS:Solyc00g500017.1.1.3;Parent=mRNA:Solyc00g500017.1.1;featurecounts_id=Solyc00g500017.1
###
chr00	maker_ITAG	gene	1000060	1003182	.	-	.	ID=Solyc00g500018.1;Alias=Solyc00g500018;Name=Solyc00g500018.1;length=3122;featurecounts_id=Solyc00g500018.1
chr00	maker_ITAG	mRNA	1000060	1003182	.	-	.	ID=mRNA:Solyc00g500018.1.1;Parent=Solyc00g500018.1;Name=Solyc00g500018.1.1;Note=Unknown protein;_AED=0.45;_QI=0|0|0.33|1|0|0|3|991|141;_eAED=0.55;featurecounts_id=Solyc00g500018.1
chr00	maker_ITAG	three_prime_UTR	1000060	1001050	.	-	.	ID=three_prime_UTR:Solyc00g500018.1.1.0;Parent=mRNA:Solyc00g500018.1.1;featurecounts_id=Solyc00g500018.1
chr00	maker_ITAG	exon	1000060	1001210	.	-	.	ID=exon:Solyc00g500018.1.1.1;Parent=mRNA:Solyc00g500018.1.1;featurecounts_id=Solyc00g500018.1
chr00	maker_ITAG	CDS	1001051	1001210	.	-	1	ID=CDS:Solyc00g500018.1.1.1;Parent=mRNA:Solyc00g500018.1.1;featurecounts_id=Solyc00g500018.1
chr00	maker_ITAG	exon	1002751	1002902	.	-	.	ID=exon:Solyc00g500018.1.1.2;Parent=mRNA:Solyc00g500018.1.1;featurecounts_id=Solyc00g500018.1
chr00	maker_ITAG	CDS	1002751	1002902	.	-	0	ID=CDS:Solyc00g500018.1.1.2;Parent=mRNA:Solyc00g500018.1.1;featurecounts_id=Solyc00g500018.1
chr00	maker_ITAG	exon	1003069	1003182	.	-	.	ID=exon:Solyc00g500018.1.1.3;Parent=mRNA:Solyc00g500018.1.1;featurecounts_id=Solyc00g500018.1
chr00	maker_ITAG	CDS	1003069	1003182	.	-	0	ID=CDS:Solyc00g500018.1.1.3;Parent=mRNA:Solyc00g500018.1.1;featurecounts_id=Solyc00g500018.1
###
chr00	maker_ITAG	gene	1037013	1037559	.	-	.	ID=Solyc00g014290.1;Alias=Solyc00g014290;Name=Solyc00g014290.1;length=546;featurecounts_id=Solyc00g014290.1
chr00	maker_ITAG	mRNA	1037013	1037559	.	-	.	ID=mRNA:Solyc00g014290.1.1;Parent=Solyc00g014290.1;Name=Solyc00g014290.1.1;Note=Unknown protein;_AED=1.00;_QI=0|0|0|0|0|0|2|0|108;_eAED=1.00;featurecounts_id=Solyc00g014290.1
chr00	maker_ITAG	exon	1037013	1037150	.	-	.	ID=exon:Solyc00g014290.1.1.1;Parent=mRNA:Solyc00g014290.1.1;featurecounts_id=Solyc00g014290.1
chr00	maker_ITAG	CDS	1037013	1037150	.	-	0	ID=CDS:Solyc00g014290.1.1.1;Parent=mRNA:Solyc00g014290.1.1;featurecounts_id=Solyc00g014290.1
chr00	maker_ITAG	exon	1037371	1037559	.	-	.	ID=exon:Solyc00g014290.1.1.2;Parent=mRNA:Solyc00g014290.1.1;featurecounts_id=Solyc00g014290.1
chr00	maker_ITAG	CDS	1037371	1037559	.	-	0	ID=CDS:Solyc00g014290.1.1.2;Parent=mRNA:Solyc00g014290.1.1;featurecounts_id=Solyc00g014290.1
###
chr00	maker_ITAG	gene	1075280	1075782	.	-	.	ID=Solyc00g005280.1;Alias=Solyc00g005280;Name=Solyc00g005280.1;length=502;featurecounts_id=Solyc00g005280.1
chr00	maker_ITAG	mRNA	1075280	1075782	.	-	.	ID=mRNA:Solyc00g005280.1.1;Parent=Solyc00g005280.1;Name=Solyc00g005280.1.1;Note=Unknown protein;_AED=1.00;_QI=0|0|0|0|0|0|2|0|136;_eAED=1.00;featurecounts_id=Solyc00g005280.1
chr00	maker_ITAG	exon	1075280	1075499	.	-	.	ID=exon:Solyc00g005280.1.1.1;Parent=mRNA:Solyc00g005280.1.1;featurecounts_id=Solyc00g005280.1
chr00	maker_ITAG	CDS	1075280	1075499	.	-	1	ID=CDS:Solyc00g005280.1.1.1;Parent=mRNA:Solyc00g005280.1.1;featurecounts_id=Solyc00g005280.1
chr00	maker_ITAG	exon	1075592	1075782	.	-	.	ID=exon:Solyc00g005280.1.1.2;Parent=mRNA:Solyc00g005280.1.1;featurecounts_id=Solyc00g005280.1
chr00	maker_ITAG	CDS	1075592	1075782	.	-	0	ID=CDS:Solyc00g005280.1.1.2;Parent=mRNA:Solyc00g005280.1.1;featurecounts_id=Solyc00g005280.1
###
chr00	maker_ITAG	gene	1361849	1365340	.	+	.	ID=Solyc00g500019.1;Alias=Solyc00g500019;Name=Solyc00g500019.1;length=3491;featurecounts_id=Solyc00g500019.1
chr00	maker_ITAG	mRNA	1361849	1365340	.	+	.	ID=mRNA:Solyc00g500019.1.1;Parent=Solyc00g500019.1;Name=Solyc00g500019.1.1;Note=Photosystem I assembly protein Ycf4 (AHRD V3.3 *** K4EQH2_DATST);Dbxref=InterPro:IPR003359,Pfam:PF02392;Ontology_term=GO:0009522,GO:0009579,GO:0015979,GO:0016021;_AED=0.54;_QI=0|0|0|0.5|0|0|2|0|123;_eAED=0.54;featurecounts_id=Solyc00g500019.1
chr00	maker_ITAG	exon	1361849	1361930	.	+	.	ID=exon:Solyc00g500019.1.1.1;Parent=mRNA:Solyc00g500019.1.1;featurecounts_id=Solyc00g500019.1
chr00	maker_ITAG	CDS	1361849	1361930	.	+	0	ID=CDS:Solyc00g500019.1.1.1;Parent=mRNA:Solyc00g500019.1.1;featurecounts_id=Solyc00g500019.1
chr00	maker_ITAG	exon	1365051	1365340	.	+	.	ID=exon:Solyc00g500019.1.1.2;Parent=mRNA:Solyc00g500019.1.1;featurecounts_id=Solyc00g500019.1
chr00	maker_ITAG	CDS	1365051	1365340	.	+	2	ID=CDS:Solyc00g500019.1.1.2;Parent=mRNA:Solyc00g500019.1.1;featurecounts_id=Solyc00g500019.1
###
chr00	maker_ITAG	gene	1366069	1367940	.	+	.	ID=Solyc00g500020.1;Alias=Solyc00g500020;Name=Solyc00g500020.1;length=1871;featurecounts_id=Solyc00g500020.1
chr00	maker_ITAG	mRNA	1366069	1367940	.	+	.	ID=mRNA:Solyc00g500020.1.1;Parent=Solyc00g500020.1;Name=Solyc00g500020.1.1;Note=Cytochrome f (AHRD V3.3 *** A0A2G3ALJ3_CAPAN);_AED=0.18;_QI=0|0|0|1|0|0|2|0|434;_eAED=0.18;featurecounts_id=Solyc00g500020.1
chr00	maker_ITAG	exon	1366069	1366536	.	+	.	ID=exon:Solyc00g500020.1.1.1;Parent=mRNA:Solyc00g500020.1.1;featurecounts_id=Solyc00g500020.1
chr00	maker_ITAG	CDS	1366069	1366536	.	+	0	ID=CDS:Solyc00g500020.1.1.1;Parent=mRNA:Solyc00g500020.1.1;featurecounts_id=Solyc00g500020.1
chr00	maker_ITAG	exon	1367104	1367940	.	+	.	ID=exon:Solyc00g500020.1.1.2;Parent=mRNA:Solyc00g500020.1.1;featurecounts_id=Solyc00g500020.1
chr00	maker_ITAG	CDS	1367104	1367940	.	+	0	ID=CDS:Solyc00g500020.1.1.2;Parent=mRNA:Solyc00g500020.1.1;featurecounts_id=Solyc00g500020.1
###
chr00	maker_ITAG	gene	1369394	1369774	.	-	.	ID=Solyc00g500021.1;Alias=Solyc00g500021;Name=Solyc00g500021.1;length=380;featurecounts_id=Solyc00g500021.1
chr00	maker_ITAG	mRNA	1369394	1369774	.	-	.	ID=mRNA:Solyc00g500021.1.1;Parent=Solyc00g500021.1;Name=Solyc00g500021.1.1;Note=Cytochrome b559 subunit alpha (AHRD V3.3 *** S8D1L1_9LAMI);_AED=0.47;_QI=0|0|0|1|0|0|2|0|107;_eAED=0.47;featurecounts_id=Solyc00g500021.1
chr00	maker_ITAG	exon	1369394	1369479	.	-	.	ID=exon:Solyc00g500021.1.1.1;Parent=mRNA:Solyc00g500021.1.1;featurecounts_id=Solyc00g500021.1
chr00	maker_ITAG	CDS	1369394	1369479	.	-	2	ID=CDS:Solyc00g500021.1.1.1;Parent=mRNA:Solyc00g500021.1.1;featurecounts_id=Solyc00g500021.1
chr00	maker_ITAG	exon	1369537	1369774	.	-	.	ID=exon:Solyc00g500021.1.1.2;Parent=mRNA:Solyc00g500021.1.1;featurecounts_id=Solyc00g500021.1
chr00	maker_ITAG	CDS	1369537	1369774	.	-	0	ID=CDS:Solyc00g500021.1.1.2;Parent=mRNA:Solyc00g500021.1.1;featurecounts_id=Solyc00g500021.1
###
chr00	maker_ITAG	gene	1372575	1373384	.	+	.	ID=Solyc00g500022.1;Alias=Solyc00g500022;Name=Solyc00g500022.1;length=809;featurecounts_id=Solyc00g500022.1
chr00	maker_ITAG	mRNA	1372575	1373384	.	+	.	ID=mRNA:Solyc00g500022.1.1;Parent=Solyc00g500022.1;Name=Solyc00g500022.1.1;Note=30S ribosomal protein S18, chloroplastic (AHRD V3.3 *** A0A1U8QD82_CAPAN);_AED=0.47;_QI=428|-1|0|1|-1|0|1|76|101;_eAED=0.80;featurecounts_id=Solyc00g500022.1
chr00	maker_ITAG	five_prime_UTR	1372575	1373002	.	+	.	ID=five_prime_UTR:Solyc00g500022.1.1.0;Parent=mRNA:Solyc00g500022.1.1;featurecounts_id=Solyc00g500022.1
chr00	maker_ITAG	exon	1372575	1373384	.	+	.	ID=exon:Solyc00g500022.1.1.1;Parent=mRNA:Solyc00g500022.1.1;featurecounts_id=Solyc00g500022.1
chr00	maker_ITAG	CDS	1373003	1373308	.	+	0	ID=CDS:Solyc00g500022.1.1.1;Parent=mRNA:Solyc00g500022.1.1;featurecounts_id=Solyc00g500022.1
chr00	maker_ITAG	three_prime_UTR	1373309	1373384	.	+	.	ID=three_prime_UTR:Solyc00g500022.1.1.0;Parent=mRNA:Solyc00g500022.1.1;featurecounts_id=Solyc00g500022.1
###
chr00	maker_ITAG	gene	1373658	1373909	.	-	.	ID=Solyc00g180440.1;Alias=Solyc00g180440;Name=Solyc00g180440.1;length=251;featurecounts_id=Solyc00g180440.1
chr00	maker_ITAG	mRNA	1373658	1373909	.	-	.	ID=mRNA:Solyc00g180440.1.1;Parent=Solyc00g180440.1;Name=Solyc00g180440.1.1;Note=50S ribosomal protein L20, chloroplastic (AHRD V3.3 *** A0A1Z2RRT5_9ERIC);Dbxref=InterPro:IPR005813,Pfam:PF00453;Ontology_term=GO:0003735,GO:0005622,GO:0005840,GO:0006412,GO:0019843;_AED=1.00;_QI=0|-1|0|0|-1|0|1|0|84;_eAED=1.00;featurecounts_id=Solyc00g180440.1
chr00	maker_ITAG	exon	1373658	1373909	.	-	.	ID=exon:Solyc00g180440.1.1.1;Parent=mRNA:Solyc00g180440.1.1;featurecounts_id=Solyc00g180440.1
chr00	maker_ITAG	CDS	1373658	1373909	.	-	0	ID=CDS:Solyc00g180440.1.1.1;Parent=mRNA:Solyc00g180440.1.1;featurecounts_id=Solyc00g180440.1
###
chr00	maker_ITAG	gene	1374595	1377031	20	-	.	ID=Solyc00g500023.1;Alias=Solyc00g500023;Name=Solyc00g500023.1;length=2436;featurecounts_id=Solyc00g500023.1
chr00	maker_ITAG	mRNA	1374595	1377031	20	-	.	ID=mRNA:Solyc00g500023.1.1;Parent=Solyc00g500023.1;Name=Solyc00g500023.1.1;Note=ATP-dependent Clp protease proteolytic subunit (AHRD V3.3 *** CLPP_SOLTU);Dbxref=InterPro:IPR023562,Pfam:PF00574;_AED=0.63;_QI=206|0|0|1|0|0|3|346|156;_eAED=0.72;featurecounts_id=Solyc00g500023.1
chr00	maker_ITAG	three_prime_UTR	1374595	1374940	.	-	.	ID=three_prime_UTR:Solyc00g500023.1.1.0;Parent=mRNA:Solyc00g500023.1.1;featurecounts_id=Solyc00g500023.1
chr00	maker_ITAG	exon	1374595	1375196	.	-	.	ID=exon:Solyc00g500023.1.1.1;Parent=mRNA:Solyc00g500023.1.1;featurecounts_id=Solyc00g500023.1
chr00	maker_ITAG	CDS	1374941	1375196	.	-	1	ID=CDS:Solyc00g500023.1.1.1;Parent=mRNA:Solyc00g500023.1.1;featurecounts_id=Solyc00g500023.1
chr00	maker_ITAG	CDS	1375814	1376028	.	-	0	ID=CDS:Solyc00g500023.1.1.2;Parent=mRNA:Solyc00g500023.1.1;featurecounts_id=Solyc00g500023.1
chr00	maker_ITAG	exon	1375814	1376107	.	-	.	ID=exon:Solyc00g500023.1.1.2;Parent=mRNA:Solyc00g500023.1.1;featurecounts_id=Solyc00g500023.1
chr00	maker_ITAG	five_prime_UTR	1376029	1376107	.	-	.	ID=five_prime_UTR:Solyc00g500023.1.1.0;Parent=mRNA:Solyc00g500023.1.1;featurecounts_id=Solyc00g500023.1
chr00	maker_ITAG	exon	1376905	1377031	.	-	.	ID=exon:Solyc00g500023.1.1.3;Parent=mRNA:Solyc00g500023.1.1;featurecounts_id=Solyc00g500023.1
chr00	maker_ITAG	five_prime_UTR	1376905	1377031	.	-	.	ID=five_prime_UTR:Solyc00g500023.1.1.1;Parent=mRNA:Solyc00g500023.1.1;featurecounts_id=Solyc00g500023.1
###
chr00	maker_ITAG	gene	1377421	1378947	.	+	.	ID=Solyc00g500024.1;Alias=Solyc00g500024;Name=Solyc00g500024.1;length=1526;featurecounts_id=Solyc00g500024.1
chr00	maker_ITAG	mRNA	1377421	1378947	.	+	.	ID=mRNA:Solyc00g500024.1.1;Parent=Solyc00g500024.1;Name=Solyc00g500024.1.1;Note=Photosystem II CP47 reaction center protein (AHRD V3.3 *** A0A1U8QCF6_CAPAN);Dbxref=InterPro:IPR000932,Pfam:PF00421;Ontology_term=GO:0009521,GO:0009767,GO:0016020,GO:0016168,GO:0019684;_AED=0.45;_QI=0|-1|0|1|-1|0|1|0|508;_eAED=0.45;featurecounts_id=Solyc00g500024.1
chr00	maker_ITAG	exon	1377421	1378947	.	+	.	ID=exon:Solyc00g500024.1.1.1;Parent=mRNA:Solyc00g500024.1.1;featurecounts_id=Solyc00g500024.1
chr00	maker_ITAG	CDS	1377421	1378947	.	+	0	ID=CDS:Solyc00g500024.1.1.1;Parent=mRNA:Solyc00g500024.1.1;featurecounts_id=Solyc00g500024.1
###
chr00	maker_ITAG	gene	1379543	1381059	.	-	.	ID=Solyc00g500025.1;Alias=Solyc00g500025;Name=Solyc00g500025.1;length=1516;featurecounts_id=Solyc00g500025.1
chr00	maker_ITAG	mRNA	1379543	1381059	.	-	.	ID=mRNA:Solyc00g500025.1.1;Parent=Solyc00g500025.1;Name=Solyc00g500025.1.1;Note=Unknown protein;_AED=1.00;_QI=0|0|0|0|0|0|2|0|64;_eAED=1.00;featurecounts_id=Solyc00g500025.1
chr00	maker_ITAG	exon	1379543	1379732	.	-	.	ID=exon:Solyc00g500025.1.1.1;Parent=mRNA:Solyc00g500025.1.1;featurecounts_id=Solyc00g500025.1
chr00	maker_ITAG	CDS	1379543	1379732	.	-	1	ID=CDS:Solyc00g500025.1.1.1;Parent=mRNA:Solyc00g500025.1.1;featurecounts_id=Solyc00g500025.1
chr00	maker_ITAG	exon	1381055	1381059	.	-	.	ID=exon:Solyc00g500025.1.1.2;Parent=mRNA:Solyc00g500025.1.1;featurecounts_id=Solyc00g500025.1
chr00	maker_ITAG	CDS	1381055	1381059	.	-	0	ID=CDS:Solyc00g500025.1.1.2;Parent=mRNA:Solyc00g500025.1.1;featurecounts_id=Solyc00g500025.1
###
chr00	maker_ITAG	gene	1379574	1380279	.	+	.	ID=Solyc00g500026.1;Alias=Solyc00g500026;Name=Solyc00g500026.1;length=705;featurecounts_id=Solyc00g500026.1
chr00	maker_ITAG	mRNA	1379574	1380279	.	+	.	ID=mRNA:Solyc00g500026.1.1;Parent=Solyc00g500026.1;Name=Solyc00g500026.1.1;Note=Photosystem II reaction center protein H (AHRD V3.3 *** I6N985_DATST);Dbxref=InterPro:IPR001056,Pfam:PF00737;Ontology_term=GO:0009523,GO:0015979,GO:0016020,GO:0042301,GO:0050821;_AED=0.49;_QI=0|0|0|1|0|0|2|0|68;_eAED=0.62;featurecounts_id=Solyc00g500026.1
chr00	maker_ITAG	exon	1379574	1379726	.	+	.	ID=exon:Solyc00g500026.1.1.1;Parent=mRNA:Solyc00g500026.1.1;featurecounts_id=Solyc00g500026.1
chr00	maker_ITAG	CDS	1379574	1379726	.	+	0	ID=CDS:Solyc00g500026.1.1.1;Parent=mRNA:Solyc00g500026.1.1;featurecounts_id=Solyc00g500026.1
chr00	maker_ITAG	exon	1380226	1380279	.	+	.	ID=exon:Solyc00g500026.1.1.2;Parent=mRNA:Solyc00g500026.1.1;featurecounts_id=Solyc00g500026.1
chr00	maker_ITAG	CDS	1380226	1380279	.	+	0	ID=CDS:Solyc00g500026.1.1.2;Parent=mRNA:Solyc00g500026.1.1;featurecounts_id=Solyc00g500026.1
###
chr00	maker_ITAG	gene	1380618	1381319	.	+	.	ID=Solyc00g500027.1;Alias=Solyc00g500027;Name=Solyc00g500027.1;length=701;featurecounts_id=Solyc00g500027.1
chr00	maker_ITAG	mRNA	1380618	1381319	.	+	.	ID=mRNA:Solyc00g500027.1.1;Parent=Solyc00g500027.1;Name=Solyc00g500027.1.1;Note=Cytochrome b6 (AHRD V3.3 *** A0A125RTD6_9ASTR);Dbxref=InterPro:IPR005797,Pfam:PF00033;Ontology_term=GO:0009055,GO:0016020,GO:0016491;_AED=0.47;_QI=0|-1|0|1|-1|0|1|0|233;_eAED=0.52;featurecounts_id=Solyc00g500027.1
chr00	maker_ITAG	exon	1380618	1381319	.	+	.	ID=exon:Solyc00g500027.1.1.1;Parent=mRNA:Solyc00g500027.1.1;featurecounts_id=Solyc00g500027.1
chr00	maker_ITAG	CDS	1380618	1381319	.	+	0	ID=CDS:Solyc00g500027.1.1.1;Parent=mRNA:Solyc00g500027.1.1;featurecounts_id=Solyc00g500027.1
###
chr00	maker_ITAG	gene	1382210	1382734	.	+	.	ID=Solyc00g500028.1;Alias=Solyc00g500028;Name=Solyc00g500028.1;length=524;featurecounts_id=Solyc00g500028.1
chr00	maker_ITAG	mRNA	1382210	1382734	.	+	.	ID=mRNA:Solyc00g500028.1.1;Parent=Solyc00g500028.1;Name=Solyc00g500028.1.1;Note=Cytochrome b6-f complex subunit 4 (AHRD V3.3 *** A0A2G2XBM1_CAPBA);Dbxref=InterPro:IPR005798,Pfam:PF00032;Ontology_term=GO:0009055,GO:0016020,GO:0016491;_AED=0.48;_QI=0|0|0|1|0|0|2|0|149;_eAED=0.54;featurecounts_id=Solyc00g500028.1
chr00	maker_ITAG	exon	1382210	1382312	.	+	.	ID=exon:Solyc00g500028.1.1.1;Parent=mRNA:Solyc00g500028.1.1;featurecounts_id=Solyc00g500028.1
chr00	maker_ITAG	CDS	1382210	1382312	.	+	0	ID=CDS:Solyc00g500028.1.1.1;Parent=mRNA:Solyc00g500028.1.1;featurecounts_id=Solyc00g500028.1
chr00	maker_ITAG	exon	1382388	1382734	.	+	.	ID=exon:Solyc00g500028.1.1.2;Parent=mRNA:Solyc00g500028.1.1;featurecounts_id=Solyc00g500028.1
chr00	maker_ITAG	CDS	1382388	1382734	.	+	2	ID=CDS:Solyc00g500028.1.1.2;Parent=mRNA:Solyc00g500028.1.1;featurecounts_id=Solyc00g500028.1
###
chr00	maker_ITAG	gene	1383462	1383939	.	-	.	ID=Solyc00g500029.1;Alias=Solyc00g500029;Name=Solyc00g500029.1;length=477;featurecounts_id=Solyc00g500029.1
chr00	maker_ITAG	mRNA	1383462	1383939	.	-	.	ID=mRNA:Solyc00g500029.1.1;Parent=Solyc00g500029.1;Name=Solyc00g500029.1.1;Note=30S ribosomal protein S2, chloroplastic (AHRD V3.3 *** I6N946_DATST);Dbxref=InterPro:IPR001865,Pfam:PF00318;Ontology_term=GO:0003735,GO:0005622,GO:0005840,GO:0006412;_AED=0.47;_QI=0|0|0|1|0|0|2|0|90;_eAED=0.52;featurecounts_id=Solyc00g500029.1
chr00	maker_ITAG	exon	1383462	1383485	.	-	.	ID=exon:Solyc00g500029.1.1.1;Parent=mRNA:Solyc00g500029.1.1;featurecounts_id=Solyc00g500029.1
chr00	maker_ITAG	CDS	1383462	1383485	.	-	0	ID=CDS:Solyc00g500029.1.1.1;Parent=mRNA:Solyc00g500029.1.1;featurecounts_id=Solyc00g500029.1
chr00	maker_ITAG	exon	1383691	1383939	.	-	.	ID=exon:Solyc00g500029.1.1.2;Parent=mRNA:Solyc00g500029.1.1;featurecounts_id=Solyc00g500029.1
chr00	maker_ITAG	CDS	1383691	1383939	.	-	0	ID=CDS:Solyc00g500029.1.1.2;Parent=mRNA:Solyc00g500029.1.1;featurecounts_id=Solyc00g500029.1
###
chr00	maker_ITAG	gene	1384005	1384421	.	-	.	ID=Solyc00g500030.1;Alias=Solyc00g500030;Name=Solyc00g500030.1;length=416;featurecounts_id=Solyc00g500030.1
chr00	maker_ITAG	mRNA	1384005	1384421	.	-	.	ID=mRNA:Solyc00g500030.1.1;Parent=Solyc00g500030.1;Name=Solyc00g500030.1.1;Note=30S ribosomal protein S11, chloroplastic (AHRD V3.3 *** G9FCH9_9LAMI);Dbxref=InterPro:IPR001971,Pfam:PF00411;Ontology_term=GO:0003735,GO:0005840,GO:0006412;_AED=1.00;_QI=0|-1|0|0|-1|0|1|0|138;_eAED=1.00;featurecounts_id=Solyc00g500030.1
chr00	maker_ITAG	exon	1384005	1384421	.	-	.	ID=exon:Solyc00g500030.1.1.1;Parent=mRNA:Solyc00g500030.1.1;featurecounts_id=Solyc00g500030.1
chr00	maker_ITAG	CDS	1384005	1384421	.	-	0	ID=CDS:Solyc00g500030.1.1.1;Parent=mRNA:Solyc00g500030.1.1;featurecounts_id=Solyc00g500030.1
###
chr00	maker_ITAG	gene	1384961	1385901	.	-	.	ID=Solyc00g500031.1;Alias=Solyc00g500031;Name=Solyc00g500031.1;length=940;featurecounts_id=Solyc00g500031.1
chr00	maker_ITAG	mRNA	1384961	1385901	.	-	.	ID=mRNA:Solyc00g500031.1.1;Parent=Solyc00g500031.1;Name=Solyc00g500031.1.1;Note=50S ribosomal protein L14, chloroplastic (AHRD V3.3 *** I6N992_DATST);Dbxref=InterPro:IPR000630,Pfam:PF00410;Ontology_term=GO:0003735,GO:0005840,GO:0006412;_AED=0.84;_QI=0|0|0|0.5|0|0|2|0|256;_eAED=0.84;featurecounts_id=Solyc00g500031.1
chr00	maker_ITAG	exon	1384961	1385371	.	-	.	ID=exon:Solyc00g500031.1.1.1;Parent=mRNA:Solyc00g500031.1.1;featurecounts_id=Solyc00g500031.1
chr00	maker_ITAG	CDS	1384961	1385371	.	-	0	ID=CDS:Solyc00g500031.1.1.1;Parent=mRNA:Solyc00g500031.1.1;featurecounts_id=Solyc00g500031.1
chr00	maker_ITAG	exon	1385542	1385901	.	-	.	ID=exon:Solyc00g500031.1.1.2;Parent=mRNA:Solyc00g500031.1.1;featurecounts_id=Solyc00g500031.1
chr00	maker_ITAG	CDS	1385542	1385901	.	-	0	ID=CDS:Solyc00g500031.1.1.2;Parent=mRNA:Solyc00g500031.1.1;featurecounts_id=Solyc00g500031.1
###
chr00	maker_ITAG	gene	1386027	1386383	.	-	.	ID=Solyc00g500032.1;Alias=Solyc00g500032;Name=Solyc00g500032.1;length=356;featurecounts_id=Solyc00g500032.1
chr00	maker_ITAG	mRNA	1386027	1386383	.	-	.	ID=mRNA:Solyc00g500032.1.1;Parent=Solyc00g500032.1;Name=Solyc00g500032.1.1;Note=50S ribosomal protein L16, chloroplastic (AHRD V3.3 *-* A0A2G3BL23_CAPCH);Dbxref=InterPro:IPR016180,Pfam:PF00252;Ontology_term=GO:0003735,GO:0005840,GO:0006412;_AED=1.00;_QI=0|-1|0|0|-1|0|1|0|118;_eAED=1.00;featurecounts_id=Solyc00g500032.1
chr00	maker_ITAG	exon	1386027	1386383	.	-	.	ID=exon:Solyc00g500032.1.1.1;Parent=mRNA:Solyc00g500032.1.1;featurecounts_id=Solyc00g500032.1
chr00	maker_ITAG	CDS	1386027	1386383	.	-	0	ID=CDS:Solyc00g500032.1.1.1;Parent=mRNA:Solyc00g500032.1.1;featurecounts_id=Solyc00g500032.1
###
chr00	maker_ITAG	gene	1386985	1389637	.	+	.	ID=Solyc00g500033.1;Alias=Solyc00g500033;Name=Solyc00g500033.1;length=2652;featurecounts_id=Solyc00g500033.1
chr00	maker_ITAG	mRNA	1386985	1389637	.	+	.	ID=mRNA:Solyc00g500033.1.1;Parent=Solyc00g500033.1;Name=Solyc00g500033.1.1;Note=Ribosomal protein L2, plastid (AHRD V3.3 *-* A0A2U1PJW3_ARTAN);_AED=0.15;_QI=0|0|0|0.4|0|0|5|0|168;_eAED=0.34;featurecounts_id=Solyc00g500033.1
chr00	maker_ITAG	exon	1386985	1387005	.	+	.	ID=exon:Solyc00g500033.1.1.1;Parent=mRNA:Solyc00g500033.1.1;featurecounts_id=Solyc00g500033.1
chr00	maker_ITAG	CDS	1386985	1387005	.	+	0	ID=CDS:Solyc00g500033.1.1.1;Parent=mRNA:Solyc00g500033.1.1;featurecounts_id=Solyc00g500033.1
chr00	maker_ITAG	exon	1388403	1388462	.	+	.	ID=exon:Solyc00g500033.1.1.2;Parent=mRNA:Solyc00g500033.1.1;featurecounts_id=Solyc00g500033.1
chr00	maker_ITAG	CDS	1388403	1388462	.	+	0	ID=CDS:Solyc00g500033.1.1.2;Parent=mRNA:Solyc00g500033.1.1;featurecounts_id=Solyc00g500033.1
chr00	maker_ITAG	exon	1388717	1388722	.	+	.	ID=exon:Solyc00g500033.1.1.3;Parent=mRNA:Solyc00g500033.1.1;featurecounts_id=Solyc00g500033.1
chr00	maker_ITAG	CDS	1388717	1388722	.	+	0	ID=CDS:Solyc00g500033.1.1.3;Parent=mRNA:Solyc00g500033.1.1;featurecounts_id=Solyc00g500033.1
chr00	maker_ITAG	exon	1389192	1389270	.	+	.	ID=exon:Solyc00g500033.1.1.4;Parent=mRNA:Solyc00g500033.1.1;featurecounts_id=Solyc00g500033.1
chr00	maker_ITAG	CDS	1389192	1389270	.	+	0	ID=CDS:Solyc00g500033.1.1.4;Parent=mRNA:Solyc00g500033.1.1;featurecounts_id=Solyc00g500033.1
chr00	maker_ITAG	exon	1389297	1389637	.	+	.	ID=exon:Solyc00g500033.1.1.5;Parent=mRNA:Solyc00g500033.1.1;featurecounts_id=Solyc00g500033.1
chr00	maker_ITAG	CDS	1389297	1389637	.	+	2	ID=CDS:Solyc00g500033.1.1.5;Parent=mRNA:Solyc00g500033.1.1;featurecounts_id=Solyc00g500033.1
###
chr00	maker_ITAG	gene	1387611	1388719	.	-	.	ID=Solyc00g500034.1;Alias=Solyc00g500034;Name=Solyc00g500034.1;length=1108;featurecounts_id=Solyc00g500034.1
chr00	maker_ITAG	mRNA	1387611	1388719	.	-	.	ID=mRNA:Solyc00g500034.1.1;Parent=Solyc00g500034.1;Name=Solyc00g500034.1.1;Note=30S ribosomal protein S3, chloroplastic (AHRD V3.3 *** I6N994_DATST);_AED=0.41;_QI=0|0|0|1|0|0|2|0|352;_eAED=0.41;featurecounts_id=Solyc00g500034.1
chr00	maker_ITAG	exon	1387611	1388235	.	-	.	ID=exon:Solyc00g500034.1.1.1;Parent=mRNA:Solyc00g500034.1.1;featurecounts_id=Solyc00g500034.1
chr00	maker_ITAG	CDS	1387611	1388235	.	-	1	ID=CDS:Solyc00g500034.1.1.1;Parent=mRNA:Solyc00g500034.1.1;featurecounts_id=Solyc00g500034.1
chr00	maker_ITAG	exon	1388286	1388719	.	-	.	ID=exon:Solyc00g500034.1.1.2;Parent=mRNA:Solyc00g500034.1.1;featurecounts_id=Solyc00g500034.1
chr00	maker_ITAG	CDS	1388286	1388719	.	-	0	ID=CDS:Solyc00g500034.1.1.2;Parent=mRNA:Solyc00g500034.1.1;featurecounts_id=Solyc00g500034.1
###
chr00	maker_ITAG	gene	1389118	1389546	.	-	.	ID=Solyc00g500035.1;Alias=Solyc00g500035;Name=Solyc00g500035.1;length=428;featurecounts_id=Solyc00g500035.1
chr00	maker_ITAG	mRNA	1389118	1389546	.	-	.	ID=mRNA:Solyc00g500035.1.1;Parent=Solyc00g500035.1;Name=Solyc00g500035.1.1;Note=50S ribosomal protein L2 (AHRD V3.3 *** H6T990_9CARY);Dbxref=InterPro:IPR022669,Pfam:PF03947;Ontology_term=GO:0003735,GO:0005840,GO:0006412;_AED=0.46;_QI=0|-1|0|1|-1|0|1|0|142;_eAED=0.46;featurecounts_id=Solyc00g500035.1
chr00	maker_ITAG	exon	1389118	1389546	.	-	.	ID=exon:Solyc00g500035.1.1.1;Parent=mRNA:Solyc00g500035.1.1;featurecounts_id=Solyc00g500035.1
chr00	maker_ITAG	CDS	1389118	1389546	.	-	0	ID=CDS:Solyc00g500035.1.1.1;Parent=mRNA:Solyc00g500035.1.1;featurecounts_id=Solyc00g500035.1
###
chr00	maker_ITAG	gene	1390207	1390608	.	-	.	ID=Solyc00g500036.1;Alias=Solyc00g500036;Name=Solyc00g500036.1;length=401;featurecounts_id=Solyc00g500036.1
chr00	maker_ITAG	mRNA	1390207	1390608	.	-	.	ID=mRNA:Solyc00g500036.1.1;Parent=Solyc00g500036.1;Name=Solyc00g500036.1.1;Note=Ycf15 (AHRD V3.3 *-* A0A346JLD3_9ASTE);Dbxref=InterPro:IPR022666,Pfam:PF00181;Ontology_term=GO:0003735,GO:0005840,GO:0006412;_AED=0.45;_QI=0|-1|0|1|-1|0|1|0|133;_eAED=0.45;featurecounts_id=Solyc00g500036.1
chr00	maker_ITAG	exon	1390207	1390608	.	-	.	ID=exon:Solyc00g500036.1.1.1;Parent=mRNA:Solyc00g500036.1.1;featurecounts_id=Solyc00g500036.1
chr00	maker_ITAG	CDS	1390207	1390608	.	-	0	ID=CDS:Solyc00g500036.1.1.1;Parent=mRNA:Solyc00g500036.1.1;featurecounts_id=Solyc00g500036.1
###
chr00	maker_ITAG	gene	1391276	1398112	.	+	.	ID=Solyc00g500037.1;Alias=Solyc00g500037;Name=Solyc00g500037.1;length=6836;featurecounts_id=Solyc00g500037.1
chr00	maker_ITAG	mRNA	1391276	1398112	.	+	.	ID=mRNA:Solyc00g500037.1.1;Parent=Solyc00g500037.1;Name=Solyc00g500037.1.1;Note=Protein Ycf2 (AHRD V3.3 *** A0A1Z1GA65_LITCN);_AED=0.03;_QI=0|0|0|1|0|0|2|0|2207;_eAED=0.03;featurecounts_id=Solyc00g500037.1
chr00	maker_ITAG	exon	1391276	1394175	.	+	.	ID=exon:Solyc00g500037.1.1.1;Parent=mRNA:Solyc00g500037.1.1;featurecounts_id=Solyc00g500037.1
chr00	maker_ITAG	CDS	1391276	1394175	.	+	0	ID=CDS:Solyc00g500037.1.1.1;Parent=mRNA:Solyc00g500037.1.1;featurecounts_id=Solyc00g500037.1
chr00	maker_ITAG	exon	1394389	1398112	.	+	.	ID=exon:Solyc00g500037.1.1.2;Parent=mRNA:Solyc00g500037.1.1;featurecounts_id=Solyc00g500037.1
chr00	maker_ITAG	CDS	1394389	1398112	.	+	1	ID=CDS:Solyc00g500037.1.1.2;Parent=mRNA:Solyc00g500037.1.1;featurecounts_id=Solyc00g500037.1
###
chr00	maker_ITAG	gene	1398302	1399583	.	+	.	ID=Solyc00g500038.1;Alias=Solyc00g500038;Name=Solyc00g500038.1;length=1281;featurecounts_id=Solyc00g500038.1
chr00	maker_ITAG	mRNA	1398302	1399583	.	+	.	ID=mRNA:Solyc00g500038.1.1;Parent=Solyc00g500038.1;Name=Solyc00g500038.1.1;Note=Ycf15 protein (AHRD V3.3 *-* J7H9P3_CAPAN);Dbxref=InterPro:IPR019645,Pfam:PF10705;_AED=0.67;_QI=0|0|0|0.5|0|0|2|0|71;_eAED=0.67;featurecounts_id=Solyc00g500038.1
chr00	maker_ITAG	exon	1398302	1398439	.	+	.	ID=exon:Solyc00g500038.1.1.1;Parent=mRNA:Solyc00g500038.1.1;featurecounts_id=Solyc00g500038.1
chr00	maker_ITAG	CDS	1398302	1398439	.	+	0	ID=CDS:Solyc00g500038.1.1.1;Parent=mRNA:Solyc00g500038.1.1;featurecounts_id=Solyc00g500038.1
chr00	maker_ITAG	exon	1399506	1399583	.	+	.	ID=exon:Solyc00g500038.1.1.2;Parent=mRNA:Solyc00g500038.1.1;featurecounts_id=Solyc00g500038.1
chr00	maker_ITAG	CDS	1399506	1399583	.	+	0	ID=CDS:Solyc00g500038.1.1.2;Parent=mRNA:Solyc00g500038.1.1;featurecounts_id=Solyc00g500038.1
###
chr00	maker_ITAG	gene	1404089	1405507	.	-	.	ID=Solyc00g500039.1;Alias=Solyc00g500039;Name=Solyc00g500039.1;length=1418;featurecounts_id=Solyc00g500039.1
chr00	maker_ITAG	mRNA	1404089	1405507	.	-	.	ID=mRNA:Solyc00g500039.1.1;Parent=Solyc00g500039.1;Name=Solyc00g500039.1.1;Note=Ycf15 (AHRD V3.3 *-* A0A346JLD3_9ASTE);Dbxref=InterPro:IPR022666,Pfam:PF00181;Ontology_term=GO:0003735,GO:0005840,GO:0006412;_AED=0.83;_QI=0|0|0|0.33|0|0|3|0|166;_eAED=0.83;featurecounts_id=Solyc00g500039.1
chr00	maker_ITAG	exon	1404089	1404257	.	-	.	ID=exon:Solyc00g500039.1.1.1;Parent=mRNA:Solyc00g500039.1.1;featurecounts_id=Solyc00g500039.1
chr00	maker_ITAG	CDS	1404089	1404257	.	-	1	ID=CDS:Solyc00g500039.1.1.1;Parent=mRNA:Solyc00g500039.1.1;featurecounts_id=Solyc00g500039.1
chr00	maker_ITAG	exon	1405172	1405368	.	-	.	ID=exon:Solyc00g500039.1.1.2;Parent=mRNA:Solyc00g500039.1.1;featurecounts_id=Solyc00g500039.1
chr00	maker_ITAG	CDS	1405172	1405368	.	-	0	ID=CDS:Solyc00g500039.1.1.2;Parent=mRNA:Solyc00g500039.1.1;featurecounts_id=Solyc00g500039.1
chr00	maker_ITAG	exon	1405373	1405507	.	-	.	ID=exon:Solyc00g500039.1.1.3;Parent=mRNA:Solyc00g500039.1.1;featurecounts_id=Solyc00g500039.1
chr00	maker_ITAG	CDS	1405373	1405507	.	-	0	ID=CDS:Solyc00g500039.1.1.3;Parent=mRNA:Solyc00g500039.1.1;featurecounts_id=Solyc00g500039.1
###
chr00	maker_ITAG	gene	1413493	1414591	.	+	.	ID=Solyc00g500040.1;Alias=Solyc00g500040;Name=Solyc00g500040.1;length=1098;featurecounts_id=Solyc00g500040.1
chr00	maker_ITAG	mRNA	1413493	1414591	.	+	.	ID=mRNA:Solyc00g500040.1.1;Parent=Solyc00g500040.1;Name=Solyc00g500040.1.1;Note=Protein TIC 214 (AHRD V3.3 *-* K4EQH9_DATST);Dbxref=InterPro:IPR008896,Pfam:PF05758;Ontology_term=GO:0016021;_AED=0.50;_QI=0|0|0|1|0|0|2|0|188;_eAED=0.69;featurecounts_id=Solyc00g500040.1
chr00	maker_ITAG	exon	1413493	1413622	.	+	.	ID=exon:Solyc00g500040.1.1.1;Parent=mRNA:Solyc00g500040.1.1;featurecounts_id=Solyc00g500040.1
chr00	maker_ITAG	CDS	1413493	1413622	.	+	0	ID=CDS:Solyc00g500040.1.1.1;Parent=mRNA:Solyc00g500040.1.1;featurecounts_id=Solyc00g500040.1
chr00	maker_ITAG	exon	1414155	1414591	.	+	.	ID=exon:Solyc00g500040.1.1.2;Parent=mRNA:Solyc00g500040.1.1;featurecounts_id=Solyc00g500040.1
chr00	maker_ITAG	CDS	1414155	1414591	.	+	2	ID=CDS:Solyc00g500040.1.1.2;Parent=mRNA:Solyc00g500040.1.1;featurecounts_id=Solyc00g500040.1
###
chr00	maker_ITAG	gene	1420024	1421808	.	-	.	ID=Solyc00g160280.1;Name=Solyc00g160280.1;featurecounts_id=Solyc00g160280.1
chr00	maker_ITAG	mRNA	1420024	1421808	.	-	.	ID=mRNA:Solyc00g160280.1.1;Parent=Solyc00g160280.1;Name=Solyc00g160280.1.1;_aed=0.51;_eaed=0.51;_qi=0|0|0|0.5|0|0.5|2|0|554;Note=NAD(P)H-quinone oxidoreductase chain 4, chloroplastic (AHRD V3.11 *** tr|A0A1U8QCJ1|A0A1U8QCJ1_CAPAN);Dbxref=InterPro:IPR001750,Pfam:PF00361;featurecounts_id=Solyc00g160280.1
chr00	maker_ITAG	exon	1420024	1421543	.	-	.	ID=exon:Solyc00g160280.1.1.1;Parent=mRNA:Solyc00g160280.1.1;featurecounts_id=Solyc00g160280.1
chr00	maker_ITAG	CDS	1420024	1421543	.	-	2	ID=CDS:Solyc00g160280.1.1.1;Parent=mRNA:Solyc00g160280.1.1;featurecounts_id=Solyc00g160280.1
chr00	maker_ITAG	exon	1421664	1421808	.	-	.	ID=exon:Solyc00g160280.1.1.2;Parent=mRNA:Solyc00g160280.1.1;featurecounts_id=Solyc00g160280.1
chr00	maker_ITAG	CDS	1421664	1421808	.	-	0	ID=CDS:Solyc00g160280.1.1.2;Parent=mRNA:Solyc00g160280.1.1;featurecounts_id=Solyc00g160280.1
###
chr00	maker_ITAG	gene	1424193	1426417	.	-	.	ID=Solyc00g500041.1;Alias=Solyc00g500041;Name=Solyc00g500041.1;length=2224;featurecounts_id=Solyc00g500041.1
chr00	maker_ITAG	mRNA	1424193	1426417	.	-	.	ID=mRNA:Solyc00g500041.1.1;Parent=Solyc00g500041.1;Name=Solyc00g500041.1.1;Note=NAD(P)H-quinone oxidoreductase subunit 1, chloroplastic (AHRD V3.3 *** A0A2G2XBN0_CAPBA);Dbxref=InterPro:IPR001694,Pfam:PF00146;Ontology_term=GO:0016020,GO:0055114;_AED=0.45;_QI=0|0|0|1|0|0|2|0|363;_eAED=0.49;featurecounts_id=Solyc00g500041.1
chr00	maker_ITAG	exon	1424193	1424721	.	-	.	ID=exon:Solyc00g500041.1.1.1;Parent=mRNA:Solyc00g500041.1.1;featurecounts_id=Solyc00g500041.1
chr00	maker_ITAG	CDS	1424193	1424721	.	-	1	ID=CDS:Solyc00g500041.1.1.1;Parent=mRNA:Solyc00g500041.1.1;featurecounts_id=Solyc00g500041.1
chr00	maker_ITAG	exon	1425855	1426417	.	-	.	ID=exon:Solyc00g500041.1.1.2;Parent=mRNA:Solyc00g500041.1.1;featurecounts_id=Solyc00g500041.1
chr00	maker_ITAG	CDS	1425855	1426417	.	-	0	ID=CDS:Solyc00g500041.1.1.2;Parent=mRNA:Solyc00g500041.1.1;featurecounts_id=Solyc00g500041.1
###
chr00	maker_ITAG	gene	1428175	1431271	.	-	.	ID=Solyc00g500042.1;Alias=Solyc00g500042;Name=Solyc00g500042.1;length=3096;featurecounts_id=Solyc00g500042.1
chr00	maker_ITAG	mRNA	1428175	1431271	.	-	.	ID=mRNA:Solyc00g500042.1.1;Parent=Solyc00g500042.1;Name=Solyc00g500042.1.1;Note=Protein TIC 214 (AHRD V3.3 *** TI214_SOLTU);_AED=0.39;_QI=0|-1|0|1|-1|0|1|202|964;_eAED=0.39;featurecounts_id=Solyc00g500042.1
chr00	maker_ITAG	three_prime_UTR	1428175	1428376	.	-	.	ID=three_prime_UTR:Solyc00g500042.1.1.0;Parent=mRNA:Solyc00g500042.1.1;featurecounts_id=Solyc00g500042.1
chr00	maker_ITAG	exon	1428175	1431271	.	-	.	ID=exon:Solyc00g500042.1.1.1;Parent=mRNA:Solyc00g500042.1.1;featurecounts_id=Solyc00g500042.1
chr00	maker_ITAG	CDS	1428377	1431271	.	-	0	ID=CDS:Solyc00g500042.1.1.1;Parent=mRNA:Solyc00g500042.1.1;featurecounts_id=Solyc00g500042.1
###
chr00	maker_ITAG	gene	1432066	1434052	.	-	.	ID=Solyc00g500043.1;Alias=Solyc00g500043;Name=Solyc00g500043.1;length=1986;featurecounts_id=Solyc00g500043.1
chr00	maker_ITAG	mRNA	1432066	1434052	.	-	.	ID=mRNA:Solyc00g500043.1.1;Parent=Solyc00g500043.1;Name=Solyc00g500043.1.1;Note=Protein TIC 214 (AHRD V3.3 *-* TI214_SOLTU);Dbxref=InterPro:IPR008896,Pfam:PF05758;Ontology_term=GO:0016021;_AED=0.41;_QI=0|0|0|1|0|0|2|0|615;_eAED=0.41;featurecounts_id=Solyc00g500043.1
chr00	maker_ITAG	exon	1432066	1432097	.	-	.	ID=exon:Solyc00g500043.1.1.1;Parent=mRNA:Solyc00g500043.1.1;featurecounts_id=Solyc00g500043.1
chr00	maker_ITAG	CDS	1432066	1432097	.	-	2	ID=CDS:Solyc00g500043.1.1.1;Parent=mRNA:Solyc00g500043.1.1;featurecounts_id=Solyc00g500043.1
chr00	maker_ITAG	exon	1432237	1434052	.	-	.	ID=exon:Solyc00g500043.1.1.2;Parent=mRNA:Solyc00g500043.1.1;featurecounts_id=Solyc00g500043.1
chr00	maker_ITAG	CDS	1432237	1434052	.	-	0	ID=CDS:Solyc00g500043.1.1.2;Parent=mRNA:Solyc00g500043.1.1;featurecounts_id=Solyc00g500043.1
###
chr00	maker_ITAG	gene	1441997	1443415	.	+	.	ID=Solyc00g500044.1;Alias=Solyc00g500044;Name=Solyc00g500044.1;length=1418;featurecounts_id=Solyc00g500044.1
chr00	maker_ITAG	mRNA	1441997	1443415	.	+	.	ID=mRNA:Solyc00g500044.1.1;Parent=Solyc00g500044.1;Name=Solyc00g500044.1.1;Note=30S ribosomal protein S2, chloroplastic (AHRD V3.3 *** I6N946_DATST);Dbxref=InterPro:IPR001865,Pfam:PF00318;Ontology_term=GO:0003735,GO:0005622,GO:0005840,GO:0006412;_AED=0.83;_QI=0|0|0|0.33|0|0|3|0|166;_eAED=0.83;featurecounts_id=Solyc00g500044.1
chr00	maker_ITAG	exon	1441997	1442131	.	+	.	ID=exon:Solyc00g500044.1.1.1;Parent=mRNA:Solyc00g500044.1.1;featurecounts_id=Solyc00g500044.1
chr00	maker_ITAG	CDS	1441997	1442131	.	+	0	ID=CDS:Solyc00g500044.1.1.1;Parent=mRNA:Solyc00g500044.1.1;featurecounts_id=Solyc00g500044.1
chr00	maker_ITAG	exon	1442136	1442332	.	+	.	ID=exon:Solyc00g500044.1.1.2;Parent=mRNA:Solyc00g500044.1.1;featurecounts_id=Solyc00g500044.1
chr00	maker_ITAG	CDS	1442136	1442332	.	+	0	ID=CDS:Solyc00g500044.1.1.2;Parent=mRNA:Solyc00g500044.1.1;featurecounts_id=Solyc00g500044.1
chr00	maker_ITAG	exon	1443247	1443415	.	+	.	ID=exon:Solyc00g500044.1.1.3;Parent=mRNA:Solyc00g500044.1.1;featurecounts_id=Solyc00g500044.1
chr00	maker_ITAG	CDS	1443247	1443415	.	+	1	ID=CDS:Solyc00g500044.1.1.3;Parent=mRNA:Solyc00g500044.1.1;featurecounts_id=Solyc00g500044.1
###
chr00	maker_ITAG	gene	1447921	1449202	.	-	.	ID=Solyc00g500045.1;Alias=Solyc00g500045;Name=Solyc00g500045.1;length=1281;featurecounts_id=Solyc00g500045.1
chr00	maker_ITAG	mRNA	1447921	1449202	.	-	.	ID=mRNA:Solyc00g500045.1.1;Parent=Solyc00g500045.1;Name=Solyc00g500045.1.1;Note=Ycf15 protein (AHRD V3.3 *-* J7H9P3_CAPAN);Dbxref=InterPro:IPR019645,Pfam:PF10705;_AED=0.67;_QI=0|0|0|0.5|0|0|2|0|71;_eAED=0.67;featurecounts_id=Solyc00g500045.1
chr00	maker_ITAG	exon	1447921	1447998	.	-	.	ID=exon:Solyc00g500045.1.1.1;Parent=mRNA:Solyc00g500045.1.1;featurecounts_id=Solyc00g500045.1
chr00	maker_ITAG	CDS	1447921	1447998	.	-	0	ID=CDS:Solyc00g500045.1.1.1;Parent=mRNA:Solyc00g500045.1.1;featurecounts_id=Solyc00g500045.1
chr00	maker_ITAG	exon	1449065	1449202	.	-	.	ID=exon:Solyc00g500045.1.1.2;Parent=mRNA:Solyc00g500045.1.1;featurecounts_id=Solyc00g500045.1
chr00	maker_ITAG	CDS	1449065	1449202	.	-	0	ID=CDS:Solyc00g500045.1.1.2;Parent=mRNA:Solyc00g500045.1.1;featurecounts_id=Solyc00g500045.1
###
chr00	maker_ITAG	gene	1449392	1456228	.	-	.	ID=Solyc00g500046.1;Alias=Solyc00g500046;Name=Solyc00g500046.1;length=6836;featurecounts_id=Solyc00g500046.1
chr00	maker_ITAG	mRNA	1449392	1456228	.	-	.	ID=mRNA:Solyc00g500046.1.1;Parent=Solyc00g500046.1;Name=Solyc00g500046.1.1;Note=Protein Ycf2 (AHRD V3.3 *** A0A1Z1GA65_LITCN);_AED=0.04;_QI=0|0|0|1|0|0|2|0|2207;_eAED=0.04;featurecounts_id=Solyc00g500046.1
chr00	maker_ITAG	exon	1449392	1453115	.	-	.	ID=exon:Solyc00g500046.1.1.1;Parent=mRNA:Solyc00g500046.1.1;featurecounts_id=Solyc00g500046.1
chr00	maker_ITAG	CDS	1449392	1453115	.	-	1	ID=CDS:Solyc00g500046.1.1.1;Parent=mRNA:Solyc00g500046.1.1;featurecounts_id=Solyc00g500046.1
chr00	maker_ITAG	exon	1453329	1456228	.	-	.	ID=exon:Solyc00g500046.1.1.2;Parent=mRNA:Solyc00g500046.1.1;featurecounts_id=Solyc00g500046.1
chr00	maker_ITAG	CDS	1453329	1456228	.	-	0	ID=CDS:Solyc00g500046.1.1.2;Parent=mRNA:Solyc00g500046.1.1;featurecounts_id=Solyc00g500046.1
###
chr00	maker_ITAG	gene	1456896	1458386	.	+	.	ID=Solyc00g500047.1;Alias=Solyc00g500047;Name=Solyc00g500047.1;length=1490;featurecounts_id=Solyc00g500047.1
chr00	maker_ITAG	mRNA	1456896	1458386	.	+	.	ID=mRNA:Solyc00g500047.1.1;Parent=Solyc00g500047.1;Name=Solyc00g500047.1.1;Note=50S ribosomal protein L2, chloroplastic (AHRD V3.3 *** A0A1C8V6E3_9ROSI);_AED=0.10;_QI=0|0|0|0.66|0|0|3|0|294;_eAED=0.10;featurecounts_id=Solyc00g500047.1
chr00	maker_ITAG	exon	1456896	1457291	.	+	.	ID=exon:Solyc00g500047.1.1.1;Parent=mRNA:Solyc00g500047.1.1;featurecounts_id=Solyc00g500047.1
chr00	maker_ITAG	CDS	1456896	1457291	.	+	0	ID=CDS:Solyc00g500047.1.1.1;Parent=mRNA:Solyc00g500047.1.1;featurecounts_id=Solyc00g500047.1
chr00	maker_ITAG	exon	1457877	1457919	.	+	.	ID=exon:Solyc00g500047.1.1.2;Parent=mRNA:Solyc00g500047.1.1;featurecounts_id=Solyc00g500047.1
chr00	maker_ITAG	CDS	1457877	1457919	.	+	0	ID=CDS:Solyc00g500047.1.1.2;Parent=mRNA:Solyc00g500047.1.1;featurecounts_id=Solyc00g500047.1
chr00	maker_ITAG	exon	1457941	1458386	.	+	.	ID=exon:Solyc00g500047.1.1.3;Parent=mRNA:Solyc00g500047.1.1;featurecounts_id=Solyc00g500047.1
chr00	maker_ITAG	CDS	1457941	1458386	.	+	2	ID=CDS:Solyc00g500047.1.1.3;Parent=mRNA:Solyc00g500047.1.1;featurecounts_id=Solyc00g500047.1
###
chr00	maker_ITAG	gene	1459942	1460142	.	-	.	ID=Solyc00g277510.1;Alias=Solyc00g277510;Name=Solyc00g277510.1;length=200;featurecounts_id=Solyc00g277510.1
chr00	maker_ITAG	mRNA	1459942	1460142	.	-	.	ID=mRNA:Solyc00g277510.1.1;Parent=Solyc00g277510.1;Name=Solyc00g277510.1.1;Note=Photosystem II protein D1 (AHRD V3.3 *-* A0A1U8QBZ9_CAPAN);Dbxref=InterPro:IPR000484,Pfam:PF00124;Ontology_term=GO:0009772,GO:0019684,GO:0045156;_AED=0.47;_QI=0|-1|0|1|-1|0|1|0|67;_eAED=0.47;featurecounts_id=Solyc00g277510.1
chr00	maker_ITAG	exon	1459942	1460142	.	-	.	ID=exon:Solyc00g277510.1.1.1;Parent=mRNA:Solyc00g277510.1.1;featurecounts_id=Solyc00g277510.1
chr00	maker_ITAG	CDS	1459942	1460142	.	-	0	ID=CDS:Solyc00g277510.1.1.1;Parent=mRNA:Solyc00g277510.1.1;featurecounts_id=Solyc00g277510.1
###
chr00	maker_ITAG	gene	1460668	1462197	.	-	.	ID=Solyc00g500048.1;Alias=Solyc00g500048;Name=Solyc00g500048.1;length=1529;featurecounts_id=Solyc00g500048.1
chr00	maker_ITAG	mRNA	1460668	1462197	.	-	.	ID=mRNA:Solyc00g500048.1.1;Parent=Solyc00g500048.1;Name=Solyc00g500048.1.1;Note=Maturase K (AHRD V3.3 *** A0A2G3DGH8_CAPCH);Dbxref=InterPro:IPR024942,Pfam:PF01824;_AED=0.27;_QI=0|0|0|1|0|0|2|0|451;_eAED=0.27;featurecounts_id=Solyc00g500048.1
chr00	maker_ITAG	exon	1460668	1461178	.	-	.	ID=exon:Solyc00g500048.1.1.1;Parent=mRNA:Solyc00g500048.1.1;featurecounts_id=Solyc00g500048.1
chr00	maker_ITAG	CDS	1460668	1461178	.	-	1	ID=CDS:Solyc00g500048.1.1.1;Parent=mRNA:Solyc00g500048.1.1;featurecounts_id=Solyc00g500048.1
chr00	maker_ITAG	exon	1461353	1462197	.	-	.	ID=exon:Solyc00g500048.1.1.2;Parent=mRNA:Solyc00g500048.1.1;featurecounts_id=Solyc00g500048.1
chr00	maker_ITAG	CDS	1461353	1462197	.	-	0	ID=CDS:Solyc00g500048.1.1.2;Parent=mRNA:Solyc00g500048.1.1;featurecounts_id=Solyc00g500048.1
###
chr00	maker_ITAG	gene	1466128	1466785	.	+	.	ID=Solyc00g500049.1;Alias=Solyc00g500049;Name=Solyc00g500049.1;length=657;featurecounts_id=Solyc00g500049.1
chr00	maker_ITAG	mRNA	1466128	1466785	.	+	.	ID=mRNA:Solyc00g500049.1.1;Parent=Solyc00g500049.1;Name=Solyc00g500049.1.1;Note=Photosystem II reaction center protein K (AHRD V3.3 *** A0A1U8QD48_CAPAN);_AED=0.03;_QI=0|0|0|1|0|0|2|0|97;_eAED=0.03;featurecounts_id=Solyc00g500049.1
chr00	maker_ITAG	exon	1466128	1466302	.	+	.	ID=exon:Solyc00g500049.1.1.1;Parent=mRNA:Solyc00g500049.1.1;featurecounts_id=Solyc00g500049.1
chr00	maker_ITAG	CDS	1466128	1466302	.	+	0	ID=CDS:Solyc00g500049.1.1.1;Parent=mRNA:Solyc00g500049.1.1;featurecounts_id=Solyc00g500049.1
chr00	maker_ITAG	exon	1466667	1466785	.	+	.	ID=exon:Solyc00g500049.1.1.2;Parent=mRNA:Solyc00g500049.1.1;featurecounts_id=Solyc00g500049.1
chr00	maker_ITAG	CDS	1466667	1466785	.	+	2	ID=CDS:Solyc00g500049.1.1.2;Parent=mRNA:Solyc00g500049.1.1;featurecounts_id=Solyc00g500049.1
###
chr00	maker_ITAG	gene	1468765	1470288	.	-	.	ID=Solyc00g500050.1;Alias=Solyc00g500050;Name=Solyc00g500050.1;length=1523;featurecounts_id=Solyc00g500050.1
chr00	maker_ITAG	mRNA	1468765	1470288	.	-	.	ID=mRNA:Solyc00g500050.1.1;Parent=Solyc00g500050.1;Name=Solyc00g500050.1.1;Note=ATP synthase subunit alpha, chloroplastic (AHRD V3.3 *** I6N942_DATST);_AED=0.93;_QI=0|-1|0|1|-1|0|1|0|507;_eAED=0.99;featurecounts_id=Solyc00g500050.1
chr00	maker_ITAG	exon	1468765	1470288	.	-	.	ID=exon:Solyc00g500050.1.1.1;Parent=mRNA:Solyc00g500050.1.1;featurecounts_id=Solyc00g500050.1
chr00	maker_ITAG	CDS	1468765	1470288	.	-	0	ID=CDS:Solyc00g500050.1.1.1;Parent=mRNA:Solyc00g500050.1.1;featurecounts_id=Solyc00g500050.1
###
chr00	maker_ITAG	gene	1473386	1475037	.	-	.	ID=Solyc00g500051.1;Alias=Solyc00g500051;Name=Solyc00g500051.1;length=1651;featurecounts_id=Solyc00g500051.1
chr00	maker_ITAG	mRNA	1473386	1475037	.	-	.	ID=mRNA:Solyc00g500051.1.1;Parent=Solyc00g500051.1;Name=Solyc00g500051.1.1;Note=30S ribosomal protein S2, chloroplastic (AHRD V3.3 *** I6N946_DATST);Dbxref=InterPro:IPR001865,Pfam:PF00318;Ontology_term=GO:0003735,GO:0005622,GO:0005840,GO:0006412;_AED=0.45;_QI=0|0|0|1|0|0|5|0|366;_eAED=1.00;featurecounts_id=Solyc00g500051.1
chr00	maker_ITAG	exon	1473386	1473507	.	-	.	ID=exon:Solyc00g500051.1.1.1;Parent=mRNA:Solyc00g500051.1.1;featurecounts_id=Solyc00g500051.1
chr00	maker_ITAG	CDS	1473386	1473507	.	-	2	ID=CDS:Solyc00g500051.1.1.1;Parent=mRNA:Solyc00g500051.1.1;featurecounts_id=Solyc00g500051.1
chr00	maker_ITAG	exon	1473655	1473795	.	-	.	ID=exon:Solyc00g500051.1.1.2;Parent=mRNA:Solyc00g500051.1.1;featurecounts_id=Solyc00g500051.1
chr00	maker_ITAG	CDS	1473655	1473795	.	-	2	ID=CDS:Solyc00g500051.1.1.2;Parent=mRNA:Solyc00g500051.1.1;featurecounts_id=Solyc00g500051.1
chr00	maker_ITAG	exon	1473883	1473969	.	-	.	ID=exon:Solyc00g500051.1.1.3;Parent=mRNA:Solyc00g500051.1.1;featurecounts_id=Solyc00g500051.1
chr00	maker_ITAG	CDS	1473883	1473969	.	-	2	ID=CDS:Solyc00g500051.1.1.3;Parent=mRNA:Solyc00g500051.1.1;featurecounts_id=Solyc00g500051.1
chr00	maker_ITAG	exon	1474016	1474142	.	-	.	ID=exon:Solyc00g500051.1.1.4;Parent=mRNA:Solyc00g500051.1.1;featurecounts_id=Solyc00g500051.1
chr00	maker_ITAG	CDS	1474016	1474142	.	-	0	ID=CDS:Solyc00g500051.1.1.4;Parent=mRNA:Solyc00g500051.1.1;featurecounts_id=Solyc00g500051.1
chr00	maker_ITAG	exon	1474414	1475037	.	-	.	ID=exon:Solyc00g500051.1.1.5;Parent=mRNA:Solyc00g500051.1.1;featurecounts_id=Solyc00g500051.1
chr00	maker_ITAG	CDS	1474414	1475037	.	-	0	ID=CDS:Solyc00g500051.1.1.5;Parent=mRNA:Solyc00g500051.1.1;featurecounts_id=Solyc00g500051.1
###
chr00	maker_ITAG	gene	1475301	1482402	.	-	.	ID=Solyc00g500052.1;Alias=Solyc00g500052;Name=Solyc00g500052.1;length=7101;featurecounts_id=Solyc00g500052.1
chr00	maker_ITAG	mRNA	1475301	1482402	.	-	.	ID=mRNA:Solyc00g500052.1.1;Parent=Solyc00g500052.1;Name=Solyc00g500052.1.1;Note=DNA-directed RNA polymerase subunit beta'' (AHRD V3.3 *-* A0A1U8QCC7_CAPAN);_AED=0.31;_QI=0|0|0|0.83|0|0|6|0|1657;_eAED=0.31;featurecounts_id=Solyc00g500052.1
chr00	maker_ITAG	exon	1475301	1476229	.	-	.	ID=exon:Solyc00g500052.1.1.1;Parent=mRNA:Solyc00g500052.1.1;featurecounts_id=Solyc00g500052.1
chr00	maker_ITAG	CDS	1475301	1476229	.	-	2	ID=CDS:Solyc00g500052.1.1.1;Parent=mRNA:Solyc00g500052.1.1;featurecounts_id=Solyc00g500052.1
chr00	maker_ITAG	exon	1476659	1478512	.	-	.	ID=exon:Solyc00g500052.1.1.2;Parent=mRNA:Solyc00g500052.1.1;featurecounts_id=Solyc00g500052.1
chr00	maker_ITAG	CDS	1476659	1478512	.	-	2	ID=CDS:Solyc00g500052.1.1.2;Parent=mRNA:Solyc00g500052.1.1;featurecounts_id=Solyc00g500052.1
chr00	maker_ITAG	exon	1478693	1479580	.	-	.	ID=exon:Solyc00g500052.1.1.3;Parent=mRNA:Solyc00g500052.1.1;featurecounts_id=Solyc00g500052.1
chr00	maker_ITAG	CDS	1478693	1479580	.	-	2	ID=CDS:Solyc00g500052.1.1.3;Parent=mRNA:Solyc00g500052.1.1;featurecounts_id=Solyc00g500052.1
chr00	maker_ITAG	exon	1480021	1481119	.	-	.	ID=exon:Solyc00g500052.1.1.4;Parent=mRNA:Solyc00g500052.1.1;featurecounts_id=Solyc00g500052.1
chr00	maker_ITAG	CDS	1480021	1481119	.	-	0	ID=CDS:Solyc00g500052.1.1.4;Parent=mRNA:Solyc00g500052.1.1;featurecounts_id=Solyc00g500052.1
chr00	maker_ITAG	exon	1481844	1481939	.	-	.	ID=exon:Solyc00g500052.1.1.5;Parent=mRNA:Solyc00g500052.1.1;featurecounts_id=Solyc00g500052.1
chr00	maker_ITAG	CDS	1481844	1481939	.	-	0	ID=CDS:Solyc00g500052.1.1.5;Parent=mRNA:Solyc00g500052.1.1;featurecounts_id=Solyc00g500052.1
chr00	maker_ITAG	exon	1482295	1482402	.	-	.	ID=exon:Solyc00g500052.1.1.6;Parent=mRNA:Solyc00g500052.1.1;featurecounts_id=Solyc00g500052.1
chr00	maker_ITAG	CDS	1482295	1482402	.	-	0	ID=CDS:Solyc00g500052.1.1.6;Parent=mRNA:Solyc00g500052.1.1;featurecounts_id=Solyc00g500052.1
###
chr00	maker_ITAG	gene	1482429	1483103	.	-	.	ID=Solyc00g500053.1;Alias=Solyc00g500053;Name=Solyc00g500053.1;length=674;featurecounts_id=Solyc00g500053.1
chr00	maker_ITAG	mRNA	1482429	1483103	.	-	.	ID=mRNA:Solyc00g500053.1.1;Parent=Solyc00g500053.1;Name=Solyc00g500053.1.1;Note=DNA-directed RNA polymerase subunit beta (AHRD V3.3 *-* I6N949_DATST);Dbxref=InterPro:IPR007120,Pfam:PF00562;Ontology_term=GO:0003677,GO:0003899,GO:0006351;_AED=0.47;_QI=0|-1|0|1|-1|0|1|0|224;_eAED=0.47;featurecounts_id=Solyc00g500053.1
chr00	maker_ITAG	exon	1482429	1483103	.	-	.	ID=exon:Solyc00g500053.1.1.1;Parent=mRNA:Solyc00g500053.1.1;featurecounts_id=Solyc00g500053.1
chr00	maker_ITAG	CDS	1482429	1483103	.	-	0	ID=CDS:Solyc00g500053.1.1.1;Parent=mRNA:Solyc00g500053.1.1;featurecounts_id=Solyc00g500053.1
###
chr00	maker_ITAG	gene	1492125	1494555	.	+	.	ID=Solyc00g500054.1;Alias=Solyc00g500054;Name=Solyc00g500054.1;length=2430;featurecounts_id=Solyc00g500054.1
chr00	maker_ITAG	mRNA	1492125	1494555	.	+	.	ID=mRNA:Solyc00g500054.1.1;Parent=Solyc00g500054.1;Name=Solyc00g500054.1.1;Note=Photosystem II CP43 reaction center protein (AHRD V3.3 *** A0A078EKT7_BRANA);Dbxref=InterPro:IPR000932,Pfam:PF00421;Ontology_term=GO:0009521,GO:0009767,GO:0016020,GO:0016168,GO:0019684;_AED=0.06;_QI=0|0|0|1|0|0|2|0|776;_eAED=0.06;featurecounts_id=Solyc00g500054.1
chr00	maker_ITAG	exon	1492125	1493097	.	+	.	ID=exon:Solyc00g500054.1.1.1;Parent=mRNA:Solyc00g500054.1.1;featurecounts_id=Solyc00g500054.1
chr00	maker_ITAG	CDS	1492125	1493097	.	+	0	ID=CDS:Solyc00g500054.1.1.1;Parent=mRNA:Solyc00g500054.1.1;featurecounts_id=Solyc00g500054.1
chr00	maker_ITAG	exon	1493198	1494555	.	+	.	ID=exon:Solyc00g500054.1.1.2;Parent=mRNA:Solyc00g500054.1.1;featurecounts_id=Solyc00g500054.1
chr00	maker_ITAG	CDS	1493198	1494555	.	+	2	ID=CDS:Solyc00g500054.1.1.2;Parent=mRNA:Solyc00g500054.1.1;featurecounts_id=Solyc00g500054.1
###
chr00	maker_ITAG	gene	1496023	1496540	.	-	.	ID=Solyc00g500055.1;Alias=Solyc00g500055;Name=Solyc00g500055.1;length=517;featurecounts_id=Solyc00g500055.1
chr00	maker_ITAG	mRNA	1496023	1496540	.	-	.	ID=mRNA:Solyc00g500055.1.1;Parent=Solyc00g500055.1;Name=Solyc00g500055.1.1;Note=30S ribosomal protein S14, chloroplastic (AHRD V3.3 *-* A0A2G2X601_CAPBA);_AED=0.54;_QI=0|0|0|0.5|0|0|2|0|125;_eAED=0.58;featurecounts_id=Solyc00g500055.1
chr00	maker_ITAG	exon	1496023	1496074	.	-	.	ID=exon:Solyc00g500055.1.1.1;Parent=mRNA:Solyc00g500055.1.1;featurecounts_id=Solyc00g500055.1
chr00	maker_ITAG	CDS	1496023	1496074	.	-	1	ID=CDS:Solyc00g500055.1.1.1;Parent=mRNA:Solyc00g500055.1.1;featurecounts_id=Solyc00g500055.1
chr00	maker_ITAG	exon	1496215	1496540	.	-	.	ID=exon:Solyc00g500055.1.1.2;Parent=mRNA:Solyc00g500055.1.1;featurecounts_id=Solyc00g500055.1
chr00	maker_ITAG	CDS	1496215	1496540	.	-	0	ID=CDS:Solyc00g500055.1.1.2;Parent=mRNA:Solyc00g500055.1.1;featurecounts_id=Solyc00g500055.1
###
chr00	maker_ITAG	gene	1496632	1498836	.	-	.	ID=Solyc00g500056.1;Alias=Solyc00g500056;Name=Solyc00g500056.1;length=2204;featurecounts_id=Solyc00g500056.1
chr00	maker_ITAG	mRNA	1496632	1498836	.	-	.	ID=mRNA:Solyc00g500056.1.1;Parent=Solyc00g500056.1;Name=Solyc00g500056.1.1;Note=DNA-directed RNA polymerase subunit alpha (AHRD V3.3 *-* A0A1U8QD90_CAPAN);Dbxref=InterPro:IPR001280,Pfam:PF00223;Ontology_term=GO:0009522,GO:0009579,GO:0015979,GO:0016021;_AED=0.32;_QI=0|-1|0|1|-1|0|1|0|734;_eAED=0.32;featurecounts_id=Solyc00g500056.1
chr00	maker_ITAG	exon	1496632	1498836	.	-	.	ID=exon:Solyc00g500056.1.1.1;Parent=mRNA:Solyc00g500056.1.1;featurecounts_id=Solyc00g500056.1
chr00	maker_ITAG	CDS	1496632	1498836	.	-	0	ID=CDS:Solyc00g500056.1.1.1;Parent=mRNA:Solyc00g500056.1.1;featurecounts_id=Solyc00g500056.1
###
chr00	maker_ITAG	gene	1498862	1501114	.	-	.	ID=Solyc00g500057.1;Alias=Solyc00g500057;Name=Solyc00g500057.1;length=2252;featurecounts_id=Solyc00g500057.1
chr00	maker_ITAG	mRNA	1498862	1501114	.	-	.	ID=mRNA:Solyc00g500057.1.1;Parent=Solyc00g500057.1;Name=Solyc00g500057.1.1;Note=Photosystem I P700 chlorophyll a apoprotein A1 (AHRD V3.3 *** K4EPK3_DATST);Dbxref=InterPro:IPR001280,Pfam:PF00223;Ontology_term=GO:0009522,GO:0009579,GO:0015979,GO:0016021;_AED=0.34;_QI=0|0|0|1|0|0|2|0|653;_eAED=0.34;featurecounts_id=Solyc00g500057.1
chr00	maker_ITAG	exon	1498862	1500303	.	-	.	ID=exon:Solyc00g500057.1.1.1;Parent=mRNA:Solyc00g500057.1.1;featurecounts_id=Solyc00g500057.1
chr00	maker_ITAG	CDS	1498862	1500303	.	-	2	ID=CDS:Solyc00g500057.1.1.1;Parent=mRNA:Solyc00g500057.1.1;featurecounts_id=Solyc00g500057.1
chr00	maker_ITAG	exon	1500595	1501114	.	-	.	ID=exon:Solyc00g500057.1.1.2;Parent=mRNA:Solyc00g500057.1.1;featurecounts_id=Solyc00g500057.1
chr00	maker_ITAG	CDS	1500595	1501114	.	-	0	ID=CDS:Solyc00g500057.1.1.2;Parent=mRNA:Solyc00g500057.1.1;featurecounts_id=Solyc00g500057.1
###
chr00	maker_ITAG	gene	1501873	1503003	.	-	.	ID=Solyc00g500058.1;Alias=Solyc00g500058;Name=Solyc00g500058.1;length=1130;featurecounts_id=Solyc00g500058.1
chr00	maker_ITAG	mRNA	1501873	1503003	.	-	.	ID=mRNA:Solyc00g500058.1.1;Parent=Solyc00g500058.1;Name=Solyc00g500058.1.1;Note=Photosystem I assembly protein Ycf3 (AHRD V3.3 *** A0A140F954_9LAMI);Dbxref=InterPro:IPR001694,Pfam:PF00146;Ontology_term=GO:0016020,GO:0055114;_AED=0.42;_QI=0|0|0|0.66|0|0|3|0|129;_eAED=0.42;featurecounts_id=Solyc00g500058.1
chr00	maker_ITAG	exon	1501873	1501982	.	-	.	ID=exon:Solyc00g500058.1.1.1;Parent=mRNA:Solyc00g500058.1.1;featurecounts_id=Solyc00g500058.1
chr00	maker_ITAG	CDS	1501873	1501982	.	-	2	ID=CDS:Solyc00g500058.1.1.1;Parent=mRNA:Solyc00g500058.1.1;featurecounts_id=Solyc00g500058.1
chr00	maker_ITAG	exon	1502406	1502457	.	-	.	ID=exon:Solyc00g500058.1.1.2;Parent=mRNA:Solyc00g500058.1.1;featurecounts_id=Solyc00g500058.1
chr00	maker_ITAG	CDS	1502406	1502457	.	-	0	ID=CDS:Solyc00g500058.1.1.2;Parent=mRNA:Solyc00g500058.1.1;featurecounts_id=Solyc00g500058.1
chr00	maker_ITAG	exon	1502776	1503003	.	-	.	ID=exon:Solyc00g500058.1.1.3;Parent=mRNA:Solyc00g500058.1.1;featurecounts_id=Solyc00g500058.1
chr00	maker_ITAG	CDS	1502776	1503003	.	-	0	ID=CDS:Solyc00g500058.1.1.3;Parent=mRNA:Solyc00g500058.1.1;featurecounts_id=Solyc00g500058.1
###
chr00	maker_ITAG	gene	1503415	1503858	.	-	.	ID=Solyc00g500059.1;Alias=Solyc00g500059;Name=Solyc00g500059.1;length=443;featurecounts_id=Solyc00g500059.1
chr00	maker_ITAG	mRNA	1503415	1503858	.	-	.	ID=mRNA:Solyc00g500059.1.1;Parent=Solyc00g500059.1;Name=Solyc00g500059.1.1;Note=Photosystem I assembly protein Ycf3 (AHRD V3.3 *-* A0A1S5SJS5_ORYVI);_AED=0.70;_QI=0|0|0|0.5|0|0|2|0|85;_eAED=0.70;featurecounts_id=Solyc00g500059.1
chr00	maker_ITAG	exon	1503415	1503548	.	-	.	ID=exon:Solyc00g500059.1.1.1;Parent=mRNA:Solyc00g500059.1.1;featurecounts_id=Solyc00g500059.1
chr00	maker_ITAG	CDS	1503415	1503548	.	-	2	ID=CDS:Solyc00g500059.1.1.1;Parent=mRNA:Solyc00g500059.1.1;featurecounts_id=Solyc00g500059.1
chr00	maker_ITAG	exon	1503735	1503858	.	-	.	ID=exon:Solyc00g500059.1.1.2;Parent=mRNA:Solyc00g500059.1.1;featurecounts_id=Solyc00g500059.1
chr00	maker_ITAG	CDS	1503735	1503858	.	-	0	ID=CDS:Solyc00g500059.1.1.2;Parent=mRNA:Solyc00g500059.1.1;featurecounts_id=Solyc00g500059.1
###
chr00	maker_ITAG	gene	1504953	1506082	.	-	.	ID=Solyc00g500060.1;Alias=Solyc00g500060;Name=Solyc00g500060.1;length=1129;featurecounts_id=Solyc00g500060.1
chr00	maker_ITAG	mRNA	1504953	1506082	.	-	.	ID=mRNA:Solyc00g500060.1.1;Parent=Solyc00g500060.1;Name=Solyc00g500060.1.1;Note=30S ribosomal protein S4, chloroplastic (AHRD V3.3 *** I6N958_DATST);_AED=0.46;_QI=94|-1|0|1|-1|0|1|196|279;_eAED=0.46;featurecounts_id=Solyc00g500060.1
chr00	maker_ITAG	three_prime_UTR	1504953	1505148	.	-	.	ID=three_prime_UTR:Solyc00g500060.1.1.0;Parent=mRNA:Solyc00g500060.1.1;featurecounts_id=Solyc00g500060.1
chr00	maker_ITAG	exon	1504953	1506082	.	-	.	ID=exon:Solyc00g500060.1.1.1;Parent=mRNA:Solyc00g500060.1.1;featurecounts_id=Solyc00g500060.1
chr00	maker_ITAG	CDS	1505149	1505988	.	-	0	ID=CDS:Solyc00g500060.1.1.1;Parent=mRNA:Solyc00g500060.1.1;featurecounts_id=Solyc00g500060.1
chr00	maker_ITAG	five_prime_UTR	1505989	1506082	.	-	.	ID=five_prime_UTR:Solyc00g500060.1.1.0;Parent=mRNA:Solyc00g500060.1.1;featurecounts_id=Solyc00g500060.1
###
chr00	maker_ITAG	gene	1508614	1509090	.	-	.	ID=Solyc00g500061.1;Alias=Solyc00g500061;Name=Solyc00g500061.1;length=476;featurecounts_id=Solyc00g500061.1
chr00	maker_ITAG	mRNA	1508614	1509090	.	-	.	ID=mRNA:Solyc00g500061.1.1;Parent=Solyc00g500061.1;Name=Solyc00g500061.1.1;Note=Photosystem I assembly protein Ycf4 (AHRD V3.3 *** K4EQH2_DATST);Dbxref=InterPro:IPR022666,Pfam:PF00181;Ontology_term=GO:0003735,GO:0005840,GO:0006412;_AED=0.32;_QI=0|-1|0|1|-1|0|1|0|158;_eAED=0.32;featurecounts_id=Solyc00g500061.1
chr00	maker_ITAG	exon	1508614	1509090	.	-	.	ID=exon:Solyc00g500061.1.1.1;Parent=mRNA:Solyc00g500061.1.1;featurecounts_id=Solyc00g500061.1
chr00	maker_ITAG	CDS	1508614	1509090	.	-	0	ID=CDS:Solyc00g500061.1.1.1;Parent=mRNA:Solyc00g500061.1.1;featurecounts_id=Solyc00g500061.1
###
chr00	maker_ITAG	gene	1509196	1509960	.	-	.	ID=Solyc00g500062.1;Alias=Solyc00g500062;Name=Solyc00g500062.1;length=764;featurecounts_id=Solyc00g500062.1
chr00	maker_ITAG	mRNA	1509196	1509960	.	-	.	ID=mRNA:Solyc00g500062.1.1;Parent=Solyc00g500062.1;Name=Solyc00g500062.1.1;Note=NAD(P)H-quinone oxidoreductase subunit K, chloroplastic (AHRD V3.3 *** A0A1U8QCE3_CAPAN);_AED=0.22;_QI=0|-1|0|1|-1|0|1|0|254;_eAED=0.22;featurecounts_id=Solyc00g500062.1
chr00	maker_ITAG	exon	1509196	1509960	.	-	.	ID=exon:Solyc00g500062.1.1.1;Parent=mRNA:Solyc00g500062.1.1;featurecounts_id=Solyc00g500062.1
chr00	maker_ITAG	CDS	1509196	1509960	.	-	0	ID=CDS:Solyc00g500062.1.1.1;Parent=mRNA:Solyc00g500062.1.1;featurecounts_id=Solyc00g500062.1
###
chr00	maker_ITAG	gene	1512451	1516659	.	+	.	ID=Solyc00g500063.1;Alias=Solyc00g500063;Name=Solyc00g500063.1;length=4208;featurecounts_id=Solyc00g500063.1
chr00	maker_ITAG	mRNA	1512451	1516659	.	+	.	ID=mRNA:Solyc00g500063.1.1;Parent=Solyc00g500063.1;Name=Solyc00g500063.1.1;Note=Ribulose bisphosphate carboxylase large chain (AHRD V3.3 *** A0A2G2Z7Q2_CAPAN);_AED=0.28;_QI=2754|0|0.5|1|0|0|2|0|464;_eAED=0.28;featurecounts_id=Solyc00g500063.1
chr00	maker_ITAG	five_prime_UTR	1512451	1515204	.	+	.	ID=five_prime_UTR:Solyc00g500063.1.1.0;Parent=mRNA:Solyc00g500063.1.1;featurecounts_id=Solyc00g500063.1
chr00	maker_ITAG	exon	1512451	1516108	.	+	.	ID=exon:Solyc00g500063.1.1.1;Parent=mRNA:Solyc00g500063.1.1;featurecounts_id=Solyc00g500063.1
chr00	maker_ITAG	CDS	1515205	1516108	.	+	0	ID=CDS:Solyc00g500063.1.1.1;Parent=mRNA:Solyc00g500063.1.1;featurecounts_id=Solyc00g500063.1
chr00	maker_ITAG	exon	1516169	1516659	.	+	.	ID=exon:Solyc00g500063.1.1.2;Parent=mRNA:Solyc00g500063.1.1;featurecounts_id=Solyc00g500063.1
chr00	maker_ITAG	CDS	1516169	1516659	.	+	2	ID=CDS:Solyc00g500063.1.1.2;Parent=mRNA:Solyc00g500063.1.1;featurecounts_id=Solyc00g500063.1
###
chr00	maker_ITAG	gene	1512915	1514411	.	-	.	ID=Solyc00g500064.1;Alias=Solyc00g500064;Name=Solyc00g500064.1;length=1496;featurecounts_id=Solyc00g500064.1
chr00	maker_ITAG	mRNA	1512915	1514411	.	-	.	ID=mRNA:Solyc00g500064.1.1;Parent=Solyc00g500064.1;Name=Solyc00g500064.1.1;Note=Ycf15 (AHRD V3.3 *-* A0A346JLD3_9ASTE);Dbxref=InterPro:IPR001056,Pfam:PF00737;Ontology_term=GO:0009523,GO:0015979,GO:0016020,GO:0042301,GO:0050821;_AED=0.11;_QI=0|-1|0|1|-1|0|1|0|498;_eAED=0.11;featurecounts_id=Solyc00g500064.1
chr00	maker_ITAG	exon	1512915	1514411	.	-	.	ID=exon:Solyc00g500064.1.1.1;Parent=mRNA:Solyc00g500064.1.1;featurecounts_id=Solyc00g500064.1
chr00	maker_ITAG	CDS	1512915	1514411	.	-	0	ID=CDS:Solyc00g500064.1.1.1;Parent=mRNA:Solyc00g500064.1.1;featurecounts_id=Solyc00g500064.1
###
chr00	maker_ITAG	gene	1517470	1519799	.	+	.	ID=Solyc00g500065.1;Alias=Solyc00g500065;Name=Solyc00g500065.1;length=2329;featurecounts_id=Solyc00g500065.1
chr00	maker_ITAG	mRNA	1517470	1519799	.	+	.	ID=mRNA:Solyc00g500065.1.1;Parent=Solyc00g500065.1;Name=Solyc00g500065.1.1;Note=Acetyl-coenzyme A carboxylase carboxyl transferase subunit beta, chloroplastic (AHRD V3.3 *** ACCD_SOLLC);_AED=0.44;_QI=0|1|0|1|0|0|2|0|391;_eAED=0.44;featurecounts_id=Solyc00g500065.1
chr00	maker_ITAG	exon	1517470	1518577	.	+	.	ID=exon:Solyc00g500065.1.1.1;Parent=mRNA:Solyc00g500065.1.1;featurecounts_id=Solyc00g500065.1
chr00	maker_ITAG	CDS	1517470	1518577	.	+	0	ID=CDS:Solyc00g500065.1.1.1;Parent=mRNA:Solyc00g500065.1.1;featurecounts_id=Solyc00g500065.1
chr00	maker_ITAG	exon	1519732	1519799	.	+	.	ID=exon:Solyc00g500065.1.1.2;Parent=mRNA:Solyc00g500065.1.1;featurecounts_id=Solyc00g500065.1
chr00	maker_ITAG	CDS	1519732	1519799	.	+	2	ID=CDS:Solyc00g500065.1.1.2;Parent=mRNA:Solyc00g500065.1.1;featurecounts_id=Solyc00g500065.1
###
chr00	maker_ITAG	gene	1520244	1520798	.	+	.	ID=Solyc00g500066.1;Alias=Solyc00g500066;Name=Solyc00g500066.1;length=554;featurecounts_id=Solyc00g500066.1
chr00	maker_ITAG	mRNA	1520244	1520798	.	+	.	ID=mRNA:Solyc00g500066.1.1;Parent=Solyc00g500066.1;Name=Solyc00g500066.1.1;Note=Photosystem I assembly protein Ycf4 (AHRD V3.3 *** K4EQH2_DATST);Dbxref=InterPro:IPR022666,Pfam:PF00181;Ontology_term=GO:0003735,GO:0005840,GO:0006412;_AED=0.48;_QI=0|0|0|1|0|0|2|0|115;_eAED=0.49;featurecounts_id=Solyc00g500066.1
chr00	maker_ITAG	exon	1520244	1520301	.	+	.	ID=exon:Solyc00g500066.1.1.1;Parent=mRNA:Solyc00g500066.1.1;featurecounts_id=Solyc00g500066.1
chr00	maker_ITAG	CDS	1520244	1520301	.	+	0	ID=CDS:Solyc00g500066.1.1.1;Parent=mRNA:Solyc00g500066.1.1;featurecounts_id=Solyc00g500066.1
chr00	maker_ITAG	exon	1520509	1520798	.	+	.	ID=exon:Solyc00g500066.1.1.2;Parent=mRNA:Solyc00g500066.1.1;featurecounts_id=Solyc00g500066.1
chr00	maker_ITAG	CDS	1520509	1520798	.	+	2	ID=CDS:Solyc00g500066.1.1.2;Parent=mRNA:Solyc00g500066.1.1;featurecounts_id=Solyc00g500066.1
###
chr00	maker_ITAG	gene	1521528	1523399	.	+	.	ID=Solyc00g500067.1;Alias=Solyc00g500067;Name=Solyc00g500067.1;length=1871;featurecounts_id=Solyc00g500067.1
chr00	maker_ITAG	mRNA	1521528	1523399	.	+	.	ID=mRNA:Solyc00g500067.1.1;Parent=Solyc00g500067.1;Name=Solyc00g500067.1.1;Note=NAD(P)H-quinone oxidoreductase subunit K, chloroplastic (AHRD V3.3 *** A0A1U8QCE3_CAPAN);_AED=0.43;_QI=0|0|0|1|0|0|2|0|434;_eAED=1.00;featurecounts_id=Solyc00g500067.1
chr00	maker_ITAG	exon	1521528	1521995	.	+	.	ID=exon:Solyc00g500067.1.1.1;Parent=mRNA:Solyc00g500067.1.1;featurecounts_id=Solyc00g500067.1
chr00	maker_ITAG	CDS	1521528	1521995	.	+	0	ID=CDS:Solyc00g500067.1.1.1;Parent=mRNA:Solyc00g500067.1.1;featurecounts_id=Solyc00g500067.1
chr00	maker_ITAG	exon	1522563	1523399	.	+	.	ID=exon:Solyc00g500067.1.1.2;Parent=mRNA:Solyc00g500067.1.1;featurecounts_id=Solyc00g500067.1
chr00	maker_ITAG	CDS	1522563	1523399	.	+	0	ID=CDS:Solyc00g500067.1.1.2;Parent=mRNA:Solyc00g500067.1.1;featurecounts_id=Solyc00g500067.1
###
chr00	maker_ITAG	gene	1524854	1525234	.	-	.	ID=Solyc00g500068.1;Alias=Solyc00g500068;Name=Solyc00g500068.1;length=380;featurecounts_id=Solyc00g500068.1
chr00	maker_ITAG	mRNA	1524854	1525234	.	-	.	ID=mRNA:Solyc00g500068.1.1;Parent=Solyc00g500068.1;Name=Solyc00g500068.1.1;Note=Cytochrome b559 subunit alpha (AHRD V3.3 *** S8D1L1_9LAMI);Dbxref=InterPro:IPR005797,Pfam:PF00033;Ontology_term=GO:0009055,GO:0016020,GO:0016491;_AED=0.23;_QI=0|0|0|1|0|0|2|0|107;_eAED=0.23;featurecounts_id=Solyc00g500068.1
chr00	maker_ITAG	exon	1524854	1524939	.	-	.	ID=exon:Solyc00g500068.1.1.1;Parent=mRNA:Solyc00g500068.1.1;featurecounts_id=Solyc00g500068.1
chr00	maker_ITAG	CDS	1524854	1524939	.	-	2	ID=CDS:Solyc00g500068.1.1.1;Parent=mRNA:Solyc00g500068.1.1;featurecounts_id=Solyc00g500068.1
chr00	maker_ITAG	exon	1524997	1525234	.	-	.	ID=exon:Solyc00g500068.1.1.2;Parent=mRNA:Solyc00g500068.1.1;featurecounts_id=Solyc00g500068.1
chr00	maker_ITAG	CDS	1524997	1525234	.	-	0	ID=CDS:Solyc00g500068.1.1.2;Parent=mRNA:Solyc00g500068.1.1;featurecounts_id=Solyc00g500068.1
###
chr00	maker_ITAG	gene	1529733	1530292	.	-	.	ID=Solyc00g500069.1;Alias=Solyc00g500069;Name=Solyc00g500069.1;length=559;featurecounts_id=Solyc00g500069.1
chr00	maker_ITAG	mRNA	1529733	1530292	.	-	.	ID=mRNA:Solyc00g500069.1.1;Parent=Solyc00g500069.1;Name=Solyc00g500069.1.1;Note=30S ribosomal protein S12, chloroplastic (AHRD V3.3 *** A0A2S1JZH6_9APIA);_AED=0.67;_QI=0|0|0|0.5|0|0|2|0|62;_eAED=0.67;featurecounts_id=Solyc00g500069.1
chr00	maker_ITAG	exon	1529733	1529813	.	-	.	ID=exon:Solyc00g500069.1.1.1;Parent=mRNA:Solyc00g500069.1.1;featurecounts_id=Solyc00g500069.1
chr00	maker_ITAG	CDS	1529733	1529813	.	-	0	ID=CDS:Solyc00g500069.1.1.1;Parent=mRNA:Solyc00g500069.1.1;featurecounts_id=Solyc00g500069.1
chr00	maker_ITAG	exon	1530185	1530292	.	-	.	ID=exon:Solyc00g500069.1.1.2;Parent=mRNA:Solyc00g500069.1.1;featurecounts_id=Solyc00g500069.1
chr00	maker_ITAG	CDS	1530185	1530292	.	-	0	ID=CDS:Solyc00g500069.1.1.2;Parent=mRNA:Solyc00g500069.1.1;featurecounts_id=Solyc00g500069.1
###
chr00	maker_ITAG	gene	1530401	1531488	.	-	.	ID=Solyc00g500070.1;Alias=Solyc00g500070;Name=Solyc00g500070.1;length=1087;featurecounts_id=Solyc00g500070.1
chr00	maker_ITAG	mRNA	1530401	1531488	.	-	.	ID=mRNA:Solyc00g500070.1.1;Parent=Solyc00g500070.1;Name=Solyc00g500070.1.1;Note=ATP-dependent Clp protease proteolytic subunit (AHRD V3.3 *** CLPP_SOLTU);Dbxref=InterPro:IPR023562,Pfam:PF00574;_AED=0.33;_QI=0|0|0|1|0|0|2|0|133;_eAED=0.33;featurecounts_id=Solyc00g500070.1
chr00	maker_ITAG	exon	1530401	1530609	.	-	.	ID=exon:Solyc00g500070.1.1.1;Parent=mRNA:Solyc00g500070.1.1;featurecounts_id=Solyc00g500070.1
chr00	maker_ITAG	CDS	1530401	1530609	.	-	2	ID=CDS:Solyc00g500070.1.1.1;Parent=mRNA:Solyc00g500070.1.1;featurecounts_id=Solyc00g500070.1
chr00	maker_ITAG	exon	1531296	1531488	.	-	.	ID=exon:Solyc00g500070.1.1.2;Parent=mRNA:Solyc00g500070.1.1;featurecounts_id=Solyc00g500070.1
chr00	maker_ITAG	CDS	1531296	1531488	.	-	0	ID=CDS:Solyc00g500070.1.1.2;Parent=mRNA:Solyc00g500070.1.1;featurecounts_id=Solyc00g500070.1
###
chr00	maker_ITAG	gene	1532881	1534407	.	+	.	ID=Solyc00g500071.1;Alias=Solyc00g500071;Name=Solyc00g500071.1;length=1526;featurecounts_id=Solyc00g500071.1
chr00	maker_ITAG	mRNA	1532881	1534407	.	+	.	ID=mRNA:Solyc00g500071.1.1;Parent=Solyc00g500071.1;Name=Solyc00g500071.1.1;Note=Photosystem II CP43 reaction center protein (AHRD V3.3 *** A0A078EKT7_BRANA);Dbxref=InterPro:IPR000932,Pfam:PF00421;Ontology_term=GO:0009521,GO:0009767,GO:0016020,GO:0016168,GO:0019684;_AED=0.19;_QI=0|-1|0|1|-1|0|1|0|508;_eAED=0.19;featurecounts_id=Solyc00g500071.1
chr00	maker_ITAG	exon	1532881	1534407	.	+	.	ID=exon:Solyc00g500071.1.1.1;Parent=mRNA:Solyc00g500071.1.1;featurecounts_id=Solyc00g500071.1
chr00	maker_ITAG	CDS	1532881	1534407	.	+	0	ID=CDS:Solyc00g500071.1.1.1;Parent=mRNA:Solyc00g500071.1.1;featurecounts_id=Solyc00g500071.1
###
chr00	maker_ITAG	gene	1535034	1535739	.	+	.	ID=Solyc00g500072.1;Alias=Solyc00g500072;Name=Solyc00g500072.1;length=705;featurecounts_id=Solyc00g500072.1
chr00	maker_ITAG	mRNA	1535034	1535739	.	+	.	ID=mRNA:Solyc00g500072.1.1;Parent=Solyc00g500072.1;Name=Solyc00g500072.1.1;Note=Ycf15 (AHRD V3.3 *-* A0A346JLD3_9ASTE);Dbxref=InterPro:IPR001056,Pfam:PF00737;Ontology_term=GO:0009523,GO:0015979,GO:0016020,GO:0042301,GO:0050821;_AED=0.60;_QI=0|0|0|0.5|0|0|2|0|68;_eAED=0.60;featurecounts_id=Solyc00g500072.1
chr00	maker_ITAG	exon	1535034	1535186	.	+	.	ID=exon:Solyc00g500072.1.1.1;Parent=mRNA:Solyc00g500072.1.1;featurecounts_id=Solyc00g500072.1
chr00	maker_ITAG	CDS	1535034	1535186	.	+	0	ID=CDS:Solyc00g500072.1.1.1;Parent=mRNA:Solyc00g500072.1.1;featurecounts_id=Solyc00g500072.1
chr00	maker_ITAG	exon	1535686	1535739	.	+	.	ID=exon:Solyc00g500072.1.1.2;Parent=mRNA:Solyc00g500072.1.1;featurecounts_id=Solyc00g500072.1
chr00	maker_ITAG	CDS	1535686	1535739	.	+	0	ID=CDS:Solyc00g500072.1.1.2;Parent=mRNA:Solyc00g500072.1.1;featurecounts_id=Solyc00g500072.1
###
chr00	maker_ITAG	gene	1536348	1538194	.	+	.	ID=Solyc00g500073.1;Alias=Solyc00g500073;Name=Solyc00g500073.1;length=1846;featurecounts_id=Solyc00g500073.1
chr00	maker_ITAG	mRNA	1536348	1538194	.	+	.	ID=mRNA:Solyc00g500073.1.1;Parent=Solyc00g500073.1;Name=Solyc00g500073.1.1;Note=Cytochrome b559 subunit alpha (AHRD V3.3 *** S8D1L1_9LAMI);Dbxref=InterPro:IPR005797,Pfam:PF00033;Ontology_term=GO:0009055,GO:0016020,GO:0016491;_AED=0.16;_QI=0|0|0|1|0|0|2|0|252;_eAED=0.16;featurecounts_id=Solyc00g500073.1
chr00	maker_ITAG	exon	1536348	1536759	.	+	.	ID=exon:Solyc00g500073.1.1.1;Parent=mRNA:Solyc00g500073.1.1;featurecounts_id=Solyc00g500073.1
chr00	maker_ITAG	CDS	1536348	1536759	.	+	0	ID=CDS:Solyc00g500073.1.1.1;Parent=mRNA:Solyc00g500073.1.1;featurecounts_id=Solyc00g500073.1
chr00	maker_ITAG	exon	1537848	1538194	.	+	.	ID=exon:Solyc00g500073.1.1.2;Parent=mRNA:Solyc00g500073.1.1;featurecounts_id=Solyc00g500073.1
chr00	maker_ITAG	CDS	1537848	1538194	.	+	2	ID=CDS:Solyc00g500073.1.1.2;Parent=mRNA:Solyc00g500073.1.1;featurecounts_id=Solyc00g500073.1
###
chr00	maker_ITAG	gene	1538922	1539399	.	-	.	ID=Solyc00g500074.1;Alias=Solyc00g500074;Name=Solyc00g500074.1;length=477;featurecounts_id=Solyc00g500074.1
chr00	maker_ITAG	mRNA	1538922	1539399	.	-	.	ID=mRNA:Solyc00g500074.1.1;Parent=Solyc00g500074.1;Name=Solyc00g500074.1.1;Note=DNA-directed RNA polymerase subunit alpha (AHRD V3.3 *-* A0A1U8QD90_CAPAN);Dbxref=InterPro:IPR001280,Pfam:PF00223;Ontology_term=GO:0009522,GO:0009579,GO:0015979,GO:0016021;_AED=0.46;_QI=0|0|0|1|0|0|2|0|90;_eAED=0.51;featurecounts_id=Solyc00g500074.1
chr00	maker_ITAG	exon	1538922	1538945	.	-	.	ID=exon:Solyc00g500074.1.1.1;Parent=mRNA:Solyc00g500074.1.1;featurecounts_id=Solyc00g500074.1
chr00	maker_ITAG	CDS	1538922	1538945	.	-	0	ID=CDS:Solyc00g500074.1.1.1;Parent=mRNA:Solyc00g500074.1.1;featurecounts_id=Solyc00g500074.1
chr00	maker_ITAG	exon	1539151	1539399	.	-	.	ID=exon:Solyc00g500074.1.1.2;Parent=mRNA:Solyc00g500074.1.1;featurecounts_id=Solyc00g500074.1
chr00	maker_ITAG	CDS	1539151	1539399	.	-	0	ID=CDS:Solyc00g500074.1.1.2;Parent=mRNA:Solyc00g500074.1.1;featurecounts_id=Solyc00g500074.1
###
chr00	maker_ITAG	gene	1539465	1539881	.	-	.	ID=Solyc00g500075.1;Alias=Solyc00g500075;Name=Solyc00g500075.1;length=416;featurecounts_id=Solyc00g500075.1
chr00	maker_ITAG	mRNA	1539465	1539881	.	-	.	ID=mRNA:Solyc00g500075.1.1;Parent=Solyc00g500075.1;Name=Solyc00g500075.1.1;Note=30S ribosomal protein S11, chloroplastic (AHRD V3.3 *** G9FCH9_9LAMI);Dbxref=InterPro:IPR001971,Pfam:PF00411;Ontology_term=GO:0003735,GO:0005840,GO:0006412;_AED=1.00;_QI=0|-1|0|0|-1|0|1|0|138;_eAED=1.00;featurecounts_id=Solyc00g500075.1
chr00	maker_ITAG	exon	1539465	1539881	.	-	.	ID=exon:Solyc00g500075.1.1.1;Parent=mRNA:Solyc00g500075.1.1;featurecounts_id=Solyc00g500075.1
chr00	maker_ITAG	CDS	1539465	1539881	.	-	0	ID=CDS:Solyc00g500075.1.1.1;Parent=mRNA:Solyc00g500075.1.1;featurecounts_id=Solyc00g500075.1
###
chr00	maker_ITAG	gene	1540421	1541361	.	-	.	ID=Solyc00g500076.1;Alias=Solyc00g500076;Name=Solyc00g500076.1;length=940;featurecounts_id=Solyc00g500076.1
chr00	maker_ITAG	mRNA	1540421	1541361	.	-	.	ID=mRNA:Solyc00g500076.1.1;Parent=Solyc00g500076.1;Name=Solyc00g500076.1.1;Note=50S ribosomal protein L14, chloroplastic (AHRD V3.3 *** I6N992_DATST);Dbxref=InterPro:IPR000630,Pfam:PF00410;Ontology_term=GO:0003735,GO:0005840,GO:0006412;_AED=0.83;_QI=0|0|0|0.5|0|0|2|0|256;_eAED=0.83;featurecounts_id=Solyc00g500076.1
chr00	maker_ITAG	exon	1540421	1540831	.	-	.	ID=exon:Solyc00g500076.1.1.1;Parent=mRNA:Solyc00g500076.1.1;featurecounts_id=Solyc00g500076.1
chr00	maker_ITAG	CDS	1540421	1540831	.	-	0	ID=CDS:Solyc00g500076.1.1.1;Parent=mRNA:Solyc00g500076.1.1;featurecounts_id=Solyc00g500076.1
chr00	maker_ITAG	exon	1541002	1541361	.	-	.	ID=exon:Solyc00g500076.1.1.2;Parent=mRNA:Solyc00g500076.1.1;featurecounts_id=Solyc00g500076.1
chr00	maker_ITAG	CDS	1541002	1541361	.	-	0	ID=CDS:Solyc00g500076.1.1.2;Parent=mRNA:Solyc00g500076.1.1;featurecounts_id=Solyc00g500076.1
###
chr00	maker_ITAG	gene	1541487	1541843	.	-	.	ID=Solyc00g500077.1;Alias=Solyc00g500077;Name=Solyc00g500077.1;length=356;featurecounts_id=Solyc00g500077.1
chr00	maker_ITAG	mRNA	1541487	1541843	.	-	.	ID=mRNA:Solyc00g500077.1.1;Parent=Solyc00g500077.1;Name=Solyc00g500077.1.1;Note=50S ribosomal protein L16, chloroplastic (AHRD V3.3 *-* A0A2G3BL23_CAPCH);Dbxref=InterPro:IPR016180,Pfam:PF00252;Ontology_term=GO:0003735,GO:0005840,GO:0006412;_AED=0.46;_QI=0|-1|0|1|-1|0|1|0|118;_eAED=0.46;featurecounts_id=Solyc00g500077.1
chr00	maker_ITAG	exon	1541487	1541843	.	-	.	ID=exon:Solyc00g500077.1.1.1;Parent=mRNA:Solyc00g500077.1.1;featurecounts_id=Solyc00g500077.1
chr00	maker_ITAG	CDS	1541487	1541843	.	-	0	ID=CDS:Solyc00g500077.1.1.1;Parent=mRNA:Solyc00g500077.1.1;featurecounts_id=Solyc00g500077.1
###
chr00	maker_ITAG	gene	1542445	1545097	.	+	.	ID=Solyc00g500078.1;Alias=Solyc00g500078;Name=Solyc00g500078.1;length=2652;featurecounts_id=Solyc00g500078.1
chr00	maker_ITAG	mRNA	1542445	1545097	.	+	.	ID=mRNA:Solyc00g500078.1.1;Parent=Solyc00g500078.1;Name=Solyc00g500078.1.1;Note=Ribosomal protein L2, plastid (AHRD V3.3 *-* A0A2U1PJW3_ARTAN);_AED=0.15;_QI=0|0|0|0.4|0|0|5|0|168;_eAED=0.34;featurecounts_id=Solyc00g500078.1
chr00	maker_ITAG	exon	1542445	1542465	.	+	.	ID=exon:Solyc00g500078.1.1.1;Parent=mRNA:Solyc00g500078.1.1;featurecounts_id=Solyc00g500078.1
chr00	maker_ITAG	CDS	1542445	1542465	.	+	0	ID=CDS:Solyc00g500078.1.1.1;Parent=mRNA:Solyc00g500078.1.1;featurecounts_id=Solyc00g500078.1
chr00	maker_ITAG	exon	1543863	1543922	.	+	.	ID=exon:Solyc00g500078.1.1.2;Parent=mRNA:Solyc00g500078.1.1;featurecounts_id=Solyc00g500078.1
chr00	maker_ITAG	CDS	1543863	1543922	.	+	0	ID=CDS:Solyc00g500078.1.1.2;Parent=mRNA:Solyc00g500078.1.1;featurecounts_id=Solyc00g500078.1
chr00	maker_ITAG	exon	1544177	1544182	.	+	.	ID=exon:Solyc00g500078.1.1.3;Parent=mRNA:Solyc00g500078.1.1;featurecounts_id=Solyc00g500078.1
chr00	maker_ITAG	CDS	1544177	1544182	.	+	0	ID=CDS:Solyc00g500078.1.1.3;Parent=mRNA:Solyc00g500078.1.1;featurecounts_id=Solyc00g500078.1
chr00	maker_ITAG	exon	1544652	1544730	.	+	.	ID=exon:Solyc00g500078.1.1.4;Parent=mRNA:Solyc00g500078.1.1;featurecounts_id=Solyc00g500078.1
chr00	maker_ITAG	CDS	1544652	1544730	.	+	0	ID=CDS:Solyc00g500078.1.1.4;Parent=mRNA:Solyc00g500078.1.1;featurecounts_id=Solyc00g500078.1
chr00	maker_ITAG	exon	1544757	1545097	.	+	.	ID=exon:Solyc00g500078.1.1.5;Parent=mRNA:Solyc00g500078.1.1;featurecounts_id=Solyc00g500078.1
chr00	maker_ITAG	CDS	1544757	1545097	.	+	2	ID=CDS:Solyc00g500078.1.1.5;Parent=mRNA:Solyc00g500078.1.1;featurecounts_id=Solyc00g500078.1
###
chr00	maker_ITAG	gene	1544578	1545006	.	-	.	ID=Solyc00g500079.1;Alias=Solyc00g500079;Name=Solyc00g500079.1;length=428;featurecounts_id=Solyc00g500079.1
chr00	maker_ITAG	mRNA	1544578	1545006	.	-	.	ID=mRNA:Solyc00g500079.1.1;Parent=Solyc00g500079.1;Name=Solyc00g500079.1.1;Note=50S ribosomal protein L2 (AHRD V3.3 *** H6T990_9CARY);Dbxref=InterPro:IPR022669,Pfam:PF03947;Ontology_term=GO:0003735,GO:0005840,GO:0006412;_AED=0.44;_QI=0|-1|0|1|-1|0|1|0|142;_eAED=0.44;featurecounts_id=Solyc00g500079.1
chr00	maker_ITAG	exon	1544578	1545006	.	-	.	ID=exon:Solyc00g500079.1.1.1;Parent=mRNA:Solyc00g500079.1.1;featurecounts_id=Solyc00g500079.1
chr00	maker_ITAG	CDS	1544578	1545006	.	-	0	ID=CDS:Solyc00g500079.1.1.1;Parent=mRNA:Solyc00g500079.1.1;featurecounts_id=Solyc00g500079.1
###
chr00	maker_ITAG	gene	1545667	1546068	.	-	.	ID=Solyc00g500080.1;Alias=Solyc00g500080;Name=Solyc00g500080.1;length=401;featurecounts_id=Solyc00g500080.1
chr00	maker_ITAG	mRNA	1545667	1546068	.	-	.	ID=mRNA:Solyc00g500080.1.1;Parent=Solyc00g500080.1;Name=Solyc00g500080.1.1;Note=Photosystem I assembly protein Ycf4 (AHRD V3.3 *** K4EQH2_DATST);Dbxref=InterPro:IPR022666,Pfam:PF00181;Ontology_term=GO:0003735,GO:0005840,GO:0006412;_AED=0.44;_QI=0|-1|0|1|-1|0|1|0|133;_eAED=0.44;featurecounts_id=Solyc00g500080.1
chr00	maker_ITAG	exon	1545667	1546068	.	-	.	ID=exon:Solyc00g500080.1.1.1;Parent=mRNA:Solyc00g500080.1.1;featurecounts_id=Solyc00g500080.1
chr00	maker_ITAG	CDS	1545667	1546068	.	-	0	ID=CDS:Solyc00g500080.1.1.1;Parent=mRNA:Solyc00g500080.1.1;featurecounts_id=Solyc00g500080.1
###
chr00	maker_ITAG	gene	1546736	1553572	.	+	.	ID=Solyc00g500081.1;Alias=Solyc00g500081;Name=Solyc00g500081.1;length=6836;featurecounts_id=Solyc00g500081.1
chr00	maker_ITAG	mRNA	1546736	1553572	.	+	.	ID=mRNA:Solyc00g500081.1.1;Parent=Solyc00g500081.1;Name=Solyc00g500081.1.1;Note=Protein Ycf2 (AHRD V3.3 *** A0A1Z1GA65_LITCN);_AED=0.03;_QI=0|0|0|1|0|0|2|0|2207;_eAED=0.03;featurecounts_id=Solyc00g500081.1
chr00	maker_ITAG	exon	1546736	1549635	.	+	.	ID=exon:Solyc00g500081.1.1.1;Parent=mRNA:Solyc00g500081.1.1;featurecounts_id=Solyc00g500081.1
chr00	maker_ITAG	CDS	1546736	1549635	.	+	0	ID=CDS:Solyc00g500081.1.1.1;Parent=mRNA:Solyc00g500081.1.1;featurecounts_id=Solyc00g500081.1
chr00	maker_ITAG	exon	1549849	1553572	.	+	.	ID=exon:Solyc00g500081.1.1.2;Parent=mRNA:Solyc00g500081.1.1;featurecounts_id=Solyc00g500081.1
chr00	maker_ITAG	CDS	1549849	1553572	.	+	1	ID=CDS:Solyc00g500081.1.1.2;Parent=mRNA:Solyc00g500081.1.1;featurecounts_id=Solyc00g500081.1
###
chr00	maker_ITAG	gene	1553762	1555043	.	+	.	ID=Solyc00g500082.1;Alias=Solyc00g500082;Name=Solyc00g500082.1;length=1281;featurecounts_id=Solyc00g500082.1
chr00	maker_ITAG	mRNA	1553762	1555043	.	+	.	ID=mRNA:Solyc00g500082.1.1;Parent=Solyc00g500082.1;Name=Solyc00g500082.1.1;Note=30S ribosomal protein S11, chloroplastic (AHRD V3.3 *** G9FCH9_9LAMI);Dbxref=InterPro:IPR001971,Pfam:PF00411;Ontology_term=GO:0003735,GO:0005840,GO:0006412;_AED=0.67;_QI=0|0|0|0.5|0|0|2|0|71;_eAED=0.67;featurecounts_id=Solyc00g500082.1
chr00	maker_ITAG	exon	1553762	1553899	.	+	.	ID=exon:Solyc00g500082.1.1.1;Parent=mRNA:Solyc00g500082.1.1;featurecounts_id=Solyc00g500082.1
chr00	maker_ITAG	CDS	1553762	1553899	.	+	0	ID=CDS:Solyc00g500082.1.1.1;Parent=mRNA:Solyc00g500082.1.1;featurecounts_id=Solyc00g500082.1
chr00	maker_ITAG	exon	1554966	1555043	.	+	.	ID=exon:Solyc00g500082.1.1.2;Parent=mRNA:Solyc00g500082.1.1;featurecounts_id=Solyc00g500082.1
chr00	maker_ITAG	CDS	1554966	1555043	.	+	0	ID=CDS:Solyc00g500082.1.1.2;Parent=mRNA:Solyc00g500082.1.1;featurecounts_id=Solyc00g500082.1
###
chr00	maker_ITAG	gene	1559549	1560967	.	-	.	ID=Solyc00g500083.1;Alias=Solyc00g500083;Name=Solyc00g500083.1;length=1418;featurecounts_id=Solyc00g500083.1
chr00	maker_ITAG	mRNA	1559549	1560967	.	-	.	ID=mRNA:Solyc00g500083.1.1;Parent=Solyc00g500083.1;Name=Solyc00g500083.1.1;Note=Ycf15 (AHRD V3.3 *-* A0A346JLD3_9ASTE);Dbxref=InterPro:IPR001056,Pfam:PF00737;Ontology_term=GO:0009523,GO:0015979,GO:0016020,GO:0042301,GO:0050821;_AED=0.40;_QI=0|0|0|0.33|0|0|3|0|166;_eAED=0.40;featurecounts_id=Solyc00g500083.1
chr00	maker_ITAG	exon	1559549	1559717	.	-	.	ID=exon:Solyc00g500083.1.1.1;Parent=mRNA:Solyc00g500083.1.1;featurecounts_id=Solyc00g500083.1
chr00	maker_ITAG	CDS	1559549	1559717	.	-	1	ID=CDS:Solyc00g500083.1.1.1;Parent=mRNA:Solyc00g500083.1.1;featurecounts_id=Solyc00g500083.1
chr00	maker_ITAG	exon	1560632	1560828	.	-	.	ID=exon:Solyc00g500083.1.1.2;Parent=mRNA:Solyc00g500083.1.1;featurecounts_id=Solyc00g500083.1
chr00	maker_ITAG	CDS	1560632	1560828	.	-	0	ID=CDS:Solyc00g500083.1.1.2;Parent=mRNA:Solyc00g500083.1.1;featurecounts_id=Solyc00g500083.1
chr00	maker_ITAG	exon	1560833	1560967	.	-	.	ID=exon:Solyc00g500083.1.1.3;Parent=mRNA:Solyc00g500083.1.1;featurecounts_id=Solyc00g500083.1
chr00	maker_ITAG	CDS	1560833	1560967	.	-	0	ID=CDS:Solyc00g500083.1.1.3;Parent=mRNA:Solyc00g500083.1.1;featurecounts_id=Solyc00g500083.1
###
chr00	maker_ITAG	gene	1568873	1570091	.	+	.	ID=Solyc00g500084.1;Alias=Solyc00g500084;Name=Solyc00g500084.1;length=1218;featurecounts_id=Solyc00g500084.1
chr00	maker_ITAG	mRNA	1568873	1570091	.	+	.	ID=mRNA:Solyc00g500084.1.1;Parent=Solyc00g500084.1;Name=Solyc00g500084.1.1;Note=Protein TIC 214 (AHRD V3.3 *** K4EQH9_DATST);Dbxref=InterPro:IPR008896,Pfam:PF05758;Ontology_term=GO:0016021;_AED=0.12;_QI=39|-1|0|1|-1|0|1|40|379;_eAED=0.12;featurecounts_id=Solyc00g500084.1
chr00	maker_ITAG	five_prime_UTR	1568873	1568911	.	+	.	ID=five_prime_UTR:Solyc00g500084.1.1.0;Parent=mRNA:Solyc00g500084.1.1;featurecounts_id=Solyc00g500084.1
chr00	maker_ITAG	exon	1568873	1570091	.	+	.	ID=exon:Solyc00g500084.1.1.1;Parent=mRNA:Solyc00g500084.1.1;featurecounts_id=Solyc00g500084.1
chr00	maker_ITAG	CDS	1568912	1570051	.	+	0	ID=CDS:Solyc00g500084.1.1.1;Parent=mRNA:Solyc00g500084.1.1;featurecounts_id=Solyc00g500084.1
chr00	maker_ITAG	three_prime_UTR	1570052	1570091	.	+	.	ID=three_prime_UTR:Solyc00g500084.1.1.0;Parent=mRNA:Solyc00g500084.1.1;featurecounts_id=Solyc00g500084.1
###
chr00	maker_ITAG	gene	1574311	1574847	.	+	.	ID=Solyc00g500085.1;Alias=Solyc00g500085;Name=Solyc00g500085.1;length=536;featurecounts_id=Solyc00g500085.1
chr00	maker_ITAG	mRNA	1574311	1574847	.	+	.	ID=mRNA:Solyc00g500085.1.1;Parent=Solyc00g500085.1;Name=Solyc00g500085.1.1;Note=Cytochrome c biogenesis protein CcsA (AHRD V3.3 *** A0A1U8QCK2_CAPAN);Dbxref=InterPro:IPR002541,Pfam:PF01578;Ontology_term=GO:0017004,GO:0020037;_AED=0.47;_QI=0|-1|0|1|-1|0|1|0|179;_eAED=0.47;featurecounts_id=Solyc00g500085.1
chr00	maker_ITAG	exon	1574311	1574847	.	+	.	ID=exon:Solyc00g500085.1.1.1;Parent=mRNA:Solyc00g500085.1.1;featurecounts_id=Solyc00g500085.1
chr00	maker_ITAG	CDS	1574311	1574847	.	+	0	ID=CDS:Solyc00g500085.1.1.1;Parent=mRNA:Solyc00g500085.1.1;featurecounts_id=Solyc00g500085.1
###
chr00	maker_ITAG	gene	1575484	1577268	.	-	.	ID=Solyc00g160290.1;Name=Solyc00g160290.1;featurecounts_id=Solyc00g160290.1
chr00	maker_ITAG	mRNA	1575484	1577268	.	-	.	ID=mRNA:Solyc00g160290.1.1;Parent=Solyc00g160290.1;Name=Solyc00g160290.1.1;_aed=0.51;_eaed=0.51;_qi=0|0|0|0.5|0|0.5|2|0|554;Note=NAD(P)H-quinone oxidoreductase chain 4, chloroplastic (AHRD V3.11 *** tr|A0A1U8QCJ1|A0A1U8QCJ1_CAPAN);Dbxref=InterPro:IPR001750,Pfam:PF00361;featurecounts_id=Solyc00g160290.1
chr00	maker_ITAG	exon	1575484	1577003	.	-	.	ID=exon:Solyc00g160290.1.1.1;Parent=mRNA:Solyc00g160290.1.1;featurecounts_id=Solyc00g160290.1
chr00	maker_ITAG	CDS	1575484	1577003	.	-	2	ID=CDS:Solyc00g160290.1.1.1;Parent=mRNA:Solyc00g160290.1.1;featurecounts_id=Solyc00g160290.1
chr00	maker_ITAG	exon	1577124	1577268	.	-	.	ID=exon:Solyc00g160290.1.1.2;Parent=mRNA:Solyc00g160290.1.1;featurecounts_id=Solyc00g160290.1
chr00	maker_ITAG	CDS	1577124	1577268	.	-	0	ID=CDS:Solyc00g160290.1.1.2;Parent=mRNA:Solyc00g160290.1.1;featurecounts_id=Solyc00g160290.1
###
chr00	maker_ITAG	gene	1579653	1581877	.	-	.	ID=Solyc00g500086.1;Alias=Solyc00g500086;Name=Solyc00g500086.1;length=2224;featurecounts_id=Solyc00g500086.1
chr00	maker_ITAG	mRNA	1579653	1581877	.	-	.	ID=mRNA:Solyc00g500086.1.1;Parent=Solyc00g500086.1;Name=Solyc00g500086.1.1;Note=Photosystem I assembly protein Ycf3 (AHRD V3.3 *** A0A140F954_9LAMI);Dbxref=InterPro:IPR001694,Pfam:PF00146;Ontology_term=GO:0016020,GO:0055114;_AED=0.45;_QI=0|0|0|1|0|0|2|0|356;_eAED=0.59;featurecounts_id=Solyc00g500086.1
chr00	maker_ITAG	exon	1579653	1580170	.	-	.	ID=exon:Solyc00g500086.1.1.1;Parent=mRNA:Solyc00g500086.1.1;featurecounts_id=Solyc00g500086.1
chr00	maker_ITAG	CDS	1579653	1580170	.	-	2	ID=CDS:Solyc00g500086.1.1.1;Parent=mRNA:Solyc00g500086.1.1;featurecounts_id=Solyc00g500086.1
chr00	maker_ITAG	exon	1581325	1581877	.	-	.	ID=exon:Solyc00g500086.1.1.2;Parent=mRNA:Solyc00g500086.1.1;featurecounts_id=Solyc00g500086.1
chr00	maker_ITAG	CDS	1581325	1581877	.	-	0	ID=CDS:Solyc00g500086.1.1.2;Parent=mRNA:Solyc00g500086.1.1;featurecounts_id=Solyc00g500086.1
###
chr00	maker_ITAG	gene	1581879	1583504	.	-	.	ID=Solyc00g500087.1;Alias=Solyc00g500087;Name=Solyc00g500087.1;length=1625;featurecounts_id=Solyc00g500087.1
chr00	maker_ITAG	mRNA	1581879	1583504	.	-	.	ID=mRNA:Solyc00g500087.1.1;Parent=Solyc00g500087.1;Name=Solyc00g500087.1.1;Note=NAD(P)H-quinone oxidoreductase subunit H, chloroplastic (AHRD V3.3 *** A0A1U8QCJ3_CAPAN);Dbxref=InterPro:IPR001135,Pfam:PF00346;Ontology_term=GO:0016651,GO:0048038,GO:0051287,GO:0055114;_AED=1.00;_QI=444|-1|0|0|-1|0|1|0|393;_eAED=1.00;featurecounts_id=Solyc00g500087.1
chr00	maker_ITAG	CDS	1581879	1583060	.	-	0	ID=CDS:Solyc00g500087.1.1.1;Parent=mRNA:Solyc00g500087.1.1;featurecounts_id=Solyc00g500087.1
chr00	maker_ITAG	exon	1581879	1583504	.	-	.	ID=exon:Solyc00g500087.1.1.1;Parent=mRNA:Solyc00g500087.1.1;featurecounts_id=Solyc00g500087.1
chr00	maker_ITAG	five_prime_UTR	1583061	1583504	.	-	.	ID=five_prime_UTR:Solyc00g500087.1.1.0;Parent=mRNA:Solyc00g500087.1.1;featurecounts_id=Solyc00g500087.1
###
chr00	maker_ITAG	gene	1585979	1588983	.	-	.	ID=Solyc00g500088.1;Alias=Solyc00g500088;Name=Solyc00g500088.1;length=3004;featurecounts_id=Solyc00g500088.1
chr00	maker_ITAG	mRNA	1585979	1588983	.	-	.	ID=mRNA:Solyc00g500088.1.1;Parent=Solyc00g500088.1;Name=Solyc00g500088.1.1;Note=Protein TIC 214 (AHRD V3.3 *** TI214_SOLTU);Dbxref=InterPro:IPR008896,Pfam:PF05758;Ontology_term=GO:0016021;_AED=0.36;_QI=14|-1|0|1|-1|0|1|0|997;_eAED=0.36;featurecounts_id=Solyc00g500088.1
chr00	maker_ITAG	CDS	1585979	1588969	.	-	0	ID=CDS:Solyc00g500088.1.1.1;Parent=mRNA:Solyc00g500088.1.1;featurecounts_id=Solyc00g500088.1
chr00	maker_ITAG	exon	1585979	1588983	.	-	.	ID=exon:Solyc00g500088.1.1.1;Parent=mRNA:Solyc00g500088.1.1;featurecounts_id=Solyc00g500088.1
chr00	maker_ITAG	five_prime_UTR	1588970	1588983	.	-	.	ID=five_prime_UTR:Solyc00g500088.1.1.0;Parent=mRNA:Solyc00g500088.1.1;featurecounts_id=Solyc00g500088.1
###
chr00	maker_ITAG	gene	1594779	1641496	.	+	.	ID=Solyc00g500089.1;Alias=Solyc00g500089;Name=Solyc00g500089.1;length=46717;featurecounts_id=Solyc00g500089.1
chr00	maker_ITAG	mRNA	1594779	1641496	.	+	.	ID=mRNA:Solyc00g500089.1.1;Parent=Solyc00g500089.1;Name=Solyc00g500089.1.1;Note=Unknown protein;_AED=0.31;_QI=0|1|0.8|1|0|0|5|18313|122;_eAED=0.31;featurecounts_id=Solyc00g500089.1
chr00	maker_ITAG	CDS	1594779	1595147	.	+	0	ID=CDS:Solyc00g500089.1.1.1;Parent=mRNA:Solyc00g500089.1.1;featurecounts_id=Solyc00g500089.1
chr00	maker_ITAG	exon	1594779	1602801	.	+	.	ID=exon:Solyc00g500089.1.1.1;Parent=mRNA:Solyc00g500089.1.1;featurecounts_id=Solyc00g500089.1
chr00	maker_ITAG	three_prime_UTR	1595148	1602801	.	+	.	ID=three_prime_UTR:Solyc00g500089.1.1.0;Parent=mRNA:Solyc00g500089.1.1;featurecounts_id=Solyc00g500089.1
chr00	maker_ITAG	exon	1605392	1610196	.	+	.	ID=exon:Solyc00g500089.1.1.2;Parent=mRNA:Solyc00g500089.1.1;featurecounts_id=Solyc00g500089.1
chr00	maker_ITAG	three_prime_UTR	1605392	1610196	.	+	.	ID=three_prime_UTR:Solyc00g500089.1.1.1;Parent=mRNA:Solyc00g500089.1.1;featurecounts_id=Solyc00g500089.1
chr00	maker_ITAG	exon	1616364	1617158	.	+	.	ID=exon:Solyc00g500089.1.1.3;Parent=mRNA:Solyc00g500089.1.1;featurecounts_id=Solyc00g500089.1
chr00	maker_ITAG	three_prime_UTR	1616364	1617158	.	+	.	ID=three_prime_UTR:Solyc00g500089.1.1.2;Parent=mRNA:Solyc00g500089.1.1;featurecounts_id=Solyc00g500089.1
chr00	maker_ITAG	exon	1634691	1636806	.	+	.	ID=exon:Solyc00g500089.1.1.4;Parent=mRNA:Solyc00g500089.1.1;featurecounts_id=Solyc00g500089.1
chr00	maker_ITAG	three_prime_UTR	1634691	1636806	.	+	.	ID=three_prime_UTR:Solyc00g500089.1.1.3;Parent=mRNA:Solyc00g500089.1.1;featurecounts_id=Solyc00g500089.1
chr00	maker_ITAG	exon	1638554	1641496	.	+	.	ID=exon:Solyc00g500089.1.1.5;Parent=mRNA:Solyc00g500089.1.1;featurecounts_id=Solyc00g500089.1
chr00	maker_ITAG	three_prime_UTR	1638554	1641496	.	+	.	ID=three_prime_UTR:Solyc00g500089.1.1.4;Parent=mRNA:Solyc00g500089.1.1;featurecounts_id=Solyc00g500089.1
###
chr00	maker_ITAG	gene	1658262	1678276	.	+	.	ID=Solyc00g500090.1;Alias=Solyc00g500090;Name=Solyc00g500090.1;length=20014;featurecounts_id=Solyc00g500090.1
chr00	maker_ITAG	mRNA	1658262	1678276	.	+	.	ID=mRNA:Solyc00g500090.1.1;Parent=Solyc00g500090.1;Name=Solyc00g500090.1.1;Note=MP domain-containing protein (AHRD V3.3 *** A0A1Q3CUC2_CEPFO);_AED=0.49;_QI=0|0|0|1|0|0|5|0|278;_eAED=0.69;featurecounts_id=Solyc00g500090.1
chr00	maker_ITAG	exon	1658262	1658339	.	+	.	ID=exon:Solyc00g500090.1.1.1;Parent=mRNA:Solyc00g500090.1.1;featurecounts_id=Solyc00g500090.1
chr00	maker_ITAG	CDS	1658262	1658339	.	+	0	ID=CDS:Solyc00g500090.1.1.1;Parent=mRNA:Solyc00g500090.1.1;featurecounts_id=Solyc00g500090.1
chr00	maker_ITAG	exon	1658553	1658663	.	+	.	ID=exon:Solyc00g500090.1.1.2;Parent=mRNA:Solyc00g500090.1.1;featurecounts_id=Solyc00g500090.1
chr00	maker_ITAG	CDS	1658553	1658663	.	+	0	ID=CDS:Solyc00g500090.1.1.2;Parent=mRNA:Solyc00g500090.1.1;featurecounts_id=Solyc00g500090.1
chr00	maker_ITAG	exon	1658856	1659171	.	+	.	ID=exon:Solyc00g500090.1.1.3;Parent=mRNA:Solyc00g500090.1.1;featurecounts_id=Solyc00g500090.1
chr00	maker_ITAG	CDS	1658856	1659171	.	+	0	ID=CDS:Solyc00g500090.1.1.3;Parent=mRNA:Solyc00g500090.1.1;featurecounts_id=Solyc00g500090.1
chr00	maker_ITAG	exon	1677936	1678036	.	+	.	ID=exon:Solyc00g500090.1.1.4;Parent=mRNA:Solyc00g500090.1.1;featurecounts_id=Solyc00g500090.1
chr00	maker_ITAG	CDS	1677936	1678036	.	+	2	ID=CDS:Solyc00g500090.1.1.4;Parent=mRNA:Solyc00g500090.1.1;featurecounts_id=Solyc00g500090.1
chr00	maker_ITAG	exon	1678049	1678276	.	+	.	ID=exon:Solyc00g500090.1.1.5;Parent=mRNA:Solyc00g500090.1.1;featurecounts_id=Solyc00g500090.1
chr00	maker_ITAG	CDS	1678049	1678276	.	+	0	ID=CDS:Solyc00g500090.1.1.5;Parent=mRNA:Solyc00g500090.1.1;featurecounts_id=Solyc00g500090.1
###
chr00	maker_ITAG	gene	1678258	1680349	.	-	.	ID=Solyc00g160160.1;Name=Solyc00g160160.1;featurecounts_id=Solyc00g160160.1
chr00	maker_ITAG	mRNA	1678258	1680349	.	-	.	ID=mRNA:Solyc00g160160.1.1;Parent=Solyc00g160160.1;Name=Solyc00g160160.1.1;_aed=0.69;_eaed=0.69;_qi=0|0|0|0.66|1|1|3|0|284;Note=MP domain-containing protein (AHRD V3.11 *-* tr|A0A1Q3AY57|A0A1Q3AY57_CEPFO);featurecounts_id=Solyc00g160160.1
chr00	maker_ITAG	exon	1678258	1678384	.	-	.	ID=exon:Solyc00g160160.1.1.1;Parent=mRNA:Solyc00g160160.1.1;featurecounts_id=Solyc00g160160.1
chr00	maker_ITAG	CDS	1678258	1678384	.	-	1	ID=CDS:Solyc00g160160.1.1.1;Parent=mRNA:Solyc00g160160.1.1;featurecounts_id=Solyc00g160160.1
chr00	maker_ITAG	exon	1679526	1680195	.	-	.	ID=exon:Solyc00g160160.1.1.2;Parent=mRNA:Solyc00g160160.1.1;featurecounts_id=Solyc00g160160.1
chr00	maker_ITAG	CDS	1679526	1680195	.	-	2	ID=CDS:Solyc00g160160.1.1.2;Parent=mRNA:Solyc00g160160.1.1;featurecounts_id=Solyc00g160160.1
chr00	maker_ITAG	exon	1680292	1680349	.	-	.	ID=exon:Solyc00g160160.1.1.3;Parent=mRNA:Solyc00g160160.1.1;featurecounts_id=Solyc00g160160.1
chr00	maker_ITAG	CDS	1680292	1680349	.	-	0	ID=CDS:Solyc00g160160.1.1.3;Parent=mRNA:Solyc00g160160.1.1;featurecounts_id=Solyc00g160160.1
###
chr00	maker_ITAG	gene	1746770	1747222	.	+	.	ID=Solyc00g160630.1;Name=Solyc00g160630.1;featurecounts_id=Solyc00g160630.1
chr00	maker_ITAG	mRNA	1746770	1747222	.	+	.	ID=mRNA:Solyc00g160630.1.1;Parent=Solyc00g160630.1;Name=Solyc00g160630.1.1;_aed=0.14;_eaed=0.14;_qi=0|0|0|1|1|1|2|0|126;_merge_warning=1;Note=MP domain-containing protein (AHRD V3.11 *-* tr|A0A1Q3DHL6|A0A1Q3DHL6_CEPFO);Dbxref=InterPro:IPR028919,Pfam:PF01107;featurecounts_id=Solyc00g160630.1
chr00	maker_ITAG	exon	1746770	1746827	.	+	.	ID=exon:Solyc00g160630.1.1.1;Parent=mRNA:Solyc00g160630.1.1;featurecounts_id=Solyc00g160630.1
chr00	maker_ITAG	CDS	1746770	1746827	.	+	0	ID=CDS:Solyc00g160630.1.1.1;Parent=mRNA:Solyc00g160630.1.1;featurecounts_id=Solyc00g160630.1
chr00	maker_ITAG	exon	1746900	1747222	.	+	.	ID=exon:Solyc00g160630.1.1.2;Parent=mRNA:Solyc00g160630.1.1;featurecounts_id=Solyc00g160630.1
chr00	maker_ITAG	CDS	1746900	1747222	.	+	2	ID=CDS:Solyc00g160630.1.1.2;Parent=mRNA:Solyc00g160630.1.1;featurecounts_id=Solyc00g160630.1
###
chr00	maker_ITAG	gene	1783250	1786029	16	-	.	ID=Solyc00g500091.1;Alias=Solyc00g500091;Name=Solyc00g500091.1;length=2779;featurecounts_id=Solyc00g500091.1
chr00	maker_ITAG	mRNA	1783250	1786029	16	-	.	ID=mRNA:Solyc00g500091.1.1;Parent=Solyc00g500091.1;Name=Solyc00g500091.1.1;Note=E3 ubiquitin-protein ligase (AHRD V3.3 *** A0A2G3CLG0_CAPCH);Dbxref=InterPro:IPR018121,Pfam:PF03145;Ontology_term=GO:0005634,GO:0006511,GO:0007275;_AED=0.00;_QI=2|1|1|1|0|0|2|0|242;_eAED=0.00;featurecounts_id=Solyc00g500091.1
chr00	maker_ITAG	CDS	1783250	1783753	.	-	0	ID=CDS:Solyc00g500091.1.1.1;Parent=mRNA:Solyc00g500091.1.1;featurecounts_id=Solyc00g500091.1
chr00	maker_ITAG	exon	1783250	1783753	.	-	.	ID=exon:Solyc00g500091.1.1.1;Parent=mRNA:Solyc00g500091.1.1;featurecounts_id=Solyc00g500091.1
chr00	maker_ITAG	CDS	1785806	1786027	.	-	0	ID=CDS:Solyc00g500091.1.1.2;Parent=mRNA:Solyc00g500091.1.1;featurecounts_id=Solyc00g500091.1
chr00	maker_ITAG	exon	1785806	1786029	.	-	.	ID=exon:Solyc00g500091.1.1.2;Parent=mRNA:Solyc00g500091.1.1;featurecounts_id=Solyc00g500091.1
chr00	maker_ITAG	five_prime_UTR	1786028	1786029	.	-	.	ID=five_prime_UTR:Solyc00g500091.1.1.0;Parent=mRNA:Solyc00g500091.1.1;featurecounts_id=Solyc00g500091.1
###
chr00	maker_ITAG	gene	1813654	1814097	.	-	.	ID=Solyc00g160310.1;Name=Solyc00g160310.1;featurecounts_id=Solyc00g160310.1
chr00	maker_ITAG	mRNA	1813654	1814097	.	-	.	ID=mRNA:Solyc00g160310.1.1;Parent=Solyc00g160310.1;Name=Solyc00g160310.1.1;_aed=0.33;_eaed=0.33;_qi=0|0|0|1|0|0|2|0|143;Note=E3 ubiquitin-protein ligase (AHRD V3.11 *-* tr|A0A2G2WYW6|A0A2G2WYW6_CAPBA);featurecounts_id=Solyc00g160310.1
chr00	maker_ITAG	exon	1813654	1813834	.	-	.	ID=exon:Solyc00g160310.1.1.1;Parent=mRNA:Solyc00g160310.1.1;featurecounts_id=Solyc00g160310.1
chr00	maker_ITAG	CDS	1813654	1813834	.	-	1	ID=CDS:Solyc00g160310.1.1.1;Parent=mRNA:Solyc00g160310.1.1;featurecounts_id=Solyc00g160310.1
chr00	maker_ITAG	exon	1813847	1814097	.	-	.	ID=exon:Solyc00g160310.1.1.2;Parent=mRNA:Solyc00g160310.1.1;featurecounts_id=Solyc00g160310.1
chr00	maker_ITAG	CDS	1813847	1814097	.	-	0	ID=CDS:Solyc00g160310.1.1.2;Parent=mRNA:Solyc00g160310.1.1;featurecounts_id=Solyc00g160310.1
###
chr00	maker_ITAG	gene	1814104	1816789	.	-	.	ID=Solyc00g160300.1;Name=Solyc00g160300.1;featurecounts_id=Solyc00g160300.1
chr00	maker_ITAG	mRNA	1814104	1816789	.	-	.	ID=mRNA:Solyc00g160300.1.1;Parent=Solyc00g160300.1;Name=Solyc00g160300.1.1;_aed=0.25;_eaed=0.25;_qi=0|0|0|1|0|0.5|4|0|209;Note=E3 ubiquitin-protein ligase (AHRD V3.11 *-* tr|A0A2G3CLG0|A0A2G3CLG0_CAPCH);featurecounts_id=Solyc00g160300.1
chr00	maker_ITAG	exon	1814104	1814307	.	-	.	ID=exon:Solyc00g160300.1.1.1;Parent=mRNA:Solyc00g160300.1.1;featurecounts_id=Solyc00g160300.1
chr00	maker_ITAG	CDS	1814104	1814307	.	-	0	ID=CDS:Solyc00g160300.1.1.1;Parent=mRNA:Solyc00g160300.1.1;featurecounts_id=Solyc00g160300.1
chr00	maker_ITAG	exon	1815881	1815937	.	-	.	ID=exon:Solyc00g160300.1.1.2;Parent=mRNA:Solyc00g160300.1.1;featurecounts_id=Solyc00g160300.1
chr00	maker_ITAG	CDS	1815881	1815937	.	-	0	ID=CDS:Solyc00g160300.1.1.2;Parent=mRNA:Solyc00g160300.1.1;featurecounts_id=Solyc00g160300.1
chr00	maker_ITAG	exon	1816316	1816519	.	-	.	ID=exon:Solyc00g160300.1.1.3;Parent=mRNA:Solyc00g160300.1.1;featurecounts_id=Solyc00g160300.1
chr00	maker_ITAG	CDS	1816316	1816519	.	-	0	ID=CDS:Solyc00g160300.1.1.3;Parent=mRNA:Solyc00g160300.1.1;featurecounts_id=Solyc00g160300.1
chr00	maker_ITAG	exon	1816625	1816789	.	-	.	ID=exon:Solyc00g160300.1.1.4;Parent=mRNA:Solyc00g160300.1.1;featurecounts_id=Solyc00g160300.1
chr00	maker_ITAG	CDS	1816625	1816789	.	-	0	ID=CDS:Solyc00g160300.1.1.4;Parent=mRNA:Solyc00g160300.1.1;featurecounts_id=Solyc00g160300.1
###
chr00	maker_ITAG	gene	1818916	1819098	.	+	.	ID=Solyc00g011670.1;Alias=Solyc00g011670;Name=Solyc00g011670.1;length=182;featurecounts_id=Solyc00g011670.1
chr00	maker_ITAG	mRNA	1818916	1819098	.	+	.	ID=mRNA:Solyc00g011670.1.1;Parent=Solyc00g011670.1;Name=Solyc00g011670.1.1;Note=Unknown protein;_AED=0.49;_QI=0|-1|0|1|-1|0|1|0|60;_eAED=1.00;featurecounts_id=Solyc00g011670.1
chr00	maker_ITAG	exon	1818916	1819098	.	+	.	ID=exon:Solyc00g011670.1.1.1;Parent=mRNA:Solyc00g011670.1.1;featurecounts_id=Solyc00g011670.1
chr00	maker_ITAG	CDS	1818916	1819098	.	+	0	ID=CDS:Solyc00g011670.1.1.1;Parent=mRNA:Solyc00g011670.1.1;featurecounts_id=Solyc00g011670.1
###
chr00	maker_ITAG	gene	1823254	1824543	.	-	.	ID=Solyc00g011660.1;Alias=Solyc00g011660;Name=Solyc00g011660.1;length=1289;featurecounts_id=Solyc00g011660.1
chr00	maker_ITAG	mRNA	1823254	1824543	.	-	.	ID=mRNA:Solyc00g011660.1.1;Parent=Solyc00g011660.1;Name=Solyc00g011660.1.1;Note=B3 domain-containing protein (AHRD V3.3 *** A0A1Q3DFU3_CEPFO);_AED=0.43;_QI=0|0.66|0.25|1|0|0|4|0|310;_eAED=0.43;featurecounts_id=Solyc00g011660.1
chr00	maker_ITAG	exon	1823254	1823511	.	-	.	ID=exon:Solyc00g011660.1.1.1;Parent=mRNA:Solyc00g011660.1.1;featurecounts_id=Solyc00g011660.1
chr00	maker_ITAG	CDS	1823254	1823511	.	-	0	ID=CDS:Solyc00g011660.1.1.1;Parent=mRNA:Solyc00g011660.1.1;featurecounts_id=Solyc00g011660.1
chr00	maker_ITAG	exon	1823621	1823760	.	-	.	ID=exon:Solyc00g011660.1.1.2;Parent=mRNA:Solyc00g011660.1.1;featurecounts_id=Solyc00g011660.1
chr00	maker_ITAG	CDS	1823621	1823760	.	-	2	ID=CDS:Solyc00g011660.1.1.2;Parent=mRNA:Solyc00g011660.1.1;featurecounts_id=Solyc00g011660.1
chr00	maker_ITAG	exon	1823858	1824293	.	-	.	ID=exon:Solyc00g011660.1.1.3;Parent=mRNA:Solyc00g011660.1.1;featurecounts_id=Solyc00g011660.1
chr00	maker_ITAG	CDS	1823858	1824293	.	-	0	ID=CDS:Solyc00g011660.1.1.3;Parent=mRNA:Solyc00g011660.1.1;featurecounts_id=Solyc00g011660.1
chr00	maker_ITAG	exon	1824445	1824543	.	-	.	ID=exon:Solyc00g011660.1.1.4;Parent=mRNA:Solyc00g011660.1.1;featurecounts_id=Solyc00g011660.1
chr00	maker_ITAG	CDS	1824445	1824543	.	-	0	ID=CDS:Solyc00g011660.1.1.4;Parent=mRNA:Solyc00g011660.1.1;featurecounts_id=Solyc00g011660.1
###
chr00	maker_ITAG	gene	1864957	1866371	19	-	.	ID=Solyc00g500092.1;Alias=Solyc00g500092;Name=Solyc00g500092.1;length=1414;featurecounts_id=Solyc00g500092.1
chr00	maker_ITAG	mRNA	1864957	1866371	19	-	.	ID=mRNA:Solyc00g500092.1.1;Parent=Solyc00g500092.1;Name=Solyc00g500092.1.1;Note=B3 domain-containing protein (AHRD V3.3 *** A0A2K3PAY3_TRIPR);_AED=0.41;_QI=1|1|1|1|0|0|4|244|283;_eAED=0.41;featurecounts_id=Solyc00g500092.1
chr00	maker_ITAG	three_prime_UTR	1864957	1865200	.	-	.	ID=three_prime_UTR:Solyc00g500092.1.1.0;Parent=mRNA:Solyc00g500092.1.1;featurecounts_id=Solyc00g500092.1
chr00	maker_ITAG	exon	1864957	1865458	.	-	.	ID=exon:Solyc00g500092.1.1.1;Parent=mRNA:Solyc00g500092.1.1;featurecounts_id=Solyc00g500092.1
chr00	maker_ITAG	CDS	1865201	1865458	.	-	0	ID=CDS:Solyc00g500092.1.1.1;Parent=mRNA:Solyc00g500092.1.1;featurecounts_id=Solyc00g500092.1
chr00	maker_ITAG	CDS	1865568	1865707	.	-	2	ID=CDS:Solyc00g500092.1.1.2;Parent=mRNA:Solyc00g500092.1.1;featurecounts_id=Solyc00g500092.1
chr00	maker_ITAG	exon	1865568	1865707	.	-	.	ID=exon:Solyc00g500092.1.1.2;Parent=mRNA:Solyc00g500092.1.1;featurecounts_id=Solyc00g500092.1
chr00	maker_ITAG	CDS	1865805	1866138	.	-	0	ID=CDS:Solyc00g500092.1.1.3;Parent=mRNA:Solyc00g500092.1.1;featurecounts_id=Solyc00g500092.1
chr00	maker_ITAG	exon	1865805	1866138	.	-	.	ID=exon:Solyc00g500092.1.1.3;Parent=mRNA:Solyc00g500092.1.1;featurecounts_id=Solyc00g500092.1
chr00	maker_ITAG	CDS	1866251	1866370	.	-	0	ID=CDS:Solyc00g500092.1.1.4;Parent=mRNA:Solyc00g500092.1.1;featurecounts_id=Solyc00g500092.1
chr00	maker_ITAG	exon	1866251	1866371	.	-	.	ID=exon:Solyc00g500092.1.1.4;Parent=mRNA:Solyc00g500092.1.1;featurecounts_id=Solyc00g500092.1
chr00	maker_ITAG	five_prime_UTR	1866371	1866371	.	-	.	ID=five_prime_UTR:Solyc00g500092.1.1.0;Parent=mRNA:Solyc00g500092.1.1;featurecounts_id=Solyc00g500092.1
###
chr00	maker_ITAG	gene	1874674	1876539	.	-	.	ID=Solyc00g500093.1;Alias=Solyc00g500093;Name=Solyc00g500093.1;length=1865;featurecounts_id=Solyc00g500093.1
chr00	maker_ITAG	mRNA	1874674	1876539	.	-	.	ID=mRNA:Solyc00g500093.1.1;Parent=Solyc00g500093.1;Name=Solyc00g500093.1.1;Note=B3 domain-containing protein (AHRD V3.3 *-* A0A1Q3DFU3_CEPFO);_AED=0.82;_QI=0|0|0|0.5|0|0|6|0|200;_eAED=0.92;featurecounts_id=Solyc00g500093.1
chr00	maker_ITAG	exon	1874674	1874727	.	-	.	ID=exon:Solyc00g500093.1.1.1;Parent=mRNA:Solyc00g500093.1.1;featurecounts_id=Solyc00g500093.1
chr00	maker_ITAG	CDS	1874674	1874727	.	-	0	ID=CDS:Solyc00g500093.1.1.1;Parent=mRNA:Solyc00g500093.1.1;featurecounts_id=Solyc00g500093.1
chr00	maker_ITAG	exon	1875341	1875396	.	-	.	ID=exon:Solyc00g500093.1.1.2;Parent=mRNA:Solyc00g500093.1.1;featurecounts_id=Solyc00g500093.1
chr00	maker_ITAG	CDS	1875341	1875396	.	-	2	ID=CDS:Solyc00g500093.1.1.2;Parent=mRNA:Solyc00g500093.1.1;featurecounts_id=Solyc00g500093.1
chr00	maker_ITAG	exon	1875562	1875648	.	-	.	ID=exon:Solyc00g500093.1.1.3;Parent=mRNA:Solyc00g500093.1.1;featurecounts_id=Solyc00g500093.1
chr00	maker_ITAG	CDS	1875562	1875648	.	-	2	ID=CDS:Solyc00g500093.1.1.3;Parent=mRNA:Solyc00g500093.1.1;featurecounts_id=Solyc00g500093.1
chr00	maker_ITAG	exon	1875746	1875806	.	-	.	ID=exon:Solyc00g500093.1.1.4;Parent=mRNA:Solyc00g500093.1.1;featurecounts_id=Solyc00g500093.1
chr00	maker_ITAG	CDS	1875746	1875806	.	-	0	ID=CDS:Solyc00g500093.1.1.4;Parent=mRNA:Solyc00g500093.1.1;featurecounts_id=Solyc00g500093.1
chr00	maker_ITAG	exon	1875921	1876220	.	-	.	ID=exon:Solyc00g500093.1.1.5;Parent=mRNA:Solyc00g500093.1.1;featurecounts_id=Solyc00g500093.1
chr00	maker_ITAG	CDS	1875921	1876220	.	-	0	ID=CDS:Solyc00g500093.1.1.5;Parent=mRNA:Solyc00g500093.1.1;featurecounts_id=Solyc00g500093.1
chr00	maker_ITAG	exon	1876495	1876539	.	-	.	ID=exon:Solyc00g500093.1.1.6;Parent=mRNA:Solyc00g500093.1.1;featurecounts_id=Solyc00g500093.1
chr00	maker_ITAG	CDS	1876495	1876539	.	-	0	ID=CDS:Solyc00g500093.1.1.6;Parent=mRNA:Solyc00g500093.1.1;featurecounts_id=Solyc00g500093.1
###
chr00	maker_ITAG	gene	1884278	1884648	.	-	.	ID=Solyc00g160640.1;Name=Solyc00g160640.1;featurecounts_id=Solyc00g160640.1
chr00	maker_ITAG	mRNA	1884278	1884648	.	-	.	ID=mRNA:Solyc00g160640.1.1;Parent=Solyc00g160640.1;Name=Solyc00g160640.1.1;_aed=0.47;_eaed=0.47;_qi=0|0|0|0.5|1|1|2|0|111;_merge_warning=1;Note=60S ribosomal protein L6 (AHRD V3.11 *-* tr|A0A2G2WV77|A0A2G2WV77_CAPBA);featurecounts_id=Solyc00g160640.1
chr00	maker_ITAG	exon	1884278	1884593	.	-	.	ID=exon:Solyc00g160640.1.1.1;Parent=mRNA:Solyc00g160640.1.1;featurecounts_id=Solyc00g160640.1
chr00	maker_ITAG	CDS	1884278	1884593	.	-	1	ID=CDS:Solyc00g160640.1.1.1;Parent=mRNA:Solyc00g160640.1.1;featurecounts_id=Solyc00g160640.1
chr00	maker_ITAG	exon	1884629	1884648	.	-	.	ID=exon:Solyc00g160640.1.1.2;Parent=mRNA:Solyc00g160640.1.1;featurecounts_id=Solyc00g160640.1
chr00	maker_ITAG	CDS	1884629	1884648	.	-	0	ID=CDS:Solyc00g160640.1.1.2;Parent=mRNA:Solyc00g160640.1.1;featurecounts_id=Solyc00g160640.1
###
chr00	maker_ITAG	gene	1893216	1896409	.	-	.	ID=Solyc00g500094.1;Alias=Solyc00g500094;Name=Solyc00g500094.1;length=3193;featurecounts_id=Solyc00g500094.1
chr00	maker_ITAG	mRNA	1893216	1896409	.	-	.	ID=mRNA:Solyc00g500094.1.1;Parent=Solyc00g500094.1;Name=Solyc00g500094.1.1;Note=Retrovirus-related Pol polyprotein from transposon TNT 1-94 (AHRD V3.3 *-* A0A2K3MQM8_TRIPR);_AED=0.41;_QI=0|0|0|0.2|0|0|5|0|452;_eAED=0.41;featurecounts_id=Solyc00g500094.1
chr00	maker_ITAG	exon	1893216	1893239	.	-	.	ID=exon:Solyc00g500094.1.1.1;Parent=mRNA:Solyc00g500094.1.1;featurecounts_id=Solyc00g500094.1
chr00	maker_ITAG	CDS	1893216	1893239	.	-	0	ID=CDS:Solyc00g500094.1.1.1;Parent=mRNA:Solyc00g500094.1.1;featurecounts_id=Solyc00g500094.1
chr00	maker_ITAG	exon	1893621	1894165	.	-	.	ID=exon:Solyc00g500094.1.1.2;Parent=mRNA:Solyc00g500094.1.1;featurecounts_id=Solyc00g500094.1
chr00	maker_ITAG	CDS	1893621	1894165	.	-	2	ID=CDS:Solyc00g500094.1.1.2;Parent=mRNA:Solyc00g500094.1.1;featurecounts_id=Solyc00g500094.1
chr00	maker_ITAG	exon	1894248	1894461	.	-	.	ID=exon:Solyc00g500094.1.1.3;Parent=mRNA:Solyc00g500094.1.1;featurecounts_id=Solyc00g500094.1
chr00	maker_ITAG	CDS	1894248	1894461	.	-	0	ID=CDS:Solyc00g500094.1.1.3;Parent=mRNA:Solyc00g500094.1.1;featurecounts_id=Solyc00g500094.1
chr00	maker_ITAG	exon	1894618	1895139	.	-	.	ID=exon:Solyc00g500094.1.1.4;Parent=mRNA:Solyc00g500094.1.1;featurecounts_id=Solyc00g500094.1
chr00	maker_ITAG	CDS	1894618	1895139	.	-	0	ID=CDS:Solyc00g500094.1.1.4;Parent=mRNA:Solyc00g500094.1.1;featurecounts_id=Solyc00g500094.1
chr00	maker_ITAG	exon	1896356	1896409	.	-	.	ID=exon:Solyc00g500094.1.1.5;Parent=mRNA:Solyc00g500094.1.1;featurecounts_id=Solyc00g500094.1
chr00	maker_ITAG	CDS	1896356	1896409	.	-	0	ID=CDS:Solyc00g500094.1.1.5;Parent=mRNA:Solyc00g500094.1.1;featurecounts_id=Solyc00g500094.1
###
chr00	maker_ITAG	gene	1898065	1899888	18	-	.	ID=Solyc00g500095.1;Alias=Solyc00g500095;Name=Solyc00g500095.1;length=1823;featurecounts_id=Solyc00g500095.1
chr00	maker_ITAG	mRNA	1898065	1899888	18	-	.	ID=mRNA:Solyc00g500095.1.1;Parent=Solyc00g500095.1;Name=Solyc00g500095.1.1;Note=Phenylalanine ammonia-lyase (AHRD V3.3 *** A0A2G2VZP0_CAPBA);Dbxref=InterPro:IPR001106,Pfam:PF00221;_AED=0.04;_QI=115|1|1|1|0|0|2|315|361;_eAED=0.04;featurecounts_id=Solyc00g500095.1
chr00	maker_ITAG	three_prime_UTR	1898065	1898379	.	-	.	ID=three_prime_UTR:Solyc00g500095.1.1.0;Parent=mRNA:Solyc00g500095.1.1;featurecounts_id=Solyc00g500095.1
chr00	maker_ITAG	exon	1898065	1899052	.	-	.	ID=exon:Solyc00g500095.1.1.1;Parent=mRNA:Solyc00g500095.1.1;featurecounts_id=Solyc00g500095.1
chr00	maker_ITAG	CDS	1898380	1899052	.	-	1	ID=CDS:Solyc00g500095.1.1.1;Parent=mRNA:Solyc00g500095.1.1;featurecounts_id=Solyc00g500095.1
chr00	maker_ITAG	CDS	1899361	1899773	.	-	0	ID=CDS:Solyc00g500095.1.1.2;Parent=mRNA:Solyc00g500095.1.1;featurecounts_id=Solyc00g500095.1
chr00	maker_ITAG	exon	1899361	1899888	.	-	.	ID=exon:Solyc00g500095.1.1.2;Parent=mRNA:Solyc00g500095.1.1;featurecounts_id=Solyc00g500095.1
chr00	maker_ITAG	five_prime_UTR	1899774	1899888	.	-	.	ID=five_prime_UTR:Solyc00g500095.1.1.0;Parent=mRNA:Solyc00g500095.1.1;featurecounts_id=Solyc00g500095.1
###
chr00	maker_ITAG	gene	1902559	1905702	18	-	.	ID=Solyc00g500096.1;Alias=Solyc00g500096;Name=Solyc00g500096.1;length=3143;featurecounts_id=Solyc00g500096.1
chr00	maker_ITAG	mRNA	1902559	1905702	18	-	.	ID=mRNA:Solyc00g500096.1.1;Parent=Solyc00g500096.1;Name=Solyc00g500096.1.1;Note=E3 ubiquitin-protein ligase (AHRD V3.3 *** A0A2G2WYW6_CAPBA);Dbxref=InterPro:IPR018121,Pfam:PF03145;Ontology_term=GO:0005634,GO:0006511,GO:0007275;_AED=0.01;_QI=1|1|1|1|0|0|2|212|291;_eAED=0.01;featurecounts_id=Solyc00g500096.1
chr00	maker_ITAG	three_prime_UTR	1902559	1902770	.	-	.	ID=three_prime_UTR:Solyc00g500096.1.1.0;Parent=mRNA:Solyc00g500096.1.1;featurecounts_id=Solyc00g500096.1
chr00	maker_ITAG	exon	1902559	1903424	.	-	.	ID=exon:Solyc00g500096.1.1.1;Parent=mRNA:Solyc00g500096.1.1;featurecounts_id=Solyc00g500096.1
chr00	maker_ITAG	CDS	1902771	1903424	.	-	0	ID=CDS:Solyc00g500096.1.1.1;Parent=mRNA:Solyc00g500096.1.1;featurecounts_id=Solyc00g500096.1
chr00	maker_ITAG	CDS	1905480	1905701	.	-	0	ID=CDS:Solyc00g500096.1.1.2;Parent=mRNA:Solyc00g500096.1.1;featurecounts_id=Solyc00g500096.1
chr00	maker_ITAG	exon	1905480	1905702	.	-	.	ID=exon:Solyc00g500096.1.1.2;Parent=mRNA:Solyc00g500096.1.1;featurecounts_id=Solyc00g500096.1
chr00	maker_ITAG	five_prime_UTR	1905702	1905702	.	-	.	ID=five_prime_UTR:Solyc00g500096.1.1.0;Parent=mRNA:Solyc00g500096.1.1;featurecounts_id=Solyc00g500096.1
###
chr00	maker_ITAG	gene	1943916	1946994	.	-	.	ID=Solyc00g011560.1;Alias=Solyc00g011560;Name=Solyc00g011560.1;length=3078;featurecounts_id=Solyc00g011560.1
chr00	maker_ITAG	mRNA	1943916	1946994	.	-	.	ID=mRNA:Solyc00g011560.1.1;Parent=Solyc00g011560.1;Name=Solyc00g011560.1.1;Note=E3 ubiquitin-protein ligase (AHRD V3.3 *-* A0A2G3CLG0_CAPCH);_AED=0.03;_QI=3|1|1|1|0|0|2|448|206;_eAED=0.03;featurecounts_id=Solyc00g011560.1
chr00	maker_ITAG	three_prime_UTR	1943916	1944363	.	-	.	ID=three_prime_UTR:Solyc00g011560.1.1.0;Parent=mRNA:Solyc00g011560.1.1;featurecounts_id=Solyc00g011560.1
chr00	maker_ITAG	exon	1943916	1944567	.	-	.	ID=exon:Solyc00g011560.1.1.1;Parent=mRNA:Solyc00g011560.1.1;featurecounts_id=Solyc00g011560.1
chr00	maker_ITAG	CDS	1944364	1944567	.	-	0	ID=CDS:Solyc00g011560.1.1.1;Parent=mRNA:Solyc00g011560.1.1;featurecounts_id=Solyc00g011560.1
chr00	maker_ITAG	CDS	1946575	1946991	.	-	0	ID=CDS:Solyc00g011560.1.1.2;Parent=mRNA:Solyc00g011560.1.1;featurecounts_id=Solyc00g011560.1
chr00	maker_ITAG	exon	1946575	1946994	.	-	.	ID=exon:Solyc00g011560.1.1.2;Parent=mRNA:Solyc00g011560.1.1;featurecounts_id=Solyc00g011560.1
chr00	maker_ITAG	five_prime_UTR	1946992	1946994	.	-	.	ID=five_prime_UTR:Solyc00g011560.1.1.0;Parent=mRNA:Solyc00g011560.1.1;featurecounts_id=Solyc00g011560.1
###
chr00	maker_ITAG	gene	1951775	1952656	.	-	.	ID=Solyc00g500097.1;Alias=Solyc00g500097;Name=Solyc00g500097.1;length=881;featurecounts_id=Solyc00g500097.1
chr00	maker_ITAG	mRNA	1951775	1952656	.	-	.	ID=mRNA:Solyc00g500097.1.1;Parent=Solyc00g500097.1;Name=Solyc00g500097.1.1;Note=B3 domain-containing protein At1g49475-like (AHRD V3.3 *-* XP_025886111.1);_AED=0.15;_QI=0|0.33|0.25|0.75|0|0|4|167|147;_eAED=0.15;featurecounts_id=Solyc00g500097.1
chr00	maker_ITAG	three_prime_UTR	1951775	1951941	.	-	.	ID=three_prime_UTR:Solyc00g500097.1.1.0;Parent=mRNA:Solyc00g500097.1.1;featurecounts_id=Solyc00g500097.1
chr00	maker_ITAG	exon	1951775	1952022	.	-	.	ID=exon:Solyc00g500097.1.1.1;Parent=mRNA:Solyc00g500097.1.1;featurecounts_id=Solyc00g500097.1
chr00	maker_ITAG	CDS	1951942	1952022	.	-	0	ID=CDS:Solyc00g500097.1.1.1;Parent=mRNA:Solyc00g500097.1.1;featurecounts_id=Solyc00g500097.1
chr00	maker_ITAG	exon	1952133	1952281	.	-	.	ID=exon:Solyc00g500097.1.1.2;Parent=mRNA:Solyc00g500097.1.1;featurecounts_id=Solyc00g500097.1
chr00	maker_ITAG	CDS	1952133	1952281	.	-	2	ID=CDS:Solyc00g500097.1.1.2;Parent=mRNA:Solyc00g500097.1.1;featurecounts_id=Solyc00g500097.1
chr00	maker_ITAG	exon	1952370	1952463	.	-	.	ID=exon:Solyc00g500097.1.1.3;Parent=mRNA:Solyc00g500097.1.1;featurecounts_id=Solyc00g500097.1
chr00	maker_ITAG	CDS	1952370	1952463	.	-	0	ID=CDS:Solyc00g500097.1.1.3;Parent=mRNA:Solyc00g500097.1.1;featurecounts_id=Solyc00g500097.1
chr00	maker_ITAG	exon	1952537	1952656	.	-	.	ID=exon:Solyc00g500097.1.1.4;Parent=mRNA:Solyc00g500097.1.1;featurecounts_id=Solyc00g500097.1
chr00	maker_ITAG	CDS	1952537	1952656	.	-	0	ID=CDS:Solyc00g500097.1.1.4;Parent=mRNA:Solyc00g500097.1.1;featurecounts_id=Solyc00g500097.1
###
chr00	maker_ITAG	gene	1972423	1973505	.	-	.	ID=Solyc00g500098.1;Alias=Solyc00g500098;Name=Solyc00g500098.1;length=1082;featurecounts_id=Solyc00g500098.1
chr00	maker_ITAG	mRNA	1972423	1973505	.	-	.	ID=mRNA:Solyc00g500098.1.1;Parent=Solyc00g500098.1;Name=Solyc00g500098.1.1;Note=NADH-ubiquinone oxidoreductase chain 5 (AHRD V3.3 *** A0A0C5ARN6_HYONI);Dbxref=InterPro:IPR001750,Pfam:PF00361;_AED=0.19;_QI=0|-1|0|1|-1|0|1|0|360;_eAED=0.19;featurecounts_id=Solyc00g500098.1
chr00	maker_ITAG	exon	1972423	1973505	.	-	.	ID=exon:Solyc00g500098.1.1.1;Parent=mRNA:Solyc00g500098.1.1;featurecounts_id=Solyc00g500098.1
chr00	maker_ITAG	CDS	1972423	1973505	.	-	0	ID=CDS:Solyc00g500098.1.1.1;Parent=mRNA:Solyc00g500098.1.1;featurecounts_id=Solyc00g500098.1
###
chr00	maker_ITAG	gene	1974917	1975405	.	-	.	ID=Solyc00g500099.1;Alias=Solyc00g500099;Name=Solyc00g500099.1;length=488;featurecounts_id=Solyc00g500099.1
chr00	maker_ITAG	mRNA	1974917	1975405	.	-	.	ID=mRNA:Solyc00g500099.1.1;Parent=Solyc00g500099.1;Name=Solyc00g500099.1.1;Note=Cytochrome C oxidase subunit II-like%2C transmembrane domain-containing protein (AHRD V3.3 *** ATMG01280.1);_AED=0.37;_QI=0|-1|0|1|-1|0|1|0|162;_eAED=0.37;featurecounts_id=Solyc00g500099.1
chr00	maker_ITAG	exon	1974917	1975405	.	-	.	ID=exon:Solyc00g500099.1.1.1;Parent=mRNA:Solyc00g500099.1.1;featurecounts_id=Solyc00g500099.1
chr00	maker_ITAG	CDS	1974917	1975405	.	-	0	ID=CDS:Solyc00g500099.1.1.1;Parent=mRNA:Solyc00g500099.1.1;featurecounts_id=Solyc00g500099.1
###
chr00	maker_ITAG	gene	1997082	1998909	.	+	.	ID=Solyc00g500100.1;Alias=Solyc00g500100;Name=Solyc00g500100.1;length=1827;featurecounts_id=Solyc00g500100.1
chr00	maker_ITAG	mRNA	1997082	1998909	.	+	.	ID=mRNA:Solyc00g500100.1.1;Parent=Solyc00g500100.1;Name=Solyc00g500100.1.1;Note=Ribosomal protein S3 (AHRD V3.3 *** A0A290WKX3_SOLLC);_AED=0.16;_QI=0|0|0|1|0|0|2|0|599;_eAED=0.16;featurecounts_id=Solyc00g500100.1
chr00	maker_ITAG	exon	1997082	1998493	.	+	.	ID=exon:Solyc00g500100.1.1.1;Parent=mRNA:Solyc00g500100.1.1;featurecounts_id=Solyc00g500100.1
chr00	maker_ITAG	CDS	1997082	1998493	.	+	0	ID=CDS:Solyc00g500100.1.1.1;Parent=mRNA:Solyc00g500100.1.1;featurecounts_id=Solyc00g500100.1
chr00	maker_ITAG	exon	1998525	1998909	.	+	.	ID=exon:Solyc00g500100.1.1.2;Parent=mRNA:Solyc00g500100.1.1;featurecounts_id=Solyc00g500100.1
chr00	maker_ITAG	CDS	1998525	1998909	.	+	1	ID=CDS:Solyc00g500100.1.1.2;Parent=mRNA:Solyc00g500100.1.1;featurecounts_id=Solyc00g500100.1
###
chr00	maker_ITAG	gene	1999162	1999569	.	+	.	ID=Solyc00g500101.1;Alias=Solyc00g500101;Name=Solyc00g500101.1;length=407;featurecounts_id=Solyc00g500101.1
chr00	maker_ITAG	mRNA	1999162	1999569	.	+	.	ID=mRNA:Solyc00g500101.1.1;Parent=Solyc00g500101.1;Name=Solyc00g500101.1.1;Note=Cytochrome c oxidase subunit 2 (AHRD V3.3 *-* A0A0C5B2A3_HYONI);Dbxref=InterPro:IPR011759,Pfam:PF02790;Ontology_term=GO:0016021,GO:0022900;_AED=0.45;_QI=0|-1|0|1|-1|0|1|0|135;_eAED=0.45;featurecounts_id=Solyc00g500101.1
chr00	maker_ITAG	exon	1999162	1999569	.	+	.	ID=exon:Solyc00g500101.1.1.1;Parent=mRNA:Solyc00g500101.1.1;featurecounts_id=Solyc00g500101.1
chr00	maker_ITAG	CDS	1999162	1999569	.	+	0	ID=CDS:Solyc00g500101.1.1.1;Parent=mRNA:Solyc00g500101.1.1;featurecounts_id=Solyc00g500101.1
###
chr00	maker_ITAG	gene	2001243	2001914	.	+	.	ID=Solyc00g500102.1;Alias=Solyc00g500102;Name=Solyc00g500102.1;length=671;featurecounts_id=Solyc00g500102.1
chr00	maker_ITAG	mRNA	2001243	2001914	.	+	.	ID=mRNA:Solyc00g500102.1.1;Parent=Solyc00g500102.1;Name=Solyc00g500102.1.1;Note=Cytochrome c oxidase subunit 2 (AHRD V3.3 *-* A0A0C5B2A3_HYONI);Dbxref=InterPro:IPR011759,Pfam:PF02790;Ontology_term=GO:0016021,GO:0022900;_AED=0.93;_QI=0|-1|0|1|-1|0|1|0|223;_eAED=0.93;featurecounts_id=Solyc00g500102.1
chr00	maker_ITAG	exon	2001243	2001914	.	+	.	ID=exon:Solyc00g500102.1.1.1;Parent=mRNA:Solyc00g500102.1.1;featurecounts_id=Solyc00g500102.1
chr00	maker_ITAG	CDS	2001243	2001914	.	+	0	ID=CDS:Solyc00g500102.1.1.1;Parent=mRNA:Solyc00g500102.1.1;featurecounts_id=Solyc00g500102.1
###
chr00	maker_ITAG	gene	2004907	2005074	.	+	.	ID=Solyc00g153980.1;Alias=Solyc00g153980;Name=Solyc00g153980.1;length=167;featurecounts_id=Solyc00g153980.1
chr00	maker_ITAG	mRNA	2004907	2005074	.	+	.	ID=mRNA:Solyc00g153980.1.1;Parent=Solyc00g153980.1;Name=Solyc00g153980.1.1;Note=Unknown protein;_AED=1.00;_QI=0|-1|0|0|-1|0|1|0|55;_eAED=1.00;featurecounts_id=Solyc00g153980.1
chr00	maker_ITAG	exon	2004907	2005074	.	+	.	ID=exon:Solyc00g153980.1.1.1;Parent=mRNA:Solyc00g153980.1.1;featurecounts_id=Solyc00g153980.1
chr00	maker_ITAG	CDS	2004907	2005074	.	+	0	ID=CDS:Solyc00g153980.1.1.1;Parent=mRNA:Solyc00g153980.1.1;featurecounts_id=Solyc00g153980.1
###
chr00	maker_ITAG	gene	2008312	2008598	.	+	.	ID=Solyc00g309530.1;Alias=Solyc00g309530;Name=Solyc00g309530.1;length=286;featurecounts_id=Solyc00g309530.1
chr00	maker_ITAG	mRNA	2008312	2008598	.	+	.	ID=mRNA:Solyc00g309530.1.1;Parent=Solyc00g309530.1;Name=Solyc00g309530.1.1;Note=Unknown protein;_AED=1.00;_QI=0|0|0|0|0|0|2|0|52;_eAED=1.00;featurecounts_id=Solyc00g309530.1
chr00	maker_ITAG	exon	2008312	2008368	.	+	.	ID=exon:Solyc00g309530.1.1.1;Parent=mRNA:Solyc00g309530.1.1;featurecounts_id=Solyc00g309530.1
chr00	maker_ITAG	CDS	2008312	2008368	.	+	0	ID=CDS:Solyc00g309530.1.1.1;Parent=mRNA:Solyc00g309530.1.1;featurecounts_id=Solyc00g309530.1
chr00	maker_ITAG	exon	2008497	2008598	.	+	.	ID=exon:Solyc00g309530.1.1.2;Parent=mRNA:Solyc00g309530.1.1;featurecounts_id=Solyc00g309530.1
chr00	maker_ITAG	CDS	2008497	2008598	.	+	0	ID=CDS:Solyc00g309530.1.1.2;Parent=mRNA:Solyc00g309530.1.1;featurecounts_id=Solyc00g309530.1
###
chr00	maker_ITAG	gene	2015956	2017111	.	+	.	ID=Solyc00g164580.1;Alias=Solyc00g164580;Name=Solyc00g164580.1;length=1155;featurecounts_id=Solyc00g164580.1
chr00	maker_ITAG	mRNA	2015956	2017111	.	+	.	ID=mRNA:Solyc00g164580.1.1;Parent=Solyc00g164580.1;Name=Solyc00g164580.1.1;Note=Unknown protein;_AED=1.00;_QI=0|0|0|0|0|0|3|0|177;_eAED=1.00;featurecounts_id=Solyc00g164580.1
chr00	maker_ITAG	exon	2015956	2016115	.	+	.	ID=exon:Solyc00g164580.1.1.1;Parent=mRNA:Solyc00g164580.1.1;featurecounts_id=Solyc00g164580.1
chr00	maker_ITAG	CDS	2015956	2016115	.	+	0	ID=CDS:Solyc00g164580.1.1.1;Parent=mRNA:Solyc00g164580.1.1;featurecounts_id=Solyc00g164580.1
chr00	maker_ITAG	exon	2016639	2016813	.	+	.	ID=exon:Solyc00g164580.1.1.2;Parent=mRNA:Solyc00g164580.1.1;featurecounts_id=Solyc00g164580.1
chr00	maker_ITAG	CDS	2016639	2016813	.	+	2	ID=CDS:Solyc00g164580.1.1.2;Parent=mRNA:Solyc00g164580.1.1;featurecounts_id=Solyc00g164580.1
chr00	maker_ITAG	exon	2016913	2017111	.	+	.	ID=exon:Solyc00g164580.1.1.3;Parent=mRNA:Solyc00g164580.1.1;featurecounts_id=Solyc00g164580.1
chr00	maker_ITAG	CDS	2016913	2017111	.	+	1	ID=CDS:Solyc00g164580.1.1.3;Parent=mRNA:Solyc00g164580.1.1;featurecounts_id=Solyc00g164580.1
###
chr00	maker_ITAG	gene	2026594	2026854	.	+	.	ID=Solyc00g210860.1;Alias=Solyc00g210860;Name=Solyc00g210860.1;length=260;featurecounts_id=Solyc00g210860.1
chr00	maker_ITAG	mRNA	2026594	2026854	.	+	.	ID=mRNA:Solyc00g210860.1.1;Parent=Solyc00g210860.1;Name=Solyc00g210860.1.1;Note=Unknown protein;_AED=1.00;_QI=0|-1|0|0|-1|0|1|0|86;_eAED=1.00;featurecounts_id=Solyc00g210860.1
chr00	maker_ITAG	exon	2026594	2026854	.	+	.	ID=exon:Solyc00g210860.1.1.1;Parent=mRNA:Solyc00g210860.1.1;featurecounts_id=Solyc00g210860.1
chr00	maker_ITAG	CDS	2026594	2026854	.	+	0	ID=CDS:Solyc00g210860.1.1.1;Parent=mRNA:Solyc00g210860.1.1;featurecounts_id=Solyc00g210860.1
###
chr00	maker_ITAG	gene	2030916	2032369	.	+	.	ID=Solyc00g025400.2;Alias=Solyc00g025400;Name=Solyc00g025400.2;length=1453;featurecounts_id=Solyc00g025400.2
chr00	maker_ITAG	mRNA	2030916	2032369	.	+	.	ID=mRNA:Solyc00g025400.2.1;Parent=Solyc00g025400.2;Name=Solyc00g025400.2.1;Note=Unknown protein;_AED=1.00;_QI=250|0|0|0|0|0|2|0|156;_eAED=1.00;featurecounts_id=Solyc00g025400.2
chr00	maker_ITAG	five_prime_UTR	2030916	2031165	.	+	.	ID=five_prime_UTR:Solyc00g025400.2.1.0;Parent=mRNA:Solyc00g025400.2.1;featurecounts_id=Solyc00g025400.2
chr00	maker_ITAG	exon	2030916	2031456	.	+	.	ID=exon:Solyc00g025400.2.1.1;Parent=mRNA:Solyc00g025400.2.1;featurecounts_id=Solyc00g025400.2
chr00	maker_ITAG	CDS	2031166	2031456	.	+	0	ID=CDS:Solyc00g025400.2.1.1;Parent=mRNA:Solyc00g025400.2.1;featurecounts_id=Solyc00g025400.2
chr00	maker_ITAG	exon	2032190	2032369	.	+	.	ID=exon:Solyc00g025400.2.1.2;Parent=mRNA:Solyc00g025400.2.1;featurecounts_id=Solyc00g025400.2
chr00	maker_ITAG	CDS	2032190	2032369	.	+	0	ID=CDS:Solyc00g025400.2.1.2;Parent=mRNA:Solyc00g025400.2.1;featurecounts_id=Solyc00g025400.2
###
chr00	maker_ITAG	gene	2038938	2039175	.	+	.	ID=Solyc00g022070.1;Alias=Solyc00g022070;Name=Solyc00g022070.1;length=237;featurecounts_id=Solyc00g022070.1
chr00	maker_ITAG	mRNA	2038938	2039175	.	+	.	ID=mRNA:Solyc00g022070.1.1;Parent=Solyc00g022070.1;Name=Solyc00g022070.1.1;Note=Unknown protein;_AED=1.00;_QI=0|0|0|0|0|0|2|0|50;_eAED=1.00;featurecounts_id=Solyc00g022070.1
chr00	maker_ITAG	exon	2038938	2038957	.	+	.	ID=exon:Solyc00g022070.1.1.1;Parent=mRNA:Solyc00g022070.1.1;featurecounts_id=Solyc00g022070.1
chr00	maker_ITAG	CDS	2038938	2038957	.	+	0	ID=CDS:Solyc00g022070.1.1.1;Parent=mRNA:Solyc00g022070.1.1;featurecounts_id=Solyc00g022070.1
chr00	maker_ITAG	exon	2039043	2039175	.	+	.	ID=exon:Solyc00g022070.1.1.2;Parent=mRNA:Solyc00g022070.1.1;featurecounts_id=Solyc00g022070.1
chr00	maker_ITAG	CDS	2039043	2039175	.	+	1	ID=CDS:Solyc00g022070.1.1.2;Parent=mRNA:Solyc00g022070.1.1;featurecounts_id=Solyc00g022070.1
###
chr00	maker_ITAG	gene	2040675	2040887	.	-	.	ID=Solyc00g022080.1;Alias=Solyc00g022080;Name=Solyc00g022080.1;length=212;featurecounts_id=Solyc00g022080.1
chr00	maker_ITAG	mRNA	2040675	2040887	.	-	.	ID=mRNA:Solyc00g022080.1.1;Parent=Solyc00g022080.1;Name=Solyc00g022080.1.1;Note=Unknown protein;_AED=0.58;_QI=0|-1|0|1|-1|0|1|0|70;_eAED=1.00;featurecounts_id=Solyc00g022080.1
chr00	maker_ITAG	exon	2040675	2040887	.	-	.	ID=exon:Solyc00g022080.1.1.1;Parent=mRNA:Solyc00g022080.1.1;featurecounts_id=Solyc00g022080.1
chr00	maker_ITAG	CDS	2040675	2040887	.	-	0	ID=CDS:Solyc00g022080.1.1.1;Parent=mRNA:Solyc00g022080.1.1;featurecounts_id=Solyc00g022080.1
###
chr00	maker_ITAG	gene	2043550	2043903	.	-	.	ID=Solyc00g022090.1;Alias=Solyc00g022090;Name=Solyc00g022090.1;length=353;featurecounts_id=Solyc00g022090.1
chr00	maker_ITAG	mRNA	2043550	2043903	.	-	.	ID=mRNA:Solyc00g022090.1.1;Parent=Solyc00g022090.1;Name=Solyc00g022090.1.1;Note=Unknown protein;_AED=1.00;_QI=0|-1|0|0|-1|0|1|0|117;_eAED=1.00;featurecounts_id=Solyc00g022090.1
chr00	maker_ITAG	exon	2043550	2043903	.	-	.	ID=exon:Solyc00g022090.1.1.1;Parent=mRNA:Solyc00g022090.1.1;featurecounts_id=Solyc00g022090.1
chr00	maker_ITAG	CDS	2043550	2043903	.	-	0	ID=CDS:Solyc00g022090.1.1.1;Parent=mRNA:Solyc00g022090.1.1;featurecounts_id=Solyc00g022090.1
###
chr00	maker_ITAG	gene	2044109	2044588	.	-	.	ID=Solyc00g022100.1;Alias=Solyc00g022100;Name=Solyc00g022100.1;length=479;featurecounts_id=Solyc00g022100.1
chr00	maker_ITAG	mRNA	2044109	2044588	.	-	.	ID=mRNA:Solyc00g022100.1.1;Parent=Solyc00g022100.1;Name=Solyc00g022100.1.1;Note=Ribosomal protein L10 (AHRD V3.3 *** E0D3E6_SOLLC);_AED=0.47;_QI=0|-1|0|1|-1|0|1|0|159;_eAED=0.49;featurecounts_id=Solyc00g022100.1
chr00	maker_ITAG	exon	2044109	2044588	.	-	.	ID=exon:Solyc00g022100.1.1.1;Parent=mRNA:Solyc00g022100.1.1;featurecounts_id=Solyc00g022100.1
chr00	maker_ITAG	CDS	2044109	2044588	.	-	0	ID=CDS:Solyc00g022100.1.1.1;Parent=mRNA:Solyc00g022100.1.1;featurecounts_id=Solyc00g022100.1
###
chr00	maker_ITAG	gene	2044785	2047787	.	-	.	ID=Solyc00g500103.1;Alias=Solyc00g500103;Name=Solyc00g500103.1;length=3002;featurecounts_id=Solyc00g500103.1
chr00	maker_ITAG	mRNA	2044785	2047787	.	-	.	ID=mRNA:Solyc00g500103.1.1;Parent=Solyc00g500103.1;Name=Solyc00g500103.1.1;Note=NADH-ubiquinone oxidoreductase chain 5 (AHRD V3.3 *-* A0A0C5ARN6_HYONI);Dbxref=InterPro:IPR010934,Pfam:PF06455;Ontology_term=GO:0008137,GO:0042773,GO:0055114;_AED=0.33;_QI=0|0|0|1|0|0|3|0|286;_eAED=0.35;featurecounts_id=Solyc00g500103.1
chr00	maker_ITAG	exon	2044785	2044861	.	-	.	ID=exon:Solyc00g500103.1.1.1;Parent=mRNA:Solyc00g500103.1.1;featurecounts_id=Solyc00g500103.1
chr00	maker_ITAG	CDS	2044785	2044861	.	-	2	ID=CDS:Solyc00g500103.1.1.1;Parent=mRNA:Solyc00g500103.1.1;featurecounts_id=Solyc00g500103.1
chr00	maker_ITAG	exon	2046975	2047551	.	-	.	ID=exon:Solyc00g500103.1.1.2;Parent=mRNA:Solyc00g500103.1.1;featurecounts_id=Solyc00g500103.1
chr00	maker_ITAG	CDS	2046975	2047551	.	-	0	ID=CDS:Solyc00g500103.1.1.2;Parent=mRNA:Solyc00g500103.1.1;featurecounts_id=Solyc00g500103.1
chr00	maker_ITAG	exon	2047581	2047787	.	-	.	ID=exon:Solyc00g500103.1.1.3;Parent=mRNA:Solyc00g500103.1.1;featurecounts_id=Solyc00g500103.1
chr00	maker_ITAG	CDS	2047581	2047787	.	-	0	ID=CDS:Solyc00g500103.1.1.3;Parent=mRNA:Solyc00g500103.1.1;featurecounts_id=Solyc00g500103.1
###
chr00	maker_ITAG	gene	2058969	2059594	.	-	.	ID=Solyc00g072800.2;Alias=Solyc00g072800;Name=Solyc00g072800.2;length=625;featurecounts_id=Solyc00g072800.2
chr00	maker_ITAG	mRNA	2058969	2059594	.	-	.	ID=mRNA:Solyc00g072800.2.1;Parent=Solyc00g072800.2;Name=Solyc00g072800.2.1;Note=Unknown protein;_AED=1.00;_QI=0|-1|0|0|-1|0|1|113|170;_eAED=1.00;featurecounts_id=Solyc00g072800.2
chr00	maker_ITAG	three_prime_UTR	2058969	2059081	.	-	.	ID=three_prime_UTR:Solyc00g072800.2.1.0;Parent=mRNA:Solyc00g072800.2.1;featurecounts_id=Solyc00g072800.2
chr00	maker_ITAG	exon	2058969	2059594	.	-	.	ID=exon:Solyc00g072800.2.1.1;Parent=mRNA:Solyc00g072800.2.1;featurecounts_id=Solyc00g072800.2
chr00	maker_ITAG	CDS	2059082	2059594	.	-	0	ID=CDS:Solyc00g072800.2.1.1;Parent=mRNA:Solyc00g072800.2.1;featurecounts_id=Solyc00g072800.2
###
chr00	maker_ITAG	gene	2062209	2063000	.	-	.	ID=Solyc00g500104.1;Alias=Solyc00g500104;Name=Solyc00g500104.1;length=791;featurecounts_id=Solyc00g500104.1
chr00	maker_ITAG	mRNA	2062209	2063000	.	-	.	ID=mRNA:Solyc00g500104.1.1;Parent=Solyc00g500104.1;Name=Solyc00g500104.1.1;Note=RNA-dependent RNA polymerase (AHRD V3.3 *-* A0A2Z6JIR4_9VIRU);Dbxref=InterPro:IPR008686,Pfam:PF05919;_AED=0.29;_QI=0|-1|0|1|-1|0|1|150|213;_eAED=0.29;featurecounts_id=Solyc00g500104.1
chr00	maker_ITAG	three_prime_UTR	2062209	2062358	.	-	.	ID=three_prime_UTR:Solyc00g500104.1.1.0;Parent=mRNA:Solyc00g500104.1.1;featurecounts_id=Solyc00g500104.1
chr00	maker_ITAG	exon	2062209	2063000	.	-	.	ID=exon:Solyc00g500104.1.1.1;Parent=mRNA:Solyc00g500104.1.1;featurecounts_id=Solyc00g500104.1
chr00	maker_ITAG	CDS	2062359	2063000	.	-	0	ID=CDS:Solyc00g500104.1.1.1;Parent=mRNA:Solyc00g500104.1.1;featurecounts_id=Solyc00g500104.1
###
chr00	maker_ITAG	gene	2070087	2071198	.	+	.	ID=Solyc00g500105.1;Alias=Solyc00g500105;Name=Solyc00g500105.1;length=1111;featurecounts_id=Solyc00g500105.1
chr00	maker_ITAG	mRNA	2070087	2071198	.	+	.	ID=mRNA:Solyc00g500105.1.1;Parent=Solyc00g500105.1;Name=Solyc00g500105.1.1;Note=Transmembrane protein (AHRD V3.3 *-* A0A1P8B2M8_ARATH);_AED=0.35;_QI=95|-1|0|1|-1|0|1|0|339;_eAED=0.35;featurecounts_id=Solyc00g500105.1
chr00	maker_ITAG	five_prime_UTR	2070087	2070181	.	+	.	ID=five_prime_UTR:Solyc00g500105.1.1.0;Parent=mRNA:Solyc00g500105.1.1;featurecounts_id=Solyc00g500105.1
chr00	maker_ITAG	exon	2070087	2071198	.	+	.	ID=exon:Solyc00g500105.1.1.1;Parent=mRNA:Solyc00g500105.1.1;featurecounts_id=Solyc00g500105.1
chr00	maker_ITAG	CDS	2070182	2071198	.	+	0	ID=CDS:Solyc00g500105.1.1.1;Parent=mRNA:Solyc00g500105.1.1;featurecounts_id=Solyc00g500105.1
###
chr00	maker_ITAG	gene	2071557	2072368	.	-	.	ID=Solyc00g500106.1;Alias=Solyc00g500106;Name=Solyc00g500106.1;length=811;featurecounts_id=Solyc00g500106.1
chr00	maker_ITAG	mRNA	2071557	2072368	.	-	.	ID=mRNA:Solyc00g500106.1.1;Parent=Solyc00g500106.1;Name=Solyc00g500106.1.1;Note=Pyruvate, phosphate dikinase (AHRD V3.3 *-* A0A2U1QB44_ARTAN);_AED=0.48;_QI=0|0|0|1|0|0|4|0|160;_eAED=0.68;featurecounts_id=Solyc00g500106.1
chr00	maker_ITAG	exon	2071557	2071701	.	-	.	ID=exon:Solyc00g500106.1.1.1;Parent=mRNA:Solyc00g500106.1.1;featurecounts_id=Solyc00g500106.1
chr00	maker_ITAG	CDS	2071557	2071701	.	-	1	ID=CDS:Solyc00g500106.1.1.1;Parent=mRNA:Solyc00g500106.1.1;featurecounts_id=Solyc00g500106.1
chr00	maker_ITAG	exon	2071867	2072015	.	-	.	ID=exon:Solyc00g500106.1.1.2;Parent=mRNA:Solyc00g500106.1.1;featurecounts_id=Solyc00g500106.1
chr00	maker_ITAG	CDS	2071867	2072015	.	-	0	ID=CDS:Solyc00g500106.1.1.2;Parent=mRNA:Solyc00g500106.1.1;featurecounts_id=Solyc00g500106.1
chr00	maker_ITAG	exon	2072151	2072221	.	-	.	ID=exon:Solyc00g500106.1.1.3;Parent=mRNA:Solyc00g500106.1.1;featurecounts_id=Solyc00g500106.1
chr00	maker_ITAG	CDS	2072151	2072221	.	-	2	ID=CDS:Solyc00g500106.1.1.3;Parent=mRNA:Solyc00g500106.1.1;featurecounts_id=Solyc00g500106.1
chr00	maker_ITAG	exon	2072251	2072368	.	-	.	ID=exon:Solyc00g500106.1.1.4;Parent=mRNA:Solyc00g500106.1.1;featurecounts_id=Solyc00g500106.1
chr00	maker_ITAG	CDS	2072251	2072368	.	-	0	ID=CDS:Solyc00g500106.1.1.4;Parent=mRNA:Solyc00g500106.1.1;featurecounts_id=Solyc00g500106.1
###
chr00	maker_ITAG	gene	2072639	2073312	.	-	.	ID=Solyc00g500107.1;Alias=Solyc00g500107;Name=Solyc00g500107.1;length=673;featurecounts_id=Solyc00g500107.1
chr00	maker_ITAG	mRNA	2072639	2073312	.	-	.	ID=mRNA:Solyc00g500107.1.1;Parent=Solyc00g500107.1;Name=Solyc00g500107.1.1;Note=Peptidase S10, serine carboxypeptidase, Alpha/Beta hydrolase fold protein (AHRD V3.3 *-* A0A2U1LQP4_ARTAN);_AED=0.48;_QI=0|0|0|1|0|0|2|0|162;_eAED=1.00;featurecounts_id=Solyc00g500107.1
chr00	maker_ITAG	exon	2072639	2072865	.	-	.	ID=exon:Solyc00g500107.1.1.1;Parent=mRNA:Solyc00g500107.1.1;featurecounts_id=Solyc00g500107.1
chr00	maker_ITAG	CDS	2072639	2072865	.	-	2	ID=CDS:Solyc00g500107.1.1.1;Parent=mRNA:Solyc00g500107.1.1;featurecounts_id=Solyc00g500107.1
chr00	maker_ITAG	exon	2073051	2073312	.	-	.	ID=exon:Solyc00g500107.1.1.2;Parent=mRNA:Solyc00g500107.1.1;featurecounts_id=Solyc00g500107.1
chr00	maker_ITAG	CDS	2073051	2073312	.	-	0	ID=CDS:Solyc00g500107.1.1.2;Parent=mRNA:Solyc00g500107.1.1;featurecounts_id=Solyc00g500107.1
###
chr00	maker_ITAG	gene	2073351	2073587	.	-	.	ID=Solyc00g500108.1;Alias=Solyc00g500108;Name=Solyc00g500108.1;length=236;featurecounts_id=Solyc00g500108.1
chr00	maker_ITAG	mRNA	2073351	2073587	.	-	.	ID=mRNA:Solyc00g500108.1.1;Parent=Solyc00g500108.1;Name=Solyc00g500108.1.1;Note=Unknown protein;_AED=0.49;_QI=0|0|0|1|0|0|2|0|60;_eAED=1.00;featurecounts_id=Solyc00g500108.1
chr00	maker_ITAG	exon	2073351	2073428	.	-	.	ID=exon:Solyc00g500108.1.1.1;Parent=mRNA:Solyc00g500108.1.1;featurecounts_id=Solyc00g500108.1
chr00	maker_ITAG	CDS	2073351	2073428	.	-	0	ID=CDS:Solyc00g500108.1.1.1;Parent=mRNA:Solyc00g500108.1.1;featurecounts_id=Solyc00g500108.1
chr00	maker_ITAG	exon	2073483	2073587	.	-	.	ID=exon:Solyc00g500108.1.1.2;Parent=mRNA:Solyc00g500108.1.1;featurecounts_id=Solyc00g500108.1
chr00	maker_ITAG	CDS	2073483	2073587	.	-	0	ID=CDS:Solyc00g500108.1.1.2;Parent=mRNA:Solyc00g500108.1.1;featurecounts_id=Solyc00g500108.1
###
chr00	maker_ITAG	gene	2075335	2075703	.	-	.	ID=Solyc00g281110.1;Alias=Solyc00g281110;Name=Solyc00g281110.1;length=368;featurecounts_id=Solyc00g281110.1
chr00	maker_ITAG	mRNA	2075335	2075703	.	-	.	ID=mRNA:Solyc00g281110.1.1;Parent=Solyc00g281110.1;Name=Solyc00g281110.1.1;Note=Unknown protein;_AED=0.48;_QI=0|-1|0|1|-1|0|1|0|122;_eAED=1.00;featurecounts_id=Solyc00g281110.1
chr00	maker_ITAG	exon	2075335	2075703	.	-	.	ID=exon:Solyc00g281110.1.1.1;Parent=mRNA:Solyc00g281110.1.1;featurecounts_id=Solyc00g281110.1
chr00	maker_ITAG	CDS	2075335	2075703	.	-	0	ID=CDS:Solyc00g281110.1.1.1;Parent=mRNA:Solyc00g281110.1.1;featurecounts_id=Solyc00g281110.1
###
chr00	maker_ITAG	gene	2075757	2076343	.	-	.	ID=Solyc00g500109.1;Alias=Solyc00g500109;Name=Solyc00g500109.1;length=586;featurecounts_id=Solyc00g500109.1
chr00	maker_ITAG	mRNA	2075757	2076343	.	-	.	ID=mRNA:Solyc00g500109.1.1;Parent=Solyc00g500109.1;Name=Solyc00g500109.1.1;Note=Unknown protein;_AED=0.48;_QI=0|0|0|1|0|0|3|0|100;_eAED=1.00;featurecounts_id=Solyc00g500109.1
chr00	maker_ITAG	exon	2075757	2075804	.	-	.	ID=exon:Solyc00g500109.1.1.1;Parent=mRNA:Solyc00g500109.1.1;featurecounts_id=Solyc00g500109.1
chr00	maker_ITAG	CDS	2075757	2075804	.	-	0	ID=CDS:Solyc00g500109.1.1.1;Parent=mRNA:Solyc00g500109.1.1;featurecounts_id=Solyc00g500109.1
chr00	maker_ITAG	exon	2075935	2075996	.	-	.	ID=exon:Solyc00g500109.1.1.2;Parent=mRNA:Solyc00g500109.1.1;featurecounts_id=Solyc00g500109.1
chr00	maker_ITAG	CDS	2075935	2075996	.	-	2	ID=CDS:Solyc00g500109.1.1.2;Parent=mRNA:Solyc00g500109.1.1;featurecounts_id=Solyc00g500109.1
chr00	maker_ITAG	exon	2076151	2076343	.	-	.	ID=exon:Solyc00g500109.1.1.3;Parent=mRNA:Solyc00g500109.1.1;featurecounts_id=Solyc00g500109.1
chr00	maker_ITAG	CDS	2076151	2076343	.	-	0	ID=CDS:Solyc00g500109.1.1.3;Parent=mRNA:Solyc00g500109.1.1;featurecounts_id=Solyc00g500109.1
###
chr00	maker_ITAG	gene	2076634	2077746	.	-	.	ID=Solyc00g500110.1;Alias=Solyc00g500110;Name=Solyc00g500110.1;length=1112;featurecounts_id=Solyc00g500110.1
chr00	maker_ITAG	mRNA	2076634	2077746	.	-	.	ID=mRNA:Solyc00g500110.1.1;Parent=Solyc00g500110.1;Name=Solyc00g500110.1.1;Note=Unknown protein;_AED=0.47;_QI=0|0|0|1|0|0|4|0|169;_eAED=1.00;featurecounts_id=Solyc00g500110.1
chr00	maker_ITAG	exon	2076634	2076744	.	-	.	ID=exon:Solyc00g500110.1.1.1;Parent=mRNA:Solyc00g500110.1.1;featurecounts_id=Solyc00g500110.1
chr00	maker_ITAG	CDS	2076634	2076744	.	-	0	ID=CDS:Solyc00g500110.1.1.1;Parent=mRNA:Solyc00g500110.1.1;featurecounts_id=Solyc00g500110.1
chr00	maker_ITAG	exon	2076975	2077102	.	-	.	ID=exon:Solyc00g500110.1.1.2;Parent=mRNA:Solyc00g500110.1.1;featurecounts_id=Solyc00g500110.1
chr00	maker_ITAG	CDS	2076975	2077102	.	-	2	ID=CDS:Solyc00g500110.1.1.2;Parent=mRNA:Solyc00g500110.1.1;featurecounts_id=Solyc00g500110.1
chr00	maker_ITAG	exon	2077154	2077282	.	-	.	ID=exon:Solyc00g500110.1.1.3;Parent=mRNA:Solyc00g500110.1.1;featurecounts_id=Solyc00g500110.1
chr00	maker_ITAG	CDS	2077154	2077282	.	-	2	ID=CDS:Solyc00g500110.1.1.3;Parent=mRNA:Solyc00g500110.1.1;featurecounts_id=Solyc00g500110.1
chr00	maker_ITAG	exon	2077605	2077746	.	-	.	ID=exon:Solyc00g500110.1.1.4;Parent=mRNA:Solyc00g500110.1.1;featurecounts_id=Solyc00g500110.1
chr00	maker_ITAG	CDS	2077605	2077746	.	-	0	ID=CDS:Solyc00g500110.1.1.4;Parent=mRNA:Solyc00g500110.1.1;featurecounts_id=Solyc00g500110.1
###
chr00	maker_ITAG	gene	2077853	2078926	.	-	.	ID=Solyc00g500111.1;Alias=Solyc00g500111;Name=Solyc00g500111.1;length=1073;featurecounts_id=Solyc00g500111.1
chr00	maker_ITAG	mRNA	2077853	2078926	.	-	.	ID=mRNA:Solyc00g500111.1.1;Parent=Solyc00g500111.1;Name=Solyc00g500111.1.1;Note=NADH dehydrogenase subunit 5 (AHRD V3.3 *-* A0A0C5B7L0_9SOLA);_AED=0.48;_QI=0|0|0|1|0|0|3|0|150;_eAED=0.87;featurecounts_id=Solyc00g500111.1
chr00	maker_ITAG	exon	2077853	2077999	.	-	.	ID=exon:Solyc00g500111.1.1.1;Parent=mRNA:Solyc00g500111.1.1;featurecounts_id=Solyc00g500111.1
chr00	maker_ITAG	CDS	2077853	2077999	.	-	0	ID=CDS:Solyc00g500111.1.1.1;Parent=mRNA:Solyc00g500111.1.1;featurecounts_id=Solyc00g500111.1
chr00	maker_ITAG	exon	2078445	2078522	.	-	.	ID=exon:Solyc00g500111.1.1.2;Parent=mRNA:Solyc00g500111.1.1;featurecounts_id=Solyc00g500111.1
chr00	maker_ITAG	CDS	2078445	2078522	.	-	0	ID=CDS:Solyc00g500111.1.1.2;Parent=mRNA:Solyc00g500111.1.1;featurecounts_id=Solyc00g500111.1
chr00	maker_ITAG	exon	2078699	2078926	.	-	.	ID=exon:Solyc00g500111.1.1.3;Parent=mRNA:Solyc00g500111.1.1;featurecounts_id=Solyc00g500111.1
chr00	maker_ITAG	CDS	2078699	2078926	.	-	0	ID=CDS:Solyc00g500111.1.1.3;Parent=mRNA:Solyc00g500111.1.1;featurecounts_id=Solyc00g500111.1
###
chr00	maker_ITAG	gene	2079839	2080260	.	-	.	ID=Solyc00g500112.1;Alias=Solyc00g500112;Name=Solyc00g500112.1;length=421;featurecounts_id=Solyc00g500112.1
chr00	maker_ITAG	mRNA	2079839	2080260	.	-	.	ID=mRNA:Solyc00g500112.1.1;Parent=Solyc00g500112.1;Name=Solyc00g500112.1.1;Note=NADH-ubiquinone oxidoreductase chain 5 (AHRD V3.3 *-* A0A0C5ARN6_HYONI);Dbxref=InterPro:IPR010934,Pfam:PF06455;Ontology_term=GO:0008137,GO:0042773,GO:0055114;_AED=0.48;_QI=0|0|0|1|0|0|2|0|122;_eAED=0.61;featurecounts_id=Solyc00g500112.1
chr00	maker_ITAG	exon	2079839	2080185	.	-	.	ID=exon:Solyc00g500112.1.1.1;Parent=mRNA:Solyc00g500112.1.1;featurecounts_id=Solyc00g500112.1
chr00	maker_ITAG	CDS	2079839	2080185	.	-	2	ID=CDS:Solyc00g500112.1.1.1;Parent=mRNA:Solyc00g500112.1.1;featurecounts_id=Solyc00g500112.1
chr00	maker_ITAG	exon	2080239	2080260	.	-	.	ID=exon:Solyc00g500112.1.1.2;Parent=mRNA:Solyc00g500112.1.1;featurecounts_id=Solyc00g500112.1
chr00	maker_ITAG	CDS	2080239	2080260	.	-	0	ID=CDS:Solyc00g500112.1.1.2;Parent=mRNA:Solyc00g500112.1.1;featurecounts_id=Solyc00g500112.1
###
chr00	maker_ITAG	gene	2081475	2081793	.	-	.	ID=Solyc00g142160.1;Alias=Solyc00g142160;Name=Solyc00g142160.1;length=318;featurecounts_id=Solyc00g142160.1
chr00	maker_ITAG	mRNA	2081475	2081793	.	-	.	ID=mRNA:Solyc00g142160.1.1;Parent=Solyc00g142160.1;Name=Solyc00g142160.1.1;Note=RNA-dependent RNA polymerase (AHRD V3.3 *-* A0A2Z6JIR4_9VIRU);_AED=0.64;_QI=0|-1|0|1|-1|0|1|43|91;_eAED=0.64;featurecounts_id=Solyc00g142160.1
chr00	maker_ITAG	three_prime_UTR	2081475	2081517	.	-	.	ID=three_prime_UTR:Solyc00g142160.1.1.0;Parent=mRNA:Solyc00g142160.1.1;featurecounts_id=Solyc00g142160.1
chr00	maker_ITAG	exon	2081475	2081793	.	-	.	ID=exon:Solyc00g142160.1.1.1;Parent=mRNA:Solyc00g142160.1.1;featurecounts_id=Solyc00g142160.1
chr00	maker_ITAG	CDS	2081518	2081793	.	-	0	ID=CDS:Solyc00g142160.1.1.1;Parent=mRNA:Solyc00g142160.1.1;featurecounts_id=Solyc00g142160.1
###
chr00	maker_ITAG	gene	2081817	2083225	.	-	.	ID=Solyc00g142170.2;Alias=Solyc00g142170;Name=Solyc00g142170.2;length=1408;featurecounts_id=Solyc00g142170.2
chr00	maker_ITAG	mRNA	2081817	2083225	.	-	.	ID=mRNA:Solyc00g142170.2.1;Parent=Solyc00g142170.2;Name=Solyc00g142170.2.1;Note=RNA-dependent RNA polymerase (AHRD V3.3 *-* A0A2Z6JIR4_9VIRU);Dbxref=InterPro:IPR008686,Pfam:PF05919;_AED=0.38;_QI=89|0|0|0.33|0|0|3|39|305;_eAED=0.43;featurecounts_id=Solyc00g142170.2
chr00	maker_ITAG	three_prime_UTR	2081817	2081855	.	-	.	ID=three_prime_UTR:Solyc00g142170.2.1.0;Parent=mRNA:Solyc00g142170.2.1;featurecounts_id=Solyc00g142170.2
chr00	maker_ITAG	exon	2081817	2082335	.	-	.	ID=exon:Solyc00g142170.2.1.1;Parent=mRNA:Solyc00g142170.2.1;featurecounts_id=Solyc00g142170.2
chr00	maker_ITAG	CDS	2081856	2082335	.	-	0	ID=CDS:Solyc00g142170.2.1.1;Parent=mRNA:Solyc00g142170.2.1;featurecounts_id=Solyc00g142170.2
chr00	maker_ITAG	exon	2082546	2082748	.	-	.	ID=exon:Solyc00g142170.2.1.2;Parent=mRNA:Solyc00g142170.2.1;featurecounts_id=Solyc00g142170.2
chr00	maker_ITAG	CDS	2082546	2082748	.	-	2	ID=CDS:Solyc00g142170.2.1.2;Parent=mRNA:Solyc00g142170.2.1;featurecounts_id=Solyc00g142170.2
chr00	maker_ITAG	CDS	2082902	2083136	.	-	0	ID=CDS:Solyc00g142170.2.1.3;Parent=mRNA:Solyc00g142170.2.1;featurecounts_id=Solyc00g142170.2
chr00	maker_ITAG	exon	2082902	2083225	.	-	.	ID=exon:Solyc00g142170.2.1.3;Parent=mRNA:Solyc00g142170.2.1;featurecounts_id=Solyc00g142170.2
chr00	maker_ITAG	five_prime_UTR	2083137	2083225	.	-	.	ID=five_prime_UTR:Solyc00g142170.2.1.0;Parent=mRNA:Solyc00g142170.2.1;featurecounts_id=Solyc00g142170.2
###
chr00	maker_ITAG	gene	2091092	2092111	.	-	.	ID=Solyc00g500113.1;Alias=Solyc00g500113;Name=Solyc00g500113.1;length=1019;featurecounts_id=Solyc00g500113.1
chr00	maker_ITAG	mRNA	2091092	2092111	.	-	.	ID=mRNA:Solyc00g500113.1.1;Parent=Solyc00g500113.1;Name=Solyc00g500113.1.1;Note=Ribosomal protein S13 (AHRD V3.3 *** K4D8U2_SOLLC);Dbxref=InterPro:IPR001892,Pfam:PF00416;Ontology_term=GO:0003723,GO:0003735,GO:0005622,GO:0005840,GO:0006412;_AED=0.43;_QI=0|0|0|0.5|0|0|2|0|137;_eAED=0.43;featurecounts_id=Solyc00g500113.1
chr00	maker_ITAG	exon	2091092	2091208	.	-	.	ID=exon:Solyc00g500113.1.1.1;Parent=mRNA:Solyc00g500113.1.1;featurecounts_id=Solyc00g500113.1
chr00	maker_ITAG	CDS	2091092	2091208	.	-	0	ID=CDS:Solyc00g500113.1.1.1;Parent=mRNA:Solyc00g500113.1.1;featurecounts_id=Solyc00g500113.1
chr00	maker_ITAG	exon	2091815	2092111	.	-	.	ID=exon:Solyc00g500113.1.1.2;Parent=mRNA:Solyc00g500113.1.1;featurecounts_id=Solyc00g500113.1
chr00	maker_ITAG	CDS	2091815	2092111	.	-	0	ID=CDS:Solyc00g500113.1.1.2;Parent=mRNA:Solyc00g500113.1.1;featurecounts_id=Solyc00g500113.1
###
chr00	maker_ITAG	gene	2093095	2093769	.	-	.	ID=Solyc00g500114.1;Alias=Solyc00g500114;Name=Solyc00g500114.1;length=674;featurecounts_id=Solyc00g500114.1
chr00	maker_ITAG	mRNA	2093095	2093769	.	-	.	ID=mRNA:Solyc00g500114.1.1;Parent=Solyc00g500114.1;Name=Solyc00g500114.1.1;Note=Transmembrane protein (AHRD V3.3 *** Q3EC50_ARATH);_AED=0.47;_QI=0|0|0|0.5|0|0|2|0|204;_eAED=0.47;featurecounts_id=Solyc00g500114.1
chr00	maker_ITAG	exon	2093095	2093610	.	-	.	ID=exon:Solyc00g500114.1.1.1;Parent=mRNA:Solyc00g500114.1.1;featurecounts_id=Solyc00g500114.1
chr00	maker_ITAG	CDS	2093095	2093610	.	-	0	ID=CDS:Solyc00g500114.1.1.1;Parent=mRNA:Solyc00g500114.1.1;featurecounts_id=Solyc00g500114.1
chr00	maker_ITAG	exon	2093671	2093769	.	-	.	ID=exon:Solyc00g500114.1.1.2;Parent=mRNA:Solyc00g500114.1.1;featurecounts_id=Solyc00g500114.1
chr00	maker_ITAG	CDS	2093671	2093769	.	-	0	ID=CDS:Solyc00g500114.1.1.2;Parent=mRNA:Solyc00g500114.1.1;featurecounts_id=Solyc00g500114.1
###
chr00	maker_ITAG	gene	2104898	2105455	.	-	.	ID=Solyc00g500115.1;Alias=Solyc00g500115;Name=Solyc00g500115.1;length=557;featurecounts_id=Solyc00g500115.1
chr00	maker_ITAG	mRNA	2104898	2105455	.	-	.	ID=mRNA:Solyc00g500115.1.1;Parent=Solyc00g500115.1;Name=Solyc00g500115.1.1;Note=NADH-ubiquinone oxidoreductase chain 3 (AHRD V3.3 *** A0A2G2V3C2_CAPBA);Dbxref=InterPro:IPR000440,Pfam:PF00507;Ontology_term=GO:0008137,GO:0055114;_AED=0.47;_QI=0|-1|0|1|-1|0|1|168|129;_eAED=0.47;featurecounts_id=Solyc00g500115.1
chr00	maker_ITAG	three_prime_UTR	2104898	2105065	.	-	.	ID=three_prime_UTR:Solyc00g500115.1.1.0;Parent=mRNA:Solyc00g500115.1.1;featurecounts_id=Solyc00g500115.1
chr00	maker_ITAG	exon	2104898	2105455	.	-	.	ID=exon:Solyc00g500115.1.1.1;Parent=mRNA:Solyc00g500115.1.1;featurecounts_id=Solyc00g500115.1
chr00	maker_ITAG	CDS	2105066	2105455	.	-	0	ID=CDS:Solyc00g500115.1.1.1;Parent=mRNA:Solyc00g500115.1.1;featurecounts_id=Solyc00g500115.1
###
chr00	maker_ITAG	gene	2105616	2106104	.	-	.	ID=Solyc00g500116.1;Alias=Solyc00g500116;Name=Solyc00g500116.1;length=488;featurecounts_id=Solyc00g500116.1
chr00	maker_ITAG	mRNA	2105616	2106104	.	-	.	ID=mRNA:Solyc00g500116.1.1;Parent=Solyc00g500116.1;Name=Solyc00g500116.1.1;Note=Cytochrome C oxidase subunit II-like%2C transmembrane domain-containing protein (AHRD V3.3 *** ATMG01280.1);_AED=0.22;_QI=0|-1|0|1|-1|0|1|0|162;_eAED=0.22;featurecounts_id=Solyc00g500116.1
chr00	maker_ITAG	exon	2105616	2106104	.	-	.	ID=exon:Solyc00g500116.1.1.1;Parent=mRNA:Solyc00g500116.1.1;featurecounts_id=Solyc00g500116.1
chr00	maker_ITAG	CDS	2105616	2106104	.	-	0	ID=CDS:Solyc00g500116.1.1.1;Parent=mRNA:Solyc00g500116.1.1;featurecounts_id=Solyc00g500116.1
###
chr00	maker_ITAG	gene	2127754	2129577	.	+	.	ID=Solyc00g500117.1;Alias=Solyc00g500117;Name=Solyc00g500117.1;length=1823;featurecounts_id=Solyc00g500117.1
chr00	maker_ITAG	mRNA	2127754	2129577	.	+	.	ID=mRNA:Solyc00g500117.1.1;Parent=Solyc00g500117.1;Name=Solyc00g500117.1.1;Note=Ribosomal protein S3 (AHRD V3.3 *** A0A290WKX3_SOLLC);_AED=0.17;_QI=0|0|0|1|0|0|3|0|585;_eAED=0.17;featurecounts_id=Solyc00g500117.1
chr00	maker_ITAG	exon	2127754	2128278	.	+	.	ID=exon:Solyc00g500117.1.1.1;Parent=mRNA:Solyc00g500117.1.1;featurecounts_id=Solyc00g500117.1
chr00	maker_ITAG	CDS	2127754	2128278	.	+	0	ID=CDS:Solyc00g500117.1.1.1;Parent=mRNA:Solyc00g500117.1.1;featurecounts_id=Solyc00g500117.1
chr00	maker_ITAG	exon	2128317	2129161	.	+	.	ID=exon:Solyc00g500117.1.1.2;Parent=mRNA:Solyc00g500117.1.1;featurecounts_id=Solyc00g500117.1
chr00	maker_ITAG	CDS	2128317	2129161	.	+	0	ID=CDS:Solyc00g500117.1.1.2;Parent=mRNA:Solyc00g500117.1.1;featurecounts_id=Solyc00g500117.1
chr00	maker_ITAG	exon	2129193	2129577	.	+	.	ID=exon:Solyc00g500117.1.1.3;Parent=mRNA:Solyc00g500117.1.1;featurecounts_id=Solyc00g500117.1
chr00	maker_ITAG	CDS	2129193	2129577	.	+	1	ID=CDS:Solyc00g500117.1.1.3;Parent=mRNA:Solyc00g500117.1.1;featurecounts_id=Solyc00g500117.1
###
chr00	maker_ITAG	gene	2129830	2130237	.	+	.	ID=Solyc00g500118.1;Alias=Solyc00g500118;Name=Solyc00g500118.1;length=407;featurecounts_id=Solyc00g500118.1
chr00	maker_ITAG	mRNA	2129830	2130237	.	+	.	ID=mRNA:Solyc00g500118.1.1;Parent=Solyc00g500118.1;Name=Solyc00g500118.1.1;Note=Cytochrome c oxidase subunit 2 (AHRD V3.3 *** A0A2G2X686_CAPBA);Dbxref=InterPro:IPR011759,Pfam:PF02790;Ontology_term=GO:0016021,GO:0022900;_AED=0.45;_QI=0|-1|0|1|-1|0|1|0|135;_eAED=0.45;featurecounts_id=Solyc00g500118.1
chr00	maker_ITAG	exon	2129830	2130237	.	+	.	ID=exon:Solyc00g500118.1.1.1;Parent=mRNA:Solyc00g500118.1.1;featurecounts_id=Solyc00g500118.1
chr00	maker_ITAG	CDS	2129830	2130237	.	+	0	ID=CDS:Solyc00g500118.1.1.1;Parent=mRNA:Solyc00g500118.1.1;featurecounts_id=Solyc00g500118.1
###
chr00	maker_ITAG	gene	2131909	2132580	.	+	.	ID=Solyc00g500119.1;Alias=Solyc00g500119;Name=Solyc00g500119.1;length=671;featurecounts_id=Solyc00g500119.1
chr00	maker_ITAG	mRNA	2131909	2132580	.	+	.	ID=mRNA:Solyc00g500119.1.1;Parent=Solyc00g500119.1;Name=Solyc00g500119.1.1;Note=Cytochrome c oxidase subunit 2 (AHRD V3.3 *-* A0A0C5B2A3_HYONI);_AED=0.93;_QI=0|-1|0|1|-1|0|1|0|223;_eAED=0.93;featurecounts_id=Solyc00g500119.1
chr00	maker_ITAG	exon	2131909	2132580	.	+	.	ID=exon:Solyc00g500119.1.1.1;Parent=mRNA:Solyc00g500119.1.1;featurecounts_id=Solyc00g500119.1
chr00	maker_ITAG	CDS	2131909	2132580	.	+	0	ID=CDS:Solyc00g500119.1.1.1;Parent=mRNA:Solyc00g500119.1.1;featurecounts_id=Solyc00g500119.1
###
chr00	maker_ITAG	gene	2136189	2136452	.	-	.	ID=Solyc00g500120.1;Alias=Solyc00g500120;Name=Solyc00g500120.1;length=263;featurecounts_id=Solyc00g500120.1
chr00	maker_ITAG	mRNA	2136189	2136452	.	-	.	ID=mRNA:Solyc00g500120.1.1;Parent=Solyc00g500120.1;Name=Solyc00g500120.1.1;Note=Unknown protein;_AED=0.46;_QI=0|-1|0|1|-1|0|1|0|87;_eAED=1.00;featurecounts_id=Solyc00g500120.1
chr00	maker_ITAG	exon	2136189	2136452	.	-	.	ID=exon:Solyc00g500120.1.1.1;Parent=mRNA:Solyc00g500120.1.1;featurecounts_id=Solyc00g500120.1
chr00	maker_ITAG	CDS	2136189	2136452	.	-	0	ID=CDS:Solyc00g500120.1.1.1;Parent=mRNA:Solyc00g500120.1.1;featurecounts_id=Solyc00g500120.1
###
chr00	maker_ITAG	gene	2139483	2140481	.	-	.	ID=Solyc00g500121.1;Alias=Solyc00g500121;Name=Solyc00g500121.1;length=998;featurecounts_id=Solyc00g500121.1
chr00	maker_ITAG	mRNA	2139483	2140481	.	-	.	ID=mRNA:Solyc00g500121.1.1;Parent=Solyc00g500121.1;Name=Solyc00g500121.1.1;Note=Unknown protein;_AED=0.38;_QI=558|1|0.5|1|0|0|2|0|86;_eAED=0.38;featurecounts_id=Solyc00g500121.1
chr00	maker_ITAG	exon	2139483	2139659	.	-	.	ID=exon:Solyc00g500121.1.1.1;Parent=mRNA:Solyc00g500121.1.1;featurecounts_id=Solyc00g500121.1
chr00	maker_ITAG	CDS	2139483	2139659	.	-	0	ID=CDS:Solyc00g500121.1.1.1;Parent=mRNA:Solyc00g500121.1.1;featurecounts_id=Solyc00g500121.1
chr00	maker_ITAG	CDS	2139840	2139923	.	-	0	ID=CDS:Solyc00g500121.1.1.2;Parent=mRNA:Solyc00g500121.1.1;featurecounts_id=Solyc00g500121.1
chr00	maker_ITAG	exon	2139840	2140481	.	-	.	ID=exon:Solyc00g500121.1.1.2;Parent=mRNA:Solyc00g500121.1.1;featurecounts_id=Solyc00g500121.1
chr00	maker_ITAG	five_prime_UTR	2139924	2140481	.	-	.	ID=five_prime_UTR:Solyc00g500121.1.1.0;Parent=mRNA:Solyc00g500121.1.1;featurecounts_id=Solyc00g500121.1
###
chr00	maker_ITAG	gene	2173684	2173839	.	+	.	ID=Solyc00g015600.1;Alias=Solyc00g015600;Name=Solyc00g015600.1;length=155;featurecounts_id=Solyc00g015600.1
chr00	maker_ITAG	mRNA	2173684	2173839	.	+	.	ID=mRNA:Solyc00g015600.1.1;Parent=Solyc00g015600.1;Name=Solyc00g015600.1.1;Note=Unknown protein;_AED=1.00;_QI=0|-1|0|0|-1|0|1|0|51;_eAED=1.00;featurecounts_id=Solyc00g015600.1
chr00	maker_ITAG	exon	2173684	2173839	.	+	.	ID=exon:Solyc00g015600.1.1.1;Parent=mRNA:Solyc00g015600.1.1;featurecounts_id=Solyc00g015600.1
chr00	maker_ITAG	CDS	2173684	2173839	.	+	0	ID=CDS:Solyc00g015600.1.1.1;Parent=mRNA:Solyc00g015600.1.1;featurecounts_id=Solyc00g015600.1
###
chr00	maker_ITAG	gene	2187524	2191157	.	-	.	ID=Solyc00g500122.1;Alias=Solyc00g500122;Name=Solyc00g500122.1;length=3633;featurecounts_id=Solyc00g500122.1
chr00	maker_ITAG	mRNA	2187524	2191157	.	-	.	ID=mRNA:Solyc00g500122.1.1;Parent=Solyc00g500122.1;Name=Solyc00g500122.1.1;Note=Unknown protein;_AED=0.40;_QI=0|0|0.33|1|0|0|3|433|122;_eAED=0.51;featurecounts_id=Solyc00g500122.1
chr00	maker_ITAG	three_prime_UTR	2187524	2187956	.	-	.	ID=three_prime_UTR:Solyc00g500122.1.1.0;Parent=mRNA:Solyc00g500122.1.1;featurecounts_id=Solyc00g500122.1
chr00	maker_ITAG	exon	2187524	2188176	.	-	.	ID=exon:Solyc00g500122.1.1.1;Parent=mRNA:Solyc00g500122.1.1;featurecounts_id=Solyc00g500122.1
chr00	maker_ITAG	CDS	2187957	2188176	.	-	1	ID=CDS:Solyc00g500122.1.1.1;Parent=mRNA:Solyc00g500122.1.1;featurecounts_id=Solyc00g500122.1
chr00	maker_ITAG	exon	2190928	2190992	.	-	.	ID=exon:Solyc00g500122.1.1.2;Parent=mRNA:Solyc00g500122.1.1;featurecounts_id=Solyc00g500122.1
chr00	maker_ITAG	CDS	2190928	2190992	.	-	0	ID=CDS:Solyc00g500122.1.1.2;Parent=mRNA:Solyc00g500122.1.1;featurecounts_id=Solyc00g500122.1
chr00	maker_ITAG	exon	2191074	2191157	.	-	.	ID=exon:Solyc00g500122.1.1.3;Parent=mRNA:Solyc00g500122.1.1;featurecounts_id=Solyc00g500122.1
chr00	maker_ITAG	CDS	2191074	2191157	.	-	0	ID=CDS:Solyc00g500122.1.1.3;Parent=mRNA:Solyc00g500122.1.1;featurecounts_id=Solyc00g500122.1
###
chr00	maker_ITAG	gene	2308618	2310179	.	-	.	ID=Solyc00g160650.1;Name=Solyc00g160650.1;featurecounts_id=Solyc00g160650.1
chr00	maker_ITAG	mRNA	2308618	2310179	.	-	.	ID=mRNA:Solyc00g160650.1.1;Parent=Solyc00g160650.1;Name=Solyc00g160650.1.1;_aed=0.46;_eaed=0.46;_qi=0|0|0|0.33|1|1|3|0|67;Note=ACT domain-containing protein ACR5 (AHRD V3.11 *-* tr|A0A2G3AJF7|A0A2G3AJF7_CAPAN);featurecounts_id=Solyc00g160650.1
chr00	maker_ITAG	exon	2308618	2308763	.	-	.	ID=exon:Solyc00g160650.1.1.1;Parent=mRNA:Solyc00g160650.1.1;featurecounts_id=Solyc00g160650.1
chr00	maker_ITAG	CDS	2308618	2308763	.	-	2	ID=CDS:Solyc00g160650.1.1.1;Parent=mRNA:Solyc00g160650.1.1;featurecounts_id=Solyc00g160650.1
chr00	maker_ITAG	exon	2309873	2309888	.	-	.	ID=exon:Solyc00g160650.1.1.2;Parent=mRNA:Solyc00g160650.1.1;featurecounts_id=Solyc00g160650.1
chr00	maker_ITAG	CDS	2309873	2309888	.	-	0	ID=CDS:Solyc00g160650.1.1.2;Parent=mRNA:Solyc00g160650.1.1;featurecounts_id=Solyc00g160650.1
chr00	maker_ITAG	exon	2310138	2310179	.	-	.	ID=exon:Solyc00g160650.1.1.3;Parent=mRNA:Solyc00g160650.1.1;featurecounts_id=Solyc00g160650.1
chr00	maker_ITAG	CDS	2310138	2310179	.	-	0	ID=CDS:Solyc00g160650.1.1.3;Parent=mRNA:Solyc00g160650.1.1;featurecounts_id=Solyc00g160650.1
###
chr00	maker_ITAG	gene	2310683	2312556	.	-	.	ID=Solyc00g160660.1;Name=Solyc00g160660.1;featurecounts_id=Solyc00g160660.1
chr00	maker_ITAG	mRNA	2310683	2312556	.	-	.	ID=mRNA:Solyc00g160660.1.1;Parent=Solyc00g160660.1;Name=Solyc00g160660.1.1;_aed=0.16;_eaed=0.16;_qi=0|0|0|0.75|1|1|4|0|315;_merge_warning=1;Note=Zinc finger C-x8-C-x5-C-x3-H type family protein (AHRD V3.11 *** tr|A0A2U1Q6X3|A0A2U1Q6X3_ARTAN);featurecounts_id=Solyc00g160660.1
chr00	maker_ITAG	exon	2310683	2311403	.	-	.	ID=exon:Solyc00g160660.1.1.1;Parent=mRNA:Solyc00g160660.1.1;featurecounts_id=Solyc00g160660.1
chr00	maker_ITAG	CDS	2310683	2311403	.	-	1	ID=CDS:Solyc00g160660.1.1.1;Parent=mRNA:Solyc00g160660.1.1;featurecounts_id=Solyc00g160660.1
chr00	maker_ITAG	exon	2311506	2311567	.	-	.	ID=exon:Solyc00g160660.1.1.2;Parent=mRNA:Solyc00g160660.1.1;featurecounts_id=Solyc00g160660.1
chr00	maker_ITAG	CDS	2311506	2311567	.	-	0	ID=CDS:Solyc00g160660.1.1.2;Parent=mRNA:Solyc00g160660.1.1;featurecounts_id=Solyc00g160660.1
chr00	maker_ITAG	exon	2311724	2311857	.	-	.	ID=exon:Solyc00g160660.1.1.3;Parent=mRNA:Solyc00g160660.1.1;featurecounts_id=Solyc00g160660.1
chr00	maker_ITAG	CDS	2311724	2311857	.	-	2	ID=CDS:Solyc00g160660.1.1.3;Parent=mRNA:Solyc00g160660.1.1;featurecounts_id=Solyc00g160660.1
chr00	maker_ITAG	exon	2312526	2312556	.	-	.	ID=exon:Solyc00g160660.1.1.4;Parent=mRNA:Solyc00g160660.1.1;featurecounts_id=Solyc00g160660.1
chr00	maker_ITAG	CDS	2312526	2312556	.	-	0	ID=CDS:Solyc00g160660.1.1.4;Parent=mRNA:Solyc00g160660.1.1;featurecounts_id=Solyc00g160660.1
###
chr00	maker_ITAG	gene	2317068	2318411	.	+	.	ID=Solyc00g160320.1;Name=Solyc00g160320.1;featurecounts_id=Solyc00g160320.1
chr00	maker_ITAG	mRNA	2317068	2318411	.	+	.	ID=mRNA:Solyc00g160320.1.1;Parent=Solyc00g160320.1;Name=Solyc00g160320.1.1;_aed=0.10;_eaed=0.10;_qi=0|0|0|1|0|0|2|0|62;Note=cysteine-rich receptor-like protein kinase 2 (AHRD V3.11 --* XP_014619111.1);featurecounts_id=Solyc00g160320.1
chr00	maker_ITAG	exon	2317068	2317140	.	+	.	ID=exon:Solyc00g160320.1.1.1;Parent=mRNA:Solyc00g160320.1.1;featurecounts_id=Solyc00g160320.1
chr00	maker_ITAG	CDS	2317068	2317140	.	+	0	ID=CDS:Solyc00g160320.1.1.1;Parent=mRNA:Solyc00g160320.1.1;featurecounts_id=Solyc00g160320.1
chr00	maker_ITAG	exon	2318296	2318411	.	+	.	ID=exon:Solyc00g160320.1.1.2;Parent=mRNA:Solyc00g160320.1.1;featurecounts_id=Solyc00g160320.1
chr00	maker_ITAG	CDS	2318296	2318411	.	+	2	ID=CDS:Solyc00g160320.1.1.2;Parent=mRNA:Solyc00g160320.1.1;featurecounts_id=Solyc00g160320.1
###
chr00	maker_ITAG	gene	2329909	2332560	.	-	.	ID=Solyc00g160010.1;Name=Solyc00g160010.1;featurecounts_id=Solyc00g160010.1
chr00	maker_ITAG	mRNA	2329909	2332560	.	-	.	ID=mRNA:Solyc00g160010.1.1;Parent=Solyc00g160010.1;Name=Solyc00g160010.1.1;_aed=0.77;_eaed=0.77;_qi=0|0|0|0.25|1|1|4|0|150;_merge_warning=1;Note=zinc finger CCCH domain-containing protein 30-like (AHRD V3.11 *-* XP_025884875.1);featurecounts_id=Solyc00g160010.1
chr00	maker_ITAG	exon	2329909	2329963	.	-	.	ID=exon:Solyc00g160010.1.1.1;Parent=mRNA:Solyc00g160010.1.1;featurecounts_id=Solyc00g160010.1
chr00	maker_ITAG	CDS	2329909	2329963	.	-	1	ID=CDS:Solyc00g160010.1.1.1;Parent=mRNA:Solyc00g160010.1.1;featurecounts_id=Solyc00g160010.1
chr00	maker_ITAG	exon	2330621	2330687	.	-	.	ID=exon:Solyc00g160010.1.1.2;Parent=mRNA:Solyc00g160010.1.1;featurecounts_id=Solyc00g160010.1
chr00	maker_ITAG	CDS	2330621	2330687	.	-	2	ID=CDS:Solyc00g160010.1.1.2;Parent=mRNA:Solyc00g160010.1.1;featurecounts_id=Solyc00g160010.1
chr00	maker_ITAG	exon	2330792	2330966	.	-	.	ID=exon:Solyc00g160010.1.1.3;Parent=mRNA:Solyc00g160010.1.1;featurecounts_id=Solyc00g160010.1
chr00	maker_ITAG	CDS	2330792	2330966	.	-	0	ID=CDS:Solyc00g160010.1.1.3;Parent=mRNA:Solyc00g160010.1.1;featurecounts_id=Solyc00g160010.1
chr00	maker_ITAG	exon	2332405	2332560	.	-	.	ID=exon:Solyc00g160010.1.1.4;Parent=mRNA:Solyc00g160010.1.1;featurecounts_id=Solyc00g160010.1
chr00	maker_ITAG	CDS	2332405	2332560	.	-	0	ID=CDS:Solyc00g160010.1.1.4;Parent=mRNA:Solyc00g160010.1.1;featurecounts_id=Solyc00g160010.1
###
chr00	maker_ITAG	gene	2377393	2378166	.	-	.	ID=Solyc00g160330.1;Name=Solyc00g160330.1;featurecounts_id=Solyc00g160330.1
chr00	maker_ITAG	mRNA	2377393	2378166	.	-	.	ID=mRNA:Solyc00g160330.1.1;Parent=Solyc00g160330.1;Name=Solyc00g160330.1.1;_aed=0.58;_eaed=0.59;_qi=0|0|0|0.5|0|0.5|2|0|82;Note=zinc finger CCCH domain-containing protein 30-like (AHRD V3.11 *-* XP_025884875.1);featurecounts_id=Solyc00g160330.1
chr00	maker_ITAG	exon	2377393	2377434	.	-	.	ID=exon:Solyc00g160330.1.1.1;Parent=mRNA:Solyc00g160330.1.1;featurecounts_id=Solyc00g160330.1
chr00	maker_ITAG	CDS	2377393	2377434	.	-	0	ID=CDS:Solyc00g160330.1.1.1;Parent=mRNA:Solyc00g160330.1.1;featurecounts_id=Solyc00g160330.1
chr00	maker_ITAG	exon	2377960	2378166	.	-	.	ID=exon:Solyc00g160330.1.1.2;Parent=mRNA:Solyc00g160330.1.1;featurecounts_id=Solyc00g160330.1
chr00	maker_ITAG	CDS	2377960	2378166	.	-	0	ID=CDS:Solyc00g160330.1.1.2;Parent=mRNA:Solyc00g160330.1.1;featurecounts_id=Solyc00g160330.1
###
chr00	maker_ITAG	gene	2379604	2380807	.	-	.	ID=Solyc00g007330.1;Alias=Solyc00g007330;Name=Solyc00g007330.1;length=1203;featurecounts_id=Solyc00g007330.1
chr00	maker_ITAG	mRNA	2379604	2380807	.	-	.	ID=mRNA:Solyc00g007330.1.1;Parent=Solyc00g007330.1;Name=Solyc00g007330.1.1;Note=Zinc finger transcription factor 1;_AED=1.00;_QI=373|0|0|0|0|0|2|0|171;_eAED=1.00;featurecounts_id=Solyc00g007330.1
chr00	maker_ITAG	CDS	2379604	2380119	.	-	0	ID=CDS:Solyc00g007330.1.1.1;Parent=mRNA:Solyc00g007330.1.1;featurecounts_id=Solyc00g007330.1
chr00	maker_ITAG	exon	2379604	2380324	.	-	.	ID=exon:Solyc00g007330.1.1.1;Parent=mRNA:Solyc00g007330.1.1;featurecounts_id=Solyc00g007330.1
chr00	maker_ITAG	five_prime_UTR	2380120	2380324	.	-	.	ID=five_prime_UTR:Solyc00g007330.1.1.0;Parent=mRNA:Solyc00g007330.1.1;featurecounts_id=Solyc00g007330.1
chr00	maker_ITAG	exon	2380640	2380807	.	-	.	ID=exon:Solyc00g007330.1.1.2;Parent=mRNA:Solyc00g007330.1.1;featurecounts_id=Solyc00g007330.1
chr00	maker_ITAG	five_prime_UTR	2380640	2380807	.	-	.	ID=five_prime_UTR:Solyc00g007330.1.1.1;Parent=mRNA:Solyc00g007330.1.1;featurecounts_id=Solyc00g007330.1
###
chr00	maker_ITAG	gene	2388674	2389042	.	-	.	ID=Solyc00g007340.1;Alias=Solyc00g007340;Name=Solyc00g007340.1;length=368;featurecounts_id=Solyc00g007340.1
chr00	maker_ITAG	mRNA	2388674	2389042	.	-	.	ID=mRNA:Solyc00g007340.1.1;Parent=Solyc00g007340.1;Name=Solyc00g007340.1.1;Note=Unknown protein;_AED=1.00;_QI=0|-1|0|0|-1|0|1|0|122;_eAED=1.00;featurecounts_id=Solyc00g007340.1
chr00	maker_ITAG	exon	2388674	2389042	.	-	.	ID=exon:Solyc00g007340.1.1.1;Parent=mRNA:Solyc00g007340.1.1;featurecounts_id=Solyc00g007340.1
chr00	maker_ITAG	CDS	2388674	2389042	.	-	0	ID=CDS:Solyc00g007340.1.1.1;Parent=mRNA:Solyc00g007340.1.1;featurecounts_id=Solyc00g007340.1
###
chr00	maker_ITAG	gene	2416399	2417840	.	-	.	ID=Solyc00g007350.1;Alias=Solyc00g007350;Name=Solyc00g007350.1;length=1441;featurecounts_id=Solyc00g007350.1
chr00	maker_ITAG	mRNA	2416399	2417840	.	-	.	ID=mRNA:Solyc00g007350.1.1;Parent=Solyc00g007350.1;Name=Solyc00g007350.1.1;Note=zinc finger CCCH domain-containing protein 30-like (AHRD V3.3 *-* A0A2I4HEV8_9ROSI);_AED=0.37;_QI=0|0.33|0|0.5|0|0|4|0|295;_eAED=0.37;featurecounts_id=Solyc00g007350.1
chr00	maker_ITAG	exon	2416399	2416966	.	-	.	ID=exon:Solyc00g007350.1.1.1;Parent=mRNA:Solyc00g007350.1.1;featurecounts_id=Solyc00g007350.1
chr00	maker_ITAG	CDS	2416399	2416966	.	-	1	ID=CDS:Solyc00g007350.1.1.1;Parent=mRNA:Solyc00g007350.1.1;featurecounts_id=Solyc00g007350.1
chr00	maker_ITAG	exon	2417067	2417191	.	-	.	ID=exon:Solyc00g007350.1.1.2;Parent=mRNA:Solyc00g007350.1.1;featurecounts_id=Solyc00g007350.1
chr00	maker_ITAG	CDS	2417067	2417191	.	-	0	ID=CDS:Solyc00g007350.1.1.2;Parent=mRNA:Solyc00g007350.1.1;featurecounts_id=Solyc00g007350.1
chr00	maker_ITAG	exon	2417285	2417452	.	-	.	ID=exon:Solyc00g007350.1.1.3;Parent=mRNA:Solyc00g007350.1.1;featurecounts_id=Solyc00g007350.1
chr00	maker_ITAG	CDS	2417285	2417452	.	-	0	ID=CDS:Solyc00g007350.1.1.3;Parent=mRNA:Solyc00g007350.1.1;featurecounts_id=Solyc00g007350.1
chr00	maker_ITAG	exon	2417814	2417840	.	-	.	ID=exon:Solyc00g007350.1.1.4;Parent=mRNA:Solyc00g007350.1.1;featurecounts_id=Solyc00g007350.1
chr00	maker_ITAG	CDS	2417814	2417840	.	-	0	ID=CDS:Solyc00g007350.1.1.4;Parent=mRNA:Solyc00g007350.1.1;featurecounts_id=Solyc00g007350.1
###
chr00	maker_ITAG	gene	2454196	2454684	.	+	.	ID=Solyc00g160020.1;Name=Solyc00g160020.1;featurecounts_id=Solyc00g160020.1
chr00	maker_ITAG	mRNA	2454196	2454684	.	+	.	ID=mRNA:Solyc00g160020.1.1;Parent=Solyc00g160020.1;Name=Solyc00g160020.1.1;_aed=0.22;_eaed=0.22;_qi=0|-1|0|1|-1|1|1|0|162;_merge_warning=1;Note=Protein TIC 214 (AHRD V3.11 *-* tr|K4EQH9|K4EQH9_DATST);Ontology_term=GO:0016021;Dbxref=InterPro:IPR008896,Pfam:PF05758;featurecounts_id=Solyc00g160020.1
chr00	maker_ITAG	exon	2454196	2454684	.	+	.	ID=exon:Solyc00g160020.1.1.1;Parent=mRNA:Solyc00g160020.1.1;featurecounts_id=Solyc00g160020.1
chr00	maker_ITAG	CDS	2454196	2454684	.	+	0	ID=CDS:Solyc00g160020.1.1.1;Parent=mRNA:Solyc00g160020.1.1;featurecounts_id=Solyc00g160020.1
###
chr00	maker_ITAG	gene	2455594	2456892	.	-	.	ID=Solyc00g160340.1;Name=Solyc00g160340.1;featurecounts_id=Solyc00g160340.1
chr00	maker_ITAG	mRNA	2455594	2456892	.	-	.	ID=mRNA:Solyc00g160340.1.1;Parent=Solyc00g160340.1;Name=Solyc00g160340.1.1;_aed=0.44;_eaed=0.46;_qi=0|0|0|1|0|0|4|0|385;Note=NAD(P)H-quinone oxidoreductase subunit 5, chloroplastic (AHRD V3.11 *** tr|I6N9A4|I6N9A4_DATST);featurecounts_id=Solyc00g160340.1
chr00	maker_ITAG	exon	2455594	2456000	.	-	.	ID=exon:Solyc00g160340.1.1.1;Parent=mRNA:Solyc00g160340.1.1;featurecounts_id=Solyc00g160340.1
chr00	maker_ITAG	CDS	2455594	2456000	.	-	2	ID=CDS:Solyc00g160340.1.1.1;Parent=mRNA:Solyc00g160340.1.1;featurecounts_id=Solyc00g160340.1
chr00	maker_ITAG	exon	2456008	2456038	.	-	.	ID=exon:Solyc00g160340.1.1.2;Parent=mRNA:Solyc00g160340.1.1;featurecounts_id=Solyc00g160340.1
chr00	maker_ITAG	CDS	2456008	2456038	.	-	0	ID=CDS:Solyc00g160340.1.1.2;Parent=mRNA:Solyc00g160340.1.1;featurecounts_id=Solyc00g160340.1
chr00	maker_ITAG	exon	2456152	2456309	.	-	.	ID=exon:Solyc00g160340.1.1.3;Parent=mRNA:Solyc00g160340.1.1;featurecounts_id=Solyc00g160340.1
chr00	maker_ITAG	CDS	2456152	2456309	.	-	2	ID=CDS:Solyc00g160340.1.1.3;Parent=mRNA:Solyc00g160340.1.1;featurecounts_id=Solyc00g160340.1
chr00	maker_ITAG	exon	2456331	2456892	.	-	.	ID=exon:Solyc00g160340.1.1.4;Parent=mRNA:Solyc00g160340.1.1;featurecounts_id=Solyc00g160340.1
chr00	maker_ITAG	CDS	2456331	2456892	.	-	0	ID=CDS:Solyc00g160340.1.1.4;Parent=mRNA:Solyc00g160340.1.1;featurecounts_id=Solyc00g160340.1
###
chr00	maker_ITAG	gene	2458736	2459589	.	+	.	ID=Solyc00g160670.1;Name=Solyc00g160670.1;featurecounts_id=Solyc00g160670.1
chr00	maker_ITAG	mRNA	2458736	2459589	.	+	.	ID=mRNA:Solyc00g160670.1.1;Parent=Solyc00g160670.1;Name=Solyc00g160670.1.1;_aed=0.56;_eaed=0.69;_qi=0|0|0|0.66|1|1|3|0|80;Note=Cytochrome c biogenesis protein CcsA (AHRD V3.11 *-* tr|A0A1U8QCK2|A0A1U8QCK2_CAPAN);Ontology_term=GO:0017004,GO:0020037;Dbxref=InterPro:IPR002541,Pfam:PF01578;featurecounts_id=Solyc00g160670.1
chr00	maker_ITAG	exon	2458736	2458809	.	+	.	ID=exon:Solyc00g160670.1.1.1;Parent=mRNA:Solyc00g160670.1.1;featurecounts_id=Solyc00g160670.1
chr00	maker_ITAG	CDS	2458736	2458809	.	+	0	ID=CDS:Solyc00g160670.1.1.1;Parent=mRNA:Solyc00g160670.1.1;featurecounts_id=Solyc00g160670.1
chr00	maker_ITAG	exon	2459230	2459350	.	+	.	ID=exon:Solyc00g160670.1.1.2;Parent=mRNA:Solyc00g160670.1.1;featurecounts_id=Solyc00g160670.1
chr00	maker_ITAG	CDS	2459230	2459350	.	+	1	ID=CDS:Solyc00g160670.1.1.2;Parent=mRNA:Solyc00g160670.1.1;featurecounts_id=Solyc00g160670.1
chr00	maker_ITAG	exon	2459542	2459589	.	+	.	ID=exon:Solyc00g160670.1.1.3;Parent=mRNA:Solyc00g160670.1.1;featurecounts_id=Solyc00g160670.1
chr00	maker_ITAG	CDS	2459542	2459589	.	+	0	ID=CDS:Solyc00g160670.1.1.3;Parent=mRNA:Solyc00g160670.1.1;featurecounts_id=Solyc00g160670.1
###
chr00	maker_ITAG	gene	2460113	2461897	.	-	.	ID=Solyc00g160350.1;Name=Solyc00g160350.1;featurecounts_id=Solyc00g160350.1
chr00	maker_ITAG	mRNA	2460113	2461897	.	-	.	ID=mRNA:Solyc00g160350.1.1;Parent=Solyc00g160350.1;Name=Solyc00g160350.1.1;_aed=0.51;_eaed=0.51;_qi=0|0|0|0.5|0|0.5|2|0|554;Note=NAD(P)H-quinone oxidoreductase chain 4, chloroplastic (AHRD V3.11 *** tr|A0A1U8QCJ1|A0A1U8QCJ1_CAPAN);Dbxref=InterPro:IPR001750,Pfam:PF00361;featurecounts_id=Solyc00g160350.1
chr00	maker_ITAG	exon	2460113	2461632	.	-	.	ID=exon:Solyc00g160350.1.1.1;Parent=mRNA:Solyc00g160350.1.1;featurecounts_id=Solyc00g160350.1
chr00	maker_ITAG	CDS	2460113	2461632	.	-	2	ID=CDS:Solyc00g160350.1.1.1;Parent=mRNA:Solyc00g160350.1.1;featurecounts_id=Solyc00g160350.1
chr00	maker_ITAG	exon	2461753	2461897	.	-	.	ID=exon:Solyc00g160350.1.1.2;Parent=mRNA:Solyc00g160350.1.1;featurecounts_id=Solyc00g160350.1
chr00	maker_ITAG	CDS	2461753	2461897	.	-	0	ID=CDS:Solyc00g160350.1.1.2;Parent=mRNA:Solyc00g160350.1.1;featurecounts_id=Solyc00g160350.1
###
chr00	maker_ITAG	gene	2464282	2466506	.	-	.	ID=Solyc00g500123.1;Alias=Solyc00g500123;Name=Solyc00g500123.1;length=2224;featurecounts_id=Solyc00g500123.1
chr00	maker_ITAG	mRNA	2464282	2466506	.	-	.	ID=mRNA:Solyc00g500123.1.1;Parent=Solyc00g500123.1;Name=Solyc00g500123.1.1;Note=NAD(P)H-quinone oxidoreductase subunit 1, chloroplastic (AHRD V3.3 *** A0A2G2XBN0_CAPBA);Dbxref=InterPro:IPR001694,Pfam:PF00146;Ontology_term=GO:0016020,GO:0055114;_AED=0.45;_QI=0|0|0|1|0|0|2|0|356;_eAED=0.59;featurecounts_id=Solyc00g500123.1
chr00	maker_ITAG	exon	2464282	2464799	.	-	.	ID=exon:Solyc00g500123.1.1.1;Parent=mRNA:Solyc00g500123.1.1;featurecounts_id=Solyc00g500123.1
chr00	maker_ITAG	CDS	2464282	2464799	.	-	2	ID=CDS:Solyc00g500123.1.1.1;Parent=mRNA:Solyc00g500123.1.1;featurecounts_id=Solyc00g500123.1
chr00	maker_ITAG	exon	2465954	2466506	.	-	.	ID=exon:Solyc00g500123.1.1.2;Parent=mRNA:Solyc00g500123.1.1;featurecounts_id=Solyc00g500123.1
chr00	maker_ITAG	CDS	2465954	2466506	.	-	0	ID=CDS:Solyc00g500123.1.1.2;Parent=mRNA:Solyc00g500123.1.1;featurecounts_id=Solyc00g500123.1
###
chr00	maker_ITAG	gene	2466508	2468136	.	-	.	ID=Solyc00g500124.1;Alias=Solyc00g500124;Name=Solyc00g500124.1;length=1628;featurecounts_id=Solyc00g500124.1
chr00	maker_ITAG	mRNA	2466508	2468136	.	-	.	ID=mRNA:Solyc00g500124.1.1;Parent=Solyc00g500124.1;Name=Solyc00g500124.1.1;Note=NAD(P)H-quinone oxidoreductase subunit H, chloroplastic (AHRD V3.3 *** A0A1U8QCJ3_CAPAN);Dbxref=InterPro:IPR001135,Pfam:PF00346;Ontology_term=GO:0016651,GO:0048038,GO:0051287,GO:0055114;_AED=1.00;_QI=447|-1|0|0|-1|0|1|0|393;_eAED=1.00;featurecounts_id=Solyc00g500124.1
chr00	maker_ITAG	CDS	2466508	2467689	.	-	0	ID=CDS:Solyc00g500124.1.1.1;Parent=mRNA:Solyc00g500124.1.1;featurecounts_id=Solyc00g500124.1
chr00	maker_ITAG	exon	2466508	2468136	.	-	.	ID=exon:Solyc00g500124.1.1.1;Parent=mRNA:Solyc00g500124.1.1;featurecounts_id=Solyc00g500124.1
chr00	maker_ITAG	five_prime_UTR	2467690	2468136	.	-	.	ID=five_prime_UTR:Solyc00g500124.1.1.0;Parent=mRNA:Solyc00g500124.1.1;featurecounts_id=Solyc00g500124.1
###
chr00	maker_ITAG	gene	2468466	2472134	.	-	.	ID=Solyc00g500125.1;Alias=Solyc00g500125;Name=Solyc00g500125.1;length=3668;featurecounts_id=Solyc00g500125.1
chr00	maker_ITAG	mRNA	2468466	2472134	.	-	.	ID=mRNA:Solyc00g500125.1.1;Parent=Solyc00g500125.1;Name=Solyc00g500125.1.1;Note=Protein TIC 214 (AHRD V3.3 *** TI214_SOLTU);_AED=0.33;_QI=0|0|0|1|0|0|2|0|1172;_eAED=0.33;featurecounts_id=Solyc00g500125.1
chr00	maker_ITAG	exon	2468466	2469363	.	-	.	ID=exon:Solyc00g500125.1.1.1;Parent=mRNA:Solyc00g500125.1.1;featurecounts_id=Solyc00g500125.1
chr00	maker_ITAG	CDS	2468466	2469363	.	-	1	ID=CDS:Solyc00g500125.1.1.1;Parent=mRNA:Solyc00g500125.1.1;featurecounts_id=Solyc00g500125.1
chr00	maker_ITAG	exon	2469514	2472134	.	-	.	ID=exon:Solyc00g500125.1.1.2;Parent=mRNA:Solyc00g500125.1.1;featurecounts_id=Solyc00g500125.1
chr00	maker_ITAG	CDS	2469514	2472134	.	-	0	ID=CDS:Solyc00g500125.1.1.2;Parent=mRNA:Solyc00g500125.1.1;featurecounts_id=Solyc00g500125.1
###
chr00	maker_ITAG	gene	2472155	2474141	.	-	.	ID=Solyc00g500126.1;Alias=Solyc00g500126;Name=Solyc00g500126.1;length=1986;featurecounts_id=Solyc00g500126.1
chr00	maker_ITAG	mRNA	2472155	2474141	.	-	.	ID=mRNA:Solyc00g500126.1.1;Parent=Solyc00g500126.1;Name=Solyc00g500126.1.1;Note=Protein TIC 214 (AHRD V3.3 *-* TI214_SOLTU);Dbxref=InterPro:IPR008896,Pfam:PF05758;Ontology_term=GO:0016021;_AED=0.41;_QI=0|0|0|1|0|0|2|0|615;_eAED=0.41;featurecounts_id=Solyc00g500126.1
chr00	maker_ITAG	exon	2472155	2472186	.	-	.	ID=exon:Solyc00g500126.1.1.1;Parent=mRNA:Solyc00g500126.1.1;featurecounts_id=Solyc00g500126.1
chr00	maker_ITAG	CDS	2472155	2472186	.	-	2	ID=CDS:Solyc00g500126.1.1.1;Parent=mRNA:Solyc00g500126.1.1;featurecounts_id=Solyc00g500126.1
chr00	maker_ITAG	exon	2472326	2474141	.	-	.	ID=exon:Solyc00g500126.1.1.2;Parent=mRNA:Solyc00g500126.1.1;featurecounts_id=Solyc00g500126.1
chr00	maker_ITAG	CDS	2472326	2474141	.	-	0	ID=CDS:Solyc00g500126.1.1.2;Parent=mRNA:Solyc00g500126.1.1;featurecounts_id=Solyc00g500126.1
###
chr00	maker_ITAG	gene	2488010	2489291	.	-	.	ID=Solyc00g500127.1;Alias=Solyc00g500127;Name=Solyc00g500127.1;length=1281;featurecounts_id=Solyc00g500127.1
chr00	maker_ITAG	mRNA	2488010	2489291	.	-	.	ID=mRNA:Solyc00g500127.1.1;Parent=Solyc00g500127.1;Name=Solyc00g500127.1.1;Note=50S ribosomal protein L14, chloroplastic (AHRD V3.3 *** I6N992_DATST);Dbxref=InterPro:IPR001280,Pfam:PF00223;Ontology_term=GO:0009522,GO:0009579,GO:0015979,GO:0016021;_AED=0.67;_QI=0|0|0|0.5|0|0|2|0|71;_eAED=0.67;featurecounts_id=Solyc00g500127.1
chr00	maker_ITAG	exon	2488010	2488087	.	-	.	ID=exon:Solyc00g500127.1.1.1;Parent=mRNA:Solyc00g500127.1.1;featurecounts_id=Solyc00g500127.1
chr00	maker_ITAG	CDS	2488010	2488087	.	-	0	ID=CDS:Solyc00g500127.1.1.1;Parent=mRNA:Solyc00g500127.1.1;featurecounts_id=Solyc00g500127.1
chr00	maker_ITAG	exon	2489154	2489291	.	-	.	ID=exon:Solyc00g500127.1.1.2;Parent=mRNA:Solyc00g500127.1.1;featurecounts_id=Solyc00g500127.1
chr00	maker_ITAG	CDS	2489154	2489291	.	-	0	ID=CDS:Solyc00g500127.1.1.2;Parent=mRNA:Solyc00g500127.1.1;featurecounts_id=Solyc00g500127.1
###
chr00	maker_ITAG	gene	2489481	2496317	.	-	.	ID=Solyc00g500128.1;Alias=Solyc00g500128;Name=Solyc00g500128.1;length=6836;featurecounts_id=Solyc00g500128.1
chr00	maker_ITAG	mRNA	2489481	2496317	.	-	.	ID=mRNA:Solyc00g500128.1.1;Parent=Solyc00g500128.1;Name=Solyc00g500128.1.1;Note=30S ribosomal protein S14, chloroplastic (AHRD V3.3 *-* A0A2G2X601_CAPBA);_AED=0.04;_QI=0|0|0|1|0|0|2|0|2207;_eAED=0.04;featurecounts_id=Solyc00g500128.1
chr00	maker_ITAG	exon	2489481	2493204	.	-	.	ID=exon:Solyc00g500128.1.1.1;Parent=mRNA:Solyc00g500128.1.1;featurecounts_id=Solyc00g500128.1
chr00	maker_ITAG	CDS	2489481	2493204	.	-	1	ID=CDS:Solyc00g500128.1.1.1;Parent=mRNA:Solyc00g500128.1.1;featurecounts_id=Solyc00g500128.1
chr00	maker_ITAG	exon	2493418	2496317	.	-	.	ID=exon:Solyc00g500128.1.1.2;Parent=mRNA:Solyc00g500128.1.1;featurecounts_id=Solyc00g500128.1
chr00	maker_ITAG	CDS	2493418	2496317	.	-	0	ID=CDS:Solyc00g500128.1.1.2;Parent=mRNA:Solyc00g500128.1.1;featurecounts_id=Solyc00g500128.1
###
chr00	maker_ITAG	gene	2497956	2498732	.	-	.	ID=Solyc00g500129.1;Alias=Solyc00g500129;Name=Solyc00g500129.1;length=776;featurecounts_id=Solyc00g500129.1
chr00	maker_ITAG	mRNA	2497956	2498732	.	-	.	ID=mRNA:Solyc00g500129.1.1;Parent=Solyc00g500129.1;Name=Solyc00g500129.1.1;Note=Ribosomal protein L2, plastid (AHRD V3.3 *-* A0A2U1PJW3_ARTAN);_AED=0.17;_QI=0|0|0|0.5|0|0|4|0|176;_eAED=0.35;featurecounts_id=Solyc00g500129.1
chr00	maker_ITAG	exon	2497956	2498296	.	-	.	ID=exon:Solyc00g500129.1.1.1;Parent=mRNA:Solyc00g500129.1.1;featurecounts_id=Solyc00g500129.1
chr00	maker_ITAG	CDS	2497956	2498296	.	-	2	ID=CDS:Solyc00g500129.1.1.1;Parent=mRNA:Solyc00g500129.1.1;featurecounts_id=Solyc00g500129.1
chr00	maker_ITAG	exon	2498323	2498401	.	-	.	ID=exon:Solyc00g500129.1.1.2;Parent=mRNA:Solyc00g500129.1.1;featurecounts_id=Solyc00g500129.1
chr00	maker_ITAG	CDS	2498323	2498401	.	-	0	ID=CDS:Solyc00g500129.1.1.2;Parent=mRNA:Solyc00g500129.1.1;featurecounts_id=Solyc00g500129.1
chr00	maker_ITAG	exon	2498614	2498717	.	-	.	ID=exon:Solyc00g500129.1.1.3;Parent=mRNA:Solyc00g500129.1.1;featurecounts_id=Solyc00g500129.1
chr00	maker_ITAG	CDS	2498614	2498717	.	-	2	ID=CDS:Solyc00g500129.1.1.3;Parent=mRNA:Solyc00g500129.1.1;featurecounts_id=Solyc00g500129.1
chr00	maker_ITAG	exon	2498726	2498732	.	-	.	ID=exon:Solyc00g500129.1.1.4;Parent=mRNA:Solyc00g500129.1.1;featurecounts_id=Solyc00g500129.1
chr00	maker_ITAG	CDS	2498726	2498732	.	-	0	ID=CDS:Solyc00g500129.1.1.4;Parent=mRNA:Solyc00g500129.1.1;featurecounts_id=Solyc00g500129.1
###
chr00	maker_ITAG	gene	2499170	2500231	.	-	.	ID=Solyc00g500130.1;Alias=Solyc00g500130;Name=Solyc00g500130.1;length=1061;featurecounts_id=Solyc00g500130.1
chr00	maker_ITAG	mRNA	2499170	2500231	.	-	.	ID=mRNA:Solyc00g500130.1.1;Parent=Solyc00g500130.1;Name=Solyc00g500130.1.1;Note=Photosystem II protein D1 (AHRD V3.3 *** A0A1U8QBZ9_CAPAN);Dbxref=InterPro:IPR000484,Pfam:PF00124;Ontology_term=GO:0009772,GO:0019684,GO:0045156;_AED=0.32;_QI=0|-1|0|1|-1|0|1|0|353;_eAED=0.32;featurecounts_id=Solyc00g500130.1
chr00	maker_ITAG	exon	2499170	2500231	.	-	.	ID=exon:Solyc00g500130.1.1.1;Parent=mRNA:Solyc00g500130.1.1;featurecounts_id=Solyc00g500130.1
chr00	maker_ITAG	CDS	2499170	2500231	.	-	0	ID=CDS:Solyc00g500130.1.1.1;Parent=mRNA:Solyc00g500130.1.1;featurecounts_id=Solyc00g500130.1
###
chr00	maker_ITAG	gene	2500757	2502286	.	-	.	ID=Solyc00g500131.1;Alias=Solyc00g500131;Name=Solyc00g500131.1;length=1529;featurecounts_id=Solyc00g500131.1
chr00	maker_ITAG	mRNA	2500757	2502286	.	-	.	ID=mRNA:Solyc00g500131.1.1;Parent=Solyc00g500131.1;Name=Solyc00g500131.1.1;Note=Maturase K (AHRD V3.3 *** A0A2G3DGH8_CAPCH);Dbxref=InterPro:IPR024942,Pfam:PF01824;_AED=0.27;_QI=0|0|0|1|0|0|2|0|451;_eAED=0.27;featurecounts_id=Solyc00g500131.1
chr00	maker_ITAG	exon	2500757	2501267	.	-	.	ID=exon:Solyc00g500131.1.1.1;Parent=mRNA:Solyc00g500131.1.1;featurecounts_id=Solyc00g500131.1
chr00	maker_ITAG	CDS	2500757	2501267	.	-	1	ID=CDS:Solyc00g500131.1.1.1;Parent=mRNA:Solyc00g500131.1.1;featurecounts_id=Solyc00g500131.1
chr00	maker_ITAG	exon	2501442	2502286	.	-	.	ID=exon:Solyc00g500131.1.1.2;Parent=mRNA:Solyc00g500131.1.1;featurecounts_id=Solyc00g500131.1
chr00	maker_ITAG	CDS	2501442	2502286	.	-	0	ID=CDS:Solyc00g500131.1.1.2;Parent=mRNA:Solyc00g500131.1.1;featurecounts_id=Solyc00g500131.1
###
chr00	maker_ITAG	gene	2506214	2506871	.	+	.	ID=Solyc00g500132.1;Alias=Solyc00g500132;Name=Solyc00g500132.1;length=657;featurecounts_id=Solyc00g500132.1
chr00	maker_ITAG	mRNA	2506214	2506871	.	+	.	ID=mRNA:Solyc00g500132.1.1;Parent=Solyc00g500132.1;Name=Solyc00g500132.1.1;Note=Photosystem II reaction center protein K (AHRD V3.3 *** A0A1U8QD48_CAPAN);_AED=0.51;_QI=0|0|0|1|0|0|2|0|97;_eAED=0.51;featurecounts_id=Solyc00g500132.1
chr00	maker_ITAG	exon	2506214	2506388	.	+	.	ID=exon:Solyc00g500132.1.1.1;Parent=mRNA:Solyc00g500132.1.1;featurecounts_id=Solyc00g500132.1
chr00	maker_ITAG	CDS	2506214	2506388	.	+	0	ID=CDS:Solyc00g500132.1.1.1;Parent=mRNA:Solyc00g500132.1.1;featurecounts_id=Solyc00g500132.1
chr00	maker_ITAG	exon	2506753	2506871	.	+	.	ID=exon:Solyc00g500132.1.1.2;Parent=mRNA:Solyc00g500132.1.1;featurecounts_id=Solyc00g500132.1
chr00	maker_ITAG	CDS	2506753	2506871	.	+	2	ID=CDS:Solyc00g500132.1.1.2;Parent=mRNA:Solyc00g500132.1.1;featurecounts_id=Solyc00g500132.1
###
chr00	maker_ITAG	gene	2508851	2510374	.	-	.	ID=Solyc00g500133.1;Alias=Solyc00g500133;Name=Solyc00g500133.1;length=1523;featurecounts_id=Solyc00g500133.1
chr00	maker_ITAG	mRNA	2508851	2510374	.	-	.	ID=mRNA:Solyc00g500133.1.1;Parent=Solyc00g500133.1;Name=Solyc00g500133.1.1;Note=ATP synthase subunit alpha, chloroplastic (AHRD V3.3 *** I6N942_DATST);_AED=0.93;_QI=0|-1|0|1|-1|0|1|0|507;_eAED=0.99;featurecounts_id=Solyc00g500133.1
chr00	maker_ITAG	exon	2508851	2510374	.	-	.	ID=exon:Solyc00g500133.1.1.1;Parent=mRNA:Solyc00g500133.1.1;featurecounts_id=Solyc00g500133.1
chr00	maker_ITAG	CDS	2508851	2510374	.	-	0	ID=CDS:Solyc00g500133.1.1.1;Parent=mRNA:Solyc00g500133.1.1;featurecounts_id=Solyc00g500133.1
###
chr00	maker_ITAG	gene	2513472	2515162	.	-	.	ID=Solyc00g500134.1;Alias=Solyc00g500134;Name=Solyc00g500134.1;length=1690;featurecounts_id=Solyc00g500134.1
chr00	maker_ITAG	mRNA	2513472	2515162	.	-	.	ID=mRNA:Solyc00g500134.1.1;Parent=Solyc00g500134.1;Name=Solyc00g500134.1.1;Note=30S ribosomal protein S2, chloroplastic (AHRD V3.3 *** I6N946_DATST);Dbxref=InterPro:IPR001865,Pfam:PF00318;Ontology_term=GO:0003735,GO:0005622,GO:0005840,GO:0006412;_AED=0.45;_QI=0|0|0|1|0|0|5|0|379;_eAED=1.00;featurecounts_id=Solyc00g500134.1
chr00	maker_ITAG	exon	2513472	2513593	.	-	.	ID=exon:Solyc00g500134.1.1.1;Parent=mRNA:Solyc00g500134.1.1;featurecounts_id=Solyc00g500134.1
chr00	maker_ITAG	CDS	2513472	2513593	.	-	2	ID=CDS:Solyc00g500134.1.1.1;Parent=mRNA:Solyc00g500134.1.1;featurecounts_id=Solyc00g500134.1
chr00	maker_ITAG	exon	2513741	2513881	.	-	.	ID=exon:Solyc00g500134.1.1.2;Parent=mRNA:Solyc00g500134.1.1;featurecounts_id=Solyc00g500134.1
chr00	maker_ITAG	CDS	2513741	2513881	.	-	2	ID=CDS:Solyc00g500134.1.1.2;Parent=mRNA:Solyc00g500134.1.1;featurecounts_id=Solyc00g500134.1
chr00	maker_ITAG	exon	2513969	2514055	.	-	.	ID=exon:Solyc00g500134.1.1.3;Parent=mRNA:Solyc00g500134.1.1;featurecounts_id=Solyc00g500134.1
chr00	maker_ITAG	CDS	2513969	2514055	.	-	2	ID=CDS:Solyc00g500134.1.1.3;Parent=mRNA:Solyc00g500134.1.1;featurecounts_id=Solyc00g500134.1
chr00	maker_ITAG	exon	2514102	2514228	.	-	.	ID=exon:Solyc00g500134.1.1.4;Parent=mRNA:Solyc00g500134.1.1;featurecounts_id=Solyc00g500134.1
chr00	maker_ITAG	CDS	2514102	2514228	.	-	0	ID=CDS:Solyc00g500134.1.1.4;Parent=mRNA:Solyc00g500134.1.1;featurecounts_id=Solyc00g500134.1
chr00	maker_ITAG	exon	2514500	2515162	.	-	.	ID=exon:Solyc00g500134.1.1.5;Parent=mRNA:Solyc00g500134.1.1;featurecounts_id=Solyc00g500134.1
chr00	maker_ITAG	CDS	2514500	2515162	.	-	0	ID=CDS:Solyc00g500134.1.1.5;Parent=mRNA:Solyc00g500134.1.1;featurecounts_id=Solyc00g500134.1
###
chr00	maker_ITAG	gene	2515388	2522489	.	-	.	ID=Solyc00g500135.1;Alias=Solyc00g500135;Name=Solyc00g500135.1;length=7101;featurecounts_id=Solyc00g500135.1
chr00	maker_ITAG	mRNA	2515388	2522489	.	-	.	ID=mRNA:Solyc00g500135.1.1;Parent=Solyc00g500135.1;Name=Solyc00g500135.1.1;Note=DNA-directed RNA polymerase subunit beta'' (AHRD V3.3 *-* A0A1U8QCC7_CAPAN);_AED=0.31;_QI=0|0|0|0.83|0|0|6|0|1657;_eAED=0.31;featurecounts_id=Solyc00g500135.1
chr00	maker_ITAG	exon	2515388	2516316	.	-	.	ID=exon:Solyc00g500135.1.1.1;Parent=mRNA:Solyc00g500135.1.1;featurecounts_id=Solyc00g500135.1
chr00	maker_ITAG	CDS	2515388	2516316	.	-	2	ID=CDS:Solyc00g500135.1.1.1;Parent=mRNA:Solyc00g500135.1.1;featurecounts_id=Solyc00g500135.1
chr00	maker_ITAG	exon	2516746	2518599	.	-	.	ID=exon:Solyc00g500135.1.1.2;Parent=mRNA:Solyc00g500135.1.1;featurecounts_id=Solyc00g500135.1
chr00	maker_ITAG	CDS	2516746	2518599	.	-	2	ID=CDS:Solyc00g500135.1.1.2;Parent=mRNA:Solyc00g500135.1.1;featurecounts_id=Solyc00g500135.1
chr00	maker_ITAG	exon	2518780	2519667	.	-	.	ID=exon:Solyc00g500135.1.1.3;Parent=mRNA:Solyc00g500135.1.1;featurecounts_id=Solyc00g500135.1
chr00	maker_ITAG	CDS	2518780	2519667	.	-	2	ID=CDS:Solyc00g500135.1.1.3;Parent=mRNA:Solyc00g500135.1.1;featurecounts_id=Solyc00g500135.1
chr00	maker_ITAG	exon	2520108	2521206	.	-	.	ID=exon:Solyc00g500135.1.1.4;Parent=mRNA:Solyc00g500135.1.1;featurecounts_id=Solyc00g500135.1
chr00	maker_ITAG	CDS	2520108	2521206	.	-	0	ID=CDS:Solyc00g500135.1.1.4;Parent=mRNA:Solyc00g500135.1.1;featurecounts_id=Solyc00g500135.1
chr00	maker_ITAG	exon	2521931	2522026	.	-	.	ID=exon:Solyc00g500135.1.1.5;Parent=mRNA:Solyc00g500135.1.1;featurecounts_id=Solyc00g500135.1
chr00	maker_ITAG	CDS	2521931	2522026	.	-	0	ID=CDS:Solyc00g500135.1.1.5;Parent=mRNA:Solyc00g500135.1.1;featurecounts_id=Solyc00g500135.1
chr00	maker_ITAG	exon	2522382	2522489	.	-	.	ID=exon:Solyc00g500135.1.1.6;Parent=mRNA:Solyc00g500135.1.1;featurecounts_id=Solyc00g500135.1
chr00	maker_ITAG	CDS	2522382	2522489	.	-	0	ID=CDS:Solyc00g500135.1.1.6;Parent=mRNA:Solyc00g500135.1.1;featurecounts_id=Solyc00g500135.1
###
chr00	maker_ITAG	gene	2522516	2525728	.	-	.	ID=Solyc00g160170.1;Name=Solyc00g160170.1;featurecounts_id=Solyc00g160170.1
chr00	maker_ITAG	mRNA	2522516	2525728	.	-	.	ID=mRNA:Solyc00g160170.1.1;Parent=Solyc00g160170.1;Name=Solyc00g160170.1.1;_aed=0.39;_eaed=0.39;_qi=0|0|0|1|1|1|2|0|833;Note=DNA-directed RNA polymerase subunit beta (AHRD V3.11 *-* tr|I6N949|I6N949_DATST);featurecounts_id=Solyc00g160170.1
chr00	maker_ITAG	exon	2522516	2523759	.	-	.	ID=exon:Solyc00g160170.1.1.1;Parent=mRNA:Solyc00g160170.1.1;featurecounts_id=Solyc00g160170.1
chr00	maker_ITAG	CDS	2522516	2523759	.	-	2	ID=CDS:Solyc00g160170.1.1.1;Parent=mRNA:Solyc00g160170.1.1;featurecounts_id=Solyc00g160170.1
chr00	maker_ITAG	exon	2524471	2525728	.	-	.	ID=exon:Solyc00g160170.1.1.2;Parent=mRNA:Solyc00g160170.1.1;featurecounts_id=Solyc00g160170.1
chr00	maker_ITAG	CDS	2524471	2525728	.	-	0	ID=CDS:Solyc00g160170.1.1.2;Parent=mRNA:Solyc00g160170.1.1;featurecounts_id=Solyc00g160170.1
###
chr00	maker_ITAG	gene	2532212	2534642	.	+	.	ID=Solyc00g500136.1;Alias=Solyc00g500136;Name=Solyc00g500136.1;length=2430;featurecounts_id=Solyc00g500136.1
chr00	maker_ITAG	mRNA	2532212	2534642	.	+	.	ID=mRNA:Solyc00g500136.1.1;Parent=Solyc00g500136.1;Name=Solyc00g500136.1.1;Note=Photosystem II CP43 reaction center protein (AHRD V3.3 *** A0A078EKT7_BRANA);Dbxref=InterPro:IPR000932,Pfam:PF00421;Ontology_term=GO:0009521,GO:0009767,GO:0016020,GO:0016168,GO:0019684;_AED=0.06;_QI=0|0|0|1|0|0|2|0|776;_eAED=0.06;featurecounts_id=Solyc00g500136.1
chr00	maker_ITAG	exon	2532212	2533184	.	+	.	ID=exon:Solyc00g500136.1.1.1;Parent=mRNA:Solyc00g500136.1.1;featurecounts_id=Solyc00g500136.1
chr00	maker_ITAG	CDS	2532212	2533184	.	+	0	ID=CDS:Solyc00g500136.1.1.1;Parent=mRNA:Solyc00g500136.1.1;featurecounts_id=Solyc00g500136.1
chr00	maker_ITAG	exon	2533285	2534642	.	+	.	ID=exon:Solyc00g500136.1.1.2;Parent=mRNA:Solyc00g500136.1.1;featurecounts_id=Solyc00g500136.1
chr00	maker_ITAG	CDS	2533285	2534642	.	+	2	ID=CDS:Solyc00g500136.1.1.2;Parent=mRNA:Solyc00g500136.1.1;featurecounts_id=Solyc00g500136.1
###
chr00	maker_ITAG	gene	2536110	2536627	.	-	.	ID=Solyc00g500137.1;Alias=Solyc00g500137;Name=Solyc00g500137.1;length=517;featurecounts_id=Solyc00g500137.1
chr00	maker_ITAG	mRNA	2536110	2536627	.	-	.	ID=mRNA:Solyc00g500137.1.1;Parent=Solyc00g500137.1;Name=Solyc00g500137.1.1;Note=30S ribosomal protein S14, chloroplastic (AHRD V3.3 *-* A0A2G2X601_CAPBA);_AED=0.53;_QI=0|0|0|0.5|0|0|2|0|125;_eAED=0.57;featurecounts_id=Solyc00g500137.1
chr00	maker_ITAG	exon	2536110	2536161	.	-	.	ID=exon:Solyc00g500137.1.1.1;Parent=mRNA:Solyc00g500137.1.1;featurecounts_id=Solyc00g500137.1
chr00	maker_ITAG	CDS	2536110	2536161	.	-	1	ID=CDS:Solyc00g500137.1.1.1;Parent=mRNA:Solyc00g500137.1.1;featurecounts_id=Solyc00g500137.1
chr00	maker_ITAG	exon	2536302	2536627	.	-	.	ID=exon:Solyc00g500137.1.1.2;Parent=mRNA:Solyc00g500137.1.1;featurecounts_id=Solyc00g500137.1
chr00	maker_ITAG	CDS	2536302	2536627	.	-	0	ID=CDS:Solyc00g500137.1.1.2;Parent=mRNA:Solyc00g500137.1.1;featurecounts_id=Solyc00g500137.1
###
chr00	maker_ITAG	gene	2536719	2538923	.	-	.	ID=Solyc00g500138.1;Alias=Solyc00g500138;Name=Solyc00g500138.1;length=2204;featurecounts_id=Solyc00g500138.1
chr00	maker_ITAG	mRNA	2536719	2538923	.	-	.	ID=mRNA:Solyc00g500138.1.1;Parent=Solyc00g500138.1;Name=Solyc00g500138.1.1;Note=50S ribosomal protein L14, chloroplastic (AHRD V3.3 *** I6N992_DATST);Dbxref=InterPro:IPR001280,Pfam:PF00223;Ontology_term=GO:0009522,GO:0009579,GO:0015979,GO:0016021;_AED=0.27;_QI=0|-1|0|1|-1|0|1|0|734;_eAED=0.27;featurecounts_id=Solyc00g500138.1
chr00	maker_ITAG	exon	2536719	2538923	.	-	.	ID=exon:Solyc00g500138.1.1.1;Parent=mRNA:Solyc00g500138.1.1;featurecounts_id=Solyc00g500138.1
chr00	maker_ITAG	CDS	2536719	2538923	.	-	0	ID=CDS:Solyc00g500138.1.1.1;Parent=mRNA:Solyc00g500138.1.1;featurecounts_id=Solyc00g500138.1
###
chr00	maker_ITAG	gene	2538949	2540940	.	-	.	ID=Solyc00g500139.1;Alias=Solyc00g500139;Name=Solyc00g500139.1;length=1991;featurecounts_id=Solyc00g500139.1
chr00	maker_ITAG	mRNA	2538949	2540940	.	-	.	ID=mRNA:Solyc00g500139.1.1;Parent=Solyc00g500139.1;Name=Solyc00g500139.1.1;Note=Photosystem I P700 chlorophyll a apoprotein A1 (AHRD V3.3 *** K4EPK3_DATST);Dbxref=InterPro:IPR001280,Pfam:PF00223;Ontology_term=GO:0009522,GO:0009579,GO:0015979,GO:0016021;_AED=0.32;_QI=0|0|0|1|0|0|2|0|566;_eAED=0.32;featurecounts_id=Solyc00g500139.1
chr00	maker_ITAG	exon	2538949	2540390	.	-	.	ID=exon:Solyc00g500139.1.1.1;Parent=mRNA:Solyc00g500139.1.1;featurecounts_id=Solyc00g500139.1
chr00	maker_ITAG	CDS	2538949	2540390	.	-	2	ID=CDS:Solyc00g500139.1.1.1;Parent=mRNA:Solyc00g500139.1.1;featurecounts_id=Solyc00g500139.1
chr00	maker_ITAG	exon	2540682	2540940	.	-	.	ID=exon:Solyc00g500139.1.1.2;Parent=mRNA:Solyc00g500139.1.1;featurecounts_id=Solyc00g500139.1
chr00	maker_ITAG	CDS	2540682	2540940	.	-	0	ID=CDS:Solyc00g500139.1.1.2;Parent=mRNA:Solyc00g500139.1.1;featurecounts_id=Solyc00g500139.1
###
chr00	maker_ITAG	gene	2541421	2541822	.	+	.	ID=Solyc00g500140.1;Alias=Solyc00g500140;Name=Solyc00g500140.1;length=401;featurecounts_id=Solyc00g500140.1
chr00	maker_ITAG	mRNA	2541421	2541822	.	+	.	ID=mRNA:Solyc00g500140.1.1;Parent=Solyc00g500140.1;Name=Solyc00g500140.1.1;Note=ATP synthase epsilon chain, chloroplastic (AHRD V3.3 *** A0A1U8QCD5_CAPAN);Dbxref=InterPro:IPR020546,Pfam:PF02823;Ontology_term=GO:0015986;_AED=0.44;_QI=0|-1|0|1|-1|0|1|0|133;_eAED=0.44;featurecounts_id=Solyc00g500140.1
chr00	maker_ITAG	exon	2541421	2541822	.	+	.	ID=exon:Solyc00g500140.1.1.1;Parent=mRNA:Solyc00g500140.1.1;featurecounts_id=Solyc00g500140.1
chr00	maker_ITAG	CDS	2541421	2541822	.	+	0	ID=CDS:Solyc00g500140.1.1.1;Parent=mRNA:Solyc00g500140.1.1;featurecounts_id=Solyc00g500140.1
###
chr00	maker_ITAG	gene	2543950	2544711	.	+	.	ID=Solyc00g500141.1;Alias=Solyc00g500141;Name=Solyc00g500141.1;length=761;featurecounts_id=Solyc00g500141.1
chr00	maker_ITAG	mRNA	2543950	2544711	.	+	.	ID=mRNA:Solyc00g500141.1.1;Parent=Solyc00g500141.1;Name=Solyc00g500141.1.1;Note=Protein Ycf2 (AHRD V3.3 *-* A0A1W5PW46_9DIPS);Dbxref=InterPro:IPR008543,Pfam:PF05695;Ontology_term=GO:0005524,GO:0009507;_AED=0.51;_QI=0|0|0|0.66|0|0|3|0|143;_eAED=0.59;featurecounts_id=Solyc00g500141.1
chr00	maker_ITAG	exon	2543950	2543994	.	+	.	ID=exon:Solyc00g500141.1.1.1;Parent=mRNA:Solyc00g500141.1.1;featurecounts_id=Solyc00g500141.1
chr00	maker_ITAG	CDS	2543950	2543994	.	+	0	ID=CDS:Solyc00g500141.1.1.1;Parent=mRNA:Solyc00g500141.1.1;featurecounts_id=Solyc00g500141.1
chr00	maker_ITAG	exon	2544228	2544253	.	+	.	ID=exon:Solyc00g500141.1.1.2;Parent=mRNA:Solyc00g500141.1.1;featurecounts_id=Solyc00g500141.1
chr00	maker_ITAG	CDS	2544228	2544253	.	+	0	ID=CDS:Solyc00g500141.1.1.2;Parent=mRNA:Solyc00g500141.1.1;featurecounts_id=Solyc00g500141.1
chr00	maker_ITAG	exon	2544351	2544711	.	+	.	ID=exon:Solyc00g500141.1.1.3;Parent=mRNA:Solyc00g500141.1.1;featurecounts_id=Solyc00g500141.1
chr00	maker_ITAG	CDS	2544351	2544711	.	+	1	ID=CDS:Solyc00g500141.1.1.3;Parent=mRNA:Solyc00g500141.1.1;featurecounts_id=Solyc00g500141.1
###
chr00	maker_ITAG	gene	2545227	2545703	.	+	.	ID=Solyc00g500142.1;Alias=Solyc00g500142;Name=Solyc00g500142.1;length=476;featurecounts_id=Solyc00g500142.1
chr00	maker_ITAG	mRNA	2545227	2545703	.	+	.	ID=mRNA:Solyc00g500142.1.1;Parent=Solyc00g500142.1;Name=Solyc00g500142.1.1;Note=NAD(P)H-quinone oxidoreductase subunit J, chloroplastic (AHRD V3.3 *** A0A1U8QD64_CAPAN);Dbxref=InterPro:IPR008543,Pfam:PF05695;Ontology_term=GO:0005524,GO:0009507;_AED=0.44;_QI=0|0|0|1|0|0|2|0|137;_eAED=0.44;featurecounts_id=Solyc00g500142.1
chr00	maker_ITAG	exon	2545227	2545236	.	+	.	ID=exon:Solyc00g500142.1.1.1;Parent=mRNA:Solyc00g500142.1.1;featurecounts_id=Solyc00g500142.1
chr00	maker_ITAG	CDS	2545227	2545236	.	+	0	ID=CDS:Solyc00g500142.1.1.1;Parent=mRNA:Solyc00g500142.1.1;featurecounts_id=Solyc00g500142.1
chr00	maker_ITAG	exon	2545300	2545703	.	+	.	ID=exon:Solyc00g500142.1.1.2;Parent=mRNA:Solyc00g500142.1.1;featurecounts_id=Solyc00g500142.1
chr00	maker_ITAG	CDS	2545300	2545703	.	+	2	ID=CDS:Solyc00g500142.1.1.2;Parent=mRNA:Solyc00g500142.1.1;featurecounts_id=Solyc00g500142.1
###
chr00	maker_ITAG	gene	2547836	2549412	.	+	.	ID=Solyc00g500143.1;Alias=Solyc00g500143;Name=Solyc00g500143.1;length=1576;featurecounts_id=Solyc00g500143.1
chr00	maker_ITAG	mRNA	2547836	2549412	.	+	.	ID=mRNA:Solyc00g500143.1.1;Parent=Solyc00g500143.1;Name=Solyc00g500143.1.1;Note=30S ribosomal protein S4, chloroplastic (AHRD V3.3 *** I6N958_DATST);_AED=0.72;_QI=470|-1|0|1|-1|0|1|270|278;_eAED=0.72;featurecounts_id=Solyc00g500143.1
chr00	maker_ITAG	five_prime_UTR	2547836	2548305	.	+	.	ID=five_prime_UTR:Solyc00g500143.1.1.0;Parent=mRNA:Solyc00g500143.1.1;featurecounts_id=Solyc00g500143.1
chr00	maker_ITAG	exon	2547836	2549412	.	+	.	ID=exon:Solyc00g500143.1.1.1;Parent=mRNA:Solyc00g500143.1.1;featurecounts_id=Solyc00g500143.1
chr00	maker_ITAG	CDS	2548306	2549142	.	+	0	ID=CDS:Solyc00g500143.1.1.1;Parent=mRNA:Solyc00g500143.1.1;featurecounts_id=Solyc00g500143.1
chr00	maker_ITAG	three_prime_UTR	2549143	2549412	.	+	.	ID=three_prime_UTR:Solyc00g500143.1.1.0;Parent=mRNA:Solyc00g500143.1.1;featurecounts_id=Solyc00g500143.1
###
chr00	maker_ITAG	gene	2550432	2550873	.	+	.	ID=Solyc00g500144.1;Alias=Solyc00g500144;Name=Solyc00g500144.1;length=441;featurecounts_id=Solyc00g500144.1
chr00	maker_ITAG	mRNA	2550432	2550873	.	+	.	ID=mRNA:Solyc00g500144.1.1;Parent=Solyc00g500144.1;Name=Solyc00g500144.1.1;Note=30S ribosomal protein S14, chloroplastic (AHRD V3.3 *-* A0A2G2X601_CAPBA);_AED=0.74;_QI=0|0|0|0.5|0|0|2|0|85;_eAED=0.74;featurecounts_id=Solyc00g500144.1
chr00	maker_ITAG	exon	2550432	2550555	.	+	.	ID=exon:Solyc00g500144.1.1.1;Parent=mRNA:Solyc00g500144.1.1;featurecounts_id=Solyc00g500144.1
chr00	maker_ITAG	CDS	2550432	2550555	.	+	0	ID=CDS:Solyc00g500144.1.1.1;Parent=mRNA:Solyc00g500144.1.1;featurecounts_id=Solyc00g500144.1
chr00	maker_ITAG	exon	2550740	2550873	.	+	.	ID=exon:Solyc00g500144.1.1.2;Parent=mRNA:Solyc00g500144.1.1;featurecounts_id=Solyc00g500144.1
chr00	maker_ITAG	CDS	2550740	2550873	.	+	2	ID=CDS:Solyc00g500144.1.1.2;Parent=mRNA:Solyc00g500144.1.1;featurecounts_id=Solyc00g500144.1
###
chr00	maker_ITAG	gene	2551285	2552415	.	+	.	ID=Solyc00g500145.1;Alias=Solyc00g500145;Name=Solyc00g500145.1;length=1130;featurecounts_id=Solyc00g500145.1
chr00	maker_ITAG	mRNA	2551285	2552415	.	+	.	ID=mRNA:Solyc00g500145.1.1;Parent=Solyc00g500145.1;Name=Solyc00g500145.1.1;Note=Maturase K (AHRD V3.3 *** A0A2G3DGH8_CAPCH);Dbxref=InterPro:IPR024942,Pfam:PF01824;_AED=0.46;_QI=0|0|0|1|0|0|2|0|101;_eAED=0.46;featurecounts_id=Solyc00g500145.1
chr00	maker_ITAG	exon	2551285	2551512	.	+	.	ID=exon:Solyc00g500145.1.1.1;Parent=mRNA:Solyc00g500145.1.1;featurecounts_id=Solyc00g500145.1
chr00	maker_ITAG	CDS	2551285	2551512	.	+	0	ID=CDS:Solyc00g500145.1.1.1;Parent=mRNA:Solyc00g500145.1.1;featurecounts_id=Solyc00g500145.1
chr00	maker_ITAG	exon	2552338	2552415	.	+	.	ID=exon:Solyc00g500145.1.1.2;Parent=mRNA:Solyc00g500145.1.1;featurecounts_id=Solyc00g500145.1
chr00	maker_ITAG	CDS	2552338	2552415	.	+	0	ID=CDS:Solyc00g500145.1.1.2;Parent=mRNA:Solyc00g500145.1.1;featurecounts_id=Solyc00g500145.1
###
chr00	maker_ITAG	gene	2562283	2562955	.	+	.	ID=Solyc00g500146.1;Alias=Solyc00g500146;Name=Solyc00g500146.1;length=672;featurecounts_id=Solyc00g500146.1
chr00	maker_ITAG	mRNA	2562283	2562955	.	+	.	ID=mRNA:Solyc00g500146.1.1;Parent=Solyc00g500146.1;Name=Solyc00g500146.1.1;Note=NAD(P)H-quinone oxidoreductase subunit 2, chloroplastic (AHRD V3.3 *-* J7H400_CAPAN);Dbxref=InterPro:IPR001750,Pfam:PF00361;_AED=0.13;_QI=0|-1|0|1|-1|0|1|40|210;_eAED=0.13;featurecounts_id=Solyc00g500146.1
chr00	maker_ITAG	CDS	2562283	2562915	.	+	0	ID=CDS:Solyc00g500146.1.1.1;Parent=mRNA:Solyc00g500146.1.1;featurecounts_id=Solyc00g500146.1
chr00	maker_ITAG	exon	2562283	2562955	.	+	.	ID=exon:Solyc00g500146.1.1.1;Parent=mRNA:Solyc00g500146.1.1;featurecounts_id=Solyc00g500146.1
chr00	maker_ITAG	three_prime_UTR	2562916	2562955	.	+	.	ID=three_prime_UTR:Solyc00g500146.1.1.0;Parent=mRNA:Solyc00g500146.1.1;featurecounts_id=Solyc00g500146.1
###
chr00	maker_ITAG	gene	2564107	2566997	.	-	.	ID=Solyc00g500147.1;Alias=Solyc00g500147;Name=Solyc00g500147.1;length=2890;featurecounts_id=Solyc00g500147.1
chr00	maker_ITAG	mRNA	2564107	2566997	.	-	.	ID=mRNA:Solyc00g500147.1.1;Parent=Solyc00g500147.1;Name=Solyc00g500147.1.1;Note=Protein Ycf2 (AHRD V3.3 *-* A0A0U1ZJJ5_9SOLN);_AED=0.31;_QI=0|0|0|1|0|0|5|0|909;_eAED=0.31;featurecounts_id=Solyc00g500147.1
chr00	maker_ITAG	exon	2564107	2564371	.	-	.	ID=exon:Solyc00g500147.1.1.1;Parent=mRNA:Solyc00g500147.1.1;featurecounts_id=Solyc00g500147.1
chr00	maker_ITAG	CDS	2564107	2564371	.	-	1	ID=CDS:Solyc00g500147.1.1.1;Parent=mRNA:Solyc00g500147.1.1;featurecounts_id=Solyc00g500147.1
chr00	maker_ITAG	exon	2564399	2565277	.	-	.	ID=exon:Solyc00g500147.1.1.2;Parent=mRNA:Solyc00g500147.1.1;featurecounts_id=Solyc00g500147.1
chr00	maker_ITAG	CDS	2564399	2565277	.	-	1	ID=CDS:Solyc00g500147.1.1.2;Parent=mRNA:Solyc00g500147.1.1;featurecounts_id=Solyc00g500147.1
chr00	maker_ITAG	exon	2565283	2565533	.	-	.	ID=exon:Solyc00g500147.1.1.3;Parent=mRNA:Solyc00g500147.1.1;featurecounts_id=Solyc00g500147.1
chr00	maker_ITAG	CDS	2565283	2565533	.	-	0	ID=CDS:Solyc00g500147.1.1.3;Parent=mRNA:Solyc00g500147.1.1;featurecounts_id=Solyc00g500147.1
chr00	maker_ITAG	exon	2565612	2566583	.	-	.	ID=exon:Solyc00g500147.1.1.4;Parent=mRNA:Solyc00g500147.1.1;featurecounts_id=Solyc00g500147.1
chr00	maker_ITAG	CDS	2565612	2566583	.	-	0	ID=CDS:Solyc00g500147.1.1.4;Parent=mRNA:Solyc00g500147.1.1;featurecounts_id=Solyc00g500147.1
chr00	maker_ITAG	exon	2566635	2566997	.	-	.	ID=exon:Solyc00g500147.1.1.5;Parent=mRNA:Solyc00g500147.1.1;featurecounts_id=Solyc00g500147.1
chr00	maker_ITAG	CDS	2566635	2566997	.	-	0	ID=CDS:Solyc00g500147.1.1.5;Parent=mRNA:Solyc00g500147.1.1;featurecounts_id=Solyc00g500147.1
###
chr00	maker_ITAG	gene	2567048	2568269	.	-	.	ID=Solyc00g500148.1;Alias=Solyc00g500148;Name=Solyc00g500148.1;length=1221;featurecounts_id=Solyc00g500148.1
chr00	maker_ITAG	mRNA	2567048	2568269	.	-	.	ID=mRNA:Solyc00g500148.1.1;Parent=Solyc00g500148.1;Name=Solyc00g500148.1.1;Note=Protein Ycf2 (AHRD V3.3 *-* A0A1W5PW46_9DIPS);Dbxref=InterPro:IPR008543,Pfam:PF05695;Ontology_term=GO:0005524,GO:0009507;_AED=0.43;_QI=0|0|0|1|0|0|3|0|333;_eAED=0.43;featurecounts_id=Solyc00g500148.1
chr00	maker_ITAG	exon	2567048	2567665	.	-	.	ID=exon:Solyc00g500148.1.1.1;Parent=mRNA:Solyc00g500148.1.1;featurecounts_id=Solyc00g500148.1
chr00	maker_ITAG	CDS	2567048	2567665	.	-	0	ID=CDS:Solyc00g500148.1.1.1;Parent=mRNA:Solyc00g500148.1.1;featurecounts_id=Solyc00g500148.1
chr00	maker_ITAG	exon	2567673	2567826	.	-	.	ID=exon:Solyc00g500148.1.1.2;Parent=mRNA:Solyc00g500148.1.1;featurecounts_id=Solyc00g500148.1
chr00	maker_ITAG	CDS	2567673	2567826	.	-	1	ID=CDS:Solyc00g500148.1.1.2;Parent=mRNA:Solyc00g500148.1.1;featurecounts_id=Solyc00g500148.1
chr00	maker_ITAG	exon	2568040	2568269	.	-	.	ID=exon:Solyc00g500148.1.1.3;Parent=mRNA:Solyc00g500148.1.1;featurecounts_id=Solyc00g500148.1
chr00	maker_ITAG	CDS	2568040	2568269	.	-	0	ID=CDS:Solyc00g500148.1.1.3;Parent=mRNA:Solyc00g500148.1.1;featurecounts_id=Solyc00g500148.1
###
chr00	maker_ITAG	gene	2568289	2570392	.	-	.	ID=Solyc00g500149.1;Alias=Solyc00g500149;Name=Solyc00g500149.1;length=2103;featurecounts_id=Solyc00g500149.1
chr00	maker_ITAG	mRNA	2568289	2570392	.	-	.	ID=mRNA:Solyc00g500149.1.1;Parent=Solyc00g500149.1;Name=Solyc00g500149.1.1;Note=NAD(P)H-quinone oxidoreductase subunit J, chloroplastic (AHRD V3.3 *** A0A1U8QD64_CAPAN);Dbxref=InterPro:IPR008543,Pfam:PF05695;Ontology_term=GO:0005524,GO:0009507;_AED=0.38;_QI=0|0|0|1|0|0|2|0|560;_eAED=0.41;featurecounts_id=Solyc00g500149.1
chr00	maker_ITAG	exon	2568289	2568591	.	-	.	ID=exon:Solyc00g500149.1.1.1;Parent=mRNA:Solyc00g500149.1.1;featurecounts_id=Solyc00g500149.1
chr00	maker_ITAG	CDS	2568289	2568591	.	-	0	ID=CDS:Solyc00g500149.1.1.1;Parent=mRNA:Solyc00g500149.1.1;featurecounts_id=Solyc00g500149.1
chr00	maker_ITAG	exon	2569013	2570392	.	-	.	ID=exon:Solyc00g500149.1.1.2;Parent=mRNA:Solyc00g500149.1.1;featurecounts_id=Solyc00g500149.1
chr00	maker_ITAG	CDS	2569013	2570392	.	-	0	ID=CDS:Solyc00g500149.1.1.2;Parent=mRNA:Solyc00g500149.1.1;featurecounts_id=Solyc00g500149.1
###
chr00	maker_ITAG	gene	2571552	2571953	.	+	.	ID=Solyc00g500150.1;Alias=Solyc00g500150;Name=Solyc00g500150.1;length=401;featurecounts_id=Solyc00g500150.1
chr00	maker_ITAG	mRNA	2571552	2571953	.	+	.	ID=mRNA:Solyc00g500150.1.1;Parent=Solyc00g500150.1;Name=Solyc00g500150.1.1;Note=50S ribosomal protein L2, chloroplastic (AHRD V3.3 *** I6N9C2_DATST);Dbxref=InterPro:IPR022666,Pfam:PF00181;Ontology_term=GO:0003735,GO:0005840,GO:0006412;_AED=0.44;_QI=0|0|0|1|0|0|3|0|110;_eAED=0.44;featurecounts_id=Solyc00g500150.1
chr00	maker_ITAG	exon	2571552	2571614	.	+	.	ID=exon:Solyc00g500150.1.1.1;Parent=mRNA:Solyc00g500150.1.1;featurecounts_id=Solyc00g500150.1
chr00	maker_ITAG	CDS	2571552	2571614	.	+	0	ID=CDS:Solyc00g500150.1.1.1;Parent=mRNA:Solyc00g500150.1.1;featurecounts_id=Solyc00g500150.1
chr00	maker_ITAG	exon	2571654	2571732	.	+	.	ID=exon:Solyc00g500150.1.1.2;Parent=mRNA:Solyc00g500150.1.1;featurecounts_id=Solyc00g500150.1
chr00	maker_ITAG	CDS	2571654	2571732	.	+	0	ID=CDS:Solyc00g500150.1.1.2;Parent=mRNA:Solyc00g500150.1.1;featurecounts_id=Solyc00g500150.1
chr00	maker_ITAG	exon	2571763	2571953	.	+	.	ID=exon:Solyc00g500150.1.1.3;Parent=mRNA:Solyc00g500150.1.1;featurecounts_id=Solyc00g500150.1
chr00	maker_ITAG	CDS	2571763	2571953	.	+	2	ID=CDS:Solyc00g500150.1.1.3;Parent=mRNA:Solyc00g500150.1.1;featurecounts_id=Solyc00g500150.1
###
chr00	maker_ITAG	gene	2572525	2575171	.	-	.	ID=Solyc00g500151.1;Alias=Solyc00g500151;Name=Solyc00g500151.1;length=2646;featurecounts_id=Solyc00g500151.1
chr00	maker_ITAG	mRNA	2572525	2575171	.	-	.	ID=mRNA:Solyc00g500151.1.1;Parent=Solyc00g500151.1;Name=Solyc00g500151.1.1;Note=Photosystem II protein D1 (AHRD V3.3 *** A0A1U8QBZ9_CAPAN);Dbxref=InterPro:IPR000484,Pfam:PF00124;Ontology_term=GO:0009772,GO:0019684,GO:0045156;_AED=0.12;_QI=0|0|0|0.5|0|0|4|0|155;_eAED=0.32;featurecounts_id=Solyc00g500151.1
chr00	maker_ITAG	exon	2572525	2572865	.	-	.	ID=exon:Solyc00g500151.1.1.1;Parent=mRNA:Solyc00g500151.1.1;featurecounts_id=Solyc00g500151.1
chr00	maker_ITAG	CDS	2572525	2572865	.	-	2	ID=CDS:Solyc00g500151.1.1.1;Parent=mRNA:Solyc00g500151.1.1;featurecounts_id=Solyc00g500151.1
chr00	maker_ITAG	exon	2572892	2572970	.	-	.	ID=exon:Solyc00g500151.1.1.2;Parent=mRNA:Solyc00g500151.1.1;featurecounts_id=Solyc00g500151.1
chr00	maker_ITAG	CDS	2572892	2572970	.	-	0	ID=CDS:Solyc00g500151.1.1.2;Parent=mRNA:Solyc00g500151.1.1;featurecounts_id=Solyc00g500151.1
chr00	maker_ITAG	exon	2573435	2573440	.	-	.	ID=exon:Solyc00g500151.1.1.3;Parent=mRNA:Solyc00g500151.1.1;featurecounts_id=Solyc00g500151.1
chr00	maker_ITAG	CDS	2573435	2573440	.	-	0	ID=CDS:Solyc00g500151.1.1.3;Parent=mRNA:Solyc00g500151.1.1;featurecounts_id=Solyc00g500151.1
chr00	maker_ITAG	exon	2575130	2575171	.	-	.	ID=exon:Solyc00g500151.1.1.4;Parent=mRNA:Solyc00g500151.1.1;featurecounts_id=Solyc00g500151.1
chr00	maker_ITAG	CDS	2575130	2575171	.	-	0	ID=CDS:Solyc00g500151.1.1.4;Parent=mRNA:Solyc00g500151.1.1;featurecounts_id=Solyc00g500151.1
###
chr00	maker_ITAG	gene	2572616	2573044	.	+	.	ID=Solyc00g500152.1;Alias=Solyc00g500152;Name=Solyc00g500152.1;length=428;featurecounts_id=Solyc00g500152.1
chr00	maker_ITAG	mRNA	2572616	2573044	.	+	.	ID=mRNA:Solyc00g500152.1.1;Parent=Solyc00g500152.1;Name=Solyc00g500152.1.1;Note=50S ribosomal protein L2 (AHRD V3.3 *** H6T990_9CARY);Dbxref=InterPro:IPR022669,Pfam:PF03947;Ontology_term=GO:0003735,GO:0005840,GO:0006412;_AED=0.41;_QI=0|-1|0|1|-1|0|1|0|142;_eAED=0.42;featurecounts_id=Solyc00g500152.1
chr00	maker_ITAG	exon	2572616	2573044	.	+	.	ID=exon:Solyc00g500152.1.1.1;Parent=mRNA:Solyc00g500152.1.1;featurecounts_id=Solyc00g500152.1
chr00	maker_ITAG	CDS	2572616	2573044	.	+	0	ID=CDS:Solyc00g500152.1.1.1;Parent=mRNA:Solyc00g500152.1.1;featurecounts_id=Solyc00g500152.1
###
chr00	maker_ITAG	gene	2574176	2574502	.	+	.	ID=Solyc00g500153.1;Alias=Solyc00g500153;Name=Solyc00g500153.1;length=326;featurecounts_id=Solyc00g500153.1
chr00	maker_ITAG	mRNA	2574176	2574502	.	+	.	ID=mRNA:Solyc00g500153.1.1;Parent=Solyc00g500153.1;Name=Solyc00g500153.1.1;Note=30S ribosomal protein S3, chloroplastic (AHRD V3.3 *** A0A1U8QD95_CAPAN);Dbxref=InterPro:IPR001351,Pfam:PF00189;Ontology_term=GO:0003735,GO:0005840,GO:0006412;_AED=0.43;_QI=0|-1|0|1|-1|0|1|0|108;_eAED=0.43;featurecounts_id=Solyc00g500153.1
chr00	maker_ITAG	exon	2574176	2574502	.	+	.	ID=exon:Solyc00g500153.1.1.1;Parent=mRNA:Solyc00g500153.1.1;featurecounts_id=Solyc00g500153.1
chr00	maker_ITAG	CDS	2574176	2574502	.	+	0	ID=CDS:Solyc00g500153.1.1.1;Parent=mRNA:Solyc00g500153.1.1;featurecounts_id=Solyc00g500153.1
###
chr00	maker_ITAG	gene	2575750	2576105	.	+	.	ID=Solyc00g500154.1;Alias=Solyc00g500154;Name=Solyc00g500154.1;length=355;featurecounts_id=Solyc00g500154.1
chr00	maker_ITAG	mRNA	2575750	2576105	.	+	.	ID=mRNA:Solyc00g500154.1.1;Parent=Solyc00g500154.1;Name=Solyc00g500154.1.1;Note=NAD(P)H-quinone oxidoreductase subunit J, chloroplastic (AHRD V3.3 *** A0A1U8QD64_CAPAN);Dbxref=InterPro:IPR008543,Pfam:PF05695;Ontology_term=GO:0005524,GO:0009507;_AED=0.44;_QI=0|0|0|1|0|0|2|0|115;_eAED=0.44;featurecounts_id=Solyc00g500154.1
chr00	maker_ITAG	exon	2575750	2575989	.	+	.	ID=exon:Solyc00g500154.1.1.1;Parent=mRNA:Solyc00g500154.1.1;featurecounts_id=Solyc00g500154.1
chr00	maker_ITAG	CDS	2575750	2575989	.	+	0	ID=CDS:Solyc00g500154.1.1.1;Parent=mRNA:Solyc00g500154.1.1;featurecounts_id=Solyc00g500154.1
chr00	maker_ITAG	exon	2575998	2576105	.	+	.	ID=exon:Solyc00g500154.1.1.2;Parent=mRNA:Solyc00g500154.1.1;featurecounts_id=Solyc00g500154.1
chr00	maker_ITAG	CDS	2575998	2576105	.	+	0	ID=CDS:Solyc00g500154.1.1.2;Parent=mRNA:Solyc00g500154.1.1;featurecounts_id=Solyc00g500154.1
###
chr00	maker_ITAG	gene	2576229	2576597	.	+	.	ID=Solyc00g500155.1;Alias=Solyc00g500155;Name=Solyc00g500155.1;length=368;featurecounts_id=Solyc00g500155.1
chr00	maker_ITAG	mRNA	2576229	2576597	.	+	.	ID=mRNA:Solyc00g500155.1.1;Parent=Solyc00g500155.1;Name=Solyc00g500155.1.1;Note=50S ribosomal protein L14, chloroplastic (AHRD V3.3 *** I6N992_DATST);Dbxref=InterPro:IPR001280,Pfam:PF00223;Ontology_term=GO:0009522,GO:0009579,GO:0015979,GO:0016021;_AED=0.44;_QI=0|-1|0|1|-1|0|1|0|122;_eAED=0.66;featurecounts_id=Solyc00g500155.1
chr00	maker_ITAG	exon	2576229	2576597	.	+	.	ID=exon:Solyc00g500155.1.1.1;Parent=mRNA:Solyc00g500155.1.1;featurecounts_id=Solyc00g500155.1
chr00	maker_ITAG	CDS	2576229	2576597	.	+	0	ID=CDS:Solyc00g500155.1.1.1;Parent=mRNA:Solyc00g500155.1.1;featurecounts_id=Solyc00g500155.1
###
chr00	maker_ITAG	gene	2577574	2577990	.	+	.	ID=Solyc00g500156.1;Alias=Solyc00g500156;Name=Solyc00g500156.1;length=416;featurecounts_id=Solyc00g500156.1
chr00	maker_ITAG	mRNA	2577574	2577990	.	+	.	ID=mRNA:Solyc00g500156.1.1;Parent=Solyc00g500156.1;Name=Solyc00g500156.1.1;Note=30S ribosomal protein S11, chloroplastic (AHRD V3.3 *** G9FCH9_9LAMI);Dbxref=InterPro:IPR001971,Pfam:PF00411;Ontology_term=GO:0003735,GO:0005840,GO:0006412;_AED=0.44;_QI=0|-1|0|1|-1|0|1|0|138;_eAED=0.44;featurecounts_id=Solyc00g500156.1
chr00	maker_ITAG	exon	2577574	2577990	.	+	.	ID=exon:Solyc00g500156.1.1.1;Parent=mRNA:Solyc00g500156.1.1;featurecounts_id=Solyc00g500156.1
chr00	maker_ITAG	CDS	2577574	2577990	.	+	0	ID=CDS:Solyc00g500156.1.1.1;Parent=mRNA:Solyc00g500156.1.1;featurecounts_id=Solyc00g500156.1
###
chr00	maker_ITAG	gene	2578056	2578855	.	+	.	ID=Solyc00g500157.1;Alias=Solyc00g500157;Name=Solyc00g500157.1;length=799;featurecounts_id=Solyc00g500157.1
chr00	maker_ITAG	mRNA	2578056	2578855	.	+	.	ID=mRNA:Solyc00g500157.1.1;Parent=Solyc00g500157.1;Name=Solyc00g500157.1.1;Note=Protein Ycf2 (AHRD V3.3 *-* A0A1W5PW46_9DIPS);Dbxref=InterPro:IPR008543,Pfam:PF05695;Ontology_term=GO:0005524,GO:0009507;_AED=0.38;_QI=0|0|0|1|0|0|2|0|252;_eAED=0.38;featurecounts_id=Solyc00g500157.1
chr00	maker_ITAG	exon	2578056	2578467	.	+	.	ID=exon:Solyc00g500157.1.1.1;Parent=mRNA:Solyc00g500157.1.1;featurecounts_id=Solyc00g500157.1
chr00	maker_ITAG	CDS	2578056	2578467	.	+	0	ID=CDS:Solyc00g500157.1.1.1;Parent=mRNA:Solyc00g500157.1.1;featurecounts_id=Solyc00g500157.1
chr00	maker_ITAG	exon	2578509	2578855	.	+	.	ID=exon:Solyc00g500157.1.1.2;Parent=mRNA:Solyc00g500157.1.1;featurecounts_id=Solyc00g500157.1
chr00	maker_ITAG	CDS	2578509	2578855	.	+	2	ID=CDS:Solyc00g500157.1.1.2;Parent=mRNA:Solyc00g500157.1.1;featurecounts_id=Solyc00g500157.1
###
chr00	maker_ITAG	gene	2579259	2579783	.	-	.	ID=Solyc00g500158.1;Alias=Solyc00g500158;Name=Solyc00g500158.1;length=524;featurecounts_id=Solyc00g500158.1
chr00	maker_ITAG	mRNA	2579259	2579783	.	-	.	ID=mRNA:Solyc00g500158.1.1;Parent=Solyc00g500158.1;Name=Solyc00g500158.1.1;Note=Cytochrome b6-f complex subunit 4 (AHRD V3.3 *** A0A2G2XBM1_CAPBA);Dbxref=InterPro:IPR005798,Pfam:PF00032;Ontology_term=GO:0009055,GO:0016020,GO:0016491;_AED=0.05;_QI=0|-1|0|1|-1|0|1|0|174;_eAED=0.05;featurecounts_id=Solyc00g500158.1
chr00	maker_ITAG	exon	2579259	2579783	.	-	.	ID=exon:Solyc00g500158.1.1.1;Parent=mRNA:Solyc00g500158.1.1;featurecounts_id=Solyc00g500158.1
chr00	maker_ITAG	CDS	2579259	2579783	.	-	0	ID=CDS:Solyc00g500158.1.1.1;Parent=mRNA:Solyc00g500158.1.1;featurecounts_id=Solyc00g500158.1
###
chr00	maker_ITAG	gene	2715948	2719757	.	-	.	ID=Solyc00g500159.1;Alias=Solyc00g500159;Name=Solyc00g500159.1;length=3809;featurecounts_id=Solyc00g500159.1
chr00	maker_ITAG	mRNA	2715948	2719757	.	-	.	ID=mRNA:Solyc00g500159.1.1;Parent=Solyc00g500159.1;Name=Solyc00g500159.1.1;Note=Unknown protein;_AED=0.48;_QI=1771|0|0.5|1|0|0|2|0|100;_eAED=0.52;featurecounts_id=Solyc00g500159.1
chr00	maker_ITAG	exon	2715948	2716098	.	-	.	ID=exon:Solyc00g500159.1.1.1;Parent=mRNA:Solyc00g500159.1.1;featurecounts_id=Solyc00g500159.1
chr00	maker_ITAG	CDS	2715948	2716098	.	-	1	ID=CDS:Solyc00g500159.1.1.1;Parent=mRNA:Solyc00g500159.1.1;featurecounts_id=Solyc00g500159.1
chr00	maker_ITAG	CDS	2717835	2717986	.	-	0	ID=CDS:Solyc00g500159.1.1.2;Parent=mRNA:Solyc00g500159.1.1;featurecounts_id=Solyc00g500159.1
chr00	maker_ITAG	exon	2717835	2719757	.	-	.	ID=exon:Solyc00g500159.1.1.2;Parent=mRNA:Solyc00g500159.1.1;featurecounts_id=Solyc00g500159.1
chr00	maker_ITAG	five_prime_UTR	2717987	2719757	.	-	.	ID=five_prime_UTR:Solyc00g500159.1.1.0;Parent=mRNA:Solyc00g500159.1.1;featurecounts_id=Solyc00g500159.1
###
chr00	maker_ITAG	gene	2787033	2787847	.	+	.	ID=Solyc00g500160.1;Alias=Solyc00g500160;Name=Solyc00g500160.1;length=814;featurecounts_id=Solyc00g500160.1
chr00	maker_ITAG	mRNA	2787033	2787847	.	+	.	ID=mRNA:Solyc00g500160.1.1;Parent=Solyc00g500160.1;Name=Solyc00g500160.1.1;Note=Retrovirus-related Pol polyprotein from transposon TNT 1-94 (AHRD V3.3 *-* A0A2I0W6G5_9ASPA);_AED=0.09;_QI=188|-1|0|1|-1|0|1|0|209;_eAED=0.22;featurecounts_id=Solyc00g500160.1
chr00	maker_ITAG	five_prime_UTR	2787033	2787220	.	+	.	ID=five_prime_UTR:Solyc00g500160.1.1.0;Parent=mRNA:Solyc00g500160.1.1;featurecounts_id=Solyc00g500160.1
chr00	maker_ITAG	exon	2787033	2787847	.	+	.	ID=exon:Solyc00g500160.1.1.1;Parent=mRNA:Solyc00g500160.1.1;featurecounts_id=Solyc00g500160.1
chr00	maker_ITAG	CDS	2787221	2787847	.	+	0	ID=CDS:Solyc00g500160.1.1.1;Parent=mRNA:Solyc00g500160.1.1;featurecounts_id=Solyc00g500160.1
###
chr00	maker_ITAG	gene	2855295	2887184	.	-	.	ID=Solyc00g500161.1;Alias=Solyc00g500161;Name=Solyc00g500161.1;length=31889;featurecounts_id=Solyc00g500161.1
chr00	maker_ITAG	mRNA	2855295	2887184	.	-	.	ID=mRNA:Solyc00g500161.1.1;Parent=Solyc00g500161.1;Name=Solyc00g500161.1.1;Note=Unknown protein;_AED=0.31;_QI=0|0.33|0.5|1|0|0|4|5780|107;_eAED=0.33;featurecounts_id=Solyc00g500161.1
chr00	maker_ITAG	exon	2855295	2858228	.	-	.	ID=exon:Solyc00g500161.1.1.1;Parent=mRNA:Solyc00g500161.1.1;featurecounts_id=Solyc00g500161.1
chr00	maker_ITAG	three_prime_UTR	2855295	2858228	.	-	.	ID=three_prime_UTR:Solyc00g500161.1.1.0;Parent=mRNA:Solyc00g500161.1.1;featurecounts_id=Solyc00g500161.1
chr00	maker_ITAG	three_prime_UTR	2860869	2863714	.	-	.	ID=three_prime_UTR:Solyc00g500161.1.1.1;Parent=mRNA:Solyc00g500161.1.1;featurecounts_id=Solyc00g500161.1
chr00	maker_ITAG	exon	2860869	2863726	.	-	.	ID=exon:Solyc00g500161.1.1.2;Parent=mRNA:Solyc00g500161.1.1;featurecounts_id=Solyc00g500161.1
chr00	maker_ITAG	CDS	2863715	2863726	.	-	0	ID=CDS:Solyc00g500161.1.1.1;Parent=mRNA:Solyc00g500161.1.1;featurecounts_id=Solyc00g500161.1
chr00	maker_ITAG	exon	2881449	2881614	.	-	.	ID=exon:Solyc00g500161.1.1.3;Parent=mRNA:Solyc00g500161.1.1;featurecounts_id=Solyc00g500161.1
chr00	maker_ITAG	CDS	2881449	2881614	.	-	1	ID=CDS:Solyc00g500161.1.1.2;Parent=mRNA:Solyc00g500161.1.1;featurecounts_id=Solyc00g500161.1
chr00	maker_ITAG	exon	2887039	2887184	.	-	.	ID=exon:Solyc00g500161.1.1.4;Parent=mRNA:Solyc00g500161.1.1;featurecounts_id=Solyc00g500161.1
chr00	maker_ITAG	CDS	2887039	2887184	.	-	0	ID=CDS:Solyc00g500161.1.1.3;Parent=mRNA:Solyc00g500161.1.1;featurecounts_id=Solyc00g500161.1
###
chr00	maker_ITAG	gene	2893186	2893646	.	-	.	ID=Solyc00g500162.1;Alias=Solyc00g500162;Name=Solyc00g500162.1;length=460;featurecounts_id=Solyc00g500162.1
chr00	maker_ITAG	mRNA	2893186	2893646	.	-	.	ID=mRNA:Solyc00g500162.1.1;Parent=Solyc00g500162.1;Name=Solyc00g500162.1.1;Note=Unknown protein;_AED=0.49;_QI=0|0|0.5|1|0|0|2|102|96;_eAED=0.65;featurecounts_id=Solyc00g500162.1
chr00	maker_ITAG	three_prime_UTR	2893186	2893287	.	-	.	ID=three_prime_UTR:Solyc00g500162.1.1.0;Parent=mRNA:Solyc00g500162.1.1;featurecounts_id=Solyc00g500162.1
chr00	maker_ITAG	exon	2893186	2893456	.	-	.	ID=exon:Solyc00g500162.1.1.1;Parent=mRNA:Solyc00g500162.1.1;featurecounts_id=Solyc00g500162.1
chr00	maker_ITAG	CDS	2893288	2893456	.	-	1	ID=CDS:Solyc00g500162.1.1.1;Parent=mRNA:Solyc00g500162.1.1;featurecounts_id=Solyc00g500162.1
chr00	maker_ITAG	exon	2893525	2893646	.	-	.	ID=exon:Solyc00g500162.1.1.2;Parent=mRNA:Solyc00g500162.1.1;featurecounts_id=Solyc00g500162.1
chr00	maker_ITAG	CDS	2893525	2893646	.	-	0	ID=CDS:Solyc00g500162.1.1.2;Parent=mRNA:Solyc00g500162.1.1;featurecounts_id=Solyc00g500162.1
###
chr00	maker_ITAG	gene	2896826	2924570	.	-	.	ID=Solyc00g500163.1;Alias=Solyc00g500163;Name=Solyc00g500163.1;length=27744;featurecounts_id=Solyc00g500163.1
chr00	maker_ITAG	mRNA	2896826	2924570	.	-	.	ID=mRNA:Solyc00g500163.1.1;Parent=Solyc00g500163.1;Name=Solyc00g500163.1.1;Note=Unknown protein;_AED=0.23;_QI=9151|0.5|0.66|1|0|0|3|0|61;_eAED=0.24;featurecounts_id=Solyc00g500163.1
chr00	maker_ITAG	exon	2896826	2896965	.	-	.	ID=exon:Solyc00g500163.1.1.1;Parent=mRNA:Solyc00g500163.1.1;featurecounts_id=Solyc00g500163.1
chr00	maker_ITAG	CDS	2896826	2896965	.	-	2	ID=CDS:Solyc00g500163.1.1.1;Parent=mRNA:Solyc00g500163.1.1;featurecounts_id=Solyc00g500163.1
chr00	maker_ITAG	CDS	2909784	2909829	.	-	0	ID=CDS:Solyc00g500163.1.1.2;Parent=mRNA:Solyc00g500163.1.1;featurecounts_id=Solyc00g500163.1
chr00	maker_ITAG	exon	2909784	2911688	.	-	.	ID=exon:Solyc00g500163.1.1.2;Parent=mRNA:Solyc00g500163.1.1;featurecounts_id=Solyc00g500163.1
chr00	maker_ITAG	five_prime_UTR	2909830	2911688	.	-	.	ID=five_prime_UTR:Solyc00g500163.1.1.0;Parent=mRNA:Solyc00g500163.1.1;featurecounts_id=Solyc00g500163.1
chr00	maker_ITAG	exon	2917279	2924570	.	-	.	ID=exon:Solyc00g500163.1.1.3;Parent=mRNA:Solyc00g500163.1.1;featurecounts_id=Solyc00g500163.1
chr00	maker_ITAG	five_prime_UTR	2917279	2924570	.	-	.	ID=five_prime_UTR:Solyc00g500163.1.1.1;Parent=mRNA:Solyc00g500163.1.1;featurecounts_id=Solyc00g500163.1
###
chr00	maker_ITAG	gene	2927631	2929188	.	+	.	ID=Solyc00g160360.1;Name=Solyc00g160360.1;featurecounts_id=Solyc00g160360.1
chr00	maker_ITAG	mRNA	2927631	2929188	.	+	.	ID=mRNA:Solyc00g160360.1.1;Parent=Solyc00g160360.1;Name=Solyc00g160360.1.1;_aed=0.51;_eaed=0.57;_qi=0|0|0|1|1|1|2|0|173;Note=Gag-asp_proteas domain-containing protein (AHRD V3.11 *-* tr|A0A1Q3CEG3|A0A1Q3CEG3_CEPFO);featurecounts_id=Solyc00g160360.1
chr00	maker_ITAG	exon	2927631	2927933	.	+	.	ID=exon:Solyc00g160360.1.1.1;Parent=mRNA:Solyc00g160360.1.1;featurecounts_id=Solyc00g160360.1
chr00	maker_ITAG	CDS	2927631	2927933	.	+	0	ID=CDS:Solyc00g160360.1.1.1;Parent=mRNA:Solyc00g160360.1.1;featurecounts_id=Solyc00g160360.1
chr00	maker_ITAG	exon	2928970	2929188	.	+	.	ID=exon:Solyc00g160360.1.1.2;Parent=mRNA:Solyc00g160360.1.1;featurecounts_id=Solyc00g160360.1
chr00	maker_ITAG	CDS	2928970	2929188	.	+	0	ID=CDS:Solyc00g160360.1.1.2;Parent=mRNA:Solyc00g160360.1.1;featurecounts_id=Solyc00g160360.1
###
chr00	maker_ITAG	gene	2948141	2962600	.	-	.	ID=Solyc00g500164.1;Alias=Solyc00g500164;Name=Solyc00g500164.1;length=14459;featurecounts_id=Solyc00g500164.1
chr00	maker_ITAG	mRNA	2948141	2962600	.	-	.	ID=mRNA:Solyc00g500164.1.1;Parent=Solyc00g500164.1;Name=Solyc00g500164.1.1;Note=Unknown protein;_AED=0.86;_QI=0|0|0|0.5|0|0|4|0|100;_eAED=0.86;featurecounts_id=Solyc00g500164.1
chr00	maker_ITAG	exon	2948141	2948176	.	-	.	ID=exon:Solyc00g500164.1.1.1;Parent=mRNA:Solyc00g500164.1.1;featurecounts_id=Solyc00g500164.1
chr00	maker_ITAG	CDS	2948141	2948176	.	-	0	ID=CDS:Solyc00g500164.1.1.1;Parent=mRNA:Solyc00g500164.1.1;featurecounts_id=Solyc00g500164.1
chr00	maker_ITAG	exon	2948491	2948524	.	-	.	ID=exon:Solyc00g500164.1.1.2;Parent=mRNA:Solyc00g500164.1.1;featurecounts_id=Solyc00g500164.1
chr00	maker_ITAG	CDS	2948491	2948524	.	-	1	ID=CDS:Solyc00g500164.1.1.2;Parent=mRNA:Solyc00g500164.1.1;featurecounts_id=Solyc00g500164.1
chr00	maker_ITAG	exon	2948627	2948669	.	-	.	ID=exon:Solyc00g500164.1.1.3;Parent=mRNA:Solyc00g500164.1.1;featurecounts_id=Solyc00g500164.1
chr00	maker_ITAG	CDS	2948627	2948669	.	-	2	ID=CDS:Solyc00g500164.1.1.3;Parent=mRNA:Solyc00g500164.1.1;featurecounts_id=Solyc00g500164.1
chr00	maker_ITAG	exon	2962411	2962600	.	-	.	ID=exon:Solyc00g500164.1.1.4;Parent=mRNA:Solyc00g500164.1.1;featurecounts_id=Solyc00g500164.1
chr00	maker_ITAG	CDS	2962411	2962600	.	-	0	ID=CDS:Solyc00g500164.1.1.4;Parent=mRNA:Solyc00g500164.1.1;featurecounts_id=Solyc00g500164.1
###
chr00	maker_ITAG	gene	2977069	2977764	.	-	.	ID=Solyc00g500165.1;Alias=Solyc00g500165;Name=Solyc00g500165.1;length=695;featurecounts_id=Solyc00g500165.1
chr00	maker_ITAG	mRNA	2977069	2977764	.	-	.	ID=mRNA:Solyc00g500165.1.1;Parent=Solyc00g500165.1;Name=Solyc00g500165.1.1;Note=Unknown protein;_AED=0.67;_QI=0|0|0|0.66|0|0|3|0|165;_eAED=0.84;featurecounts_id=Solyc00g500165.1
chr00	maker_ITAG	exon	2977069	2977230	.	-	.	ID=exon:Solyc00g500165.1.1.1;Parent=mRNA:Solyc00g500165.1.1;featurecounts_id=Solyc00g500165.1
chr00	maker_ITAG	CDS	2977069	2977230	.	-	0	ID=CDS:Solyc00g500165.1.1.1;Parent=mRNA:Solyc00g500165.1.1;featurecounts_id=Solyc00g500165.1
chr00	maker_ITAG	exon	2977330	2977529	.	-	.	ID=exon:Solyc00g500165.1.1.2;Parent=mRNA:Solyc00g500165.1.1;featurecounts_id=Solyc00g500165.1
chr00	maker_ITAG	CDS	2977330	2977529	.	-	2	ID=CDS:Solyc00g500165.1.1.2;Parent=mRNA:Solyc00g500165.1.1;featurecounts_id=Solyc00g500165.1
chr00	maker_ITAG	exon	2977629	2977764	.	-	.	ID=exon:Solyc00g500165.1.1.3;Parent=mRNA:Solyc00g500165.1.1;featurecounts_id=Solyc00g500165.1
chr00	maker_ITAG	CDS	2977629	2977764	.	-	0	ID=CDS:Solyc00g500165.1.1.3;Parent=mRNA:Solyc00g500165.1.1;featurecounts_id=Solyc00g500165.1
###
chr00	maker_ITAG	gene	2989427	2990736	.	-	.	ID=Solyc00g112190.2;Alias=Solyc00g112190;Name=Solyc00g112190.2;length=1309;featurecounts_id=Solyc00g112190.2
chr00	maker_ITAG	mRNA	2989427	2990736	.	-	.	ID=mRNA:Solyc00g112190.2.1;Parent=Solyc00g112190.2;Name=Solyc00g112190.2.1;Note=Unknown protein;_AED=0.80;_QI=206|0|0|0.5|0|0|2|325|230;_eAED=1.00;featurecounts_id=Solyc00g112190.2
chr00	maker_ITAG	three_prime_UTR	2989427	2989751	.	-	.	ID=three_prime_UTR:Solyc00g112190.2.1.0;Parent=mRNA:Solyc00g112190.2.1;featurecounts_id=Solyc00g112190.2
chr00	maker_ITAG	exon	2989427	2990212	.	-	.	ID=exon:Solyc00g112190.2.1.1;Parent=mRNA:Solyc00g112190.2.1;featurecounts_id=Solyc00g112190.2
chr00	maker_ITAG	CDS	2989752	2990212	.	-	2	ID=CDS:Solyc00g112190.2.1.1;Parent=mRNA:Solyc00g112190.2.1;featurecounts_id=Solyc00g112190.2
chr00	maker_ITAG	CDS	2990299	2990530	.	-	0	ID=CDS:Solyc00g112190.2.1.2;Parent=mRNA:Solyc00g112190.2.1;featurecounts_id=Solyc00g112190.2
chr00	maker_ITAG	exon	2990299	2990736	.	-	.	ID=exon:Solyc00g112190.2.1.2;Parent=mRNA:Solyc00g112190.2.1;featurecounts_id=Solyc00g112190.2
chr00	maker_ITAG	five_prime_UTR	2990531	2990736	.	-	.	ID=five_prime_UTR:Solyc00g112190.2.1.0;Parent=mRNA:Solyc00g112190.2.1;featurecounts_id=Solyc00g112190.2
###
chr00	maker_ITAG	gene	2991340	2994193	.	+	.	ID=Solyc00g160030.1;Name=Solyc00g160030.1;featurecounts_id=Solyc00g160030.1
chr00	maker_ITAG	mRNA	2991340	2994193	.	+	.	ID=mRNA:Solyc00g160030.1.1;Parent=Solyc00g160030.1;Name=Solyc00g160030.1.1;_aed=0.72;_eaed=0.76;_qi=0|0|0|0.5|1|1|4|0|446;_merge_warning=1;Note=Cytochrome c biogenesis FC (AHRD V3.11 *-* tr|A0A0C5APX0|A0A0C5APX0_HYONI);featurecounts_id=Solyc00g160030.1
chr00	maker_ITAG	exon	2991340	2991429	.	+	.	ID=exon:Solyc00g160030.1.1.1;Parent=mRNA:Solyc00g160030.1.1;featurecounts_id=Solyc00g160030.1
chr00	maker_ITAG	CDS	2991340	2991429	.	+	0	ID=CDS:Solyc00g160030.1.1.1;Parent=mRNA:Solyc00g160030.1.1;featurecounts_id=Solyc00g160030.1
chr00	maker_ITAG	exon	2991605	2991948	.	+	.	ID=exon:Solyc00g160030.1.1.2;Parent=mRNA:Solyc00g160030.1.1;featurecounts_id=Solyc00g160030.1
chr00	maker_ITAG	CDS	2991605	2991948	.	+	0	ID=CDS:Solyc00g160030.1.1.2;Parent=mRNA:Solyc00g160030.1.1;featurecounts_id=Solyc00g160030.1
chr00	maker_ITAG	exon	2992535	2993201	.	+	.	ID=exon:Solyc00g160030.1.1.3;Parent=mRNA:Solyc00g160030.1.1;featurecounts_id=Solyc00g160030.1
chr00	maker_ITAG	CDS	2992535	2993201	.	+	1	ID=CDS:Solyc00g160030.1.1.3;Parent=mRNA:Solyc00g160030.1.1;featurecounts_id=Solyc00g160030.1
chr00	maker_ITAG	exon	2993954	2994193	.	+	.	ID=exon:Solyc00g160030.1.1.4;Parent=mRNA:Solyc00g160030.1.1;featurecounts_id=Solyc00g160030.1
chr00	maker_ITAG	CDS	2993954	2994193	.	+	0	ID=CDS:Solyc00g160030.1.1.4;Parent=mRNA:Solyc00g160030.1.1;featurecounts_id=Solyc00g160030.1
###
chr00	maker_ITAG	gene	3009833	3010968	.	-	.	ID=Solyc00g500166.1;Alias=Solyc00g500166;Name=Solyc00g500166.1;length=1135;featurecounts_id=Solyc00g500166.1
chr00	maker_ITAG	mRNA	3009833	3010968	.	-	.	ID=mRNA:Solyc00g500166.1.1;Parent=Solyc00g500166.1;Name=Solyc00g500166.1.1;Note=Unknown protein;_AED=0.73;_QI=0|0|0|0.66|0|0|6|0|144;_eAED=0.73;featurecounts_id=Solyc00g500166.1
chr00	maker_ITAG	exon	3009833	3009884	.	-	.	ID=exon:Solyc00g500166.1.1.1;Parent=mRNA:Solyc00g500166.1.1;featurecounts_id=Solyc00g500166.1
chr00	maker_ITAG	CDS	3009833	3009884	.	-	1	ID=CDS:Solyc00g500166.1.1.1;Parent=mRNA:Solyc00g500166.1.1;featurecounts_id=Solyc00g500166.1
chr00	maker_ITAG	exon	3010078	3010239	.	-	.	ID=exon:Solyc00g500166.1.1.2;Parent=mRNA:Solyc00g500166.1.1;featurecounts_id=Solyc00g500166.1
chr00	maker_ITAG	CDS	3010078	3010239	.	-	1	ID=CDS:Solyc00g500166.1.1.2;Parent=mRNA:Solyc00g500166.1.1;featurecounts_id=Solyc00g500166.1
chr00	maker_ITAG	exon	3010343	3010431	.	-	.	ID=exon:Solyc00g500166.1.1.3;Parent=mRNA:Solyc00g500166.1.1;featurecounts_id=Solyc00g500166.1
chr00	maker_ITAG	CDS	3010343	3010431	.	-	0	ID=CDS:Solyc00g500166.1.1.3;Parent=mRNA:Solyc00g500166.1.1;featurecounts_id=Solyc00g500166.1
chr00	maker_ITAG	exon	3010527	3010580	.	-	.	ID=exon:Solyc00g500166.1.1.4;Parent=mRNA:Solyc00g500166.1.1;featurecounts_id=Solyc00g500166.1
chr00	maker_ITAG	CDS	3010527	3010580	.	-	0	ID=CDS:Solyc00g500166.1.1.4;Parent=mRNA:Solyc00g500166.1.1;featurecounts_id=Solyc00g500166.1
chr00	maker_ITAG	exon	3010790	3010834	.	-	.	ID=exon:Solyc00g500166.1.1.5;Parent=mRNA:Solyc00g500166.1.1;featurecounts_id=Solyc00g500166.1
chr00	maker_ITAG	CDS	3010790	3010834	.	-	0	ID=CDS:Solyc00g500166.1.1.5;Parent=mRNA:Solyc00g500166.1.1;featurecounts_id=Solyc00g500166.1
chr00	maker_ITAG	exon	3010936	3010968	.	-	.	ID=exon:Solyc00g500166.1.1.6;Parent=mRNA:Solyc00g500166.1.1;featurecounts_id=Solyc00g500166.1
chr00	maker_ITAG	CDS	3010936	3010968	.	-	0	ID=CDS:Solyc00g500166.1.1.6;Parent=mRNA:Solyc00g500166.1.1;featurecounts_id=Solyc00g500166.1
###
chr00	maker_ITAG	gene	3011082	3012921	.	+	.	ID=Solyc00g500167.1;Alias=Solyc00g500167;Name=Solyc00g500167.1;length=1839;featurecounts_id=Solyc00g500167.1
chr00	maker_ITAG	mRNA	3011082	3012921	.	+	.	ID=mRNA:Solyc00g500167.1.1;Parent=Solyc00g500167.1;Name=Solyc00g500167.1.1;Note=Cytochrome c biogenesis FC (AHRD V3.3 *-* A0A0C5APX0_HYONI);_AED=0.45;_QI=0|0|0|1|0|0|3|0|365;_eAED=0.46;featurecounts_id=Solyc00g500167.1
chr00	maker_ITAG	exon	3011082	3011108	.	+	.	ID=exon:Solyc00g500167.1.1.1;Parent=mRNA:Solyc00g500167.1.1;featurecounts_id=Solyc00g500167.1
chr00	maker_ITAG	CDS	3011082	3011108	.	+	0	ID=CDS:Solyc00g500167.1.1.1;Parent=mRNA:Solyc00g500167.1.1;featurecounts_id=Solyc00g500167.1
chr00	maker_ITAG	exon	3011477	3011820	.	+	.	ID=exon:Solyc00g500167.1.1.2;Parent=mRNA:Solyc00g500167.1.1;featurecounts_id=Solyc00g500167.1
chr00	maker_ITAG	CDS	3011477	3011820	.	+	0	ID=CDS:Solyc00g500167.1.1.2;Parent=mRNA:Solyc00g500167.1.1;featurecounts_id=Solyc00g500167.1
chr00	maker_ITAG	exon	3012195	3012921	.	+	.	ID=exon:Solyc00g500167.1.1.3;Parent=mRNA:Solyc00g500167.1.1;featurecounts_id=Solyc00g500167.1
chr00	maker_ITAG	CDS	3012195	3012921	.	+	1	ID=CDS:Solyc00g500167.1.1.3;Parent=mRNA:Solyc00g500167.1.1;featurecounts_id=Solyc00g500167.1
###
chr00	maker_ITAG	gene	3013752	3014108	.	-	.	ID=Solyc00g230080.1;Alias=Solyc00g230080;Name=Solyc00g230080.1;length=356;featurecounts_id=Solyc00g230080.1
chr00	maker_ITAG	mRNA	3013752	3014108	.	-	.	ID=mRNA:Solyc00g230080.1.1;Parent=Solyc00g230080.1;Name=Solyc00g230080.1.1;Note=Photosystem II protein D2 (AHRD V3.3 *** A0A0K0N7Y1_9LILI);Dbxref=InterPro:IPR000484,Pfam:PF00124;Ontology_term=GO:0009772,GO:0019684,GO:0045156;_AED=1.00;_QI=0|-1|0|0|-1|0|1|0|118;_eAED=1.00;featurecounts_id=Solyc00g230080.1
chr00	maker_ITAG	exon	3013752	3014108	.	-	.	ID=exon:Solyc00g230080.1.1.1;Parent=mRNA:Solyc00g230080.1.1;featurecounts_id=Solyc00g230080.1
chr00	maker_ITAG	CDS	3013752	3014108	.	-	0	ID=CDS:Solyc00g230080.1.1.1;Parent=mRNA:Solyc00g230080.1.1;featurecounts_id=Solyc00g230080.1
###
chr00	maker_ITAG	gene	3020571	3020807	.	+	.	ID=Solyc00g316530.1;Alias=Solyc00g316530;Name=Solyc00g316530.1;length=236;featurecounts_id=Solyc00g316530.1
chr00	maker_ITAG	mRNA	3020571	3020807	.	+	.	ID=mRNA:Solyc00g316530.1.1;Parent=Solyc00g316530.1;Name=Solyc00g316530.1.1;Note=ATP synthase subunit beta, mitochondrial (AHRD V3.3 *-* A0A2G2V6Z5_CAPBA);_AED=1.00;_QI=0|-1|0|0|-1|0|1|0|78;_eAED=1.00;featurecounts_id=Solyc00g316530.1
chr00	maker_ITAG	exon	3020571	3020807	.	+	.	ID=exon:Solyc00g316530.1.1.1;Parent=mRNA:Solyc00g316530.1.1;featurecounts_id=Solyc00g316530.1
chr00	maker_ITAG	CDS	3020571	3020807	.	+	0	ID=CDS:Solyc00g316530.1.1.1;Parent=mRNA:Solyc00g316530.1.1;featurecounts_id=Solyc00g316530.1
###
chr00	maker_ITAG	gene	3024713	3028149	.	-	.	ID=Solyc00g069880.2;Alias=Solyc00g069880;Name=Solyc00g069880.2;length=3436;featurecounts_id=Solyc00g069880.2
chr00	maker_ITAG	mRNA	3024713	3028149	.	-	.	ID=mRNA:Solyc00g069880.2.1;Parent=Solyc00g069880.2;Name=Solyc00g069880.2.1;Note=Photosystem II CP43 reaction center protein (AHRD V3.3 *-* A0A2G2YCL7_CAPAN);_AED=1.00;_QI=0|0|0|0|0|0|5|145|227;_eAED=1.00;featurecounts_id=Solyc00g069880.2
chr00	maker_ITAG	three_prime_UTR	3024713	3024857	.	-	.	ID=three_prime_UTR:Solyc00g069880.2.1.0;Parent=mRNA:Solyc00g069880.2.1;featurecounts_id=Solyc00g069880.2
chr00	maker_ITAG	exon	3024713	3025154	.	-	.	ID=exon:Solyc00g069880.2.1.1;Parent=mRNA:Solyc00g069880.2.1;featurecounts_id=Solyc00g069880.2
chr00	maker_ITAG	CDS	3024858	3025154	.	-	0	ID=CDS:Solyc00g069880.2.1.1;Parent=mRNA:Solyc00g069880.2.1;featurecounts_id=Solyc00g069880.2
chr00	maker_ITAG	exon	3025472	3025595	.	-	.	ID=exon:Solyc00g069880.2.1.2;Parent=mRNA:Solyc00g069880.2.1;featurecounts_id=Solyc00g069880.2
chr00	maker_ITAG	CDS	3025472	3025595	.	-	1	ID=CDS:Solyc00g069880.2.1.2;Parent=mRNA:Solyc00g069880.2.1;featurecounts_id=Solyc00g069880.2
chr00	maker_ITAG	exon	3027092	3027185	.	-	.	ID=exon:Solyc00g069880.2.1.3;Parent=mRNA:Solyc00g069880.2.1;featurecounts_id=Solyc00g069880.2
chr00	maker_ITAG	CDS	3027092	3027185	.	-	2	ID=CDS:Solyc00g069880.2.1.3;Parent=mRNA:Solyc00g069880.2.1;featurecounts_id=Solyc00g069880.2
chr00	maker_ITAG	exon	3027868	3027973	.	-	.	ID=exon:Solyc00g069880.2.1.4;Parent=mRNA:Solyc00g069880.2.1;featurecounts_id=Solyc00g069880.2
chr00	maker_ITAG	CDS	3027868	3027973	.	-	0	ID=CDS:Solyc00g069880.2.1.4;Parent=mRNA:Solyc00g069880.2.1;featurecounts_id=Solyc00g069880.2
chr00	maker_ITAG	exon	3028087	3028149	.	-	.	ID=exon:Solyc00g069880.2.1.5;Parent=mRNA:Solyc00g069880.2.1;featurecounts_id=Solyc00g069880.2
chr00	maker_ITAG	CDS	3028087	3028149	.	-	0	ID=CDS:Solyc00g069880.2.1.5;Parent=mRNA:Solyc00g069880.2.1;featurecounts_id=Solyc00g069880.2
###
chr00	maker_ITAG	gene	3033769	3034608	.	-	.	ID=Solyc00g500168.1;Alias=Solyc00g500168;Name=Solyc00g500168.1;length=839;featurecounts_id=Solyc00g500168.1
chr00	maker_ITAG	mRNA	3033769	3034608	.	-	.	ID=mRNA:Solyc00g500168.1.1;Parent=Solyc00g500168.1;Name=Solyc00g500168.1.1;Note=Transport membrane protein (AHRD V3.3 *** A0A0C5ARU2_HYONI);Dbxref=InterPro:IPR002033,Pfam:PF00902;Ontology_term=GO:0016021;_AED=0.03;_QI=0|-1|0|1|-1|0|1|0|279;_eAED=0.03;featurecounts_id=Solyc00g500168.1
chr00	maker_ITAG	exon	3033769	3034608	.	-	.	ID=exon:Solyc00g500168.1.1.1;Parent=mRNA:Solyc00g500168.1.1;featurecounts_id=Solyc00g500168.1
chr00	maker_ITAG	CDS	3033769	3034608	.	-	0	ID=CDS:Solyc00g500168.1.1.1;Parent=mRNA:Solyc00g500168.1.1;featurecounts_id=Solyc00g500168.1
###
chr00	maker_ITAG	gene	3045077	3045313	.	+	.	ID=Solyc00g013100.1;Alias=Solyc00g013100;Name=Solyc00g013100.1;length=236;featurecounts_id=Solyc00g013100.1
chr00	maker_ITAG	mRNA	3045077	3045313	.	+	.	ID=mRNA:Solyc00g013100.1.1;Parent=Solyc00g013100.1;Name=Solyc00g013100.1.1;Note=Unknown protein;_AED=1.00;_QI=0|-1|0|0|-1|0|1|0|78;_eAED=1.00;featurecounts_id=Solyc00g013100.1
chr00	maker_ITAG	exon	3045077	3045313	.	+	.	ID=exon:Solyc00g013100.1.1.1;Parent=mRNA:Solyc00g013100.1.1;featurecounts_id=Solyc00g013100.1
chr00	maker_ITAG	CDS	3045077	3045313	.	+	0	ID=CDS:Solyc00g013100.1.1.1;Parent=mRNA:Solyc00g013100.1.1;featurecounts_id=Solyc00g013100.1
###
chr00	maker_ITAG	gene	3045980	3046246	.	-	.	ID=Solyc00g013110.1;Alias=Solyc00g013110;Name=Solyc00g013110.1;length=266;featurecounts_id=Solyc00g013110.1
chr00	maker_ITAG	mRNA	3045980	3046246	.	-	.	ID=mRNA:Solyc00g013110.1.1;Parent=Solyc00g013110.1;Name=Solyc00g013110.1.1;Note=Unknown protein;_AED=1.00;_QI=0|-1|0|0|-1|0|1|0|88;_eAED=1.00;featurecounts_id=Solyc00g013110.1
chr00	maker_ITAG	exon	3045980	3046246	.	-	.	ID=exon:Solyc00g013110.1.1.1;Parent=mRNA:Solyc00g013110.1.1;featurecounts_id=Solyc00g013110.1
chr00	maker_ITAG	CDS	3045980	3046246	.	-	0	ID=CDS:Solyc00g013110.1.1.1;Parent=mRNA:Solyc00g013110.1.1;featurecounts_id=Solyc00g013110.1
###
chr00	maker_ITAG	gene	3053864	3054037	.	-	.	ID=Solyc00g126010.1;Alias=Solyc00g126010;Name=Solyc00g126010.1;length=173;featurecounts_id=Solyc00g126010.1
chr00	maker_ITAG	mRNA	3053864	3054037	.	-	.	ID=mRNA:Solyc00g126010.1.1;Parent=Solyc00g126010.1;Name=Solyc00g126010.1.1;Note=LOW protein: NADH-ubiquinone oxidoreductase chain-like protein (AHRD V3.3 *-* ATMG01330.1);_AED=0.55;_QI=0|-1|0|1|-1|0|1|0|57;_eAED=0.55;featurecounts_id=Solyc00g126010.1
chr00	maker_ITAG	exon	3053864	3054037	.	-	.	ID=exon:Solyc00g126010.1.1.1;Parent=mRNA:Solyc00g126010.1.1;featurecounts_id=Solyc00g126010.1
chr00	maker_ITAG	CDS	3053864	3054037	.	-	0	ID=CDS:Solyc00g126010.1.1.1;Parent=mRNA:Solyc00g126010.1.1;featurecounts_id=Solyc00g126010.1
###
chr00	maker_ITAG	gene	3054202	3054354	.	-	.	ID=Solyc00g126000.1;Alias=Solyc00g126000;Name=Solyc00g126000.1;length=152;featurecounts_id=Solyc00g126000.1
chr00	maker_ITAG	mRNA	3054202	3054354	.	-	.	ID=mRNA:Solyc00g126000.1.1;Parent=Solyc00g126000.1;Name=Solyc00g126000.1.1;Note=orf300 gene product (mitochondrion) (AHRD V3.3 *-* NP_064003.1);_AED=0.49;_QI=0|-1|0|1|-1|0|1|0|50;_eAED=0.50;featurecounts_id=Solyc00g126000.1
chr00	maker_ITAG	exon	3054202	3054354	.	-	.	ID=exon:Solyc00g126000.1.1.1;Parent=mRNA:Solyc00g126000.1.1;featurecounts_id=Solyc00g126000.1
chr00	maker_ITAG	CDS	3054202	3054354	.	-	0	ID=CDS:Solyc00g126000.1.1.1;Parent=mRNA:Solyc00g126000.1.1;featurecounts_id=Solyc00g126000.1
###
chr00	maker_ITAG	gene	3054457	3055101	.	-	.	ID=Solyc00g125990.1;Alias=Solyc00g125990;Name=Solyc00g125990.1;length=644;featurecounts_id=Solyc00g125990.1
chr00	maker_ITAG	mRNA	3054457	3055101	.	-	.	ID=mRNA:Solyc00g125990.1.1;Parent=Solyc00g125990.1;Name=Solyc00g125990.1.1;Note=NADH dehydrogenase subunit 2 (AHRD V3.3 *** A0A0C5B2A9_HYONI);Dbxref=InterPro:IPR001750,Pfam:PF00361;_AED=0.47;_QI=0|-1|0|1|-1|0|1|0|214;_eAED=0.47;featurecounts_id=Solyc00g125990.1
chr00	maker_ITAG	exon	3054457	3055101	.	-	.	ID=exon:Solyc00g125990.1.1.1;Parent=mRNA:Solyc00g125990.1.1;featurecounts_id=Solyc00g125990.1
chr00	maker_ITAG	CDS	3054457	3055101	.	-	0	ID=CDS:Solyc00g125990.1.1.1;Parent=mRNA:Solyc00g125990.1.1;featurecounts_id=Solyc00g125990.1
###
chr00	maker_ITAG	gene	3055480	3055683	.	-	.	ID=Solyc00g125980.1;Alias=Solyc00g125980;Name=Solyc00g125980.1;length=203;featurecounts_id=Solyc00g125980.1
chr00	maker_ITAG	mRNA	3055480	3055683	.	-	.	ID=mRNA:Solyc00g125980.1.1;Parent=Solyc00g125980.1;Name=Solyc00g125980.1.1;Note=NADH dehydrogenase subunit (AHRD V3.3 -** A0A2K3PKA7_TRIPR);_AED=0.49;_QI=0|-1|0|1|-1|0|1|0|67;_eAED=0.51;featurecounts_id=Solyc00g125980.1
chr00	maker_ITAG	exon	3055480	3055683	.	-	.	ID=exon:Solyc00g125980.1.1.1;Parent=mRNA:Solyc00g125980.1.1;featurecounts_id=Solyc00g125980.1
chr00	maker_ITAG	CDS	3055480	3055683	.	-	0	ID=CDS:Solyc00g125980.1.1.1;Parent=mRNA:Solyc00g125980.1.1;featurecounts_id=Solyc00g125980.1
###
chr00	maker_ITAG	gene	3057175	3057432	.	-	.	ID=Solyc00g244300.1;Alias=Solyc00g244300;Name=Solyc00g244300.1;length=257;featurecounts_id=Solyc00g244300.1
chr00	maker_ITAG	mRNA	3057175	3057432	.	-	.	ID=mRNA:Solyc00g244300.1.1;Parent=Solyc00g244300.1;Name=Solyc00g244300.1.1;Note=Unknown protein;_AED=1.00;_QI=0|-1|0|0|-1|0|1|0|85;_eAED=1.00;featurecounts_id=Solyc00g244300.1
chr00	maker_ITAG	exon	3057175	3057432	.	-	.	ID=exon:Solyc00g244300.1.1.1;Parent=mRNA:Solyc00g244300.1.1;featurecounts_id=Solyc00g244300.1
chr00	maker_ITAG	CDS	3057175	3057432	.	-	0	ID=CDS:Solyc00g244300.1.1.1;Parent=mRNA:Solyc00g244300.1.1;featurecounts_id=Solyc00g244300.1
###
chr00	maker_ITAG	gene	3057501	3057992	.	-	.	ID=Solyc00g244290.1;Alias=Solyc00g244290;Name=Solyc00g244290.1;length=491;featurecounts_id=Solyc00g244290.1
chr00	maker_ITAG	mRNA	3057501	3057992	.	-	.	ID=mRNA:Solyc00g244290.1.1;Parent=Solyc00g244290.1;Name=Solyc00g244290.1.1;Note=NADH dehydrogenase subunit 2 (AHRD V3.3 *-* A0A0C5B2A9_HYONI);_AED=0.83;_QI=0|-1|0|1|-1|0|1|0|163;_eAED=0.83;featurecounts_id=Solyc00g244290.1
chr00	maker_ITAG	exon	3057501	3057992	.	-	.	ID=exon:Solyc00g244290.1.1.1;Parent=mRNA:Solyc00g244290.1.1;featurecounts_id=Solyc00g244290.1
chr00	maker_ITAG	CDS	3057501	3057992	.	-	0	ID=CDS:Solyc00g244290.1.1.1;Parent=mRNA:Solyc00g244290.1.1;featurecounts_id=Solyc00g244290.1
###
chr00	maker_ITAG	gene	3058214	3058396	.	+	.	ID=Solyc00g244280.1;Alias=Solyc00g244280;Name=Solyc00g244280.1;length=182;featurecounts_id=Solyc00g244280.1
chr00	maker_ITAG	mRNA	3058214	3058396	.	+	.	ID=mRNA:Solyc00g244280.1.1;Parent=Solyc00g244280.1;Name=Solyc00g244280.1.1;Note=senescence-associated carboxylesterase 101-like isoform X3 (AHRD V3.3 *-* XP_024928153.1);_AED=1.00;_QI=0|-1|0|0|-1|0|1|0|60;_eAED=1.00;featurecounts_id=Solyc00g244280.1
chr00	maker_ITAG	exon	3058214	3058396	.	+	.	ID=exon:Solyc00g244280.1.1.1;Parent=mRNA:Solyc00g244280.1.1;featurecounts_id=Solyc00g244280.1
chr00	maker_ITAG	CDS	3058214	3058396	.	+	0	ID=CDS:Solyc00g244280.1.1.1;Parent=mRNA:Solyc00g244280.1.1;featurecounts_id=Solyc00g244280.1
###
chr00	maker_ITAG	gene	3059986	3062084	.	+	.	ID=Solyc00g160370.1;Name=Solyc00g160370.1;featurecounts_id=Solyc00g160370.1
chr00	maker_ITAG	mRNA	3059986	3062084	.	+	.	ID=mRNA:Solyc00g160370.1.1;Parent=Solyc00g160370.1;Name=Solyc00g160370.1.1;_aed=0.50;_eaed=0.50;_qi=0|0|0|0.4|0|0.4|5|0|393;Note=Telomere repeat-binding factor 1-like protein (AHRD V3.11 *-* tr|A0A2K3NRX7|A0A2K3NRX7_TRIPR);featurecounts_id=Solyc00g160370.1
chr00	maker_ITAG	exon	3059986	3060081	.	+	.	ID=exon:Solyc00g160370.1.1.1;Parent=mRNA:Solyc00g160370.1.1;featurecounts_id=Solyc00g160370.1
chr00	maker_ITAG	CDS	3059986	3060081	.	+	0	ID=CDS:Solyc00g160370.1.1.1;Parent=mRNA:Solyc00g160370.1.1;featurecounts_id=Solyc00g160370.1
chr00	maker_ITAG	exon	3060113	3060283	.	+	.	ID=exon:Solyc00g160370.1.1.2;Parent=mRNA:Solyc00g160370.1.1;featurecounts_id=Solyc00g160370.1
chr00	maker_ITAG	CDS	3060113	3060283	.	+	0	ID=CDS:Solyc00g160370.1.1.2;Parent=mRNA:Solyc00g160370.1.1;featurecounts_id=Solyc00g160370.1
chr00	maker_ITAG	exon	3060595	3060942	.	+	.	ID=exon:Solyc00g160370.1.1.3;Parent=mRNA:Solyc00g160370.1.1;featurecounts_id=Solyc00g160370.1
chr00	maker_ITAG	CDS	3060595	3060942	.	+	0	ID=CDS:Solyc00g160370.1.1.3;Parent=mRNA:Solyc00g160370.1.1;featurecounts_id=Solyc00g160370.1
chr00	maker_ITAG	exon	3061025	3061429	.	+	.	ID=exon:Solyc00g160370.1.1.4;Parent=mRNA:Solyc00g160370.1.1;featurecounts_id=Solyc00g160370.1
chr00	maker_ITAG	CDS	3061025	3061429	.	+	0	ID=CDS:Solyc00g160370.1.1.4;Parent=mRNA:Solyc00g160370.1.1;featurecounts_id=Solyc00g160370.1
chr00	maker_ITAG	exon	3061923	3062084	.	+	.	ID=exon:Solyc00g160370.1.1.5;Parent=mRNA:Solyc00g160370.1.1;featurecounts_id=Solyc00g160370.1
chr00	maker_ITAG	CDS	3061923	3062084	.	+	0	ID=CDS:Solyc00g160370.1.1.5;Parent=mRNA:Solyc00g160370.1.1;featurecounts_id=Solyc00g160370.1
###
chr00	maker_ITAG	gene	3063538	3065389	.	-	.	ID=Solyc00g500169.1;Alias=Solyc00g500169;Name=Solyc00g500169.1;length=1851;featurecounts_id=Solyc00g500169.1
chr00	maker_ITAG	mRNA	3063538	3065389	.	-	.	ID=mRNA:Solyc00g500169.1.1;Parent=Solyc00g500169.1;Name=Solyc00g500169.1.1;Note=NADH-ubiquinone oxidoreductase chain 5 (AHRD V3.3 *** A0A0C5ARN6_HYONI);Dbxref=InterPro:IPR001750,Pfam:PF00361;_AED=0.62;_QI=25|-1|0|1|-1|0|1|627|399;_eAED=0.63;featurecounts_id=Solyc00g500169.1
chr00	maker_ITAG	three_prime_UTR	3063538	3064164	.	-	.	ID=three_prime_UTR:Solyc00g500169.1.1.0;Parent=mRNA:Solyc00g500169.1.1;featurecounts_id=Solyc00g500169.1
chr00	maker_ITAG	exon	3063538	3065389	.	-	.	ID=exon:Solyc00g500169.1.1.1;Parent=mRNA:Solyc00g500169.1.1;featurecounts_id=Solyc00g500169.1
chr00	maker_ITAG	CDS	3064165	3065364	.	-	0	ID=CDS:Solyc00g500169.1.1.1;Parent=mRNA:Solyc00g500169.1.1;featurecounts_id=Solyc00g500169.1
chr00	maker_ITAG	five_prime_UTR	3065365	3065389	.	-	.	ID=five_prime_UTR:Solyc00g500169.1.1.0;Parent=mRNA:Solyc00g500169.1.1;featurecounts_id=Solyc00g500169.1
###
chr00	maker_ITAG	gene	3066659	3067566	.	-	.	ID=Solyc00g500170.1;Alias=Solyc00g500170;Name=Solyc00g500170.1;length=907;featurecounts_id=Solyc00g500170.1
chr00	maker_ITAG	mRNA	3066659	3067566	.	-	.	ID=mRNA:Solyc00g500170.1.1;Parent=Solyc00g500170.1;Name=Solyc00g500170.1.1;Note=Cytochrome C oxidase subunit II-like%2C transmembrane domain-containing protein (AHRD V3.3 *** ATMG01280.1);_AED=0.49;_QI=0|0|0|1|0|0|3|0|148;_eAED=0.49;featurecounts_id=Solyc00g500170.1
chr00	maker_ITAG	exon	3066659	3066917	.	-	.	ID=exon:Solyc00g500170.1.1.1;Parent=mRNA:Solyc00g500170.1.1;featurecounts_id=Solyc00g500170.1
chr00	maker_ITAG	CDS	3066659	3066917	.	-	1	ID=CDS:Solyc00g500170.1.1.1;Parent=mRNA:Solyc00g500170.1.1;featurecounts_id=Solyc00g500170.1
chr00	maker_ITAG	exon	3066954	3067096	.	-	.	ID=exon:Solyc00g500170.1.1.2;Parent=mRNA:Solyc00g500170.1.1;featurecounts_id=Solyc00g500170.1
chr00	maker_ITAG	CDS	3066954	3067096	.	-	0	ID=CDS:Solyc00g500170.1.1.2;Parent=mRNA:Solyc00g500170.1.1;featurecounts_id=Solyc00g500170.1
chr00	maker_ITAG	exon	3067522	3067566	.	-	.	ID=exon:Solyc00g500170.1.1.3;Parent=mRNA:Solyc00g500170.1.1;featurecounts_id=Solyc00g500170.1
chr00	maker_ITAG	CDS	3067522	3067566	.	-	0	ID=CDS:Solyc00g500170.1.1.3;Parent=mRNA:Solyc00g500170.1.1;featurecounts_id=Solyc00g500170.1
###
chr00	maker_ITAG	gene	3067723	3069209	.	-	.	ID=Solyc00g160380.1;Name=Solyc00g160380.1;featurecounts_id=Solyc00g160380.1
chr00	maker_ITAG	mRNA	3067723	3069209	.	-	.	ID=mRNA:Solyc00g160380.1.1;Parent=Solyc00g160380.1;Name=Solyc00g160380.1.1;_aed=0.46;_eaed=0.87;_qi=0|0|0|1|0|0|5|0|298;Note=BnaUnng02370D protein (AHRD V3.11 *-* tr|A0A078JML4|A0A078JML4_BRANA);featurecounts_id=Solyc00g160380.1
chr00	maker_ITAG	exon	3067723	3067875	.	-	.	ID=exon:Solyc00g160380.1.1.1;Parent=mRNA:Solyc00g160380.1.1;featurecounts_id=Solyc00g160380.1
chr00	maker_ITAG	CDS	3067723	3067875	.	-	0	ID=CDS:Solyc00g160380.1.1.1;Parent=mRNA:Solyc00g160380.1.1;featurecounts_id=Solyc00g160380.1
chr00	maker_ITAG	exon	3068184	3068330	.	-	.	ID=exon:Solyc00g160380.1.1.2;Parent=mRNA:Solyc00g160380.1.1;featurecounts_id=Solyc00g160380.1
chr00	maker_ITAG	CDS	3068184	3068330	.	-	0	ID=CDS:Solyc00g160380.1.1.2;Parent=mRNA:Solyc00g160380.1.1;featurecounts_id=Solyc00g160380.1
chr00	maker_ITAG	exon	3068392	3068658	.	-	.	ID=exon:Solyc00g160380.1.1.3;Parent=mRNA:Solyc00g160380.1.1;featurecounts_id=Solyc00g160380.1
chr00	maker_ITAG	CDS	3068392	3068658	.	-	0	ID=CDS:Solyc00g160380.1.1.3;Parent=mRNA:Solyc00g160380.1.1;featurecounts_id=Solyc00g160380.1
chr00	maker_ITAG	exon	3068693	3068773	.	-	.	ID=exon:Solyc00g160380.1.1.4;Parent=mRNA:Solyc00g160380.1.1;featurecounts_id=Solyc00g160380.1
chr00	maker_ITAG	CDS	3068693	3068773	.	-	0	ID=CDS:Solyc00g160380.1.1.4;Parent=mRNA:Solyc00g160380.1.1;featurecounts_id=Solyc00g160380.1
chr00	maker_ITAG	exon	3068961	3069209	.	-	.	ID=exon:Solyc00g160380.1.1.5;Parent=mRNA:Solyc00g160380.1.1;featurecounts_id=Solyc00g160380.1
chr00	maker_ITAG	CDS	3068961	3069209	.	-	0	ID=CDS:Solyc00g160380.1.1.5;Parent=mRNA:Solyc00g160380.1.1;featurecounts_id=Solyc00g160380.1
###
chr00	maker_ITAG	gene	3069443	3069652	.	+	.	ID=Solyc00g013170.1;Alias=Solyc00g013170;Name=Solyc00g013170.1;length=209;featurecounts_id=Solyc00g013170.1
chr00	maker_ITAG	mRNA	3069443	3069652	.	+	.	ID=mRNA:Solyc00g013170.1.1;Parent=Solyc00g013170.1;Name=Solyc00g013170.1.1;Note=orf101 (mitochondrion) (AHRD V3.3 *-* YP_009430405.1);_AED=1.00;_QI=0|-1|0|0|-1|0|1|0|69;_eAED=1.00;featurecounts_id=Solyc00g013170.1
chr00	maker_ITAG	exon	3069443	3069652	.	+	.	ID=exon:Solyc00g013170.1.1.1;Parent=mRNA:Solyc00g013170.1.1;featurecounts_id=Solyc00g013170.1
chr00	maker_ITAG	CDS	3069443	3069652	.	+	0	ID=CDS:Solyc00g013170.1.1.1;Parent=mRNA:Solyc00g013170.1.1;featurecounts_id=Solyc00g013170.1
###
chr00	maker_ITAG	gene	3070183	3071529	.	-	.	ID=Solyc00g013180.1;Alias=Solyc00g013180;Name=Solyc00g013180.1;length=1346;featurecounts_id=Solyc00g013180.1
chr00	maker_ITAG	mRNA	3070183	3071529	.	-	.	ID=mRNA:Solyc00g013180.1.1;Parent=Solyc00g013180.1;Name=Solyc00g013180.1.1;Note=NADH-ubiquinone oxidoreductase chain 4 (AHRD V3.3 *-* A0A290WL40_SOLLC);Dbxref=InterPro:IPR001750,Pfam:PF00361;_AED=0.48;_QI=0|0|0|1|0|0|2|0|176;_eAED=0.58;featurecounts_id=Solyc00g013180.1
chr00	maker_ITAG	exon	3070183	3070611	.	-	.	ID=exon:Solyc00g013180.1.1.1;Parent=mRNA:Solyc00g013180.1.1;featurecounts_id=Solyc00g013180.1
chr00	maker_ITAG	CDS	3070183	3070611	.	-	0	ID=CDS:Solyc00g013180.1.1.1;Parent=mRNA:Solyc00g013180.1.1;featurecounts_id=Solyc00g013180.1
chr00	maker_ITAG	exon	3071428	3071529	.	-	.	ID=exon:Solyc00g013180.1.1.2;Parent=mRNA:Solyc00g013180.1.1;featurecounts_id=Solyc00g013180.1
chr00	maker_ITAG	CDS	3071428	3071529	.	-	0	ID=CDS:Solyc00g013180.1.1.2;Parent=mRNA:Solyc00g013180.1.1;featurecounts_id=Solyc00g013180.1
###
chr00	maker_ITAG	gene	3072485	3073139	.	+	.	ID=Solyc00g160180.1;Name=Solyc00g160180.1;featurecounts_id=Solyc00g160180.1
chr00	maker_ITAG	mRNA	3072485	3073139	.	+	.	ID=mRNA:Solyc00g160180.1.1;Parent=Solyc00g160180.1;Name=Solyc00g160180.1.1;_aed=0.74;_eaed=0.74;_qi=0|0|0|1|0|0|2|0|169;Note=BnaC06g00330D protein (AHRD V3.11 *** tr|A0A078FRJ5|A0A078FRJ5_BRANA);featurecounts_id=Solyc00g160180.1
chr00	maker_ITAG	exon	3072485	3072726	.	+	.	ID=exon:Solyc00g160180.1.1.1;Parent=mRNA:Solyc00g160180.1.1;featurecounts_id=Solyc00g160180.1
chr00	maker_ITAG	CDS	3072485	3072726	.	+	0	ID=CDS:Solyc00g160180.1.1.1;Parent=mRNA:Solyc00g160180.1.1;featurecounts_id=Solyc00g160180.1
chr00	maker_ITAG	exon	3072872	3073139	.	+	.	ID=exon:Solyc00g160180.1.1.2;Parent=mRNA:Solyc00g160180.1.1;featurecounts_id=Solyc00g160180.1
chr00	maker_ITAG	CDS	3072872	3073139	.	+	1	ID=CDS:Solyc00g160180.1.1.2;Parent=mRNA:Solyc00g160180.1.1;featurecounts_id=Solyc00g160180.1
###
chr00	maker_ITAG	gene	3073664	3074179	.	-	.	ID=Solyc00g500171.1;Alias=Solyc00g500171;Name=Solyc00g500171.1;length=515;featurecounts_id=Solyc00g500171.1
chr00	maker_ITAG	mRNA	3073664	3074179	.	-	.	ID=mRNA:Solyc00g500171.1.1;Parent=Solyc00g500171.1;Name=Solyc00g500171.1.1;Note=NADH-ubiquinone oxidoreductase chain 4 (AHRD V3.3 *** A0A2G3CZD8_CAPCH);Dbxref=InterPro:IPR001750,Pfam:PF00361;_AED=0.53;_QI=0|-1|0|1|-1|0|1|0|171;_eAED=0.53;featurecounts_id=Solyc00g500171.1
chr00	maker_ITAG	exon	3073664	3074179	.	-	.	ID=exon:Solyc00g500171.1.1.1;Parent=mRNA:Solyc00g500171.1.1;featurecounts_id=Solyc00g500171.1
chr00	maker_ITAG	CDS	3073664	3074179	.	-	0	ID=CDS:Solyc00g500171.1.1.1;Parent=mRNA:Solyc00g500171.1.1;featurecounts_id=Solyc00g500171.1
###
chr00	maker_ITAG	gene	3075612	3076169	.	-	.	ID=Solyc00g500172.1;Alias=Solyc00g500172;Name=Solyc00g500172.1;length=557;featurecounts_id=Solyc00g500172.1
chr00	maker_ITAG	mRNA	3075612	3076169	.	-	.	ID=mRNA:Solyc00g500172.1.1;Parent=Solyc00g500172.1;Name=Solyc00g500172.1.1;Note=NADH-ubiquinone oxidoreductase chain 4 (AHRD V3.3 *** A0A2G2X0J9_CAPBA);_AED=0.57;_QI=0|-1|0|1|-1|0|1|0|185;_eAED=0.57;featurecounts_id=Solyc00g500172.1
chr00	maker_ITAG	exon	3075612	3076169	.	-	.	ID=exon:Solyc00g500172.1.1.1;Parent=mRNA:Solyc00g500172.1.1;featurecounts_id=Solyc00g500172.1
chr00	maker_ITAG	CDS	3075612	3076169	.	-	0	ID=CDS:Solyc00g500172.1.1.1;Parent=mRNA:Solyc00g500172.1.1;featurecounts_id=Solyc00g500172.1
###
chr00	maker_ITAG	gene	3077625	3077804	.	+	.	ID=Solyc00g320430.1;Alias=Solyc00g320430;Name=Solyc00g320430.1;length=179;featurecounts_id=Solyc00g320430.1
chr00	maker_ITAG	mRNA	3077625	3077804	.	+	.	ID=mRNA:Solyc00g320430.1.1;Parent=Solyc00g320430.1;Name=Solyc00g320430.1.1;Note=Unknown protein;_AED=1.00;_QI=0|-1|0|0|-1|0|1|0|59;_eAED=1.00;featurecounts_id=Solyc00g320430.1
chr00	maker_ITAG	exon	3077625	3077804	.	+	.	ID=exon:Solyc00g320430.1.1.1;Parent=mRNA:Solyc00g320430.1.1;featurecounts_id=Solyc00g320430.1
chr00	maker_ITAG	CDS	3077625	3077804	.	+	0	ID=CDS:Solyc00g320430.1.1.1;Parent=mRNA:Solyc00g320430.1.1;featurecounts_id=Solyc00g320430.1
###
chr00	maker_ITAG	gene	3085457	3086151	.	-	.	ID=Solyc00g500173.1;Alias=Solyc00g500173;Name=Solyc00g500173.1;length=694;featurecounts_id=Solyc00g500173.1
chr00	maker_ITAG	mRNA	3085457	3086151	.	-	.	ID=mRNA:Solyc00g500173.1.1;Parent=Solyc00g500173.1;Name=Solyc00g500173.1.1;Note=ATPase subunit 4 (AHRD V3.3 *** A0A0C5B288_HYONI);Dbxref=InterPro:IPR008688,Pfam:PF05405;Ontology_term=GO:0000276,GO:0015078,GO:0015986;_AED=0.55;_QI=52|-1|0|1|-1|0|1|46|198;_eAED=0.55;featurecounts_id=Solyc00g500173.1
chr00	maker_ITAG	three_prime_UTR	3085457	3085502	.	-	.	ID=three_prime_UTR:Solyc00g500173.1.1.0;Parent=mRNA:Solyc00g500173.1.1;featurecounts_id=Solyc00g500173.1
chr00	maker_ITAG	exon	3085457	3086151	.	-	.	ID=exon:Solyc00g500173.1.1.1;Parent=mRNA:Solyc00g500173.1.1;featurecounts_id=Solyc00g500173.1
chr00	maker_ITAG	CDS	3085503	3086099	.	-	0	ID=CDS:Solyc00g500173.1.1.1;Parent=mRNA:Solyc00g500173.1.1;featurecounts_id=Solyc00g500173.1
chr00	maker_ITAG	five_prime_UTR	3086100	3086151	.	-	.	ID=five_prime_UTR:Solyc00g500173.1.1.0;Parent=mRNA:Solyc00g500173.1.1;featurecounts_id=Solyc00g500173.1
###
chr00	maker_ITAG	gene	3092088	3092288	.	+	.	ID=Solyc00g019750.1;Alias=Solyc00g019750;Name=Solyc00g019750.1;length=200;featurecounts_id=Solyc00g019750.1
chr00	maker_ITAG	mRNA	3092088	3092288	.	+	.	ID=mRNA:Solyc00g019750.1.1;Parent=Solyc00g019750.1;Name=Solyc00g019750.1.1;Note=Unknown protein;_AED=1.00;_QI=0|-1|0|0|-1|0|1|0|67;_eAED=1.00;featurecounts_id=Solyc00g019750.1
chr00	maker_ITAG	exon	3092088	3092288	.	+	.	ID=exon:Solyc00g019750.1.1.1;Parent=mRNA:Solyc00g019750.1.1;featurecounts_id=Solyc00g019750.1
chr00	maker_ITAG	CDS	3092088	3092288	.	+	0	ID=CDS:Solyc00g019750.1.1.1;Parent=mRNA:Solyc00g019750.1.1;featurecounts_id=Solyc00g019750.1
###
chr00	maker_ITAG	gene	3094526	3094960	.	+	.	ID=Solyc00g019730.1;Alias=Solyc00g019730;Name=Solyc00g019730.1;length=434;featurecounts_id=Solyc00g019730.1
chr00	maker_ITAG	mRNA	3094526	3094960	.	+	.	ID=mRNA:Solyc00g019730.1.1;Parent=Solyc00g019730.1;Name=Solyc00g019730.1.1;Note=Cytochrome c oxidase subunit 3 (AHRD V3.3 *** A0A290WL11_SOLLC);Dbxref=InterPro:IPR000298,Pfam:PF00510;Ontology_term=GO:0015002,GO:0016020;_AED=0.23;_QI=0|-1|0|1|-1|0|1|0|145;_eAED=0.23;featurecounts_id=Solyc00g019730.1
chr00	maker_ITAG	exon	3094526	3094960	.	+	.	ID=exon:Solyc00g019730.1.1.1;Parent=mRNA:Solyc00g019730.1.1;featurecounts_id=Solyc00g019730.1
chr00	maker_ITAG	CDS	3094526	3094960	.	+	0	ID=CDS:Solyc00g019730.1.1.1;Parent=mRNA:Solyc00g019730.1.1;featurecounts_id=Solyc00g019730.1
###
chr00	maker_ITAG	gene	3129847	3158600	.	-	.	ID=Solyc00g500174.1;Alias=Solyc00g500174;Name=Solyc00g500174.1;length=28753;featurecounts_id=Solyc00g500174.1
chr00	maker_ITAG	mRNA	3129847	3158600	.	-	.	ID=mRNA:Solyc00g500174.1.1;Parent=Solyc00g500174.1;Name=Solyc00g500174.1.1;Note=Unknown protein;_AED=0.23;_QI=5781|1|1|1|0|0|4|4926|180;_eAED=0.23;featurecounts_id=Solyc00g500174.1
chr00	maker_ITAG	exon	3129847	3129881	.	-	.	ID=exon:Solyc00g500174.1.1.1;Parent=mRNA:Solyc00g500174.1.1;featurecounts_id=Solyc00g500174.1
chr00	maker_ITAG	three_prime_UTR	3129847	3129881	.	-	.	ID=three_prime_UTR:Solyc00g500174.1.1.0;Parent=mRNA:Solyc00g500174.1.1;featurecounts_id=Solyc00g500174.1
chr00	maker_ITAG	exon	3133836	3134933	.	-	.	ID=exon:Solyc00g500174.1.1.2;Parent=mRNA:Solyc00g500174.1.1;featurecounts_id=Solyc00g500174.1
chr00	maker_ITAG	three_prime_UTR	3133836	3134933	.	-	.	ID=three_prime_UTR:Solyc00g500174.1.1.1;Parent=mRNA:Solyc00g500174.1.1;featurecounts_id=Solyc00g500174.1
chr00	maker_ITAG	three_prime_UTR	3148431	3152223	.	-	.	ID=three_prime_UTR:Solyc00g500174.1.1.2;Parent=mRNA:Solyc00g500174.1.1;featurecounts_id=Solyc00g500174.1
chr00	maker_ITAG	exon	3148431	3152709	.	-	.	ID=exon:Solyc00g500174.1.1.3;Parent=mRNA:Solyc00g500174.1.1;featurecounts_id=Solyc00g500174.1
chr00	maker_ITAG	CDS	3152224	3152709	.	-	0	ID=CDS:Solyc00g500174.1.1.1;Parent=mRNA:Solyc00g500174.1.1;featurecounts_id=Solyc00g500174.1
chr00	maker_ITAG	CDS	3152763	3152819	.	-	0	ID=CDS:Solyc00g500174.1.1.2;Parent=mRNA:Solyc00g500174.1.1;featurecounts_id=Solyc00g500174.1
chr00	maker_ITAG	exon	3152763	3158600	.	-	.	ID=exon:Solyc00g500174.1.1.4;Parent=mRNA:Solyc00g500174.1.1;featurecounts_id=Solyc00g500174.1
chr00	maker_ITAG	five_prime_UTR	3152820	3158600	.	-	.	ID=five_prime_UTR:Solyc00g500174.1.1.0;Parent=mRNA:Solyc00g500174.1.1;featurecounts_id=Solyc00g500174.1
###
chr00	maker_ITAG	gene	3220336	3237694	16	-	.	ID=Solyc00g500175.1;Alias=Solyc00g500175;Name=Solyc00g500175.1;length=17358;featurecounts_id=Solyc00g500175.1
chr00	maker_ITAG	mRNA	3220336	3237694	16	-	.	ID=mRNA:Solyc00g500175.1.1;Parent=Solyc00g500175.1;Name=Solyc00g500175.1.1;Note=Unknown protein;_AED=1.00;_QI=740|0|0|0|0|0|2|0|363;_eAED=1.00;featurecounts_id=Solyc00g500175.1
chr00	maker_ITAG	CDS	3220336	3220584	.	-	0	ID=CDS:Solyc00g500175.1.1.1;Parent=mRNA:Solyc00g500175.1.1;featurecounts_id=Solyc00g500175.1
chr00	maker_ITAG	exon	3220336	3220584	.	-	.	ID=exon:Solyc00g500175.1.1.1;Parent=mRNA:Solyc00g500175.1.1;featurecounts_id=Solyc00g500175.1
chr00	maker_ITAG	CDS	3236115	3236954	.	-	0	ID=CDS:Solyc00g500175.1.1.2;Parent=mRNA:Solyc00g500175.1.1;featurecounts_id=Solyc00g500175.1
chr00	maker_ITAG	exon	3236115	3237694	.	-	.	ID=exon:Solyc00g500175.1.1.2;Parent=mRNA:Solyc00g500175.1.1;featurecounts_id=Solyc00g500175.1
chr00	maker_ITAG	five_prime_UTR	3236955	3237694	.	-	.	ID=five_prime_UTR:Solyc00g500175.1.1.0;Parent=mRNA:Solyc00g500175.1.1;featurecounts_id=Solyc00g500175.1
###
chr00	maker_ITAG	gene	3312181	3313737	.	-	.	ID=Solyc00g500176.1;Alias=Solyc00g500176;Name=Solyc00g500176.1;length=1556;featurecounts_id=Solyc00g500176.1
chr00	maker_ITAG	mRNA	3312181	3313737	.	-	.	ID=mRNA:Solyc00g500176.1.1;Parent=Solyc00g500176.1;Name=Solyc00g500176.1.1;Note=Unknown protein;_AED=0.17;_QI=0|-1|0|1|-1|0|1|0|518;_eAED=0.17;featurecounts_id=Solyc00g500176.1
chr00	maker_ITAG	exon	3312181	3313737	.	-	.	ID=exon:Solyc00g500176.1.1.1;Parent=mRNA:Solyc00g500176.1.1;featurecounts_id=Solyc00g500176.1
chr00	maker_ITAG	CDS	3312181	3313737	.	-	0	ID=CDS:Solyc00g500176.1.1.1;Parent=mRNA:Solyc00g500176.1.1;featurecounts_id=Solyc00g500176.1
###
chr00	maker_ITAG	gene	3480316	3484090	.	+	.	ID=Solyc00g500177.1;Alias=Solyc00g500177;Name=Solyc00g500177.1;length=3774;featurecounts_id=Solyc00g500177.1
chr00	maker_ITAG	mRNA	3480316	3484090	.	+	.	ID=mRNA:Solyc00g500177.1.1;Parent=Solyc00g500177.1;Name=Solyc00g500177.1.1;Note=Unknown protein;_AED=0.50;_QI=232|0|0.5|1|0|0|2|0|69;_eAED=0.58;featurecounts_id=Solyc00g500177.1
chr00	maker_ITAG	five_prime_UTR	3480316	3480547	.	+	.	ID=five_prime_UTR:Solyc00g500177.1.1.0;Parent=mRNA:Solyc00g500177.1.1;featurecounts_id=Solyc00g500177.1
chr00	maker_ITAG	exon	3480316	3480680	.	+	.	ID=exon:Solyc00g500177.1.1.1;Parent=mRNA:Solyc00g500177.1.1;featurecounts_id=Solyc00g500177.1
chr00	maker_ITAG	CDS	3480548	3480680	.	+	0	ID=CDS:Solyc00g500177.1.1.1;Parent=mRNA:Solyc00g500177.1.1;featurecounts_id=Solyc00g500177.1
chr00	maker_ITAG	exon	3484014	3484090	.	+	.	ID=exon:Solyc00g500177.1.1.2;Parent=mRNA:Solyc00g500177.1.1;featurecounts_id=Solyc00g500177.1
chr00	maker_ITAG	CDS	3484014	3484090	.	+	2	ID=CDS:Solyc00g500177.1.1.2;Parent=mRNA:Solyc00g500177.1.1;featurecounts_id=Solyc00g500177.1
###
chr00	maker_ITAG	gene	3520842	3522157	.	+	.	ID=Solyc00g500178.1;Alias=Solyc00g500178;Name=Solyc00g500178.1;length=1315;featurecounts_id=Solyc00g500178.1
chr00	maker_ITAG	mRNA	3520842	3522157	.	+	.	ID=mRNA:Solyc00g500178.1.1;Parent=Solyc00g500178.1;Name=Solyc00g500178.1.1;Note=Unknown protein;_AED=0.71;_QI=0|0|0|0.75|0|0|4|0|320;_eAED=0.77;featurecounts_id=Solyc00g500178.1
chr00	maker_ITAG	exon	3520842	3521048	.	+	.	ID=exon:Solyc00g500178.1.1.1;Parent=mRNA:Solyc00g500178.1.1;featurecounts_id=Solyc00g500178.1
chr00	maker_ITAG	CDS	3520842	3521048	.	+	0	ID=CDS:Solyc00g500178.1.1.1;Parent=mRNA:Solyc00g500178.1.1;featurecounts_id=Solyc00g500178.1
chr00	maker_ITAG	exon	3521235	3521453	.	+	.	ID=exon:Solyc00g500178.1.1.2;Parent=mRNA:Solyc00g500178.1.1;featurecounts_id=Solyc00g500178.1
chr00	maker_ITAG	CDS	3521235	3521453	.	+	0	ID=CDS:Solyc00g500178.1.1.2;Parent=mRNA:Solyc00g500178.1.1;featurecounts_id=Solyc00g500178.1
chr00	maker_ITAG	exon	3521522	3521771	.	+	.	ID=exon:Solyc00g500178.1.1.3;Parent=mRNA:Solyc00g500178.1.1;featurecounts_id=Solyc00g500178.1
chr00	maker_ITAG	CDS	3521522	3521771	.	+	0	ID=CDS:Solyc00g500178.1.1.3;Parent=mRNA:Solyc00g500178.1.1;featurecounts_id=Solyc00g500178.1
chr00	maker_ITAG	exon	3521871	3522157	.	+	.	ID=exon:Solyc00g500178.1.1.4;Parent=mRNA:Solyc00g500178.1.1;featurecounts_id=Solyc00g500178.1
chr00	maker_ITAG	CDS	3521871	3522157	.	+	2	ID=CDS:Solyc00g500178.1.1.4;Parent=mRNA:Solyc00g500178.1.1;featurecounts_id=Solyc00g500178.1
###
chr00	maker_ITAG	gene	3538808	3617506	.	-	.	ID=Solyc00g500179.1;Alias=Solyc00g500179;Name=Solyc00g500179.1;length=78698;featurecounts_id=Solyc00g500179.1
chr00	maker_ITAG	mRNA	3538808	3617506	.	-	.	ID=mRNA:Solyc00g500179.1.1;Parent=Solyc00g500179.1;Name=Solyc00g500179.1.1;Note=Unknown protein;_AED=0.40;_QI=0|0|0.16|0.16|0|0|6|10350|295;_eAED=0.40;featurecounts_id=Solyc00g500179.1
chr00	maker_ITAG	three_prime_UTR	3538808	3549157	.	-	.	ID=three_prime_UTR:Solyc00g500179.1.1.0;Parent=mRNA:Solyc00g500179.1.1;featurecounts_id=Solyc00g500179.1
chr00	maker_ITAG	exon	3538808	3549270	.	-	.	ID=exon:Solyc00g500179.1.1.1;Parent=mRNA:Solyc00g500179.1.1;featurecounts_id=Solyc00g500179.1
chr00	maker_ITAG	CDS	3549158	3549270	.	-	2	ID=CDS:Solyc00g500179.1.1.1;Parent=mRNA:Solyc00g500179.1.1;featurecounts_id=Solyc00g500179.1
chr00	maker_ITAG	exon	3559375	3559535	.	-	.	ID=exon:Solyc00g500179.1.1.2;Parent=mRNA:Solyc00g500179.1.1;featurecounts_id=Solyc00g500179.1
chr00	maker_ITAG	CDS	3559375	3559535	.	-	1	ID=CDS:Solyc00g500179.1.1.2;Parent=mRNA:Solyc00g500179.1.1;featurecounts_id=Solyc00g500179.1
chr00	maker_ITAG	exon	3559595	3559737	.	-	.	ID=exon:Solyc00g500179.1.1.3;Parent=mRNA:Solyc00g500179.1.1;featurecounts_id=Solyc00g500179.1
chr00	maker_ITAG	CDS	3559595	3559737	.	-	0	ID=CDS:Solyc00g500179.1.1.3;Parent=mRNA:Solyc00g500179.1.1;featurecounts_id=Solyc00g500179.1
chr00	maker_ITAG	exon	3596584	3596691	.	-	.	ID=exon:Solyc00g500179.1.1.4;Parent=mRNA:Solyc00g500179.1.1;featurecounts_id=Solyc00g500179.1
chr00	maker_ITAG	CDS	3596584	3596691	.	-	0	ID=CDS:Solyc00g500179.1.1.4;Parent=mRNA:Solyc00g500179.1.1;featurecounts_id=Solyc00g500179.1
chr00	maker_ITAG	exon	3604257	3604319	.	-	.	ID=exon:Solyc00g500179.1.1.5;Parent=mRNA:Solyc00g500179.1.1;featurecounts_id=Solyc00g500179.1
chr00	maker_ITAG	CDS	3604257	3604319	.	-	0	ID=CDS:Solyc00g500179.1.1.5;Parent=mRNA:Solyc00g500179.1.1;featurecounts_id=Solyc00g500179.1
chr00	maker_ITAG	exon	3617207	3617506	.	-	.	ID=exon:Solyc00g500179.1.1.6;Parent=mRNA:Solyc00g500179.1.1;featurecounts_id=Solyc00g500179.1
chr00	maker_ITAG	CDS	3617207	3617506	.	-	0	ID=CDS:Solyc00g500179.1.1.6;Parent=mRNA:Solyc00g500179.1.1;featurecounts_id=Solyc00g500179.1
###
chr00	maker_ITAG	gene	3651567	3665215	.	+	.	ID=Solyc00g500180.1;Alias=Solyc00g500180;Name=Solyc00g500180.1;length=13648;featurecounts_id=Solyc00g500180.1
chr00	maker_ITAG	mRNA	3651567	3665215	.	+	.	ID=mRNA:Solyc00g500180.1.1;Parent=Solyc00g500180.1;Name=Solyc00g500180.1.1;Note=Unknown protein;_AED=0.47;_QI=0|0|0|0.75|0|0|4|0|115;_eAED=0.71;featurecounts_id=Solyc00g500180.1
chr00	maker_ITAG	exon	3651567	3651629	.	+	.	ID=exon:Solyc00g500180.1.1.1;Parent=mRNA:Solyc00g500180.1.1;featurecounts_id=Solyc00g500180.1
chr00	maker_ITAG	CDS	3651567	3651629	.	+	0	ID=CDS:Solyc00g500180.1.1.1;Parent=mRNA:Solyc00g500180.1.1;featurecounts_id=Solyc00g500180.1
chr00	maker_ITAG	exon	3652456	3652520	.	+	.	ID=exon:Solyc00g500180.1.1.2;Parent=mRNA:Solyc00g500180.1.1;featurecounts_id=Solyc00g500180.1
chr00	maker_ITAG	CDS	3652456	3652520	.	+	0	ID=CDS:Solyc00g500180.1.1.2;Parent=mRNA:Solyc00g500180.1.1;featurecounts_id=Solyc00g500180.1
chr00	maker_ITAG	exon	3664856	3665015	.	+	.	ID=exon:Solyc00g500180.1.1.3;Parent=mRNA:Solyc00g500180.1.1;featurecounts_id=Solyc00g500180.1
chr00	maker_ITAG	CDS	3664856	3665015	.	+	1	ID=CDS:Solyc00g500180.1.1.3;Parent=mRNA:Solyc00g500180.1.1;featurecounts_id=Solyc00g500180.1
chr00	maker_ITAG	exon	3665156	3665215	.	+	.	ID=exon:Solyc00g500180.1.1.4;Parent=mRNA:Solyc00g500180.1.1;featurecounts_id=Solyc00g500180.1
chr00	maker_ITAG	CDS	3665156	3665215	.	+	0	ID=CDS:Solyc00g500180.1.1.4;Parent=mRNA:Solyc00g500180.1.1;featurecounts_id=Solyc00g500180.1
###
chr00	maker_ITAG	gene	3676208	3678267	.	-	.	ID=Solyc00g500181.1;Alias=Solyc00g500181;Name=Solyc00g500181.1;length=2059;featurecounts_id=Solyc00g500181.1
chr00	maker_ITAG	mRNA	3676208	3678267	.	-	.	ID=mRNA:Solyc00g500181.1.1;Parent=Solyc00g500181.1;Name=Solyc00g500181.1.1;Note=RNA-dependent RNA polymerase (AHRD V3.3 *** A0A2Z6JIR4_9VIRU);_AED=0.32;_QI=0|0|0|0.33|0|0|3|0|650;_eAED=0.32;featurecounts_id=Solyc00g500181.1
chr00	maker_ITAG	exon	3676208	3676579	.	-	.	ID=exon:Solyc00g500181.1.1.1;Parent=mRNA:Solyc00g500181.1.1;featurecounts_id=Solyc00g500181.1
chr00	maker_ITAG	CDS	3676208	3676579	.	-	0	ID=CDS:Solyc00g500181.1.1.1;Parent=mRNA:Solyc00g500181.1.1;featurecounts_id=Solyc00g500181.1
chr00	maker_ITAG	exon	3676592	3676935	.	-	.	ID=exon:Solyc00g500181.1.1.2;Parent=mRNA:Solyc00g500181.1.1;featurecounts_id=Solyc00g500181.1
chr00	maker_ITAG	CDS	3676592	3676935	.	-	2	ID=CDS:Solyc00g500181.1.1.2;Parent=mRNA:Solyc00g500181.1.1;featurecounts_id=Solyc00g500181.1
chr00	maker_ITAG	exon	3677031	3678267	.	-	.	ID=exon:Solyc00g500181.1.1.3;Parent=mRNA:Solyc00g500181.1.1;featurecounts_id=Solyc00g500181.1
chr00	maker_ITAG	CDS	3677031	3678267	.	-	0	ID=CDS:Solyc00g500181.1.1.3;Parent=mRNA:Solyc00g500181.1.1;featurecounts_id=Solyc00g500181.1
###
chr00	maker_ITAG	gene	3684590	3685773	.	+	.	ID=Solyc00g500182.1;Alias=Solyc00g500182;Name=Solyc00g500182.1;length=1183;featurecounts_id=Solyc00g500182.1
chr00	maker_ITAG	mRNA	3684590	3685773	.	+	.	ID=mRNA:Solyc00g500182.1.1;Parent=Solyc00g500182.1;Name=Solyc00g500182.1.1;Note=Transmembrane protein (AHRD V3.3 *-* A0A1P8B2M8_ARATH);_AED=0.85;_QI=185|-1|0|1|-1|0|1|0|333;_eAED=0.85;featurecounts_id=Solyc00g500182.1
chr00	maker_ITAG	five_prime_UTR	3684590	3684774	.	+	.	ID=five_prime_UTR:Solyc00g500182.1.1.0;Parent=mRNA:Solyc00g500182.1.1;featurecounts_id=Solyc00g500182.1
chr00	maker_ITAG	exon	3684590	3685773	.	+	.	ID=exon:Solyc00g500182.1.1.1;Parent=mRNA:Solyc00g500182.1.1;featurecounts_id=Solyc00g500182.1
chr00	maker_ITAG	CDS	3684775	3685773	.	+	0	ID=CDS:Solyc00g500182.1.1.1;Parent=mRNA:Solyc00g500182.1.1;featurecounts_id=Solyc00g500182.1
###
chr00	maker_ITAG	gene	3687292	3687827	.	+	.	ID=Solyc00g160410.1;Name=Solyc00g160410.1;featurecounts_id=Solyc00g160410.1
chr00	maker_ITAG	mRNA	3687292	3687827	.	+	.	ID=mRNA:Solyc00g160410.1.1;Parent=Solyc00g160410.1;Name=Solyc00g160410.1.1;_aed=0.48;_eaed=0.81;_qi=0|0|0|1|0|0.33|3|0|149;Note=NADH-ubiquinone oxidoreductase chain 1 (AHRD V3.11 *-* tr|A0A2U1NB45|A0A2U1NB45_ARTAN);featurecounts_id=Solyc00g160410.1
chr00	maker_ITAG	exon	3687292	3687403	.	+	.	ID=exon:Solyc00g160410.1.1.1;Parent=mRNA:Solyc00g160410.1.1;featurecounts_id=Solyc00g160410.1
chr00	maker_ITAG	CDS	3687292	3687403	.	+	0	ID=CDS:Solyc00g160410.1.1.1;Parent=mRNA:Solyc00g160410.1.1;featurecounts_id=Solyc00g160410.1
chr00	maker_ITAG	exon	3687485	3687555	.	+	.	ID=exon:Solyc00g160410.1.1.2;Parent=mRNA:Solyc00g160410.1.1;featurecounts_id=Solyc00g160410.1
chr00	maker_ITAG	CDS	3687485	3687555	.	+	2	ID=CDS:Solyc00g160410.1.1.2;Parent=mRNA:Solyc00g160410.1.1;featurecounts_id=Solyc00g160410.1
chr00	maker_ITAG	exon	3687561	3687827	.	+	.	ID=exon:Solyc00g160410.1.1.3;Parent=mRNA:Solyc00g160410.1.1;featurecounts_id=Solyc00g160410.1
chr00	maker_ITAG	CDS	3687561	3687827	.	+	0	ID=CDS:Solyc00g160410.1.1.3;Parent=mRNA:Solyc00g160410.1.1;featurecounts_id=Solyc00g160410.1
###
chr00	maker_ITAG	gene	3687292	3689223	.	-	.	ID=Solyc00g118680.2;Alias=Solyc00g118680;Name=Solyc00g118680.2;length=1931;featurecounts_id=Solyc00g118680.2
chr00	maker_ITAG	mRNA	3687292	3689223	.	-	.	ID=mRNA:Solyc00g118680.2.1;Parent=Solyc00g118680.2;Name=Solyc00g118680.2.1;Note=Unknown protein;_AED=0.46;_QI=347|0|0|1|0|0|2|0|41;_eAED=1.00;featurecounts_id=Solyc00g118680.2
chr00	maker_ITAG	CDS	3687292	3687414	.	-	0	ID=CDS:Solyc00g118680.2.1.1;Parent=mRNA:Solyc00g118680.2.1;featurecounts_id=Solyc00g118680.2
chr00	maker_ITAG	exon	3687292	3687552	.	-	.	ID=exon:Solyc00g118680.2.1.1;Parent=mRNA:Solyc00g118680.2.1;featurecounts_id=Solyc00g118680.2
chr00	maker_ITAG	five_prime_UTR	3687415	3687552	.	-	.	ID=five_prime_UTR:Solyc00g118680.2.1.0;Parent=mRNA:Solyc00g118680.2.1;featurecounts_id=Solyc00g118680.2
chr00	maker_ITAG	exon	3689015	3689223	.	-	.	ID=exon:Solyc00g118680.2.1.2;Parent=mRNA:Solyc00g118680.2.1;featurecounts_id=Solyc00g118680.2
chr00	maker_ITAG	five_prime_UTR	3689015	3689223	.	-	.	ID=five_prime_UTR:Solyc00g118680.2.1.1;Parent=mRNA:Solyc00g118680.2.1;featurecounts_id=Solyc00g118680.2
###
chr00	maker_ITAG	gene	3689126	3689386	.	+	.	ID=Solyc00g118690.1;Alias=Solyc00g118690;Name=Solyc00g118690.1;length=260;featurecounts_id=Solyc00g118690.1
chr00	maker_ITAG	mRNA	3689126	3689386	.	+	.	ID=mRNA:Solyc00g118690.1.1;Parent=Solyc00g118690.1;Name=Solyc00g118690.1.1;Note=NADH-ubiquinone oxidoreductase chain 1 (AHRD V3.3 *-* A0A2G2YI85_CAPAN);_AED=0.49;_QI=0|-1|0|1|-1|0|1|0|86;_eAED=0.69;featurecounts_id=Solyc00g118690.1
chr00	maker_ITAG	exon	3689126	3689386	.	+	.	ID=exon:Solyc00g118690.1.1.1;Parent=mRNA:Solyc00g118690.1.1;featurecounts_id=Solyc00g118690.1
chr00	maker_ITAG	CDS	3689126	3689386	.	+	0	ID=CDS:Solyc00g118690.1.1.1;Parent=mRNA:Solyc00g118690.1.1;featurecounts_id=Solyc00g118690.1
###
chr00	maker_ITAG	gene	3689594	3691494	.	-	.	ID=Solyc00g160400.1;Name=Solyc00g160400.1;featurecounts_id=Solyc00g160400.1
chr00	maker_ITAG	mRNA	3689594	3691494	.	-	.	ID=mRNA:Solyc00g160400.1.1;Parent=Solyc00g160400.1;Name=Solyc00g160400.1.1;_aed=0.44;_eaed=0.96;_qi=0|0|0|1|0.33|0.57|7|0|273;Note=NADH dehydrogenase subunit F (AHRD V3.11 *-* tr|A0A2K3KTY1|A0A2K3KTY1_TRIPR);featurecounts_id=Solyc00g160400.1
chr00	maker_ITAG	exon	3689594	3689836	.	-	.	ID=exon:Solyc00g160400.1.1.1;Parent=mRNA:Solyc00g160400.1.1;featurecounts_id=Solyc00g160400.1
chr00	maker_ITAG	CDS	3689594	3689836	.	-	0	ID=CDS:Solyc00g160400.1.1.1;Parent=mRNA:Solyc00g160400.1.1;featurecounts_id=Solyc00g160400.1
chr00	maker_ITAG	exon	3689950	3690117	.	-	.	ID=exon:Solyc00g160400.1.1.2;Parent=mRNA:Solyc00g160400.1.1;featurecounts_id=Solyc00g160400.1
chr00	maker_ITAG	CDS	3689950	3690117	.	-	0	ID=CDS:Solyc00g160400.1.1.2;Parent=mRNA:Solyc00g160400.1.1;featurecounts_id=Solyc00g160400.1
chr00	maker_ITAG	exon	3690355	3690447	.	-	.	ID=exon:Solyc00g160400.1.1.3;Parent=mRNA:Solyc00g160400.1.1;featurecounts_id=Solyc00g160400.1
chr00	maker_ITAG	CDS	3690355	3690447	.	-	0	ID=CDS:Solyc00g160400.1.1.3;Parent=mRNA:Solyc00g160400.1.1;featurecounts_id=Solyc00g160400.1
chr00	maker_ITAG	exon	3690499	3690622	.	-	.	ID=exon:Solyc00g160400.1.1.4;Parent=mRNA:Solyc00g160400.1.1;featurecounts_id=Solyc00g160400.1
chr00	maker_ITAG	CDS	3690499	3690622	.	-	1	ID=CDS:Solyc00g160400.1.1.4;Parent=mRNA:Solyc00g160400.1.1;featurecounts_id=Solyc00g160400.1
chr00	maker_ITAG	exon	3690726	3690853	.	-	.	ID=exon:Solyc00g160400.1.1.5;Parent=mRNA:Solyc00g160400.1.1;featurecounts_id=Solyc00g160400.1
chr00	maker_ITAG	CDS	3690726	3690853	.	-	0	ID=CDS:Solyc00g160400.1.1.5;Parent=mRNA:Solyc00g160400.1.1;featurecounts_id=Solyc00g160400.1
chr00	maker_ITAG	exon	3691187	3691210	.	-	.	ID=exon:Solyc00g160400.1.1.6;Parent=mRNA:Solyc00g160400.1.1;featurecounts_id=Solyc00g160400.1
chr00	maker_ITAG	CDS	3691187	3691210	.	-	0	ID=CDS:Solyc00g160400.1.1.6;Parent=mRNA:Solyc00g160400.1.1;featurecounts_id=Solyc00g160400.1
chr00	maker_ITAG	exon	3691453	3691494	.	-	.	ID=exon:Solyc00g160400.1.1.7;Parent=mRNA:Solyc00g160400.1.1;featurecounts_id=Solyc00g160400.1
chr00	maker_ITAG	CDS	3691453	3691494	.	-	0	ID=CDS:Solyc00g160400.1.1.7;Parent=mRNA:Solyc00g160400.1.1;featurecounts_id=Solyc00g160400.1
###
chr00	maker_ITAG	gene	3690578	3690838	.	-	.	ID=Solyc00g023600.1;Alias=Solyc00g023600;Name=Solyc00g023600.1;length=260;featurecounts_id=Solyc00g023600.1
chr00	maker_ITAG	mRNA	3690578	3690838	.	-	.	ID=mRNA:Solyc00g023600.1.1;Parent=Solyc00g023600.1;Name=Solyc00g023600.1.1;Note=Unknown protein;_AED=0.48;_QI=0|-1|0|1|-1|0|1|0|87;_eAED=1.00;featurecounts_id=Solyc00g023600.1
chr00	maker_ITAG	exon	3690578	3690838	.	-	.	ID=exon:Solyc00g023600.1.1.1;Parent=mRNA:Solyc00g023600.1.1;featurecounts_id=Solyc00g023600.1
chr00	maker_ITAG	CDS	3690578	3690838	.	-	0	ID=CDS:Solyc00g023600.1.1.1;Parent=mRNA:Solyc00g023600.1.1;featurecounts_id=Solyc00g023600.1
###
chr00	maker_ITAG	gene	3692134	3694833	.	-	.	ID=Solyc00g023590.2;Alias=Solyc00g023590;Name=Solyc00g023590.2;length=2699;featurecounts_id=Solyc00g023590.2
chr00	maker_ITAG	mRNA	3692134	3694833	.	-	.	ID=mRNA:Solyc00g023590.2.1;Parent=Solyc00g023590.2;Name=Solyc00g023590.2.1;Note=Cytochrome f (AHRD V3.3 *-* A0A2G3AYY8_CAPCH);_AED=0.48;_QI=0|0|0|0.66|0|0|3|386|223;_eAED=1.00;featurecounts_id=Solyc00g023590.2
chr00	maker_ITAG	three_prime_UTR	3692134	3692519	.	-	.	ID=three_prime_UTR:Solyc00g023590.2.1.0;Parent=mRNA:Solyc00g023590.2.1;featurecounts_id=Solyc00g023590.2
chr00	maker_ITAG	exon	3692134	3692762	.	-	.	ID=exon:Solyc00g023590.2.1.1;Parent=mRNA:Solyc00g023590.2.1;featurecounts_id=Solyc00g023590.2
chr00	maker_ITAG	CDS	3692520	3692762	.	-	0	ID=CDS:Solyc00g023590.2.1.1;Parent=mRNA:Solyc00g023590.2.1;featurecounts_id=Solyc00g023590.2
chr00	maker_ITAG	exon	3693312	3693626	.	-	.	ID=exon:Solyc00g023590.2.1.2;Parent=mRNA:Solyc00g023590.2.1;featurecounts_id=Solyc00g023590.2
chr00	maker_ITAG	CDS	3693312	3693626	.	-	0	ID=CDS:Solyc00g023590.2.1.2;Parent=mRNA:Solyc00g023590.2.1;featurecounts_id=Solyc00g023590.2
chr00	maker_ITAG	exon	3694720	3694833	.	-	.	ID=exon:Solyc00g023590.2.1.3;Parent=mRNA:Solyc00g023590.2.1;featurecounts_id=Solyc00g023590.2
chr00	maker_ITAG	CDS	3694720	3694833	.	-	0	ID=CDS:Solyc00g023590.2.1.3;Parent=mRNA:Solyc00g023590.2.1;featurecounts_id=Solyc00g023590.2
###
chr00	maker_ITAG	gene	3697005	3697262	.	-	.	ID=Solyc00g023580.1;Alias=Solyc00g023580;Name=Solyc00g023580.1;length=257;featurecounts_id=Solyc00g023580.1
chr00	maker_ITAG	mRNA	3697005	3697262	.	-	.	ID=mRNA:Solyc00g023580.1.1;Parent=Solyc00g023580.1;Name=Solyc00g023580.1.1;Note=Unknown protein;_AED=1.00;_QI=0|-1|0|0|-1|0|1|0|85;_eAED=1.00;featurecounts_id=Solyc00g023580.1
chr00	maker_ITAG	exon	3697005	3697262	.	-	.	ID=exon:Solyc00g023580.1.1.1;Parent=mRNA:Solyc00g023580.1.1;featurecounts_id=Solyc00g023580.1
chr00	maker_ITAG	CDS	3697005	3697262	.	-	0	ID=CDS:Solyc00g023580.1.1.1;Parent=mRNA:Solyc00g023580.1.1;featurecounts_id=Solyc00g023580.1
###
chr00	maker_ITAG	gene	3697503	3697832	.	+	.	ID=Solyc00g023570.1;Alias=Solyc00g023570;Name=Solyc00g023570.1;length=329;featurecounts_id=Solyc00g023570.1
chr00	maker_ITAG	mRNA	3697503	3697832	.	+	.	ID=mRNA:Solyc00g023570.1.1;Parent=Solyc00g023570.1;Name=Solyc00g023570.1.1;Note=Unknown protein;_AED=0.49;_QI=0|-1|0|1|-1|0|1|0|109;_eAED=1.00;featurecounts_id=Solyc00g023570.1
chr00	maker_ITAG	exon	3697503	3697832	.	+	.	ID=exon:Solyc00g023570.1.1.1;Parent=mRNA:Solyc00g023570.1.1;featurecounts_id=Solyc00g023570.1
chr00	maker_ITAG	CDS	3697503	3697832	.	+	0	ID=CDS:Solyc00g023570.1.1.1;Parent=mRNA:Solyc00g023570.1.1;featurecounts_id=Solyc00g023570.1
###
chr00	maker_ITAG	gene	3701542	3701851	.	+	.	ID=Solyc00g014860.1;Alias=Solyc00g014860;Name=Solyc00g014860.1;length=309;featurecounts_id=Solyc00g014860.1
chr00	maker_ITAG	mRNA	3701542	3701851	.	+	.	ID=mRNA:Solyc00g014860.1.1;Parent=Solyc00g014860.1;Name=Solyc00g014860.1.1;Note=Unknown protein;_AED=0.49;_QI=0|0|0|1|0|0|2|0|78;_eAED=1.00;featurecounts_id=Solyc00g014860.1
chr00	maker_ITAG	exon	3701542	3701589	.	+	.	ID=exon:Solyc00g014860.1.1.1;Parent=mRNA:Solyc00g014860.1.1;featurecounts_id=Solyc00g014860.1
chr00	maker_ITAG	CDS	3701542	3701589	.	+	0	ID=CDS:Solyc00g014860.1.1.1;Parent=mRNA:Solyc00g014860.1.1;featurecounts_id=Solyc00g014860.1
chr00	maker_ITAG	exon	3701663	3701851	.	+	.	ID=exon:Solyc00g014860.1.1.2;Parent=mRNA:Solyc00g014860.1.1;featurecounts_id=Solyc00g014860.1
chr00	maker_ITAG	CDS	3701663	3701851	.	+	0	ID=CDS:Solyc00g014860.1.1.2;Parent=mRNA:Solyc00g014860.1.1;featurecounts_id=Solyc00g014860.1
###
chr00	maker_ITAG	gene	3702464	3702775	.	+	.	ID=Solyc00g014850.1;Alias=Solyc00g014850;Name=Solyc00g014850.1;length=311;featurecounts_id=Solyc00g014850.1
chr00	maker_ITAG	mRNA	3702464	3702775	.	+	.	ID=mRNA:Solyc00g014850.1.1;Parent=Solyc00g014850.1;Name=Solyc00g014850.1.1;Note=orf86 (mitochondrion) (AHRD V3.3 *** YP_002608396.1);_AED=0.49;_QI=0|-1|0|1|-1|0|1|0|103;_eAED=1.00;featurecounts_id=Solyc00g014850.1
chr00	maker_ITAG	exon	3702464	3702775	.	+	.	ID=exon:Solyc00g014850.1.1.1;Parent=mRNA:Solyc00g014850.1.1;featurecounts_id=Solyc00g014850.1
chr00	maker_ITAG	CDS	3702464	3702775	.	+	0	ID=CDS:Solyc00g014850.1.1.1;Parent=mRNA:Solyc00g014850.1.1;featurecounts_id=Solyc00g014850.1
###
chr00	maker_ITAG	gene	3704165	3706096	.	+	.	ID=Solyc00g500183.1;Alias=Solyc00g500183;Name=Solyc00g500183.1;length=1931;featurecounts_id=Solyc00g500183.1
chr00	maker_ITAG	mRNA	3704165	3706096	.	+	.	ID=mRNA:Solyc00g500183.1.1;Parent=Solyc00g500183.1;Name=Solyc00g500183.1.1;Note=NADH dehydrogenase subunit 7 (AHRD V3.3 *-* A0A220T1K3_9ROSI);_AED=0.72;_QI=0|0|0|0.5|0|0|2|0|101;_eAED=0.72;featurecounts_id=Solyc00g500183.1
chr00	maker_ITAG	exon	3704165	3704333	.	+	.	ID=exon:Solyc00g500183.1.1.1;Parent=mRNA:Solyc00g500183.1.1;featurecounts_id=Solyc00g500183.1
chr00	maker_ITAG	CDS	3704165	3704333	.	+	0	ID=CDS:Solyc00g500183.1.1.1;Parent=mRNA:Solyc00g500183.1.1;featurecounts_id=Solyc00g500183.1
chr00	maker_ITAG	exon	3705960	3706096	.	+	.	ID=exon:Solyc00g500183.1.1.2;Parent=mRNA:Solyc00g500183.1.1;featurecounts_id=Solyc00g500183.1
chr00	maker_ITAG	CDS	3705960	3706096	.	+	2	ID=CDS:Solyc00g500183.1.1.2;Parent=mRNA:Solyc00g500183.1.1;featurecounts_id=Solyc00g500183.1
###
chr00	maker_ITAG	gene	3706763	3707940	.	+	.	ID=Solyc00g500184.1;Alias=Solyc00g500184;Name=Solyc00g500184.1;length=1177;featurecounts_id=Solyc00g500184.1
chr00	maker_ITAG	mRNA	3706763	3707940	.	+	.	ID=mRNA:Solyc00g500184.1.1;Parent=Solyc00g500184.1;Name=Solyc00g500184.1.1;Note=NADH dehydrogenase subunit 7 (AHRD V3.3 *** A0A0C5B9X5_9SOLA);Dbxref=InterPro:IPR001135,Pfam:PF00346;Ontology_term=GO:0016651,GO:0048038,GO:0051287,GO:0055114;_AED=0.63;_QI=0|0|0|0.33|0|0|3|0|337;_eAED=0.63;featurecounts_id=Solyc00g500184.1
chr00	maker_ITAG	exon	3706763	3707460	.	+	.	ID=exon:Solyc00g500184.1.1.1;Parent=mRNA:Solyc00g500184.1.1;featurecounts_id=Solyc00g500184.1
chr00	maker_ITAG	CDS	3706763	3707460	.	+	0	ID=CDS:Solyc00g500184.1.1.1;Parent=mRNA:Solyc00g500184.1.1;featurecounts_id=Solyc00g500184.1
chr00	maker_ITAG	exon	3707542	3707751	.	+	.	ID=exon:Solyc00g500184.1.1.2;Parent=mRNA:Solyc00g500184.1.1;featurecounts_id=Solyc00g500184.1
chr00	maker_ITAG	CDS	3707542	3707751	.	+	1	ID=CDS:Solyc00g500184.1.1.2;Parent=mRNA:Solyc00g500184.1.1;featurecounts_id=Solyc00g500184.1
chr00	maker_ITAG	exon	3707835	3707940	.	+	.	ID=exon:Solyc00g500184.1.1.3;Parent=mRNA:Solyc00g500184.1.1;featurecounts_id=Solyc00g500184.1
chr00	maker_ITAG	CDS	3707835	3707940	.	+	1	ID=CDS:Solyc00g500184.1.1.3;Parent=mRNA:Solyc00g500184.1.1;featurecounts_id=Solyc00g500184.1
###
chr00	maker_ITAG	gene	3708705	3710247	.	+	.	ID=Solyc00g500185.1;Alias=Solyc00g500185;Name=Solyc00g500185.1;length=1542;featurecounts_id=Solyc00g500185.1
chr00	maker_ITAG	mRNA	3708705	3710247	.	+	.	ID=mRNA:Solyc00g500185.1.1;Parent=Solyc00g500185.1;Name=Solyc00g500185.1.1;Note=NADH dehydrogenase subunit 7 (AHRD V3.3 *-* G9FCP1_9LAMI);_AED=0.78;_QI=0|0|0|0.25|0|0|4|0|272;_eAED=0.78;featurecounts_id=Solyc00g500185.1
chr00	maker_ITAG	exon	3708705	3708744	.	+	.	ID=exon:Solyc00g500185.1.1.1;Parent=mRNA:Solyc00g500185.1.1;featurecounts_id=Solyc00g500185.1
chr00	maker_ITAG	CDS	3708705	3708744	.	+	0	ID=CDS:Solyc00g500185.1.1.1;Parent=mRNA:Solyc00g500185.1.1;featurecounts_id=Solyc00g500185.1
chr00	maker_ITAG	exon	3708825	3708931	.	+	.	ID=exon:Solyc00g500185.1.1.2;Parent=mRNA:Solyc00g500185.1.1;featurecounts_id=Solyc00g500185.1
chr00	maker_ITAG	CDS	3708825	3708931	.	+	2	ID=CDS:Solyc00g500185.1.1.2;Parent=mRNA:Solyc00g500185.1.1;featurecounts_id=Solyc00g500185.1
chr00	maker_ITAG	exon	3709065	3709451	.	+	.	ID=exon:Solyc00g500185.1.1.3;Parent=mRNA:Solyc00g500185.1.1;featurecounts_id=Solyc00g500185.1
chr00	maker_ITAG	CDS	3709065	3709451	.	+	0	ID=CDS:Solyc00g500185.1.1.3;Parent=mRNA:Solyc00g500185.1.1;featurecounts_id=Solyc00g500185.1
chr00	maker_ITAG	exon	3709963	3710247	.	+	.	ID=exon:Solyc00g500185.1.1.4;Parent=mRNA:Solyc00g500185.1.1;featurecounts_id=Solyc00g500185.1
chr00	maker_ITAG	CDS	3709963	3710247	.	+	0	ID=CDS:Solyc00g500185.1.1.4;Parent=mRNA:Solyc00g500185.1.1;featurecounts_id=Solyc00g500185.1
###
chr00	maker_ITAG	gene	3713896	3714060	.	+	.	ID=Solyc00g014810.1;Alias=Solyc00g014810;Name=Solyc00g014810.1;length=164;featurecounts_id=Solyc00g014810.1
chr00	maker_ITAG	mRNA	3713896	3714060	.	+	.	ID=mRNA:Solyc00g014810.1.1;Parent=Solyc00g014810.1;Name=Solyc00g014810.1.1;Note=Unknown protein;_AED=1.00;_QI=0|-1|0|0|-1|0|1|0|54;_eAED=1.00;featurecounts_id=Solyc00g014810.1
chr00	maker_ITAG	exon	3713896	3714060	.	+	.	ID=exon:Solyc00g014810.1.1.1;Parent=mRNA:Solyc00g014810.1.1;featurecounts_id=Solyc00g014810.1
chr00	maker_ITAG	CDS	3713896	3714060	.	+	0	ID=CDS:Solyc00g014810.1.1.1;Parent=mRNA:Solyc00g014810.1.1;featurecounts_id=Solyc00g014810.1
###
chr00	maker_ITAG	gene	3715868	3716359	.	+	.	ID=Solyc00g014800.1;Alias=Solyc00g014800;Name=Solyc00g014800.1;length=491;featurecounts_id=Solyc00g014800.1
chr00	maker_ITAG	mRNA	3715868	3716359	.	+	.	ID=mRNA:Solyc00g014800.1.1;Parent=Solyc00g014800.1;Name=Solyc00g014800.1.1;Note=Zinc finger protein KNUCKLES (AHRD V3.3 *** A0A2G3ACW4_CAPAN);_AED=0.38;_QI=0|-1|0|1|-1|0|1|0|163;_eAED=1.00;featurecounts_id=Solyc00g014800.1
chr00	maker_ITAG	exon	3715868	3716359	.	+	.	ID=exon:Solyc00g014800.1.1.1;Parent=mRNA:Solyc00g014800.1.1;featurecounts_id=Solyc00g014800.1
chr00	maker_ITAG	CDS	3715868	3716359	.	+	0	ID=CDS:Solyc00g014800.1.1.1;Parent=mRNA:Solyc00g014800.1.1;featurecounts_id=Solyc00g014800.1
###
chr00	maker_ITAG	gene	3716363	3718878	.	-	.	ID=Solyc00g014790.2;Alias=Solyc00g014790;Name=Solyc00g014790.2;length=2515;featurecounts_id=Solyc00g014790.2
chr00	maker_ITAG	mRNA	3716363	3718878	.	-	.	ID=mRNA:Solyc00g014790.2.1;Parent=Solyc00g014790.2;Name=Solyc00g014790.2.1;Note=Unknown protein;_AED=1.00;_QI=0|0|0|0|0|0|2|524|107;_eAED=1.00;featurecounts_id=Solyc00g014790.2
chr00	maker_ITAG	three_prime_UTR	3716363	3716886	.	-	.	ID=three_prime_UTR:Solyc00g014790.2.1.0;Parent=mRNA:Solyc00g014790.2.1;featurecounts_id=Solyc00g014790.2
chr00	maker_ITAG	exon	3716363	3716908	.	-	.	ID=exon:Solyc00g014790.2.1.1;Parent=mRNA:Solyc00g014790.2.1;featurecounts_id=Solyc00g014790.2
chr00	maker_ITAG	CDS	3716887	3716908	.	-	1	ID=CDS:Solyc00g014790.2.1.1;Parent=mRNA:Solyc00g014790.2.1;featurecounts_id=Solyc00g014790.2
chr00	maker_ITAG	exon	3718577	3718878	.	-	.	ID=exon:Solyc00g014790.2.1.2;Parent=mRNA:Solyc00g014790.2.1;featurecounts_id=Solyc00g014790.2
chr00	maker_ITAG	CDS	3718577	3718878	.	-	0	ID=CDS:Solyc00g014790.2.1.2;Parent=mRNA:Solyc00g014790.2.1;featurecounts_id=Solyc00g014790.2
###
chr00	maker_ITAG	gene	3726482	3726715	.	+	.	ID=Solyc00g094550.1;Alias=Solyc00g094550;Name=Solyc00g094550.1;length=233;featurecounts_id=Solyc00g094550.1
chr00	maker_ITAG	mRNA	3726482	3726715	.	+	.	ID=mRNA:Solyc00g094550.1.1;Parent=Solyc00g094550.1;Name=Solyc00g094550.1.1;Note=hypothetical protein (AHRD V3.3 *-* AT2G07628.1);_AED=1.00;_QI=0|-1|0|0|-1|0|1|0|77;_eAED=1.00;featurecounts_id=Solyc00g094550.1
chr00	maker_ITAG	exon	3726482	3726715	.	+	.	ID=exon:Solyc00g094550.1.1.1;Parent=mRNA:Solyc00g094550.1.1;featurecounts_id=Solyc00g094550.1
chr00	maker_ITAG	CDS	3726482	3726715	.	+	0	ID=CDS:Solyc00g094550.1.1.1;Parent=mRNA:Solyc00g094550.1.1;featurecounts_id=Solyc00g094550.1
###
chr00	maker_ITAG	gene	3727644	3727973	.	-	.	ID=Solyc00g094540.1;Alias=Solyc00g094540;Name=Solyc00g094540.1;length=329;featurecounts_id=Solyc00g094540.1
chr00	maker_ITAG	mRNA	3727644	3727973	.	-	.	ID=mRNA:Solyc00g094540.1.1;Parent=Solyc00g094540.1;Name=Solyc00g094540.1.1;Note=Unknown protein;_AED=0.41;_QI=0|-1|0|1|-1|0|1|0|109;_eAED=1.00;featurecounts_id=Solyc00g094540.1
chr00	maker_ITAG	exon	3727644	3727973	.	-	.	ID=exon:Solyc00g094540.1.1.1;Parent=mRNA:Solyc00g094540.1.1;featurecounts_id=Solyc00g094540.1
chr00	maker_ITAG	CDS	3727644	3727973	.	-	0	ID=CDS:Solyc00g094540.1.1.1;Parent=mRNA:Solyc00g094540.1.1;featurecounts_id=Solyc00g094540.1
###
chr00	maker_ITAG	gene	3728169	3728558	.	+	.	ID=Solyc00g094530.1;Alias=Solyc00g094530;Name=Solyc00g094530.1;length=389;featurecounts_id=Solyc00g094530.1
chr00	maker_ITAG	mRNA	3728169	3728558	.	+	.	ID=mRNA:Solyc00g094530.1.1;Parent=Solyc00g094530.1;Name=Solyc00g094530.1.1;Note=NADH-ubiquinone oxidoreductase chain 1 (AHRD V3.3 *** A0A2G2XVU5_CAPAN);Dbxref=InterPro:IPR001694,Pfam:PF00146;Ontology_term=GO:0016020,GO:0055114;_AED=1.00;_QI=0|-1|0|0|-1|0|1|0|129;_eAED=1.00;featurecounts_id=Solyc00g094530.1
chr00	maker_ITAG	exon	3728169	3728558	.	+	.	ID=exon:Solyc00g094530.1.1.1;Parent=mRNA:Solyc00g094530.1.1;featurecounts_id=Solyc00g094530.1
chr00	maker_ITAG	CDS	3728169	3728558	.	+	0	ID=CDS:Solyc00g094530.1.1.1;Parent=mRNA:Solyc00g094530.1.1;featurecounts_id=Solyc00g094530.1
###
chr00	maker_ITAG	gene	3729198	3729383	.	+	.	ID=Solyc00g094520.1;Alias=Solyc00g094520;Name=Solyc00g094520.1;length=185;featurecounts_id=Solyc00g094520.1
chr00	maker_ITAG	mRNA	3729198	3729383	.	+	.	ID=mRNA:Solyc00g094520.1.1;Parent=Solyc00g094520.1;Name=Solyc00g094520.1.1;Note=orf100 (mitochondrion) (AHRD V3.3 *** YP_005090391.1);_AED=1.00;_QI=0|-1|0|0|-1|0|1|0|61;_eAED=1.00;featurecounts_id=Solyc00g094520.1
chr00	maker_ITAG	exon	3729198	3729383	.	+	.	ID=exon:Solyc00g094520.1.1.1;Parent=mRNA:Solyc00g094520.1.1;featurecounts_id=Solyc00g094520.1
chr00	maker_ITAG	CDS	3729198	3729383	.	+	0	ID=CDS:Solyc00g094520.1.1.1;Parent=mRNA:Solyc00g094520.1.1;featurecounts_id=Solyc00g094520.1
###
chr00	maker_ITAG	gene	3735479	3736452	.	+	.	ID=Solyc00g023700.2;Alias=Solyc00g023700;Name=Solyc00g023700.2;length=973;featurecounts_id=Solyc00g023700.2
chr00	maker_ITAG	mRNA	3735479	3736452	.	+	.	ID=mRNA:Solyc00g023700.2.1;Parent=Solyc00g023700.2;Name=Solyc00g023700.2.1;Note=Unknown protein;_AED=1.00;_QI=0|0|0|0|0|0|3|234|120;_eAED=1.00;featurecounts_id=Solyc00g023700.2
chr00	maker_ITAG	exon	3735479	3735643	.	+	.	ID=exon:Solyc00g023700.2.1.1;Parent=mRNA:Solyc00g023700.2.1;featurecounts_id=Solyc00g023700.2
chr00	maker_ITAG	CDS	3735479	3735643	.	+	0	ID=CDS:Solyc00g023700.2.1.1;Parent=mRNA:Solyc00g023700.2.1;featurecounts_id=Solyc00g023700.2
chr00	maker_ITAG	exon	3735730	3735826	.	+	.	ID=exon:Solyc00g023700.2.1.2;Parent=mRNA:Solyc00g023700.2.1;featurecounts_id=Solyc00g023700.2
chr00	maker_ITAG	CDS	3735730	3735826	.	+	0	ID=CDS:Solyc00g023700.2.1.2;Parent=mRNA:Solyc00g023700.2.1;featurecounts_id=Solyc00g023700.2
chr00	maker_ITAG	CDS	3736118	3736218	.	+	2	ID=CDS:Solyc00g023700.2.1.3;Parent=mRNA:Solyc00g023700.2.1;featurecounts_id=Solyc00g023700.2
chr00	maker_ITAG	exon	3736118	3736452	.	+	.	ID=exon:Solyc00g023700.2.1.3;Parent=mRNA:Solyc00g023700.2.1;featurecounts_id=Solyc00g023700.2
chr00	maker_ITAG	three_prime_UTR	3736219	3736452	.	+	.	ID=three_prime_UTR:Solyc00g023700.2.1.0;Parent=mRNA:Solyc00g023700.2.1;featurecounts_id=Solyc00g023700.2
###
chr00	maker_ITAG	gene	3737340	3738041	.	-	.	ID=Solyc00g023710.1;Alias=Solyc00g023710;Name=Solyc00g023710.1;length=701;featurecounts_id=Solyc00g023710.1
chr00	maker_ITAG	mRNA	3737340	3738041	.	-	.	ID=mRNA:Solyc00g023710.1.1;Parent=Solyc00g023710.1;Name=Solyc00g023710.1.1;Note=Unknown protein;_AED=1.00;_QI=0|-1|0|0|-1|0|1|0|233;_eAED=1.00;featurecounts_id=Solyc00g023710.1
chr00	maker_ITAG	exon	3737340	3738041	.	-	.	ID=exon:Solyc00g023710.1.1.1;Parent=mRNA:Solyc00g023710.1.1;featurecounts_id=Solyc00g023710.1
chr00	maker_ITAG	CDS	3737340	3738041	.	-	0	ID=CDS:Solyc00g023710.1.1.1;Parent=mRNA:Solyc00g023710.1.1;featurecounts_id=Solyc00g023710.1
###
chr00	maker_ITAG	gene	3741110	3742879	.	-	.	ID=Solyc00g049210.1;Alias=Solyc00g049210;Name=Solyc00g049210.1;length=1769;featurecounts_id=Solyc00g049210.1
chr00	maker_ITAG	mRNA	3741110	3742879	.	-	.	ID=mRNA:Solyc00g049210.1.1;Parent=Solyc00g049210.1;Name=Solyc00g049210.1.1;Note=Cytochrome c biogenesis FN (AHRD V3.3 *** A0A0C5B9X0_9SOLA);Dbxref=InterPro:IPR002541,Pfam:PF01578;Ontology_term=GO:0017004,GO:0020037;_AED=0.01;_QI=0|-1|0|1|-1|0|1|0|589;_eAED=0.01;featurecounts_id=Solyc00g049210.1
chr00	maker_ITAG	exon	3741110	3742879	.	-	.	ID=exon:Solyc00g049210.1.1.1;Parent=mRNA:Solyc00g049210.1.1;featurecounts_id=Solyc00g049210.1
chr00	maker_ITAG	CDS	3741110	3742879	.	-	0	ID=CDS:Solyc00g049210.1.1.1;Parent=mRNA:Solyc00g049210.1.1;featurecounts_id=Solyc00g049210.1
###
chr00	maker_ITAG	gene	3742936	3743142	.	+	.	ID=Solyc00g049220.1;Alias=Solyc00g049220;Name=Solyc00g049220.1;length=206;featurecounts_id=Solyc00g049220.1
chr00	maker_ITAG	mRNA	3742936	3743142	.	+	.	ID=mRNA:Solyc00g049220.1.1;Parent=Solyc00g049220.1;Name=Solyc00g049220.1.1;Note=(R)-mandelonitrile lyase-like (AHRD V3.3 *-* A0A2G2VFL1_CAPBA);_AED=1.00;_QI=0|-1|0|0|-1|0|1|0|68;_eAED=1.00;featurecounts_id=Solyc00g049220.1
chr00	maker_ITAG	exon	3742936	3743142	.	+	.	ID=exon:Solyc00g049220.1.1.1;Parent=mRNA:Solyc00g049220.1.1;featurecounts_id=Solyc00g049220.1
chr00	maker_ITAG	CDS	3742936	3743142	.	+	0	ID=CDS:Solyc00g049220.1.1.1;Parent=mRNA:Solyc00g049220.1.1;featurecounts_id=Solyc00g049220.1
###
chr00	maker_ITAG	gene	3745513	3747009	.	-	.	ID=Solyc00g500186.1;Alias=Solyc00g500186;Name=Solyc00g500186.1;length=1496;featurecounts_id=Solyc00g500186.1
chr00	maker_ITAG	mRNA	3745513	3747009	.	-	.	ID=mRNA:Solyc00g500186.1.1;Parent=Solyc00g500186.1;Name=Solyc00g500186.1.1;Note=Cytochrome c oxidase subunit 1 (AHRD V3.3 *** A0A2G2YXI2_CAPAN);Dbxref=InterPro:IPR000883,Pfam:PF00115;Ontology_term=GO:0004129,GO:0009060,GO:0016021,GO:0020037,GO:0055114;_AED=0.30;_QI=0|-1|0|1|-1|0|1|0|498;_eAED=0.30;featurecounts_id=Solyc00g500186.1
chr00	maker_ITAG	exon	3745513	3747009	.	-	.	ID=exon:Solyc00g500186.1.1.1;Parent=mRNA:Solyc00g500186.1.1;featurecounts_id=Solyc00g500186.1
chr00	maker_ITAG	CDS	3745513	3747009	.	-	0	ID=CDS:Solyc00g500186.1.1.1;Parent=mRNA:Solyc00g500186.1.1;featurecounts_id=Solyc00g500186.1
###
chr00	maker_ITAG	gene	3749487	3751765	.	-	.	ID=Solyc00g500187.1;Alias=Solyc00g500187;Name=Solyc00g500187.1;length=2278;featurecounts_id=Solyc00g500187.1
chr00	maker_ITAG	mRNA	3749487	3751765	.	-	.	ID=mRNA:Solyc00g500187.1.1;Parent=Solyc00g500187.1;Name=Solyc00g500187.1.1;Note=NADH-ubiquinone oxidoreductase chain 4 (AHRD V3.3 *-* A0A290WL40_SOLLC);_AED=0.73;_QI=0|0|0|0.25|0|0|4|0|302;_eAED=0.73;featurecounts_id=Solyc00g500187.1
chr00	maker_ITAG	exon	3749487	3749732	.	-	.	ID=exon:Solyc00g500187.1.1.1;Parent=mRNA:Solyc00g500187.1.1;featurecounts_id=Solyc00g500187.1
chr00	maker_ITAG	CDS	3749487	3749732	.	-	0	ID=CDS:Solyc00g500187.1.1.1;Parent=mRNA:Solyc00g500187.1.1;featurecounts_id=Solyc00g500187.1
chr00	maker_ITAG	exon	3750518	3750633	.	-	.	ID=exon:Solyc00g500187.1.1.2;Parent=mRNA:Solyc00g500187.1.1;featurecounts_id=Solyc00g500187.1
chr00	maker_ITAG	CDS	3750518	3750633	.	-	2	ID=CDS:Solyc00g500187.1.1.2;Parent=mRNA:Solyc00g500187.1.1;featurecounts_id=Solyc00g500187.1
chr00	maker_ITAG	exon	3750992	3751142	.	-	.	ID=exon:Solyc00g500187.1.1.3;Parent=mRNA:Solyc00g500187.1.1;featurecounts_id=Solyc00g500187.1
chr00	maker_ITAG	CDS	3750992	3751142	.	-	0	ID=CDS:Solyc00g500187.1.1.3;Parent=mRNA:Solyc00g500187.1.1;featurecounts_id=Solyc00g500187.1
chr00	maker_ITAG	exon	3751370	3751765	.	-	.	ID=exon:Solyc00g500187.1.1.4;Parent=mRNA:Solyc00g500187.1.1;featurecounts_id=Solyc00g500187.1
chr00	maker_ITAG	CDS	3751370	3751765	.	-	0	ID=CDS:Solyc00g500187.1.1.4;Parent=mRNA:Solyc00g500187.1.1;featurecounts_id=Solyc00g500187.1
###
chr00	maker_ITAG	gene	3754843	3755358	.	-	.	ID=Solyc00g500188.1;Alias=Solyc00g500188;Name=Solyc00g500188.1;length=515;featurecounts_id=Solyc00g500188.1
chr00	maker_ITAG	mRNA	3754843	3755358	.	-	.	ID=mRNA:Solyc00g500188.1.1;Parent=Solyc00g500188.1;Name=Solyc00g500188.1.1;Note=NADH-ubiquinone oxidoreductase chain 4 (AHRD V3.3 *** A0A2G3CZD8_CAPCH);Dbxref=InterPro:IPR001750,Pfam:PF00361;_AED=0.48;_QI=0|-1|0|1|-1|0|1|0|171;_eAED=0.48;featurecounts_id=Solyc00g500188.1
chr00	maker_ITAG	exon	3754843	3755358	.	-	.	ID=exon:Solyc00g500188.1.1.1;Parent=mRNA:Solyc00g500188.1.1;featurecounts_id=Solyc00g500188.1
chr00	maker_ITAG	CDS	3754843	3755358	.	-	0	ID=CDS:Solyc00g500188.1.1.1;Parent=mRNA:Solyc00g500188.1.1;featurecounts_id=Solyc00g500188.1
###
chr00	maker_ITAG	gene	3756791	3757348	.	-	.	ID=Solyc00g500189.1;Alias=Solyc00g500189;Name=Solyc00g500189.1;length=557;featurecounts_id=Solyc00g500189.1
chr00	maker_ITAG	mRNA	3756791	3757348	.	-	.	ID=mRNA:Solyc00g500189.1.1;Parent=Solyc00g500189.1;Name=Solyc00g500189.1.1;Note=NADH-ubiquinone oxidoreductase chain 4 (AHRD V3.3 *** A0A2G2X0J9_CAPBA);_AED=0.52;_QI=0|-1|0|1|-1|0|1|0|185;_eAED=0.53;featurecounts_id=Solyc00g500189.1
chr00	maker_ITAG	exon	3756791	3757348	.	-	.	ID=exon:Solyc00g500189.1.1.1;Parent=mRNA:Solyc00g500189.1.1;featurecounts_id=Solyc00g500189.1
chr00	maker_ITAG	CDS	3756791	3757348	.	-	0	ID=CDS:Solyc00g500189.1.1.1;Parent=mRNA:Solyc00g500189.1.1;featurecounts_id=Solyc00g500189.1
###
chr00	maker_ITAG	gene	3757757	3761573	.	+	.	ID=Solyc00g160390.1;Name=Solyc00g160390.1;featurecounts_id=Solyc00g160390.1
chr00	maker_ITAG	mRNA	3757757	3761573	.	+	.	ID=mRNA:Solyc00g160390.1.1;Parent=Solyc00g160390.1;Name=Solyc00g160390.1.1;_aed=0.54;_eaed=0.67;_qi=0|0|0|0.8|0|0|5|0|229;Note=hypothetical protein (AHRD V3.11 *-* AT2G07705.1);featurecounts_id=Solyc00g160390.1
chr00	maker_ITAG	exon	3757757	3757820	.	+	.	ID=exon:Solyc00g160390.1.1.1;Parent=mRNA:Solyc00g160390.1.1;featurecounts_id=Solyc00g160390.1
chr00	maker_ITAG	CDS	3757757	3757820	.	+	0	ID=CDS:Solyc00g160390.1.1.1;Parent=mRNA:Solyc00g160390.1.1;featurecounts_id=Solyc00g160390.1
chr00	maker_ITAG	exon	3757860	3758124	.	+	.	ID=exon:Solyc00g160390.1.1.2;Parent=mRNA:Solyc00g160390.1.1;featurecounts_id=Solyc00g160390.1
chr00	maker_ITAG	CDS	3757860	3758124	.	+	2	ID=CDS:Solyc00g160390.1.1.2;Parent=mRNA:Solyc00g160390.1.1;featurecounts_id=Solyc00g160390.1
chr00	maker_ITAG	exon	3759234	3759383	.	+	.	ID=exon:Solyc00g160390.1.1.3;Parent=mRNA:Solyc00g160390.1.1;featurecounts_id=Solyc00g160390.1
chr00	maker_ITAG	CDS	3759234	3759383	.	+	1	ID=CDS:Solyc00g160390.1.1.3;Parent=mRNA:Solyc00g160390.1.1;featurecounts_id=Solyc00g160390.1
chr00	maker_ITAG	exon	3760003	3760072	.	+	.	ID=exon:Solyc00g160390.1.1.4;Parent=mRNA:Solyc00g160390.1.1;featurecounts_id=Solyc00g160390.1
chr00	maker_ITAG	CDS	3760003	3760072	.	+	1	ID=CDS:Solyc00g160390.1.1.4;Parent=mRNA:Solyc00g160390.1.1;featurecounts_id=Solyc00g160390.1
chr00	maker_ITAG	exon	3761433	3761573	.	+	.	ID=exon:Solyc00g160390.1.1.5;Parent=mRNA:Solyc00g160390.1.1;featurecounts_id=Solyc00g160390.1
chr00	maker_ITAG	CDS	3761433	3761573	.	+	0	ID=CDS:Solyc00g160390.1.1.5;Parent=mRNA:Solyc00g160390.1.1;featurecounts_id=Solyc00g160390.1
###
chr00	maker_ITAG	gene	3764643	3765962	.	+	.	ID=Solyc00g021660.1;Alias=Solyc00g021660;Name=Solyc00g021660.1;length=1319;featurecounts_id=Solyc00g021660.1
chr00	maker_ITAG	mRNA	3764643	3765962	.	+	.	ID=mRNA:Solyc00g021660.1.1;Parent=Solyc00g021660.1;Name=Solyc00g021660.1.1;Note=Neutral/alkaline invertase (AHRD V3.3 *-* V5N411_MANES);Dbxref=InterPro:IPR024746,Pfam:PF12899;Ontology_term=GO:0033926;_AED=1.00;_QI=0|0|0|0|0|0|2|0|74;_eAED=1.00;featurecounts_id=Solyc00g021660.1
chr00	maker_ITAG	exon	3764643	3764674	.	+	.	ID=exon:Solyc00g021660.1.1.1;Parent=mRNA:Solyc00g021660.1.1;featurecounts_id=Solyc00g021660.1
chr00	maker_ITAG	CDS	3764643	3764674	.	+	0	ID=CDS:Solyc00g021660.1.1.1;Parent=mRNA:Solyc00g021660.1.1;featurecounts_id=Solyc00g021660.1
chr00	maker_ITAG	exon	3765770	3765962	.	+	.	ID=exon:Solyc00g021660.1.1.2;Parent=mRNA:Solyc00g021660.1.1;featurecounts_id=Solyc00g021660.1
chr00	maker_ITAG	CDS	3765770	3765962	.	+	1	ID=CDS:Solyc00g021660.1.1.2;Parent=mRNA:Solyc00g021660.1.1;featurecounts_id=Solyc00g021660.1
###
chr00	maker_ITAG	gene	3767429	3770395	.	+	.	ID=Solyc00g500190.1;Alias=Solyc00g500190;Name=Solyc00g500190.1;length=2966;featurecounts_id=Solyc00g500190.1
chr00	maker_ITAG	mRNA	3767429	3770395	.	+	.	ID=mRNA:Solyc00g500190.1.1;Parent=Solyc00g500190.1;Name=Solyc00g500190.1.1;Note=30S ribosomal protein S2, chloroplastic (AHRD V3.3 *** I6N946_DATST);Dbxref=InterPro:IPR001865,Pfam:PF00318;Ontology_term=GO:0003735,GO:0005622,GO:0005840,GO:0006412;_AED=0.59;_QI=0|0|0|0.75|0|0|4|0|206;_eAED=0.60;featurecounts_id=Solyc00g500190.1
chr00	maker_ITAG	exon	3767429	3767564	.	+	.	ID=exon:Solyc00g500190.1.1.1;Parent=mRNA:Solyc00g500190.1.1;featurecounts_id=Solyc00g500190.1
chr00	maker_ITAG	CDS	3767429	3767564	.	+	0	ID=CDS:Solyc00g500190.1.1.1;Parent=mRNA:Solyc00g500190.1.1;featurecounts_id=Solyc00g500190.1
chr00	maker_ITAG	exon	3769369	3769530	.	+	.	ID=exon:Solyc00g500190.1.1.2;Parent=mRNA:Solyc00g500190.1.1;featurecounts_id=Solyc00g500190.1
chr00	maker_ITAG	CDS	3769369	3769530	.	+	2	ID=CDS:Solyc00g500190.1.1.2;Parent=mRNA:Solyc00g500190.1.1;featurecounts_id=Solyc00g500190.1
chr00	maker_ITAG	exon	3770047	3770352	.	+	.	ID=exon:Solyc00g500190.1.1.3;Parent=mRNA:Solyc00g500190.1.1;featurecounts_id=Solyc00g500190.1
chr00	maker_ITAG	CDS	3770047	3770352	.	+	2	ID=CDS:Solyc00g500190.1.1.3;Parent=mRNA:Solyc00g500190.1.1;featurecounts_id=Solyc00g500190.1
chr00	maker_ITAG	exon	3770379	3770395	.	+	.	ID=exon:Solyc00g500190.1.1.4;Parent=mRNA:Solyc00g500190.1.1;featurecounts_id=Solyc00g500190.1
chr00	maker_ITAG	CDS	3770379	3770395	.	+	2	ID=CDS:Solyc00g500190.1.1.4;Parent=mRNA:Solyc00g500190.1.1;featurecounts_id=Solyc00g500190.1
###
chr00	maker_ITAG	gene	3770397	3771752	.	+	.	ID=Solyc00g500191.1;Alias=Solyc00g500191;Name=Solyc00g500191.1;length=1355;featurecounts_id=Solyc00g500191.1
chr00	maker_ITAG	mRNA	3770397	3771752	.	+	.	ID=mRNA:Solyc00g500191.1.1;Parent=Solyc00g500191.1;Name=Solyc00g500191.1.1;Note=Protein TIC 214 (AHRD V3.3 *-* TI214_SOLTU);Dbxref=InterPro:IPR008896,Pfam:PF05758;Ontology_term=GO:0016021;_AED=0.44;_QI=0|-1|0|1|-1|0|1|0|452;_eAED=0.44;featurecounts_id=Solyc00g500191.1
chr00	maker_ITAG	exon	3770397	3771752	.	+	.	ID=exon:Solyc00g500191.1.1.1;Parent=mRNA:Solyc00g500191.1.1;featurecounts_id=Solyc00g500191.1
chr00	maker_ITAG	CDS	3770397	3771752	.	+	0	ID=CDS:Solyc00g500191.1.1.1;Parent=mRNA:Solyc00g500191.1.1;featurecounts_id=Solyc00g500191.1
###
chr00	maker_ITAG	gene	3775348	3776977	.	+	.	ID=Solyc00g500192.1;Alias=Solyc00g500192;Name=Solyc00g500192.1;length=1629;featurecounts_id=Solyc00g500192.1
chr00	maker_ITAG	mRNA	3775348	3776977	.	+	.	ID=mRNA:Solyc00g500192.1.1;Parent=Solyc00g500192.1;Name=Solyc00g500192.1.1;Note=NAD(P)H-quinone oxidoreductase subunit H, chloroplastic (AHRD V3.3 *** A0A1U8QCJ3_CAPAN);Dbxref=InterPro:IPR001135,Pfam:PF00346;Ontology_term=GO:0016651,GO:0048038,GO:0051287,GO:0055114;_AED=1.00;_QI=448|-1|0|0|-1|0|1|0|393;_eAED=1.00;featurecounts_id=Solyc00g500192.1
chr00	maker_ITAG	five_prime_UTR	3775348	3775795	.	+	.	ID=five_prime_UTR:Solyc00g500192.1.1.0;Parent=mRNA:Solyc00g500192.1.1;featurecounts_id=Solyc00g500192.1
chr00	maker_ITAG	exon	3775348	3776977	.	+	.	ID=exon:Solyc00g500192.1.1.1;Parent=mRNA:Solyc00g500192.1.1;featurecounts_id=Solyc00g500192.1
chr00	maker_ITAG	CDS	3775796	3776977	.	+	0	ID=CDS:Solyc00g500192.1.1.1;Parent=mRNA:Solyc00g500192.1.1;featurecounts_id=Solyc00g500192.1
###
chr00	maker_ITAG	gene	3776979	3779203	.	+	.	ID=Solyc00g500193.1;Alias=Solyc00g500193;Name=Solyc00g500193.1;length=2224;featurecounts_id=Solyc00g500193.1
chr00	maker_ITAG	mRNA	3776979	3779203	.	+	.	ID=mRNA:Solyc00g500193.1.1;Parent=Solyc00g500193.1;Name=Solyc00g500193.1.1;Note=NAD(P)H-quinone oxidoreductase subunit 1, chloroplastic (AHRD V3.3 *** A0A2G2XBN0_CAPBA);Dbxref=InterPro:IPR001694,Pfam:PF00146;Ontology_term=GO:0016020,GO:0055114;_AED=0.45;_QI=0|0|0|1|0|0|2|0|356;_eAED=0.45;featurecounts_id=Solyc00g500193.1
chr00	maker_ITAG	exon	3776979	3777531	.	+	.	ID=exon:Solyc00g500193.1.1.1;Parent=mRNA:Solyc00g500193.1.1;featurecounts_id=Solyc00g500193.1
chr00	maker_ITAG	CDS	3776979	3777531	.	+	0	ID=CDS:Solyc00g500193.1.1.1;Parent=mRNA:Solyc00g500193.1.1;featurecounts_id=Solyc00g500193.1
chr00	maker_ITAG	exon	3778686	3779203	.	+	.	ID=exon:Solyc00g500193.1.1.2;Parent=mRNA:Solyc00g500193.1.1;featurecounts_id=Solyc00g500193.1
chr00	maker_ITAG	CDS	3778686	3779203	.	+	2	ID=CDS:Solyc00g500193.1.1.2;Parent=mRNA:Solyc00g500193.1.1;featurecounts_id=Solyc00g500193.1
###
chr00	maker_ITAG	gene	3781588	3783372	.	+	.	ID=Solyc00g160420.1;Name=Solyc00g160420.1;featurecounts_id=Solyc00g160420.1
chr00	maker_ITAG	mRNA	3781588	3783372	.	+	.	ID=mRNA:Solyc00g160420.1.1;Parent=Solyc00g160420.1;Name=Solyc00g160420.1.1;_aed=0.53;_eaed=0.53;_qi=0|0|0|0.5|0|0.5|2|0|506;Note=NAD(P)H-quinone oxidoreductase chain 4, chloroplastic (AHRD V3.11 *** tr|I6N9A7|I6N9A7_DATST);Dbxref=InterPro:IPR001750,Pfam:PF00361;featurecounts_id=Solyc00g160420.1
chr00	maker_ITAG	exon	3781588	3781732	.	+	.	ID=exon:Solyc00g160420.1.1.1;Parent=mRNA:Solyc00g160420.1.1;featurecounts_id=Solyc00g160420.1
chr00	maker_ITAG	CDS	3781588	3781732	.	+	0	ID=CDS:Solyc00g160420.1.1.1;Parent=mRNA:Solyc00g160420.1.1;featurecounts_id=Solyc00g160420.1
chr00	maker_ITAG	exon	3781997	3783372	.	+	.	ID=exon:Solyc00g160420.1.1.2;Parent=mRNA:Solyc00g160420.1.1;featurecounts_id=Solyc00g160420.1
chr00	maker_ITAG	CDS	3781997	3783372	.	+	2	ID=CDS:Solyc00g160420.1.1.2;Parent=mRNA:Solyc00g160420.1.1;featurecounts_id=Solyc00g160420.1
###
chr00	maker_ITAG	gene	3783896	3784749	.	-	.	ID=Solyc00g500194.1;Alias=Solyc00g500194;Name=Solyc00g500194.1;length=853;featurecounts_id=Solyc00g500194.1
chr00	maker_ITAG	mRNA	3783896	3784749	.	-	.	ID=mRNA:Solyc00g500194.1.1;Parent=Solyc00g500194.1;Name=Solyc00g500194.1.1;Note=Cytochrome c biogenesis protein CcsA (AHRD V3.3 *-* A0A1U8QCK2_CAPAN);Dbxref=InterPro:IPR002541,Pfam:PF01578;Ontology_term=GO:0017004,GO:0020037;_AED=0.61;_QI=0|0|0|0.66|0|0|3|0|80;_eAED=0.61;featurecounts_id=Solyc00g500194.1
chr00	maker_ITAG	exon	3783896	3783943	.	-	.	ID=exon:Solyc00g500194.1.1.1;Parent=mRNA:Solyc00g500194.1.1;featurecounts_id=Solyc00g500194.1
chr00	maker_ITAG	CDS	3783896	3783943	.	-	0	ID=CDS:Solyc00g500194.1.1.1;Parent=mRNA:Solyc00g500194.1.1;featurecounts_id=Solyc00g500194.1
chr00	maker_ITAG	exon	3784135	3784255	.	-	.	ID=exon:Solyc00g500194.1.1.2;Parent=mRNA:Solyc00g500194.1.1;featurecounts_id=Solyc00g500194.1
chr00	maker_ITAG	CDS	3784135	3784255	.	-	1	ID=CDS:Solyc00g500194.1.1.2;Parent=mRNA:Solyc00g500194.1.1;featurecounts_id=Solyc00g500194.1
chr00	maker_ITAG	exon	3784676	3784749	.	-	.	ID=exon:Solyc00g500194.1.1.3;Parent=mRNA:Solyc00g500194.1.1;featurecounts_id=Solyc00g500194.1
chr00	maker_ITAG	CDS	3784676	3784749	.	-	0	ID=CDS:Solyc00g500194.1.1.3;Parent=mRNA:Solyc00g500194.1.1;featurecounts_id=Solyc00g500194.1
###
chr00	maker_ITAG	gene	3787465	3789905	.	+	.	ID=Solyc00g500195.1;Alias=Solyc00g500195;Name=Solyc00g500195.1;length=2440;featurecounts_id=Solyc00g500195.1
chr00	maker_ITAG	mRNA	3787465	3789905	.	+	.	ID=mRNA:Solyc00g500195.1.1;Parent=Solyc00g500195.1;Name=Solyc00g500195.1.1;Note=NAD(P)H-quinone oxidoreductase subunit 5, chloroplastic (AHRD V3.3 *** J7H711_CAPAN);_AED=0.47;_QI=0|0|0|0.5|0|0|2|0|474;_eAED=0.47;featurecounts_id=Solyc00g500195.1
chr00	maker_ITAG	exon	3787465	3788787	.	+	.	ID=exon:Solyc00g500195.1.1.1;Parent=mRNA:Solyc00g500195.1.1;featurecounts_id=Solyc00g500195.1
chr00	maker_ITAG	CDS	3787465	3788787	.	+	0	ID=CDS:Solyc00g500195.1.1.1;Parent=mRNA:Solyc00g500195.1.1;featurecounts_id=Solyc00g500195.1
chr00	maker_ITAG	exon	3789804	3789905	.	+	.	ID=exon:Solyc00g500195.1.1.2;Parent=mRNA:Solyc00g500195.1.1;featurecounts_id=Solyc00g500195.1
chr00	maker_ITAG	CDS	3789804	3789905	.	+	0	ID=CDS:Solyc00g500195.1.1.2;Parent=mRNA:Solyc00g500195.1.1;featurecounts_id=Solyc00g500195.1
###
chr00	maker_ITAG	gene	3788808	3794880	.	-	.	ID=Solyc00g500196.1;Alias=Solyc00g500196;Name=Solyc00g500196.1;length=6072;featurecounts_id=Solyc00g500196.1
chr00	maker_ITAG	mRNA	3788808	3794880	.	-	.	ID=mRNA:Solyc00g500196.1.1;Parent=Solyc00g500196.1;Name=Solyc00g500196.1.1;Note=Protein TIC 214 (AHRD V3.3 *** K4EQH9_DATST);Dbxref=InterPro:IPR008896,Pfam:PF05758;Ontology_term=GO:0016021;_AED=0.44;_QI=44|0|0|0.33|0|0|3|0|423;_eAED=0.44;featurecounts_id=Solyc00g500196.1
chr00	maker_ITAG	exon	3788808	3789919	.	-	.	ID=exon:Solyc00g500196.1.1.1;Parent=mRNA:Solyc00g500196.1.1;featurecounts_id=Solyc00g500196.1
chr00	maker_ITAG	CDS	3788808	3789919	.	-	2	ID=CDS:Solyc00g500196.1.1.1;Parent=mRNA:Solyc00g500196.1.1;featurecounts_id=Solyc00g500196.1
chr00	maker_ITAG	exon	3792230	3792377	.	-	.	ID=exon:Solyc00g500196.1.1.2;Parent=mRNA:Solyc00g500196.1.1;featurecounts_id=Solyc00g500196.1
chr00	maker_ITAG	CDS	3792230	3792377	.	-	0	ID=CDS:Solyc00g500196.1.1.2;Parent=mRNA:Solyc00g500196.1.1;featurecounts_id=Solyc00g500196.1
chr00	maker_ITAG	CDS	3794828	3794836	.	-	0	ID=CDS:Solyc00g500196.1.1.3;Parent=mRNA:Solyc00g500196.1.1;featurecounts_id=Solyc00g500196.1
chr00	maker_ITAG	exon	3794828	3794880	.	-	.	ID=exon:Solyc00g500196.1.1.3;Parent=mRNA:Solyc00g500196.1.1;featurecounts_id=Solyc00g500196.1
chr00	maker_ITAG	five_prime_UTR	3794837	3794880	.	-	.	ID=five_prime_UTR:Solyc00g500196.1.1.0;Parent=mRNA:Solyc00g500196.1.1;featurecounts_id=Solyc00g500196.1
###
chr00	maker_ITAG	gene	3803813	3805094	.	-	.	ID=Solyc00g500197.1;Alias=Solyc00g500197;Name=Solyc00g500197.1;length=1281;featurecounts_id=Solyc00g500197.1
chr00	maker_ITAG	mRNA	3803813	3805094	.	-	.	ID=mRNA:Solyc00g500197.1.1;Parent=Solyc00g500197.1;Name=Solyc00g500197.1.1;Note=Ycf15 protein (AHRD V3.3 *-* J7H9P3_CAPAN);Dbxref=InterPro:IPR019645,Pfam:PF10705;_AED=0.67;_QI=0|0|0|0.5|0|0|2|0|71;_eAED=0.67;featurecounts_id=Solyc00g500197.1
chr00	maker_ITAG	exon	3803813	3803890	.	-	.	ID=exon:Solyc00g500197.1.1.1;Parent=mRNA:Solyc00g500197.1.1;featurecounts_id=Solyc00g500197.1
chr00	maker_ITAG	CDS	3803813	3803890	.	-	0	ID=CDS:Solyc00g500197.1.1.1;Parent=mRNA:Solyc00g500197.1.1;featurecounts_id=Solyc00g500197.1
chr00	maker_ITAG	exon	3804957	3805094	.	-	.	ID=exon:Solyc00g500197.1.1.2;Parent=mRNA:Solyc00g500197.1.1;featurecounts_id=Solyc00g500197.1
chr00	maker_ITAG	CDS	3804957	3805094	.	-	0	ID=CDS:Solyc00g500197.1.1.2;Parent=mRNA:Solyc00g500197.1.1;featurecounts_id=Solyc00g500197.1
###
chr00	maker_ITAG	gene	3805284	3812120	.	-	.	ID=Solyc00g500198.1;Alias=Solyc00g500198;Name=Solyc00g500198.1;length=6836;featurecounts_id=Solyc00g500198.1
chr00	maker_ITAG	mRNA	3805284	3812120	.	-	.	ID=mRNA:Solyc00g500198.1.1;Parent=Solyc00g500198.1;Name=Solyc00g500198.1.1;Note=NAD(P)H-quinone oxidoreductase subunit 5, chloroplastic (AHRD V3.3 *** J7H711_CAPAN);_AED=0.04;_QI=0|0|0|1|0|0|2|0|2207;_eAED=0.04;featurecounts_id=Solyc00g500198.1
chr00	maker_ITAG	exon	3805284	3809007	.	-	.	ID=exon:Solyc00g500198.1.1.1;Parent=mRNA:Solyc00g500198.1.1;featurecounts_id=Solyc00g500198.1
chr00	maker_ITAG	CDS	3805284	3809007	.	-	1	ID=CDS:Solyc00g500198.1.1.1;Parent=mRNA:Solyc00g500198.1.1;featurecounts_id=Solyc00g500198.1
chr00	maker_ITAG	exon	3809221	3812120	.	-	.	ID=exon:Solyc00g500198.1.1.2;Parent=mRNA:Solyc00g500198.1.1;featurecounts_id=Solyc00g500198.1
chr00	maker_ITAG	CDS	3809221	3812120	.	-	0	ID=CDS:Solyc00g500198.1.1.2;Parent=mRNA:Solyc00g500198.1.1;featurecounts_id=Solyc00g500198.1
###
chr00	maker_ITAG	gene	3813759	3814535	.	-	.	ID=Solyc00g500199.1;Alias=Solyc00g500199;Name=Solyc00g500199.1;length=776;featurecounts_id=Solyc00g500199.1
chr00	maker_ITAG	mRNA	3813759	3814535	.	-	.	ID=mRNA:Solyc00g500199.1.1;Parent=Solyc00g500199.1;Name=Solyc00g500199.1.1;Note=Photosystem I P700 chlorophyll a apoprotein A1 (AHRD V3.3 *** K4EPK3_DATST);Dbxref=InterPro:IPR001280,Pfam:PF00223;Ontology_term=GO:0009522,GO:0009579,GO:0015979,GO:0016021;_AED=0.17;_QI=0|0|0|0.5|0|0|4|0|176;_eAED=0.35;featurecounts_id=Solyc00g500199.1
chr00	maker_ITAG	exon	3813759	3814099	.	-	.	ID=exon:Solyc00g500199.1.1.1;Parent=mRNA:Solyc00g500199.1.1;featurecounts_id=Solyc00g500199.1
chr00	maker_ITAG	CDS	3813759	3814099	.	-	2	ID=CDS:Solyc00g500199.1.1.1;Parent=mRNA:Solyc00g500199.1.1;featurecounts_id=Solyc00g500199.1
chr00	maker_ITAG	exon	3814126	3814204	.	-	.	ID=exon:Solyc00g500199.1.1.2;Parent=mRNA:Solyc00g500199.1.1;featurecounts_id=Solyc00g500199.1
chr00	maker_ITAG	CDS	3814126	3814204	.	-	0	ID=CDS:Solyc00g500199.1.1.2;Parent=mRNA:Solyc00g500199.1.1;featurecounts_id=Solyc00g500199.1
chr00	maker_ITAG	exon	3814417	3814520	.	-	.	ID=exon:Solyc00g500199.1.1.3;Parent=mRNA:Solyc00g500199.1.1;featurecounts_id=Solyc00g500199.1
chr00	maker_ITAG	CDS	3814417	3814520	.	-	2	ID=CDS:Solyc00g500199.1.1.3;Parent=mRNA:Solyc00g500199.1.1;featurecounts_id=Solyc00g500199.1
chr00	maker_ITAG	exon	3814529	3814535	.	-	.	ID=exon:Solyc00g500199.1.1.4;Parent=mRNA:Solyc00g500199.1.1;featurecounts_id=Solyc00g500199.1
chr00	maker_ITAG	CDS	3814529	3814535	.	-	0	ID=CDS:Solyc00g500199.1.1.4;Parent=mRNA:Solyc00g500199.1.1;featurecounts_id=Solyc00g500199.1
###
chr00	maker_ITAG	gene	3814973	3816034	.	-	.	ID=Solyc00g500200.1;Alias=Solyc00g500200;Name=Solyc00g500200.1;length=1061;featurecounts_id=Solyc00g500200.1
chr00	maker_ITAG	mRNA	3814973	3816034	.	-	.	ID=mRNA:Solyc00g500200.1.1;Parent=Solyc00g500200.1;Name=Solyc00g500200.1.1;Note=Photosystem II protein D1 (AHRD V3.3 *** A0A1U8QBZ9_CAPAN);Dbxref=InterPro:IPR000484,Pfam:PF00124;Ontology_term=GO:0009772,GO:0019684,GO:0045156;_AED=0.32;_QI=0|-1|0|1|-1|0|1|0|353;_eAED=0.32;featurecounts_id=Solyc00g500200.1
chr00	maker_ITAG	exon	3814973	3816034	.	-	.	ID=exon:Solyc00g500200.1.1.1;Parent=mRNA:Solyc00g500200.1.1;featurecounts_id=Solyc00g500200.1
chr00	maker_ITAG	CDS	3814973	3816034	.	-	0	ID=CDS:Solyc00g500200.1.1.1;Parent=mRNA:Solyc00g500200.1.1;featurecounts_id=Solyc00g500200.1
###
chr00	maker_ITAG	gene	3816560	3818089	.	-	.	ID=Solyc00g500201.1;Alias=Solyc00g500201;Name=Solyc00g500201.1;length=1529;featurecounts_id=Solyc00g500201.1
chr00	maker_ITAG	mRNA	3816560	3818089	.	-	.	ID=mRNA:Solyc00g500201.1.1;Parent=Solyc00g500201.1;Name=Solyc00g500201.1.1;Note=Maturase K (AHRD V3.3 *** A0A2G3DGH8_CAPCH);Dbxref=InterPro:IPR024942,Pfam:PF01824;_AED=0.27;_QI=0|0|0|1|0|0|2|0|451;_eAED=0.27;featurecounts_id=Solyc00g500201.1
chr00	maker_ITAG	exon	3816560	3817070	.	-	.	ID=exon:Solyc00g500201.1.1.1;Parent=mRNA:Solyc00g500201.1.1;featurecounts_id=Solyc00g500201.1
chr00	maker_ITAG	CDS	3816560	3817070	.	-	1	ID=CDS:Solyc00g500201.1.1.1;Parent=mRNA:Solyc00g500201.1.1;featurecounts_id=Solyc00g500201.1
chr00	maker_ITAG	exon	3817245	3818089	.	-	.	ID=exon:Solyc00g500201.1.1.2;Parent=mRNA:Solyc00g500201.1.1;featurecounts_id=Solyc00g500201.1
chr00	maker_ITAG	CDS	3817245	3818089	.	-	0	ID=CDS:Solyc00g500201.1.1.2;Parent=mRNA:Solyc00g500201.1.1;featurecounts_id=Solyc00g500201.1
###
chr00	maker_ITAG	gene	3822020	3822677	.	+	.	ID=Solyc00g500202.1;Alias=Solyc00g500202;Name=Solyc00g500202.1;length=657;featurecounts_id=Solyc00g500202.1
chr00	maker_ITAG	mRNA	3822020	3822677	.	+	.	ID=mRNA:Solyc00g500202.1.1;Parent=Solyc00g500202.1;Name=Solyc00g500202.1.1;Note=Photosystem II reaction center protein K (AHRD V3.3 *** A0A1U8QD48_CAPAN);_AED=0.03;_QI=0|0|0|1|0|0|2|0|97;_eAED=0.03;featurecounts_id=Solyc00g500202.1
chr00	maker_ITAG	exon	3822020	3822194	.	+	.	ID=exon:Solyc00g500202.1.1.1;Parent=mRNA:Solyc00g500202.1.1;featurecounts_id=Solyc00g500202.1
chr00	maker_ITAG	CDS	3822020	3822194	.	+	0	ID=CDS:Solyc00g500202.1.1.1;Parent=mRNA:Solyc00g500202.1.1;featurecounts_id=Solyc00g500202.1
chr00	maker_ITAG	exon	3822559	3822677	.	+	.	ID=exon:Solyc00g500202.1.1.2;Parent=mRNA:Solyc00g500202.1.1;featurecounts_id=Solyc00g500202.1
chr00	maker_ITAG	CDS	3822559	3822677	.	+	2	ID=CDS:Solyc00g500202.1.1.2;Parent=mRNA:Solyc00g500202.1.1;featurecounts_id=Solyc00g500202.1
###
chr00	maker_ITAG	gene	3824657	3826180	.	-	.	ID=Solyc00g500203.1;Alias=Solyc00g500203;Name=Solyc00g500203.1;length=1523;featurecounts_id=Solyc00g500203.1
chr00	maker_ITAG	mRNA	3824657	3826180	.	-	.	ID=mRNA:Solyc00g500203.1.1;Parent=Solyc00g500203.1;Name=Solyc00g500203.1.1;Note=ATP synthase subunit alpha, chloroplastic (AHRD V3.3 *** I6N942_DATST);_AED=0.93;_QI=0|-1|0|1|-1|0|1|0|507;_eAED=0.99;featurecounts_id=Solyc00g500203.1
chr00	maker_ITAG	exon	3824657	3826180	.	-	.	ID=exon:Solyc00g500203.1.1.1;Parent=mRNA:Solyc00g500203.1.1;featurecounts_id=Solyc00g500203.1
chr00	maker_ITAG	CDS	3824657	3826180	.	-	0	ID=CDS:Solyc00g500203.1.1.1;Parent=mRNA:Solyc00g500203.1.1;featurecounts_id=Solyc00g500203.1
###
chr00	maker_ITAG	gene	3829278	3830968	.	-	.	ID=Solyc00g500204.1;Alias=Solyc00g500204;Name=Solyc00g500204.1;length=1690;featurecounts_id=Solyc00g500204.1
chr00	maker_ITAG	mRNA	3829278	3830968	.	-	.	ID=mRNA:Solyc00g500204.1.1;Parent=Solyc00g500204.1;Name=Solyc00g500204.1.1;Note=30S ribosomal protein S2, chloroplastic (AHRD V3.3 *** I6N946_DATST);Dbxref=InterPro:IPR001865,Pfam:PF00318;Ontology_term=GO:0003735,GO:0005622,GO:0005840,GO:0006412;_AED=0.45;_QI=0|0|0|1|0|0|5|0|379;_eAED=1.00;featurecounts_id=Solyc00g500204.1
chr00	maker_ITAG	exon	3829278	3829399	.	-	.	ID=exon:Solyc00g500204.1.1.1;Parent=mRNA:Solyc00g500204.1.1;featurecounts_id=Solyc00g500204.1
chr00	maker_ITAG	CDS	3829278	3829399	.	-	2	ID=CDS:Solyc00g500204.1.1.1;Parent=mRNA:Solyc00g500204.1.1;featurecounts_id=Solyc00g500204.1
chr00	maker_ITAG	exon	3829547	3829687	.	-	.	ID=exon:Solyc00g500204.1.1.2;Parent=mRNA:Solyc00g500204.1.1;featurecounts_id=Solyc00g500204.1
chr00	maker_ITAG	CDS	3829547	3829687	.	-	2	ID=CDS:Solyc00g500204.1.1.2;Parent=mRNA:Solyc00g500204.1.1;featurecounts_id=Solyc00g500204.1
chr00	maker_ITAG	exon	3829775	3829861	.	-	.	ID=exon:Solyc00g500204.1.1.3;Parent=mRNA:Solyc00g500204.1.1;featurecounts_id=Solyc00g500204.1
chr00	maker_ITAG	CDS	3829775	3829861	.	-	2	ID=CDS:Solyc00g500204.1.1.3;Parent=mRNA:Solyc00g500204.1.1;featurecounts_id=Solyc00g500204.1
chr00	maker_ITAG	exon	3829908	3830034	.	-	.	ID=exon:Solyc00g500204.1.1.4;Parent=mRNA:Solyc00g500204.1.1;featurecounts_id=Solyc00g500204.1
chr00	maker_ITAG	CDS	3829908	3830034	.	-	0	ID=CDS:Solyc00g500204.1.1.4;Parent=mRNA:Solyc00g500204.1.1;featurecounts_id=Solyc00g500204.1
chr00	maker_ITAG	exon	3830306	3830968	.	-	.	ID=exon:Solyc00g500204.1.1.5;Parent=mRNA:Solyc00g500204.1.1;featurecounts_id=Solyc00g500204.1
chr00	maker_ITAG	CDS	3830306	3830968	.	-	0	ID=CDS:Solyc00g500204.1.1.5;Parent=mRNA:Solyc00g500204.1.1;featurecounts_id=Solyc00g500204.1
###
chr00	maker_ITAG	gene	3831194	3838295	.	-	.	ID=Solyc00g500205.1;Alias=Solyc00g500205;Name=Solyc00g500205.1;length=7101;featurecounts_id=Solyc00g500205.1
chr00	maker_ITAG	mRNA	3831194	3838295	.	-	.	ID=mRNA:Solyc00g500205.1.1;Parent=Solyc00g500205.1;Name=Solyc00g500205.1.1;Note=DNA-directed RNA polymerase subunit beta'' (AHRD V3.3 *-* A0A1U8QCC7_CAPAN);_AED=0.31;_QI=0|0|0|0.83|0|0|6|0|1657;_eAED=0.31;featurecounts_id=Solyc00g500205.1
chr00	maker_ITAG	exon	3831194	3832122	.	-	.	ID=exon:Solyc00g500205.1.1.1;Parent=mRNA:Solyc00g500205.1.1;featurecounts_id=Solyc00g500205.1
chr00	maker_ITAG	CDS	3831194	3832122	.	-	2	ID=CDS:Solyc00g500205.1.1.1;Parent=mRNA:Solyc00g500205.1.1;featurecounts_id=Solyc00g500205.1
chr00	maker_ITAG	exon	3832552	3834405	.	-	.	ID=exon:Solyc00g500205.1.1.2;Parent=mRNA:Solyc00g500205.1.1;featurecounts_id=Solyc00g500205.1
chr00	maker_ITAG	CDS	3832552	3834405	.	-	2	ID=CDS:Solyc00g500205.1.1.2;Parent=mRNA:Solyc00g500205.1.1;featurecounts_id=Solyc00g500205.1
chr00	maker_ITAG	exon	3834586	3835473	.	-	.	ID=exon:Solyc00g500205.1.1.3;Parent=mRNA:Solyc00g500205.1.1;featurecounts_id=Solyc00g500205.1
chr00	maker_ITAG	CDS	3834586	3835473	.	-	2	ID=CDS:Solyc00g500205.1.1.3;Parent=mRNA:Solyc00g500205.1.1;featurecounts_id=Solyc00g500205.1
chr00	maker_ITAG	exon	3835914	3837012	.	-	.	ID=exon:Solyc00g500205.1.1.4;Parent=mRNA:Solyc00g500205.1.1;featurecounts_id=Solyc00g500205.1
chr00	maker_ITAG	CDS	3835914	3837012	.	-	0	ID=CDS:Solyc00g500205.1.1.4;Parent=mRNA:Solyc00g500205.1.1;featurecounts_id=Solyc00g500205.1
chr00	maker_ITAG	exon	3837737	3837832	.	-	.	ID=exon:Solyc00g500205.1.1.5;Parent=mRNA:Solyc00g500205.1.1;featurecounts_id=Solyc00g500205.1
chr00	maker_ITAG	CDS	3837737	3837832	.	-	0	ID=CDS:Solyc00g500205.1.1.5;Parent=mRNA:Solyc00g500205.1.1;featurecounts_id=Solyc00g500205.1
chr00	maker_ITAG	exon	3838188	3838295	.	-	.	ID=exon:Solyc00g500205.1.1.6;Parent=mRNA:Solyc00g500205.1.1;featurecounts_id=Solyc00g500205.1
chr00	maker_ITAG	CDS	3838188	3838295	.	-	0	ID=CDS:Solyc00g500205.1.1.6;Parent=mRNA:Solyc00g500205.1.1;featurecounts_id=Solyc00g500205.1
###
chr00	maker_ITAG	gene	3838322	3841534	.	-	.	ID=Solyc00g160190.1;Name=Solyc00g160190.1;featurecounts_id=Solyc00g160190.1
chr00	maker_ITAG	mRNA	3838322	3841534	.	-	.	ID=mRNA:Solyc00g160190.1.1;Parent=Solyc00g160190.1;Name=Solyc00g160190.1.1;_aed=0.39;_eaed=0.39;_qi=0|0|0|1|1|1|2|0|833;Note=DNA-directed RNA polymerase subunit beta (AHRD V3.11 *-* tr|I6N949|I6N949_DATST);featurecounts_id=Solyc00g160190.1
chr00	maker_ITAG	exon	3838322	3839565	.	-	.	ID=exon:Solyc00g160190.1.1.1;Parent=mRNA:Solyc00g160190.1.1;featurecounts_id=Solyc00g160190.1
chr00	maker_ITAG	CDS	3838322	3839565	.	-	2	ID=CDS:Solyc00g160190.1.1.1;Parent=mRNA:Solyc00g160190.1.1;featurecounts_id=Solyc00g160190.1
chr00	maker_ITAG	exon	3840277	3841534	.	-	.	ID=exon:Solyc00g160190.1.1.2;Parent=mRNA:Solyc00g160190.1.1;featurecounts_id=Solyc00g160190.1
chr00	maker_ITAG	CDS	3840277	3841534	.	-	0	ID=CDS:Solyc00g160190.1.1.2;Parent=mRNA:Solyc00g160190.1.1;featurecounts_id=Solyc00g160190.1
###
chr00	maker_ITAG	gene	3848018	3850448	.	+	.	ID=Solyc00g500206.1;Alias=Solyc00g500206;Name=Solyc00g500206.1;length=2430;featurecounts_id=Solyc00g500206.1
chr00	maker_ITAG	mRNA	3848018	3850448	.	+	.	ID=mRNA:Solyc00g500206.1.1;Parent=Solyc00g500206.1;Name=Solyc00g500206.1.1;Note=Photosystem II CP43 reaction center protein (AHRD V3.3 *** A0A078EKT7_BRANA);Dbxref=InterPro:IPR000932,Pfam:PF00421;Ontology_term=GO:0009521,GO:0009767,GO:0016020,GO:0016168,GO:0019684;_AED=0.02;_QI=0|0|0|1|0|0|2|0|776;_eAED=0.02;featurecounts_id=Solyc00g500206.1
chr00	maker_ITAG	exon	3848018	3848990	.	+	.	ID=exon:Solyc00g500206.1.1.1;Parent=mRNA:Solyc00g500206.1.1;featurecounts_id=Solyc00g500206.1
chr00	maker_ITAG	CDS	3848018	3848990	.	+	0	ID=CDS:Solyc00g500206.1.1.1;Parent=mRNA:Solyc00g500206.1.1;featurecounts_id=Solyc00g500206.1
chr00	maker_ITAG	exon	3849091	3850448	.	+	.	ID=exon:Solyc00g500206.1.1.2;Parent=mRNA:Solyc00g500206.1.1;featurecounts_id=Solyc00g500206.1
chr00	maker_ITAG	CDS	3849091	3850448	.	+	2	ID=CDS:Solyc00g500206.1.1.2;Parent=mRNA:Solyc00g500206.1.1;featurecounts_id=Solyc00g500206.1
###
chr00	maker_ITAG	gene	3851915	3852432	.	-	.	ID=Solyc00g500207.1;Alias=Solyc00g500207;Name=Solyc00g500207.1;length=517;featurecounts_id=Solyc00g500207.1
chr00	maker_ITAG	mRNA	3851915	3852432	.	-	.	ID=mRNA:Solyc00g500207.1.1;Parent=Solyc00g500207.1;Name=Solyc00g500207.1.1;Note=30S ribosomal protein S14, chloroplastic (AHRD V3.3 *-* A0A2G2X601_CAPBA);_AED=0.54;_QI=0|0|0|0.5|0|0|2|0|125;_eAED=0.58;featurecounts_id=Solyc00g500207.1
chr00	maker_ITAG	exon	3851915	3851966	.	-	.	ID=exon:Solyc00g500207.1.1.1;Parent=mRNA:Solyc00g500207.1.1;featurecounts_id=Solyc00g500207.1
chr00	maker_ITAG	CDS	3851915	3851966	.	-	1	ID=CDS:Solyc00g500207.1.1.1;Parent=mRNA:Solyc00g500207.1.1;featurecounts_id=Solyc00g500207.1
chr00	maker_ITAG	exon	3852107	3852432	.	-	.	ID=exon:Solyc00g500207.1.1.2;Parent=mRNA:Solyc00g500207.1.1;featurecounts_id=Solyc00g500207.1
chr00	maker_ITAG	CDS	3852107	3852432	.	-	0	ID=CDS:Solyc00g500207.1.1.2;Parent=mRNA:Solyc00g500207.1.1;featurecounts_id=Solyc00g500207.1
###
chr00	maker_ITAG	gene	3852524	3854728	.	-	.	ID=Solyc00g500208.1;Alias=Solyc00g500208;Name=Solyc00g500208.1;length=2204;featurecounts_id=Solyc00g500208.1
chr00	maker_ITAG	mRNA	3852524	3854728	.	-	.	ID=mRNA:Solyc00g500208.1.1;Parent=Solyc00g500208.1;Name=Solyc00g500208.1.1;Note=Photosystem I P700 chlorophyll a apoprotein A2 (AHRD V3.3 *** I6N956_DATST);Dbxref=InterPro:IPR001280,Pfam:PF00223;Ontology_term=GO:0009522,GO:0009579,GO:0015979,GO:0016021;_AED=0.32;_QI=0|-1|0|1|-1|0|1|0|734;_eAED=0.32;featurecounts_id=Solyc00g500208.1
chr00	maker_ITAG	exon	3852524	3854728	.	-	.	ID=exon:Solyc00g500208.1.1.1;Parent=mRNA:Solyc00g500208.1.1;featurecounts_id=Solyc00g500208.1
chr00	maker_ITAG	CDS	3852524	3854728	.	-	0	ID=CDS:Solyc00g500208.1.1.1;Parent=mRNA:Solyc00g500208.1.1;featurecounts_id=Solyc00g500208.1
###
chr00	maker_ITAG	gene	3854754	3857006	.	-	.	ID=Solyc00g500209.1;Alias=Solyc00g500209;Name=Solyc00g500209.1;length=2252;featurecounts_id=Solyc00g500209.1
chr00	maker_ITAG	mRNA	3854754	3857006	.	-	.	ID=mRNA:Solyc00g500209.1.1;Parent=Solyc00g500209.1;Name=Solyc00g500209.1.1;Note=Photosystem I P700 chlorophyll a apoprotein A1 (AHRD V3.3 *** K4EPK3_DATST);Dbxref=InterPro:IPR001280,Pfam:PF00223;Ontology_term=GO:0009522,GO:0009579,GO:0015979,GO:0016021;_AED=0.34;_QI=0|0|0|1|0|0|2|0|653;_eAED=0.34;featurecounts_id=Solyc00g500209.1
chr00	maker_ITAG	exon	3854754	3856195	.	-	.	ID=exon:Solyc00g500209.1.1.1;Parent=mRNA:Solyc00g500209.1.1;featurecounts_id=Solyc00g500209.1
chr00	maker_ITAG	CDS	3854754	3856195	.	-	2	ID=CDS:Solyc00g500209.1.1.1;Parent=mRNA:Solyc00g500209.1.1;featurecounts_id=Solyc00g500209.1
chr00	maker_ITAG	exon	3856487	3857006	.	-	.	ID=exon:Solyc00g500209.1.1.2;Parent=mRNA:Solyc00g500209.1.1;featurecounts_id=Solyc00g500209.1
chr00	maker_ITAG	CDS	3856487	3857006	.	-	0	ID=CDS:Solyc00g500209.1.1.2;Parent=mRNA:Solyc00g500209.1.1;featurecounts_id=Solyc00g500209.1
###
chr00	maker_ITAG	gene	3857765	3858895	.	-	.	ID=Solyc00g500210.1;Alias=Solyc00g500210;Name=Solyc00g500210.1;length=1130;featurecounts_id=Solyc00g500210.1
chr00	maker_ITAG	mRNA	3857765	3858895	.	-	.	ID=mRNA:Solyc00g500210.1.1;Parent=Solyc00g500210.1;Name=Solyc00g500210.1.1;Note=Protein TIC 214 (AHRD V3.3 *** K4EQH9_DATST);Dbxref=InterPro:IPR008896,Pfam:PF05758;Ontology_term=GO:0016021;_AED=0.24;_QI=0|0|0|0.66|0|0|3|0|129;_eAED=0.24;featurecounts_id=Solyc00g500210.1
chr00	maker_ITAG	exon	3857765	3857874	.	-	.	ID=exon:Solyc00g500210.1.1.1;Parent=mRNA:Solyc00g500210.1.1;featurecounts_id=Solyc00g500210.1
chr00	maker_ITAG	CDS	3857765	3857874	.	-	2	ID=CDS:Solyc00g500210.1.1.1;Parent=mRNA:Solyc00g500210.1.1;featurecounts_id=Solyc00g500210.1
chr00	maker_ITAG	exon	3858298	3858349	.	-	.	ID=exon:Solyc00g500210.1.1.2;Parent=mRNA:Solyc00g500210.1.1;featurecounts_id=Solyc00g500210.1
chr00	maker_ITAG	CDS	3858298	3858349	.	-	0	ID=CDS:Solyc00g500210.1.1.2;Parent=mRNA:Solyc00g500210.1.1;featurecounts_id=Solyc00g500210.1
chr00	maker_ITAG	exon	3858668	3858895	.	-	.	ID=exon:Solyc00g500210.1.1.3;Parent=mRNA:Solyc00g500210.1.1;featurecounts_id=Solyc00g500210.1
chr00	maker_ITAG	CDS	3858668	3858895	.	-	0	ID=CDS:Solyc00g500210.1.1.3;Parent=mRNA:Solyc00g500210.1.1;featurecounts_id=Solyc00g500210.1
###
chr00	maker_ITAG	gene	3859307	3859750	.	-	.	ID=Solyc00g500211.1;Alias=Solyc00g500211;Name=Solyc00g500211.1;length=443;featurecounts_id=Solyc00g500211.1
chr00	maker_ITAG	mRNA	3859307	3859750	.	-	.	ID=mRNA:Solyc00g500211.1.1;Parent=Solyc00g500211.1;Name=Solyc00g500211.1.1;Note=NAD(P)H-quinone oxidoreductase subunit 5, chloroplastic (AHRD V3.3 *** J7H711_CAPAN);_AED=0.64;_QI=0|0|0|0.5|0|0|2|0|85;_eAED=0.64;featurecounts_id=Solyc00g500211.1
chr00	maker_ITAG	exon	3859307	3859440	.	-	.	ID=exon:Solyc00g500211.1.1.1;Parent=mRNA:Solyc00g500211.1.1;featurecounts_id=Solyc00g500211.1
chr00	maker_ITAG	CDS	3859307	3859440	.	-	2	ID=CDS:Solyc00g500211.1.1.1;Parent=mRNA:Solyc00g500211.1.1;featurecounts_id=Solyc00g500211.1
chr00	maker_ITAG	exon	3859627	3859750	.	-	.	ID=exon:Solyc00g500211.1.1.2;Parent=mRNA:Solyc00g500211.1.1;featurecounts_id=Solyc00g500211.1
chr00	maker_ITAG	CDS	3859627	3859750	.	-	0	ID=CDS:Solyc00g500211.1.1.2;Parent=mRNA:Solyc00g500211.1.1;featurecounts_id=Solyc00g500211.1
###
chr00	maker_ITAG	gene	3860838	3861660	.	-	.	ID=Solyc00g500212.1;Alias=Solyc00g500212;Name=Solyc00g500212.1;length=822;featurecounts_id=Solyc00g500212.1
chr00	maker_ITAG	mRNA	3860838	3861660	.	-	.	ID=mRNA:Solyc00g500212.1.1;Parent=Solyc00g500212.1;Name=Solyc00g500212.1.1;Note=30S ribosomal protein S4, chloroplastic (AHRD V3.3 *** I6N958_DATST);_AED=0.13;_QI=2|-1|0|1|-1|0|1|203|205;_eAED=0.13;featurecounts_id=Solyc00g500212.1
chr00	maker_ITAG	three_prime_UTR	3860838	3861040	.	-	.	ID=three_prime_UTR:Solyc00g500212.1.1.0;Parent=mRNA:Solyc00g500212.1.1;featurecounts_id=Solyc00g500212.1
chr00	maker_ITAG	exon	3860838	3861660	.	-	.	ID=exon:Solyc00g500212.1.1.1;Parent=mRNA:Solyc00g500212.1.1;featurecounts_id=Solyc00g500212.1
chr00	maker_ITAG	CDS	3861041	3861658	.	-	0	ID=CDS:Solyc00g500212.1.1.1;Parent=mRNA:Solyc00g500212.1.1;featurecounts_id=Solyc00g500212.1
chr00	maker_ITAG	five_prime_UTR	3861659	3861660	.	-	.	ID=five_prime_UTR:Solyc00g500212.1.1.0;Parent=mRNA:Solyc00g500212.1.1;featurecounts_id=Solyc00g500212.1
###
chr00	maker_ITAG	gene	3869025	3869646	.	+	.	ID=Solyc00g500213.1;Alias=Solyc00g500213;Name=Solyc00g500213.1;length=621;featurecounts_id=Solyc00g500213.1
chr00	maker_ITAG	mRNA	3869025	3869646	.	+	.	ID=mRNA:Solyc00g500213.1.1;Parent=Solyc00g500213.1;Name=Solyc00g500213.1.1;Note=Auxin-responsive GH3 family protein (AHRD V3.3 *** A0A2U1NZC8_ARTAN);Dbxref=InterPro:IPR004993,Pfam:PF03321;_AED=0.43;_QI=215|1|0.5|1|0|0|2|0|103;_eAED=0.43;featurecounts_id=Solyc00g500213.1
chr00	maker_ITAG	five_prime_UTR	3869025	3869239	.	+	.	ID=five_prime_UTR:Solyc00g500213.1.1.0;Parent=mRNA:Solyc00g500213.1.1;featurecounts_id=Solyc00g500213.1
chr00	maker_ITAG	exon	3869025	3869535	.	+	.	ID=exon:Solyc00g500213.1.1.1;Parent=mRNA:Solyc00g500213.1.1;featurecounts_id=Solyc00g500213.1
chr00	maker_ITAG	CDS	3869240	3869535	.	+	0	ID=CDS:Solyc00g500213.1.1.1;Parent=mRNA:Solyc00g500213.1.1;featurecounts_id=Solyc00g500213.1
chr00	maker_ITAG	exon	3869631	3869646	.	+	.	ID=exon:Solyc00g500213.1.1.2;Parent=mRNA:Solyc00g500213.1.1;featurecounts_id=Solyc00g500213.1
chr00	maker_ITAG	CDS	3869631	3869646	.	+	1	ID=CDS:Solyc00g500213.1.1.2;Parent=mRNA:Solyc00g500213.1.1;featurecounts_id=Solyc00g500213.1
###
chr00	maker_ITAG	gene	3869683	3871838	.	+	.	ID=Solyc00g500214.1;Alias=Solyc00g500214;Name=Solyc00g500214.1;length=2155;featurecounts_id=Solyc00g500214.1
chr00	maker_ITAG	mRNA	3869683	3871838	.	+	.	ID=mRNA:Solyc00g500214.1.1;Parent=Solyc00g500214.1;Name=Solyc00g500214.1.1;Note=Auxin-responsive GH3 family protein (AHRD V3.3 *** A0A2U1NZC8_ARTAN);Dbxref=InterPro:IPR004993,Pfam:PF03321;_AED=0.31;_QI=0|0.66|0.25|1|0|0|4|75|453;_eAED=0.31;featurecounts_id=Solyc00g500214.1
chr00	maker_ITAG	exon	3869683	3869732	.	+	.	ID=exon:Solyc00g500214.1.1.1;Parent=mRNA:Solyc00g500214.1.1;featurecounts_id=Solyc00g500214.1
chr00	maker_ITAG	CDS	3869683	3869732	.	+	0	ID=CDS:Solyc00g500214.1.1.1;Parent=mRNA:Solyc00g500214.1.1;featurecounts_id=Solyc00g500214.1
chr00	maker_ITAG	exon	3869842	3870457	.	+	.	ID=exon:Solyc00g500214.1.1.2;Parent=mRNA:Solyc00g500214.1.1;featurecounts_id=Solyc00g500214.1
chr00	maker_ITAG	CDS	3869842	3870457	.	+	1	ID=CDS:Solyc00g500214.1.1.2;Parent=mRNA:Solyc00g500214.1.1;featurecounts_id=Solyc00g500214.1
chr00	maker_ITAG	exon	3870481	3870634	.	+	.	ID=exon:Solyc00g500214.1.1.3;Parent=mRNA:Solyc00g500214.1.1;featurecounts_id=Solyc00g500214.1
chr00	maker_ITAG	CDS	3870481	3870634	.	+	0	ID=CDS:Solyc00g500214.1.1.3;Parent=mRNA:Solyc00g500214.1.1;featurecounts_id=Solyc00g500214.1
chr00	maker_ITAG	CDS	3871222	3871763	.	+	2	ID=CDS:Solyc00g500214.1.1.4;Parent=mRNA:Solyc00g500214.1.1;featurecounts_id=Solyc00g500214.1
chr00	maker_ITAG	exon	3871222	3871838	.	+	.	ID=exon:Solyc00g500214.1.1.4;Parent=mRNA:Solyc00g500214.1.1;featurecounts_id=Solyc00g500214.1
chr00	maker_ITAG	three_prime_UTR	3871764	3871838	.	+	.	ID=three_prime_UTR:Solyc00g500214.1.1.0;Parent=mRNA:Solyc00g500214.1.1;featurecounts_id=Solyc00g500214.1
###
chr00	maker_ITAG	gene	3881527	3881823	.	+	.	ID=Solyc00g322630.1;Alias=Solyc00g322630;Name=Solyc00g322630.1;length=296;featurecounts_id=Solyc00g322630.1
chr00	maker_ITAG	mRNA	3881527	3881823	.	+	.	ID=mRNA:Solyc00g322630.1.1;Parent=Solyc00g322630.1;Name=Solyc00g322630.1.1;Note=Auxin-responsive GH3 family protein (AHRD V3.3 *-* A0A2U1NZC8_ARTAN);Dbxref=InterPro:IPR004993,Pfam:PF03321;_AED=0.47;_QI=0|-1|0|1|-1|0|1|0|98;_eAED=0.47;featurecounts_id=Solyc00g322630.1
chr00	maker_ITAG	exon	3881527	3881823	.	+	.	ID=exon:Solyc00g322630.1.1.1;Parent=mRNA:Solyc00g322630.1.1;featurecounts_id=Solyc00g322630.1
chr00	maker_ITAG	CDS	3881527	3881823	.	+	0	ID=CDS:Solyc00g322630.1.1.1;Parent=mRNA:Solyc00g322630.1.1;featurecounts_id=Solyc00g322630.1
###
chr00	maker_ITAG	gene	3888284	3892889	.	+	.	ID=Solyc00g500215.1;Alias=Solyc00g500215;Name=Solyc00g500215.1;length=4605;featurecounts_id=Solyc00g500215.1
chr00	maker_ITAG	mRNA	3888284	3892889	.	+	.	ID=mRNA:Solyc00g500215.1.1;Parent=Solyc00g500215.1;Name=Solyc00g500215.1.1;Note=Unknown protein;_AED=0.42;_QI=598|0.25|0.2|1|0|0|5|0|112;_eAED=0.42;featurecounts_id=Solyc00g500215.1
chr00	maker_ITAG	exon	3888284	3888739	.	+	.	ID=exon:Solyc00g500215.1.1.1;Parent=mRNA:Solyc00g500215.1.1;featurecounts_id=Solyc00g500215.1
chr00	maker_ITAG	five_prime_UTR	3888284	3888739	.	+	.	ID=five_prime_UTR:Solyc00g500215.1.1.0;Parent=mRNA:Solyc00g500215.1.1;featurecounts_id=Solyc00g500215.1
chr00	maker_ITAG	exon	3888840	3888884	.	+	.	ID=exon:Solyc00g500215.1.1.2;Parent=mRNA:Solyc00g500215.1.1;featurecounts_id=Solyc00g500215.1
chr00	maker_ITAG	five_prime_UTR	3888840	3888884	.	+	.	ID=five_prime_UTR:Solyc00g500215.1.1.1;Parent=mRNA:Solyc00g500215.1.1;featurecounts_id=Solyc00g500215.1
chr00	maker_ITAG	exon	3891187	3891281	.	+	.	ID=exon:Solyc00g500215.1.1.3;Parent=mRNA:Solyc00g500215.1.1;featurecounts_id=Solyc00g500215.1
chr00	maker_ITAG	five_prime_UTR	3891187	3891281	.	+	.	ID=five_prime_UTR:Solyc00g500215.1.1.2;Parent=mRNA:Solyc00g500215.1.1;featurecounts_id=Solyc00g500215.1
chr00	maker_ITAG	five_prime_UTR	3891627	3891628	.	+	.	ID=five_prime_UTR:Solyc00g500215.1.1.3;Parent=mRNA:Solyc00g500215.1.1;featurecounts_id=Solyc00g500215.1
chr00	maker_ITAG	exon	3891627	3891890	.	+	.	ID=exon:Solyc00g500215.1.1.4;Parent=mRNA:Solyc00g500215.1.1;featurecounts_id=Solyc00g500215.1
chr00	maker_ITAG	CDS	3891629	3891890	.	+	0	ID=CDS:Solyc00g500215.1.1.1;Parent=mRNA:Solyc00g500215.1.1;featurecounts_id=Solyc00g500215.1
chr00	maker_ITAG	exon	3892813	3892889	.	+	.	ID=exon:Solyc00g500215.1.1.5;Parent=mRNA:Solyc00g500215.1.1;featurecounts_id=Solyc00g500215.1
chr00	maker_ITAG	CDS	3892813	3892889	.	+	2	ID=CDS:Solyc00g500215.1.1.2;Parent=mRNA:Solyc00g500215.1.1;featurecounts_id=Solyc00g500215.1
###
chr00	maker_ITAG	gene	3903540	3905605	17	+	.	ID=Solyc00g500216.1;Alias=Solyc00g500216;Name=Solyc00g500216.1;length=2065;featurecounts_id=Solyc00g500216.1
chr00	maker_ITAG	mRNA	3903540	3905605	17	+	.	ID=mRNA:Solyc00g500216.1.1;Parent=Solyc00g500216.1;Name=Solyc00g500216.1.1;Note=Auxin-responsive GH3 family protein (AHRD V3.3 *** A0A2U1MJ34_ARTAN);Dbxref=InterPro:IPR004993,Pfam:PF03321;_AED=0.21;_QI=0|1|1|1|0|0|4|0|454;_eAED=0.21;featurecounts_id=Solyc00g500216.1
chr00	maker_ITAG	CDS	3903540	3903793	.	+	0	ID=CDS:Solyc00g500216.1.1.1;Parent=mRNA:Solyc00g500216.1.1;featurecounts_id=Solyc00g500216.1
chr00	maker_ITAG	exon	3903540	3903793	.	+	.	ID=exon:Solyc00g500216.1.1.1;Parent=mRNA:Solyc00g500216.1.1;featurecounts_id=Solyc00g500216.1
chr00	maker_ITAG	CDS	3903889	3903990	.	+	1	ID=CDS:Solyc00g500216.1.1.2;Parent=mRNA:Solyc00g500216.1.1;featurecounts_id=Solyc00g500216.1
chr00	maker_ITAG	exon	3903889	3903990	.	+	.	ID=exon:Solyc00g500216.1.1.2;Parent=mRNA:Solyc00g500216.1.1;featurecounts_id=Solyc00g500216.1
chr00	maker_ITAG	CDS	3904065	3904858	.	+	1	ID=CDS:Solyc00g500216.1.1.3;Parent=mRNA:Solyc00g500216.1.1;featurecounts_id=Solyc00g500216.1
chr00	maker_ITAG	exon	3904065	3904858	.	+	.	ID=exon:Solyc00g500216.1.1.3;Parent=mRNA:Solyc00g500216.1.1;featurecounts_id=Solyc00g500216.1
chr00	maker_ITAG	CDS	3905394	3905605	.	+	2	ID=CDS:Solyc00g500216.1.1.4;Parent=mRNA:Solyc00g500216.1.1;featurecounts_id=Solyc00g500216.1
chr00	maker_ITAG	exon	3905394	3905605	.	+	.	ID=exon:Solyc00g500216.1.1.4;Parent=mRNA:Solyc00g500216.1.1;featurecounts_id=Solyc00g500216.1
###
chr00	maker_ITAG	gene	3926856	3927526	.	+	.	ID=Solyc00g500217.1;Alias=Solyc00g500217;Name=Solyc00g500217.1;length=670;featurecounts_id=Solyc00g500217.1
chr00	maker_ITAG	mRNA	3926856	3927526	.	+	.	ID=mRNA:Solyc00g500217.1.1;Parent=Solyc00g500217.1;Name=Solyc00g500217.1.1;Note=Retrovirus-related Pol polyprotein from transposon TNT 1-94 (AHRD V3.3 *-* A0A2I0VJ33_9ASPA);_AED=0.01;_QI=188|-1|0|1|-1|0|1|0|161;_eAED=0.44;featurecounts_id=Solyc00g500217.1
chr00	maker_ITAG	five_prime_UTR	3926856	3927043	.	+	.	ID=five_prime_UTR:Solyc00g500217.1.1.0;Parent=mRNA:Solyc00g500217.1.1;featurecounts_id=Solyc00g500217.1
chr00	maker_ITAG	exon	3926856	3927526	.	+	.	ID=exon:Solyc00g500217.1.1.1;Parent=mRNA:Solyc00g500217.1.1;featurecounts_id=Solyc00g500217.1
chr00	maker_ITAG	CDS	3927044	3927526	.	+	0	ID=CDS:Solyc00g500217.1.1.1;Parent=mRNA:Solyc00g500217.1.1;featurecounts_id=Solyc00g500217.1
###
chr00	maker_ITAG	gene	3928777	3931680	19	+	.	ID=Solyc00g500218.1;Alias=Solyc00g500218;Name=Solyc00g500218.1;length=2903;featurecounts_id=Solyc00g500218.1
chr00	maker_ITAG	mRNA	3928777	3931680	19	+	.	ID=mRNA:Solyc00g500218.1.1;Parent=Solyc00g500218.1;Name=Solyc00g500218.1.1;Note=Auxin-responsive GH3 family protein (AHRD V3.3 *** A0A2U1NZC8_ARTAN);Dbxref=InterPro:IPR004993,Pfam:PF03321;_AED=0.24;_QI=272|1|1|1|0|0|4|107|577;_eAED=0.24;featurecounts_id=Solyc00g500218.1
chr00	maker_ITAG	five_prime_UTR	3928777	3929048	.	+	.	ID=five_prime_UTR:Solyc00g500218.1.1.0;Parent=mRNA:Solyc00g500218.1.1;featurecounts_id=Solyc00g500218.1
chr00	maker_ITAG	exon	3928777	3929344	.	+	.	ID=exon:Solyc00g500218.1.1.1;Parent=mRNA:Solyc00g500218.1.1;featurecounts_id=Solyc00g500218.1
chr00	maker_ITAG	CDS	3929049	3929344	.	+	0	ID=CDS:Solyc00g500218.1.1.1;Parent=mRNA:Solyc00g500218.1.1;featurecounts_id=Solyc00g500218.1
chr00	maker_ITAG	CDS	3929440	3929541	.	+	1	ID=CDS:Solyc00g500218.1.1.2;Parent=mRNA:Solyc00g500218.1.1;featurecounts_id=Solyc00g500218.1
chr00	maker_ITAG	exon	3929440	3929541	.	+	.	ID=exon:Solyc00g500218.1.1.2;Parent=mRNA:Solyc00g500218.1.1;featurecounts_id=Solyc00g500218.1
chr00	maker_ITAG	CDS	3929651	3930444	.	+	1	ID=CDS:Solyc00g500218.1.1.3;Parent=mRNA:Solyc00g500218.1.1;featurecounts_id=Solyc00g500218.1
chr00	maker_ITAG	exon	3929651	3930444	.	+	.	ID=exon:Solyc00g500218.1.1.3;Parent=mRNA:Solyc00g500218.1.1;featurecounts_id=Solyc00g500218.1
chr00	maker_ITAG	CDS	3931032	3931573	.	+	2	ID=CDS:Solyc00g500218.1.1.4;Parent=mRNA:Solyc00g500218.1.1;featurecounts_id=Solyc00g500218.1
chr00	maker_ITAG	exon	3931032	3931680	.	+	.	ID=exon:Solyc00g500218.1.1.4;Parent=mRNA:Solyc00g500218.1.1;featurecounts_id=Solyc00g500218.1
chr00	maker_ITAG	three_prime_UTR	3931574	3931680	.	+	.	ID=three_prime_UTR:Solyc00g500218.1.1.0;Parent=mRNA:Solyc00g500218.1.1;featurecounts_id=Solyc00g500218.1
###
chr00	maker_ITAG	gene	3940658	3940954	.	+	.	ID=Solyc00g266110.1;Alias=Solyc00g266110;Name=Solyc00g266110.1;length=296;featurecounts_id=Solyc00g266110.1
chr00	maker_ITAG	mRNA	3940658	3940954	.	+	.	ID=mRNA:Solyc00g266110.1.1;Parent=Solyc00g266110.1;Name=Solyc00g266110.1.1;Note=Auxin-responsive GH3 family protein (AHRD V3.3 *-* A0A2U1NZC8_ARTAN);Dbxref=InterPro:IPR004993,Pfam:PF03321;_AED=0.47;_QI=0|-1|0|1|-1|0|1|0|98;_eAED=0.47;featurecounts_id=Solyc00g266110.1
chr00	maker_ITAG	exon	3940658	3940954	.	+	.	ID=exon:Solyc00g266110.1.1.1;Parent=mRNA:Solyc00g266110.1.1;featurecounts_id=Solyc00g266110.1
chr00	maker_ITAG	CDS	3940658	3940954	.	+	0	ID=CDS:Solyc00g266110.1.1.1;Parent=mRNA:Solyc00g266110.1.1;featurecounts_id=Solyc00g266110.1
###
chr00	maker_ITAG	gene	3943525	3944310	.	+	.	ID=Solyc00g254910.1;Alias=Solyc00g254910;Name=Solyc00g254910.1;length=785;featurecounts_id=Solyc00g254910.1
chr00	maker_ITAG	mRNA	3943525	3944310	.	+	.	ID=mRNA:Solyc00g254910.1.1;Parent=Solyc00g254910.1;Name=Solyc00g254910.1.1;Note=Auxin-responsive GH3 family protein (AHRD V3.3 *-* A0A2U1NZC8_ARTAN);_AED=0.40;_QI=0|-1|0|1|-1|0|1|0|261;_eAED=0.41;featurecounts_id=Solyc00g254910.1
chr00	maker_ITAG	exon	3943525	3944310	.	+	.	ID=exon:Solyc00g254910.1.1.1;Parent=mRNA:Solyc00g254910.1.1;featurecounts_id=Solyc00g254910.1
chr00	maker_ITAG	CDS	3943525	3944310	.	+	0	ID=CDS:Solyc00g254910.1.1.1;Parent=mRNA:Solyc00g254910.1.1;featurecounts_id=Solyc00g254910.1
###
chr00	maker_ITAG	gene	3964601	3965757	.	+	.	ID=Solyc00g500219.1;Alias=Solyc00g500219;Name=Solyc00g500219.1;length=1156;featurecounts_id=Solyc00g500219.1
chr00	maker_ITAG	mRNA	3964601	3965757	.	+	.	ID=mRNA:Solyc00g500219.1.1;Parent=Solyc00g500219.1;Name=Solyc00g500219.1.1;Note=B3 domain-containing protein (AHRD V3.3 *** A0A2K3PAY3_TRIPR);_AED=0.01;_QI=8|1|0.75|1|0|0|4|0|276;_eAED=0.01;featurecounts_id=Solyc00g500219.1
chr00	maker_ITAG	five_prime_UTR	3964601	3964608	.	+	.	ID=five_prime_UTR:Solyc00g500219.1.1.0;Parent=mRNA:Solyc00g500219.1.1;featurecounts_id=Solyc00g500219.1
chr00	maker_ITAG	exon	3964601	3964707	.	+	.	ID=exon:Solyc00g500219.1.1.1;Parent=mRNA:Solyc00g500219.1.1;featurecounts_id=Solyc00g500219.1
chr00	maker_ITAG	CDS	3964609	3964707	.	+	0	ID=CDS:Solyc00g500219.1.1.1;Parent=mRNA:Solyc00g500219.1.1;featurecounts_id=Solyc00g500219.1
chr00	maker_ITAG	exon	3964820	3965153	.	+	.	ID=exon:Solyc00g500219.1.1.2;Parent=mRNA:Solyc00g500219.1.1;featurecounts_id=Solyc00g500219.1
chr00	maker_ITAG	CDS	3964820	3965153	.	+	0	ID=CDS:Solyc00g500219.1.1.2;Parent=mRNA:Solyc00g500219.1.1;featurecounts_id=Solyc00g500219.1
chr00	maker_ITAG	exon	3965251	3965390	.	+	.	ID=exon:Solyc00g500219.1.1.3;Parent=mRNA:Solyc00g500219.1.1;featurecounts_id=Solyc00g500219.1
chr00	maker_ITAG	CDS	3965251	3965390	.	+	2	ID=CDS:Solyc00g500219.1.1.3;Parent=mRNA:Solyc00g500219.1.1;featurecounts_id=Solyc00g500219.1
chr00	maker_ITAG	exon	3965500	3965757	.	+	.	ID=exon:Solyc00g500219.1.1.4;Parent=mRNA:Solyc00g500219.1.1;featurecounts_id=Solyc00g500219.1
chr00	maker_ITAG	CDS	3965500	3965757	.	+	0	ID=CDS:Solyc00g500219.1.1.4;Parent=mRNA:Solyc00g500219.1.1;featurecounts_id=Solyc00g500219.1
###
chr00	maker_ITAG	gene	4000231	4005112	.	+	.	ID=Solyc00g500220.1;Alias=Solyc00g500220;Name=Solyc00g500220.1;length=4881;featurecounts_id=Solyc00g500220.1
chr00	maker_ITAG	mRNA	4000231	4005112	.	+	.	ID=mRNA:Solyc00g500220.1.1;Parent=Solyc00g500220.1;Name=Solyc00g500220.1.1;Note=B3 domain-containing protein At1g49475-like (AHRD V3.3 *-* XP_025886111.1);_AED=0.46;_QI=0|0.5|0.2|1|0|0|5|0|174;_eAED=0.53;featurecounts_id=Solyc00g500220.1
chr00	maker_ITAG	exon	4000231	4000413	.	+	.	ID=exon:Solyc00g500220.1.1.1;Parent=mRNA:Solyc00g500220.1.1;featurecounts_id=Solyc00g500220.1
chr00	maker_ITAG	CDS	4000231	4000413	.	+	0	ID=CDS:Solyc00g500220.1.1.1;Parent=mRNA:Solyc00g500220.1.1;featurecounts_id=Solyc00g500220.1
chr00	maker_ITAG	exon	4000427	4000517	.	+	.	ID=exon:Solyc00g500220.1.1.2;Parent=mRNA:Solyc00g500220.1.1;featurecounts_id=Solyc00g500220.1
chr00	maker_ITAG	CDS	4000427	4000517	.	+	0	ID=CDS:Solyc00g500220.1.1.2;Parent=mRNA:Solyc00g500220.1.1;featurecounts_id=Solyc00g500220.1
chr00	maker_ITAG	exon	4000615	4000754	.	+	.	ID=exon:Solyc00g500220.1.1.3;Parent=mRNA:Solyc00g500220.1.1;featurecounts_id=Solyc00g500220.1
chr00	maker_ITAG	CDS	4000615	4000754	.	+	2	ID=CDS:Solyc00g500220.1.1.3;Parent=mRNA:Solyc00g500220.1.1;featurecounts_id=Solyc00g500220.1
chr00	maker_ITAG	exon	4000865	4000939	.	+	.	ID=exon:Solyc00g500220.1.1.4;Parent=mRNA:Solyc00g500220.1.1;featurecounts_id=Solyc00g500220.1
chr00	maker_ITAG	CDS	4000865	4000939	.	+	0	ID=CDS:Solyc00g500220.1.1.4;Parent=mRNA:Solyc00g500220.1.1;featurecounts_id=Solyc00g500220.1
chr00	maker_ITAG	exon	4005077	4005112	.	+	.	ID=exon:Solyc00g500220.1.1.5;Parent=mRNA:Solyc00g500220.1.1;featurecounts_id=Solyc00g500220.1
chr00	maker_ITAG	CDS	4005077	4005112	.	+	0	ID=CDS:Solyc00g500220.1.1.5;Parent=mRNA:Solyc00g500220.1.1;featurecounts_id=Solyc00g500220.1
###
chr00	maker_ITAG	gene	4006068	4007011	18	+	.	ID=Solyc00g500221.1;Alias=Solyc00g500221;Name=Solyc00g500221.1;length=943;featurecounts_id=Solyc00g500221.1
chr00	maker_ITAG	mRNA	4006068	4007011	18	+	.	ID=mRNA:Solyc00g500221.1.1;Parent=Solyc00g500221.1;Name=Solyc00g500221.1.1;Note=B3 domain-containing protein (AHRD V3.3 *-* A0A1Q3DFU3_CEPFO);Dbxref=InterPro:IPR003340,Pfam:PF02362;Ontology_term=GO:0003677;_AED=0.44;_QI=347|1|1|1|0|0|2|2|161;_eAED=0.44;featurecounts_id=Solyc00g500221.1
chr00	maker_ITAG	five_prime_UTR	4006068	4006414	.	+	.	ID=five_prime_UTR:Solyc00g500221.1.1.0;Parent=mRNA:Solyc00g500221.1.1;featurecounts_id=Solyc00g500221.1
chr00	maker_ITAG	exon	4006068	4006585	.	+	.	ID=exon:Solyc00g500221.1.1.1;Parent=mRNA:Solyc00g500221.1.1;featurecounts_id=Solyc00g500221.1
chr00	maker_ITAG	CDS	4006415	4006585	.	+	0	ID=CDS:Solyc00g500221.1.1.1;Parent=mRNA:Solyc00g500221.1.1;featurecounts_id=Solyc00g500221.1
chr00	maker_ITAG	CDS	4006698	4007009	.	+	0	ID=CDS:Solyc00g500221.1.1.2;Parent=mRNA:Solyc00g500221.1.1;featurecounts_id=Solyc00g500221.1
chr00	maker_ITAG	exon	4006698	4007011	.	+	.	ID=exon:Solyc00g500221.1.1.2;Parent=mRNA:Solyc00g500221.1.1;featurecounts_id=Solyc00g500221.1
chr00	maker_ITAG	three_prime_UTR	4007010	4007011	.	+	.	ID=three_prime_UTR:Solyc00g500221.1.1.0;Parent=mRNA:Solyc00g500221.1.1;featurecounts_id=Solyc00g500221.1
###
chr00	maker_ITAG	gene	4007108	4007767	19	+	.	ID=Solyc00g500222.1;Alias=Solyc00g500222;Name=Solyc00g500222.1;length=659;featurecounts_id=Solyc00g500222.1
chr00	maker_ITAG	mRNA	4007108	4007767	19	+	.	ID=mRNA:Solyc00g500222.1.1;Parent=Solyc00g500222.1;Name=Solyc00g500222.1.1;Note=Transcriptional factor B3 family protein (AHRD V3.3 *-* A0A2H1ZEQ2_ARATH);_AED=0.47;_QI=1|1|1|1|0|0|3|2|153;_eAED=0.47;featurecounts_id=Solyc00g500222.1
chr00	maker_ITAG	five_prime_UTR	4007108	4007108	.	+	.	ID=five_prime_UTR:Solyc00g500222.1.1.0;Parent=mRNA:Solyc00g500222.1.1;featurecounts_id=Solyc00g500222.1
chr00	maker_ITAG	exon	4007108	4007172	.	+	.	ID=exon:Solyc00g500222.1.1.1;Parent=mRNA:Solyc00g500222.1.1;featurecounts_id=Solyc00g500222.1
chr00	maker_ITAG	CDS	4007109	4007172	.	+	0	ID=CDS:Solyc00g500222.1.1.1;Parent=mRNA:Solyc00g500222.1.1;featurecounts_id=Solyc00g500222.1
chr00	maker_ITAG	CDS	4007261	4007409	.	+	2	ID=CDS:Solyc00g500222.1.1.2;Parent=mRNA:Solyc00g500222.1.1;featurecounts_id=Solyc00g500222.1
chr00	maker_ITAG	exon	4007261	4007409	.	+	.	ID=exon:Solyc00g500222.1.1.2;Parent=mRNA:Solyc00g500222.1.1;featurecounts_id=Solyc00g500222.1
chr00	maker_ITAG	CDS	4007520	4007765	.	+	0	ID=CDS:Solyc00g500222.1.1.3;Parent=mRNA:Solyc00g500222.1.1;featurecounts_id=Solyc00g500222.1
chr00	maker_ITAG	exon	4007520	4007767	.	+	.	ID=exon:Solyc00g500222.1.1.3;Parent=mRNA:Solyc00g500222.1.1;featurecounts_id=Solyc00g500222.1
chr00	maker_ITAG	three_prime_UTR	4007766	4007767	.	+	.	ID=three_prime_UTR:Solyc00g500222.1.1.0;Parent=mRNA:Solyc00g500222.1.1;featurecounts_id=Solyc00g500222.1
###
chr00	maker_ITAG	gene	4015453	4018587	.	+	.	ID=Solyc00g500430.1;Name=Solyc00g500430.1;featurecounts_id=Solyc00g500430.1
chr00	maker_ITAG	mRNA	4015453	4018587	.	+	.	ID=mRNA:Solyc00g500430.1.1;Parent=Solyc00g500430.1;Name=Solyc00g500430.1.1;_aed=0.13;_eaed=0.13;_qi=0|0|0|1|0.66|1|4|0|315;Note=E3 ubiquitin-protein ligase (AHRD V3.11 *** tr|A0A2G2WYW6|A0A2G2WYW6_CAPBA) Previously Solyc03g042528.2.1;featurecounts_id=Solyc00g500430.1
chr00	maker_ITAG	exon	4015453	4015617	.	+	.	ID=exon:Solyc00g500430.1.1.1;Parent=mRNA:Solyc00g500430.1.1;featurecounts_id=Solyc00g500430.1
chr00	maker_ITAG	CDS	4015453	4015617	.	+	0	ID=CDS:Solyc00g500430.1.1.1;Parent=mRNA:Solyc00g500430.1.1;featurecounts_id=Solyc00g500430.1
chr00	maker_ITAG	exon	4015723	4015926	.	+	.	ID=exon:Solyc00g500430.1.1.2;Parent=mRNA:Solyc00g500430.1.1;featurecounts_id=Solyc00g500430.1
chr00	maker_ITAG	CDS	4015723	4015926	.	+	0	ID=CDS:Solyc00g500430.1.1.2;Parent=mRNA:Solyc00g500430.1.1;featurecounts_id=Solyc00g500430.1
chr00	maker_ITAG	exon	4017934	4018108	.	+	.	ID=exon:Solyc00g500430.1.1.3;Parent=mRNA:Solyc00g500430.1.1;featurecounts_id=Solyc00g500430.1
chr00	maker_ITAG	CDS	4017934	4018108	.	+	0	ID=CDS:Solyc00g500430.1.1.3;Parent=mRNA:Solyc00g500430.1.1;featurecounts_id=Solyc00g500430.1
chr00	maker_ITAG	exon	4018184	4018587	.	+	.	ID=exon:Solyc00g500430.1.1.4;Parent=mRNA:Solyc00g500430.1.1;featurecounts_id=Solyc00g500430.1
chr00	maker_ITAG	CDS	4018184	4018587	.	+	2	ID=CDS:Solyc00g500430.1.1.4;Parent=mRNA:Solyc00g500430.1.1;featurecounts_id=Solyc00g500430.1
###
chr00	maker_ITAG	gene	4048830	4052012	.	+	.	ID=Solyc00g500440.1;Name=Solyc00g500440.1;featurecounts_id=Solyc00g500440.1
chr00	maker_ITAG	mRNA	4048830	4052012	.	+	.	ID=mRNA:Solyc00g500440.1.1;Parent=Solyc00g500440.1;Name=Solyc00g500440.1.1;_aed=0.10;_eaed=0.10;_qi=0|0|0|1|0.5|1|3|0|340;Note=E3 ubiquitin-protein ligase (AHRD V3.11 *** tr|A0A2G2WYW6|A0A2G2WYW6_CAPBA) Previously Solyc03g042550.2.1;featurecounts_id=Solyc00g500440.1
chr00	maker_ITAG	exon	4048830	4048994	.	+	.	ID=exon:Solyc00g500440.1.1.1;Parent=mRNA:Solyc00g500440.1.1;featurecounts_id=Solyc00g500440.1
chr00	maker_ITAG	CDS	4048830	4048994	.	+	0	ID=CDS:Solyc00g500440.1.1.1;Parent=mRNA:Solyc00g500440.1.1;featurecounts_id=Solyc00g500440.1
chr00	maker_ITAG	exon	4049100	4049303	.	+	.	ID=exon:Solyc00g500440.1.1.2;Parent=mRNA:Solyc00g500440.1.1;featurecounts_id=Solyc00g500440.1
chr00	maker_ITAG	CDS	4049100	4049303	.	+	0	ID=CDS:Solyc00g500440.1.1.2;Parent=mRNA:Solyc00g500440.1.1;featurecounts_id=Solyc00g500440.1
chr00	maker_ITAG	exon	4051359	4052012	.	+	.	ID=exon:Solyc00g500440.1.1.3;Parent=mRNA:Solyc00g500440.1.1;featurecounts_id=Solyc00g500440.1
chr00	maker_ITAG	CDS	4051359	4052012	.	+	0	ID=CDS:Solyc00g500440.1.1.3;Parent=mRNA:Solyc00g500440.1.1;featurecounts_id=Solyc00g500440.1
###
chr00	maker_ITAG	gene	4253737	4255610	.	+	.	ID=Solyc00g160680.1;Name=Solyc00g160680.1;featurecounts_id=Solyc00g160680.1
chr00	maker_ITAG	mRNA	4253737	4255610	.	+	.	ID=mRNA:Solyc00g160680.1.1;Parent=Solyc00g160680.1;Name=Solyc00g160680.1.1;_aed=0.16;_eaed=0.16;_qi=0|0|0|0.75|1|1|4|0|314;_merge_warning=1;Note=zinc finger CCCH domain-containing protein 6-like isoform X2 (AHRD V3.11 *-* tr|A0A2I4DEC7|A0A2I4DEC7_9ROSI);featurecounts_id=Solyc00g160680.1
chr00	maker_ITAG	exon	4253737	4253764	.	+	.	ID=exon:Solyc00g160680.1.1.1;Parent=mRNA:Solyc00g160680.1.1;featurecounts_id=Solyc00g160680.1
chr00	maker_ITAG	CDS	4253737	4253764	.	+	0	ID=CDS:Solyc00g160680.1.1.1;Parent=mRNA:Solyc00g160680.1.1;featurecounts_id=Solyc00g160680.1
chr00	maker_ITAG	exon	4254436	4254569	.	+	.	ID=exon:Solyc00g160680.1.1.2;Parent=mRNA:Solyc00g160680.1.1;featurecounts_id=Solyc00g160680.1
chr00	maker_ITAG	CDS	4254436	4254569	.	+	2	ID=CDS:Solyc00g160680.1.1.2;Parent=mRNA:Solyc00g160680.1.1;featurecounts_id=Solyc00g160680.1
chr00	maker_ITAG	exon	4254726	4254787	.	+	.	ID=exon:Solyc00g160680.1.1.3;Parent=mRNA:Solyc00g160680.1.1;featurecounts_id=Solyc00g160680.1
chr00	maker_ITAG	CDS	4254726	4254787	.	+	0	ID=CDS:Solyc00g160680.1.1.3;Parent=mRNA:Solyc00g160680.1.1;featurecounts_id=Solyc00g160680.1
chr00	maker_ITAG	exon	4254890	4255610	.	+	.	ID=exon:Solyc00g160680.1.1.4;Parent=mRNA:Solyc00g160680.1.1;featurecounts_id=Solyc00g160680.1
chr00	maker_ITAG	CDS	4254890	4255610	.	+	1	ID=CDS:Solyc00g160680.1.1.4;Parent=mRNA:Solyc00g160680.1.1;featurecounts_id=Solyc00g160680.1
###
chr00	maker_ITAG	gene	4289729	4290647	.	+	.	ID=Solyc00g160450.1;Name=Solyc00g160450.1;featurecounts_id=Solyc00g160450.1
chr00	maker_ITAG	mRNA	4289729	4290647	.	+	.	ID=mRNA:Solyc00g160450.1.1;Parent=Solyc00g160450.1;Name=Solyc00g160450.1.1;_aed=0.73;_eaed=0.74;_qi=0|0|0|0.33|0.5|0.66|3|0|111;Note=zinc finger CCCH domain-containing protein 6-like (AHRD V3.11 *-* XP_025884877.1);featurecounts_id=Solyc00g160450.1
chr00	maker_ITAG	exon	4289729	4289755	.	+	.	ID=exon:Solyc00g160450.1.1.1;Parent=mRNA:Solyc00g160450.1.1;featurecounts_id=Solyc00g160450.1
chr00	maker_ITAG	CDS	4289729	4289755	.	+	0	ID=CDS:Solyc00g160450.1.1.1;Parent=mRNA:Solyc00g160450.1.1;featurecounts_id=Solyc00g160450.1
chr00	maker_ITAG	exon	4290313	4290452	.	+	.	ID=exon:Solyc00g160450.1.1.2;Parent=mRNA:Solyc00g160450.1.1;featurecounts_id=Solyc00g160450.1
chr00	maker_ITAG	CDS	4290313	4290452	.	+	0	ID=CDS:Solyc00g160450.1.1.2;Parent=mRNA:Solyc00g160450.1.1;featurecounts_id=Solyc00g160450.1
chr00	maker_ITAG	exon	4290479	4290647	.	+	.	ID=exon:Solyc00g160450.1.1.3;Parent=mRNA:Solyc00g160450.1.1;featurecounts_id=Solyc00g160450.1
chr00	maker_ITAG	CDS	4290479	4290647	.	+	1	ID=CDS:Solyc00g160450.1.1.3;Parent=mRNA:Solyc00g160450.1.1;featurecounts_id=Solyc00g160450.1
###
chr00	maker_ITAG	gene	4290652	4291985	.	+	.	ID=Solyc00g160430.1;Name=Solyc00g160430.1;featurecounts_id=Solyc00g160430.1
chr00	maker_ITAG	mRNA	4290652	4291985	.	+	.	ID=mRNA:Solyc00g160430.1.1;Parent=Solyc00g160430.1;Name=Solyc00g160430.1.1;_aed=0.76;_eaed=0.76;_qi=0|0|0|0.33|0|0.33|3|0|129;Note=zinc finger CCCH domain-containing protein 6-like (AHRD V3.11 *-* XP_025884877.1);featurecounts_id=Solyc00g160430.1
chr00	maker_ITAG	exon	4290652	4290821	.	+	.	ID=exon:Solyc00g160430.1.1.1;Parent=mRNA:Solyc00g160430.1.1;featurecounts_id=Solyc00g160430.1
chr00	maker_ITAG	CDS	4290652	4290821	.	+	0	ID=CDS:Solyc00g160430.1.1.1;Parent=mRNA:Solyc00g160430.1.1;featurecounts_id=Solyc00g160430.1
chr00	maker_ITAG	exon	4290879	4291074	.	+	.	ID=exon:Solyc00g160430.1.1.2;Parent=mRNA:Solyc00g160430.1.1;featurecounts_id=Solyc00g160430.1
chr00	maker_ITAG	CDS	4290879	4291074	.	+	1	ID=CDS:Solyc00g160430.1.1.2;Parent=mRNA:Solyc00g160430.1.1;featurecounts_id=Solyc00g160430.1
chr00	maker_ITAG	exon	4291962	4291985	.	+	.	ID=exon:Solyc00g160430.1.1.3;Parent=mRNA:Solyc00g160430.1.1;featurecounts_id=Solyc00g160430.1
chr00	maker_ITAG	CDS	4291962	4291985	.	+	0	ID=CDS:Solyc00g160430.1.1.3;Parent=mRNA:Solyc00g160430.1.1;featurecounts_id=Solyc00g160430.1
###
chr00	maker_ITAG	gene	4294034	4294903	.	+	.	ID=Solyc00g198360.1;Alias=Solyc00g198360;Name=Solyc00g198360.1;length=869;featurecounts_id=Solyc00g198360.1
chr00	maker_ITAG	mRNA	4294034	4294903	.	+	.	ID=mRNA:Solyc00g198360.1.1;Parent=Solyc00g198360.1;Name=Solyc00g198360.1.1;Note=Zinc finger transcription factor 4;_AED=1.00;_QI=0|0|0|0|0|0|3|0|230;_eAED=1.00;featurecounts_id=Solyc00g198360.1
chr00	maker_ITAG	exon	4294034	4294083	.	+	.	ID=exon:Solyc00g198360.1.1.1;Parent=mRNA:Solyc00g198360.1.1;featurecounts_id=Solyc00g198360.1
chr00	maker_ITAG	CDS	4294034	4294083	.	+	0	ID=CDS:Solyc00g198360.1.1.1;Parent=mRNA:Solyc00g198360.1.1;featurecounts_id=Solyc00g198360.1
chr00	maker_ITAG	exon	4294184	4294538	.	+	.	ID=exon:Solyc00g198360.1.1.2;Parent=mRNA:Solyc00g198360.1.1;featurecounts_id=Solyc00g198360.1
chr00	maker_ITAG	CDS	4294184	4294538	.	+	1	ID=CDS:Solyc00g198360.1.1.2;Parent=mRNA:Solyc00g198360.1.1;featurecounts_id=Solyc00g198360.1
chr00	maker_ITAG	exon	4294616	4294903	.	+	.	ID=exon:Solyc00g198360.1.1.3;Parent=mRNA:Solyc00g198360.1.1;featurecounts_id=Solyc00g198360.1
chr00	maker_ITAG	CDS	4294616	4294903	.	+	0	ID=CDS:Solyc00g198360.1.1.3;Parent=mRNA:Solyc00g198360.1.1;featurecounts_id=Solyc00g198360.1
###
chr00	maker_ITAG	gene	4305803	4311238	.	+	.	ID=Solyc00g160440.1;Name=Solyc00g160440.1;featurecounts_id=Solyc00g160440.1
chr00	maker_ITAG	mRNA	4305803	4311238	.	+	.	ID=mRNA:Solyc00g160440.1.1;Parent=Solyc00g160440.1;Name=Solyc00g160440.1.1;_aed=0.51;_eaed=0.76;_qi=0|0|0|1|0|0|2|0|128;Note=zinc finger CCCH domain-containing protein 6-like (AHRD V3.11 *-* XP_025884876.1);featurecounts_id=Solyc00g160440.1
chr00	maker_ITAG	exon	4305803	4305972	.	+	.	ID=exon:Solyc00g160440.1.1.1;Parent=mRNA:Solyc00g160440.1.1;featurecounts_id=Solyc00g160440.1
chr00	maker_ITAG	CDS	4305803	4305972	.	+	0	ID=CDS:Solyc00g160440.1.1.1;Parent=mRNA:Solyc00g160440.1.1;featurecounts_id=Solyc00g160440.1
chr00	maker_ITAG	exon	4311022	4311238	.	+	.	ID=exon:Solyc00g160440.1.1.2;Parent=mRNA:Solyc00g160440.1.1;featurecounts_id=Solyc00g160440.1
chr00	maker_ITAG	CDS	4311022	4311238	.	+	1	ID=CDS:Solyc00g160440.1.1.2;Parent=mRNA:Solyc00g160440.1.1;featurecounts_id=Solyc00g160440.1
###
chr00	maker_ITAG	gene	4351078	4353937	.	-	.	ID=Solyc00g500223.1;Alias=Solyc00g500223;Name=Solyc00g500223.1;length=2859;featurecounts_id=Solyc00g500223.1
chr00	maker_ITAG	mRNA	4351078	4353937	.	-	.	ID=mRNA:Solyc00g500223.1.1;Parent=Solyc00g500223.1;Name=Solyc00g500223.1.1;Note=Retrovirus-related Pol polyprotein from transposon TNT 1-94 (AHRD V3.3 *-* A0A2I0W6G5_9ASPA);_AED=0.29;_QI=0|0|0|0.5|0|0|2|0|172;_eAED=0.29;featurecounts_id=Solyc00g500223.1
chr00	maker_ITAG	exon	4351078	4351494	.	-	.	ID=exon:Solyc00g500223.1.1.1;Parent=mRNA:Solyc00g500223.1.1;featurecounts_id=Solyc00g500223.1
chr00	maker_ITAG	CDS	4351078	4351494	.	-	0	ID=CDS:Solyc00g500223.1.1.1;Parent=mRNA:Solyc00g500223.1.1;featurecounts_id=Solyc00g500223.1
chr00	maker_ITAG	exon	4353836	4353937	.	-	.	ID=exon:Solyc00g500223.1.1.2;Parent=mRNA:Solyc00g500223.1.1;featurecounts_id=Solyc00g500223.1
chr00	maker_ITAG	CDS	4353836	4353937	.	-	0	ID=CDS:Solyc00g500223.1.1.2;Parent=mRNA:Solyc00g500223.1.1;featurecounts_id=Solyc00g500223.1
###
chr00	maker_ITAG	gene	4414466	4415023	.	-	.	ID=Solyc00g036520.1;Alias=Solyc00g036520;Name=Solyc00g036520.1;length=557;featurecounts_id=Solyc00g036520.1
chr00	maker_ITAG	mRNA	4414466	4415023	.	-	.	ID=mRNA:Solyc00g036520.1.1;Parent=Solyc00g036520.1;Name=Solyc00g036520.1.1;Note=Unknown protein;_AED=1.00;_QI=0|-1|0|0|-1|0|1|0|185;_eAED=1.00;featurecounts_id=Solyc00g036520.1
chr00	maker_ITAG	exon	4414466	4415023	.	-	.	ID=exon:Solyc00g036520.1.1.1;Parent=mRNA:Solyc00g036520.1.1;featurecounts_id=Solyc00g036520.1
chr00	maker_ITAG	CDS	4414466	4415023	.	-	0	ID=CDS:Solyc00g036520.1.1.1;Parent=mRNA:Solyc00g036520.1.1;featurecounts_id=Solyc00g036520.1
###
chr00	maker_ITAG	gene	4416054	4416725	.	+	.	ID=Solyc00g052540.1;Alias=Solyc00g052540;Name=Solyc00g052540.1;length=671;featurecounts_id=Solyc00g052540.1
chr00	maker_ITAG	mRNA	4416054	4416725	.	+	.	ID=mRNA:Solyc00g052540.1.1;Parent=Solyc00g052540.1;Name=Solyc00g052540.1.1;Note=Unknown protein;_AED=1.00;_QI=0|0|0|0|0|0|2|0|106;_eAED=1.00;featurecounts_id=Solyc00g052540.1
chr00	maker_ITAG	exon	4416054	4416105	.	+	.	ID=exon:Solyc00g052540.1.1.1;Parent=mRNA:Solyc00g052540.1.1;featurecounts_id=Solyc00g052540.1
chr00	maker_ITAG	CDS	4416054	4416105	.	+	0	ID=CDS:Solyc00g052540.1.1.1;Parent=mRNA:Solyc00g052540.1.1;featurecounts_id=Solyc00g052540.1
chr00	maker_ITAG	exon	4416457	4416725	.	+	.	ID=exon:Solyc00g052540.1.1.2;Parent=mRNA:Solyc00g052540.1.1;featurecounts_id=Solyc00g052540.1
chr00	maker_ITAG	CDS	4416457	4416725	.	+	2	ID=CDS:Solyc00g052540.1.1.2;Parent=mRNA:Solyc00g052540.1.1;featurecounts_id=Solyc00g052540.1
###
chr00	maker_ITAG	gene	4417438	4418639	.	-	.	ID=Solyc00g052530.2;Alias=Solyc00g052530;Name=Solyc00g052530.2;length=1201;featurecounts_id=Solyc00g052530.2
chr00	maker_ITAG	mRNA	4417438	4418639	.	-	.	ID=mRNA:Solyc00g052530.2.1;Parent=Solyc00g052530.2;Name=Solyc00g052530.2.1;Note=Unknown protein;_AED=1.00;_QI=221|0|0|0|0|0|2|0|56;_eAED=1.00;featurecounts_id=Solyc00g052530.2
chr00	maker_ITAG	exon	4417438	4417547	.	-	.	ID=exon:Solyc00g052530.2.1.1;Parent=mRNA:Solyc00g052530.2.1;featurecounts_id=Solyc00g052530.2
chr00	maker_ITAG	CDS	4417438	4417547	.	-	2	ID=CDS:Solyc00g052530.2.1.1;Parent=mRNA:Solyc00g052530.2.1;featurecounts_id=Solyc00g052530.2
chr00	maker_ITAG	CDS	4418358	4418418	.	-	0	ID=CDS:Solyc00g052530.2.1.2;Parent=mRNA:Solyc00g052530.2.1;featurecounts_id=Solyc00g052530.2
chr00	maker_ITAG	exon	4418358	4418639	.	-	.	ID=exon:Solyc00g052530.2.1.2;Parent=mRNA:Solyc00g052530.2.1;featurecounts_id=Solyc00g052530.2
chr00	maker_ITAG	five_prime_UTR	4418419	4418639	.	-	.	ID=five_prime_UTR:Solyc00g052530.2.1.0;Parent=mRNA:Solyc00g052530.2.1;featurecounts_id=Solyc00g052530.2
###
chr00	maker_ITAG	gene	4418688	4420952	.	-	.	ID=Solyc00g500224.1;Alias=Solyc00g500224;Name=Solyc00g500224.1;length=2264;featurecounts_id=Solyc00g500224.1
chr00	maker_ITAG	mRNA	4418688	4420952	.	-	.	ID=mRNA:Solyc00g500224.1.1;Parent=Solyc00g500224.1;Name=Solyc00g500224.1.1;Note=Cytochrome c biogenesis FC (AHRD V3.3 *-* A0A0C5B7H6_9SOLA);_AED=0.14;_QI=0|0|0|0.6|0|0|5|0|598;_eAED=0.16;featurecounts_id=Solyc00g500224.1
chr00	maker_ITAG	exon	4418688	4419398	.	-	.	ID=exon:Solyc00g500224.1.1.1;Parent=mRNA:Solyc00g500224.1.1;featurecounts_id=Solyc00g500224.1
chr00	maker_ITAG	CDS	4418688	4419398	.	-	0	ID=CDS:Solyc00g500224.1.1.1;Parent=mRNA:Solyc00g500224.1.1;featurecounts_id=Solyc00g500224.1
chr00	maker_ITAG	exon	4419427	4419486	.	-	.	ID=exon:Solyc00g500224.1.1.2;Parent=mRNA:Solyc00g500224.1.1;featurecounts_id=Solyc00g500224.1
chr00	maker_ITAG	CDS	4419427	4419486	.	-	0	ID=CDS:Solyc00g500224.1.1.2;Parent=mRNA:Solyc00g500224.1.1;featurecounts_id=Solyc00g500224.1
chr00	maker_ITAG	exon	4419707	4419886	.	-	.	ID=exon:Solyc00g500224.1.1.3;Parent=mRNA:Solyc00g500224.1.1;featurecounts_id=Solyc00g500224.1
chr00	maker_ITAG	CDS	4419707	4419886	.	-	0	ID=CDS:Solyc00g500224.1.1.3;Parent=mRNA:Solyc00g500224.1.1;featurecounts_id=Solyc00g500224.1
chr00	maker_ITAG	exon	4420102	4420514	.	-	.	ID=exon:Solyc00g500224.1.1.4;Parent=mRNA:Solyc00g500224.1.1;featurecounts_id=Solyc00g500224.1
chr00	maker_ITAG	CDS	4420102	4420514	.	-	2	ID=CDS:Solyc00g500224.1.1.4;Parent=mRNA:Solyc00g500224.1.1;featurecounts_id=Solyc00g500224.1
chr00	maker_ITAG	exon	4420520	4420952	.	-	.	ID=exon:Solyc00g500224.1.1.5;Parent=mRNA:Solyc00g500224.1.1;featurecounts_id=Solyc00g500224.1
chr00	maker_ITAG	CDS	4420520	4420952	.	-	0	ID=CDS:Solyc00g500224.1.1.5;Parent=mRNA:Solyc00g500224.1.1;featurecounts_id=Solyc00g500224.1
###
chr00	maker_ITAG	gene	4441826	4442083	.	-	.	ID=Solyc00g047180.1;Alias=Solyc00g047180;Name=Solyc00g047180.1;length=257;featurecounts_id=Solyc00g047180.1
chr00	maker_ITAG	mRNA	4441826	4442083	.	-	.	ID=mRNA:Solyc00g047180.1.1;Parent=Solyc00g047180.1;Name=Solyc00g047180.1.1;Note=Unknown protein;_AED=1.00;_QI=0|-1|0|0|-1|0|1|0|85;_eAED=1.00;featurecounts_id=Solyc00g047180.1
chr00	maker_ITAG	exon	4441826	4442083	.	-	.	ID=exon:Solyc00g047180.1.1.1;Parent=mRNA:Solyc00g047180.1.1;featurecounts_id=Solyc00g047180.1
chr00	maker_ITAG	CDS	4441826	4442083	.	-	0	ID=CDS:Solyc00g047180.1.1.1;Parent=mRNA:Solyc00g047180.1.1;featurecounts_id=Solyc00g047180.1
###
chr00	maker_ITAG	gene	4443200	4443517	.	+	.	ID=Solyc00g047190.1;Alias=Solyc00g047190;Name=Solyc00g047190.1;length=317;featurecounts_id=Solyc00g047190.1
chr00	maker_ITAG	mRNA	4443200	4443517	.	+	.	ID=mRNA:Solyc00g047190.1.1;Parent=Solyc00g047190.1;Name=Solyc00g047190.1.1;Note=Unknown protein;_AED=1.00;_QI=0|-1|0|0|-1|0|1|0|105;_eAED=1.00;featurecounts_id=Solyc00g047190.1
chr00	maker_ITAG	exon	4443200	4443517	.	+	.	ID=exon:Solyc00g047190.1.1.1;Parent=mRNA:Solyc00g047190.1.1;featurecounts_id=Solyc00g047190.1
chr00	maker_ITAG	CDS	4443200	4443517	.	+	0	ID=CDS:Solyc00g047190.1.1.1;Parent=mRNA:Solyc00g047190.1.1;featurecounts_id=Solyc00g047190.1
###
chr00	maker_ITAG	gene	4445278	4445511	.	-	.	ID=Solyc00g047200.1;Alias=Solyc00g047200;Name=Solyc00g047200.1;length=233;featurecounts_id=Solyc00g047200.1
chr00	maker_ITAG	mRNA	4445278	4445511	.	-	.	ID=mRNA:Solyc00g047200.1.1;Parent=Solyc00g047200.1;Name=Solyc00g047200.1.1;Note=Cytochrome b (AHRD V3.3 *-* A0A2G3ARK2_CAPCH);Dbxref=InterPro:IPR005798,Pfam:PF00032;Ontology_term=GO:0009055,GO:0016020,GO:0016491;_AED=0.45;_QI=0|-1|0|1|-1|0|1|0|77;_eAED=0.45;featurecounts_id=Solyc00g047200.1
chr00	maker_ITAG	exon	4445278	4445511	.	-	.	ID=exon:Solyc00g047200.1.1.1;Parent=mRNA:Solyc00g047200.1.1;featurecounts_id=Solyc00g047200.1
chr00	maker_ITAG	CDS	4445278	4445511	.	-	0	ID=CDS:Solyc00g047200.1.1.1;Parent=mRNA:Solyc00g047200.1.1;featurecounts_id=Solyc00g047200.1
###
chr00	maker_ITAG	gene	4459695	4460156	.	+	.	ID=Solyc00g160040.1;Name=Solyc00g160040.1;featurecounts_id=Solyc00g160040.1
chr00	maker_ITAG	mRNA	4459695	4460156	.	+	.	ID=mRNA:Solyc00g160040.1.1;Parent=Solyc00g160040.1;Name=Solyc00g160040.1.1;_aed=0.26;_eaed=0.26;_qi=0|-1|0|1|-1|1|1|0|153;_merge_warning=1;Note=Ribonuclease H domain (AHRD V3.11 --* tr|A0A200Q982|A0A200Q982_9MAGN);featurecounts_id=Solyc00g160040.1
chr00	maker_ITAG	exon	4459695	4460156	.	+	.	ID=exon:Solyc00g160040.1.1.1;Parent=mRNA:Solyc00g160040.1.1;featurecounts_id=Solyc00g160040.1
chr00	maker_ITAG	CDS	4459695	4460156	.	+	0	ID=CDS:Solyc00g160040.1.1.1;Parent=mRNA:Solyc00g160040.1.1;featurecounts_id=Solyc00g160040.1
###
chr00	maker_ITAG	gene	4463995	4464591	.	-	.	ID=Solyc00g500225.1;Alias=Solyc00g500225;Name=Solyc00g500225.1;length=596;featurecounts_id=Solyc00g500225.1
chr00	maker_ITAG	mRNA	4463995	4464591	.	-	.	ID=mRNA:Solyc00g500225.1.1;Parent=Solyc00g500225.1;Name=Solyc00g500225.1.1;Note=NADH-ubiquinone oxidoreductase chain 3 (AHRD V3.3 *** G9FCN6_9LAMI);Dbxref=InterPro:IPR000440,Pfam:PF00507;Ontology_term=GO:0008137,GO:0055114;_AED=0.38;_QI=0|0|0|0.5|0|0|2|0|100;_eAED=0.38;featurecounts_id=Solyc00g500225.1
chr00	maker_ITAG	exon	4463995	4464256	.	-	.	ID=exon:Solyc00g500225.1.1.1;Parent=mRNA:Solyc00g500225.1.1;featurecounts_id=Solyc00g500225.1
chr00	maker_ITAG	CDS	4463995	4464256	.	-	1	ID=CDS:Solyc00g500225.1.1.1;Parent=mRNA:Solyc00g500225.1.1;featurecounts_id=Solyc00g500225.1
chr00	maker_ITAG	exon	4464551	4464591	.	-	.	ID=exon:Solyc00g500225.1.1.2;Parent=mRNA:Solyc00g500225.1.1;featurecounts_id=Solyc00g500225.1
chr00	maker_ITAG	CDS	4464551	4464591	.	-	0	ID=CDS:Solyc00g500225.1.1.2;Parent=mRNA:Solyc00g500225.1.1;featurecounts_id=Solyc00g500225.1
###
chr00	maker_ITAG	gene	4465449	4467796	.	-	.	ID=Solyc00g500226.1;Alias=Solyc00g500226;Name=Solyc00g500226.1;length=2347;featurecounts_id=Solyc00g500226.1
chr00	maker_ITAG	mRNA	4465449	4467796	.	-	.	ID=mRNA:Solyc00g500226.1.1;Parent=Solyc00g500226.1;Name=Solyc00g500226.1.1;Note=Cytochrome c biogenesis FC (AHRD V3.3 *-* A0A0C5B7H6_9SOLA);_AED=0.63;_QI=0|0|0|0.2|0|0|5|0|426;_eAED=0.63;featurecounts_id=Solyc00g500226.1
chr00	maker_ITAG	exon	4465449	4466118	.	-	.	ID=exon:Solyc00g500226.1.1.1;Parent=mRNA:Solyc00g500226.1.1;featurecounts_id=Solyc00g500226.1
chr00	maker_ITAG	CDS	4465449	4466118	.	-	1	ID=CDS:Solyc00g500226.1.1.1;Parent=mRNA:Solyc00g500226.1.1;featurecounts_id=Solyc00g500226.1
chr00	maker_ITAG	exon	4466578	4466699	.	-	.	ID=exon:Solyc00g500226.1.1.2;Parent=mRNA:Solyc00g500226.1.1;featurecounts_id=Solyc00g500226.1
chr00	maker_ITAG	CDS	4466578	4466699	.	-	0	ID=CDS:Solyc00g500226.1.1.2;Parent=mRNA:Solyc00g500226.1.1;featurecounts_id=Solyc00g500226.1
chr00	maker_ITAG	exon	4466812	4466892	.	-	.	ID=exon:Solyc00g500226.1.1.3;Parent=mRNA:Solyc00g500226.1.1;featurecounts_id=Solyc00g500226.1
chr00	maker_ITAG	CDS	4466812	4466892	.	-	0	ID=CDS:Solyc00g500226.1.1.3;Parent=mRNA:Solyc00g500226.1.1;featurecounts_id=Solyc00g500226.1
chr00	maker_ITAG	exon	4466930	4467092	.	-	.	ID=exon:Solyc00g500226.1.1.4;Parent=mRNA:Solyc00g500226.1.1;featurecounts_id=Solyc00g500226.1
chr00	maker_ITAG	CDS	4466930	4467092	.	-	1	ID=CDS:Solyc00g500226.1.1.4;Parent=mRNA:Solyc00g500226.1.1;featurecounts_id=Solyc00g500226.1
chr00	maker_ITAG	exon	4467552	4467796	.	-	.	ID=exon:Solyc00g500226.1.1.5;Parent=mRNA:Solyc00g500226.1.1;featurecounts_id=Solyc00g500226.1
chr00	maker_ITAG	CDS	4467552	4467796	.	-	0	ID=CDS:Solyc00g500226.1.1.5;Parent=mRNA:Solyc00g500226.1.1;featurecounts_id=Solyc00g500226.1
###
chr00	maker_ITAG	gene	4472979	4475038	.	+	.	ID=Solyc00g500227.1;Alias=Solyc00g500227;Name=Solyc00g500227.1;length=2059;featurecounts_id=Solyc00g500227.1
chr00	maker_ITAG	mRNA	4472979	4475038	.	+	.	ID=mRNA:Solyc00g500227.1.1;Parent=Solyc00g500227.1;Name=Solyc00g500227.1.1;Note=RNA-dependent RNA polymerase (AHRD V3.3 *** A0A2Z6JIR4_9VIRU);_AED=0.31;_QI=0|0|0|0.33|0|0|3|0|620;_eAED=0.31;featurecounts_id=Solyc00g500227.1
chr00	maker_ITAG	exon	4472979	4474215	.	+	.	ID=exon:Solyc00g500227.1.1.1;Parent=mRNA:Solyc00g500227.1.1;featurecounts_id=Solyc00g500227.1
chr00	maker_ITAG	CDS	4472979	4474215	.	+	0	ID=CDS:Solyc00g500227.1.1.1;Parent=mRNA:Solyc00g500227.1.1;featurecounts_id=Solyc00g500227.1
chr00	maker_ITAG	exon	4474311	4474564	.	+	.	ID=exon:Solyc00g500227.1.1.2;Parent=mRNA:Solyc00g500227.1.1;featurecounts_id=Solyc00g500227.1
chr00	maker_ITAG	CDS	4474311	4474564	.	+	2	ID=CDS:Solyc00g500227.1.1.2;Parent=mRNA:Solyc00g500227.1.1;featurecounts_id=Solyc00g500227.1
chr00	maker_ITAG	exon	4474667	4475038	.	+	.	ID=exon:Solyc00g500227.1.1.3;Parent=mRNA:Solyc00g500227.1.1;featurecounts_id=Solyc00g500227.1
chr00	maker_ITAG	CDS	4474667	4475038	.	+	0	ID=CDS:Solyc00g500227.1.1.3;Parent=mRNA:Solyc00g500227.1.1;featurecounts_id=Solyc00g500227.1
###
chr00	maker_ITAG	gene	4488679	4492426	18	+	.	ID=Solyc00g500228.1;Alias=Solyc00g500228;Name=Solyc00g500228.1;length=3747;featurecounts_id=Solyc00g500228.1
chr00	maker_ITAG	mRNA	4488679	4492426	18	+	.	ID=mRNA:Solyc00g500228.1.1;Parent=Solyc00g500228.1;Name=Solyc00g500228.1.1;Note=Ribosomal protein L2 (AHRD V3.3 *** A0A290WL33_SOLLC);_AED=0.18;_QI=188|1|1|1|0|0|2|649|334;_eAED=0.18;featurecounts_id=Solyc00g500228.1
chr00	maker_ITAG	five_prime_UTR	4488679	4488866	.	+	.	ID=five_prime_UTR:Solyc00g500228.1.1.0;Parent=mRNA:Solyc00g500228.1.1;featurecounts_id=Solyc00g500228.1
chr00	maker_ITAG	exon	4488679	4489748	.	+	.	ID=exon:Solyc00g500228.1.1.1;Parent=mRNA:Solyc00g500228.1.1;featurecounts_id=Solyc00g500228.1
chr00	maker_ITAG	CDS	4488867	4489748	.	+	0	ID=CDS:Solyc00g500228.1.1.1;Parent=mRNA:Solyc00g500228.1.1;featurecounts_id=Solyc00g500228.1
chr00	maker_ITAG	CDS	4491655	4491777	.	+	0	ID=CDS:Solyc00g500228.1.1.2;Parent=mRNA:Solyc00g500228.1.1;featurecounts_id=Solyc00g500228.1
chr00	maker_ITAG	exon	4491655	4492426	.	+	.	ID=exon:Solyc00g500228.1.1.2;Parent=mRNA:Solyc00g500228.1.1;featurecounts_id=Solyc00g500228.1
chr00	maker_ITAG	three_prime_UTR	4491778	4492426	.	+	.	ID=three_prime_UTR:Solyc00g500228.1.1.0;Parent=mRNA:Solyc00g500228.1.1;featurecounts_id=Solyc00g500228.1
###
chr00	maker_ITAG	gene	4511808	4511970	.	-	.	ID=Solyc00g500229.1;Alias=Solyc00g500229;Name=Solyc00g500229.1;length=162;featurecounts_id=Solyc00g500229.1
chr00	maker_ITAG	mRNA	4511808	4511970	.	-	.	ID=mRNA:Solyc00g500229.1.1;Parent=Solyc00g500229.1;Name=Solyc00g500229.1.1;Note=Unknown protein;_AED=0.46;_QI=0|-1|0|1|-1|0|1|19|47;_eAED=1.00;featurecounts_id=Solyc00g500229.1
chr00	maker_ITAG	three_prime_UTR	4511808	4511826	.	-	.	ID=three_prime_UTR:Solyc00g500229.1.1.0;Parent=mRNA:Solyc00g500229.1.1;featurecounts_id=Solyc00g500229.1
chr00	maker_ITAG	exon	4511808	4511970	.	-	.	ID=exon:Solyc00g500229.1.1.1;Parent=mRNA:Solyc00g500229.1.1;featurecounts_id=Solyc00g500229.1
chr00	maker_ITAG	CDS	4511827	4511970	.	-	0	ID=CDS:Solyc00g500229.1.1.1;Parent=mRNA:Solyc00g500229.1.1;featurecounts_id=Solyc00g500229.1
###
chr00	maker_ITAG	gene	4512109	4517780	.	-	.	ID=Solyc00g500230.1;Alias=Solyc00g500230;Name=Solyc00g500230.1;length=5671;featurecounts_id=Solyc00g500230.1
chr00	maker_ITAG	mRNA	4512109	4517780	.	-	.	ID=mRNA:Solyc00g500230.1.1;Parent=Solyc00g500230.1;Name=Solyc00g500230.1.1;Note=Unknown protein;_AED=0.35;_QI=880|0|0.2|0.4|0|0|5|0|125;_eAED=0.35;featurecounts_id=Solyc00g500230.1
chr00	maker_ITAG	exon	4512109	4512146	.	-	.	ID=exon:Solyc00g500230.1.1.1;Parent=mRNA:Solyc00g500230.1.1;featurecounts_id=Solyc00g500230.1
chr00	maker_ITAG	CDS	4512109	4512146	.	-	2	ID=CDS:Solyc00g500230.1.1.1;Parent=mRNA:Solyc00g500230.1.1;featurecounts_id=Solyc00g500230.1
chr00	maker_ITAG	exon	4512784	4512898	.	-	.	ID=exon:Solyc00g500230.1.1.2;Parent=mRNA:Solyc00g500230.1.1;featurecounts_id=Solyc00g500230.1
chr00	maker_ITAG	CDS	4512784	4512898	.	-	0	ID=CDS:Solyc00g500230.1.1.2;Parent=mRNA:Solyc00g500230.1.1;featurecounts_id=Solyc00g500230.1
chr00	maker_ITAG	exon	4515490	4515599	.	-	.	ID=exon:Solyc00g500230.1.1.3;Parent=mRNA:Solyc00g500230.1.1;featurecounts_id=Solyc00g500230.1
chr00	maker_ITAG	CDS	4515490	4515599	.	-	2	ID=CDS:Solyc00g500230.1.1.3;Parent=mRNA:Solyc00g500230.1.1;featurecounts_id=Solyc00g500230.1
chr00	maker_ITAG	exon	4515830	4515873	.	-	.	ID=exon:Solyc00g500230.1.1.4;Parent=mRNA:Solyc00g500230.1.1;featurecounts_id=Solyc00g500230.1
chr00	maker_ITAG	CDS	4515830	4515873	.	-	1	ID=CDS:Solyc00g500230.1.1.4;Parent=mRNA:Solyc00g500230.1.1;featurecounts_id=Solyc00g500230.1
chr00	maker_ITAG	CDS	4516830	4516900	.	-	0	ID=CDS:Solyc00g500230.1.1.5;Parent=mRNA:Solyc00g500230.1.1;featurecounts_id=Solyc00g500230.1
chr00	maker_ITAG	exon	4516830	4517780	.	-	.	ID=exon:Solyc00g500230.1.1.5;Parent=mRNA:Solyc00g500230.1.1;featurecounts_id=Solyc00g500230.1
chr00	maker_ITAG	five_prime_UTR	4516901	4517780	.	-	.	ID=five_prime_UTR:Solyc00g500230.1.1.0;Parent=mRNA:Solyc00g500230.1.1;featurecounts_id=Solyc00g500230.1
###
chr00	maker_ITAG	gene	4537857	4543073	19	-	.	ID=Solyc00g500231.1;Alias=Solyc00g500231;Name=Solyc00g500231.1;length=5216;featurecounts_id=Solyc00g500231.1
chr00	maker_ITAG	mRNA	4537857	4543073	19	-	.	ID=mRNA:Solyc00g500231.1.1;Parent=Solyc00g500231.1;Name=Solyc00g500231.1.1;Note=Unknown protein;_AED=0.37;_QI=1|1|1|1|0|0|3|385|114;_eAED=0.37;featurecounts_id=Solyc00g500231.1
chr00	maker_ITAG	three_prime_UTR	4537857	4538241	.	-	.	ID=three_prime_UTR:Solyc00g500231.1.1.0;Parent=mRNA:Solyc00g500231.1.1;featurecounts_id=Solyc00g500231.1
chr00	maker_ITAG	exon	4537857	4538415	.	-	.	ID=exon:Solyc00g500231.1.1.1;Parent=mRNA:Solyc00g500231.1.1;featurecounts_id=Solyc00g500231.1
chr00	maker_ITAG	CDS	4538242	4538415	.	-	0	ID=CDS:Solyc00g500231.1.1.1;Parent=mRNA:Solyc00g500231.1.1;featurecounts_id=Solyc00g500231.1
chr00	maker_ITAG	CDS	4542819	4542876	.	-	1	ID=CDS:Solyc00g500231.1.1.2;Parent=mRNA:Solyc00g500231.1.1;featurecounts_id=Solyc00g500231.1
chr00	maker_ITAG	exon	4542819	4542876	.	-	.	ID=exon:Solyc00g500231.1.1.2;Parent=mRNA:Solyc00g500231.1.1;featurecounts_id=Solyc00g500231.1
chr00	maker_ITAG	CDS	4542960	4543072	.	-	0	ID=CDS:Solyc00g500231.1.1.3;Parent=mRNA:Solyc00g500231.1.1;featurecounts_id=Solyc00g500231.1
chr00	maker_ITAG	exon	4542960	4543073	.	-	.	ID=exon:Solyc00g500231.1.1.3;Parent=mRNA:Solyc00g500231.1.1;featurecounts_id=Solyc00g500231.1
chr00	maker_ITAG	five_prime_UTR	4543073	4543073	.	-	.	ID=five_prime_UTR:Solyc00g500231.1.1.0;Parent=mRNA:Solyc00g500231.1.1;featurecounts_id=Solyc00g500231.1
###
chr00	maker_ITAG	gene	4546621	4547289	.	+	.	ID=Solyc00g160050.1;Name=Solyc00g160050.1;featurecounts_id=Solyc00g160050.1
chr00	maker_ITAG	mRNA	4546621	4547289	.	+	.	ID=mRNA:Solyc00g160050.1.1;Parent=Solyc00g160050.1;Name=Solyc00g160050.1.1;_aed=0.22;_eaed=0.30;_qi=0|-1|0|1|-1|1|1|0|222;_merge_warning=1;Note=F-box protein CPR30-like isoform X1 (AHRD V3.11 *-* tr|A0A2I4FPS0|A0A2I4FPS0_9ROSI);featurecounts_id=Solyc00g160050.1
chr00	maker_ITAG	exon	4546621	4547289	.	+	.	ID=exon:Solyc00g160050.1.1.1;Parent=mRNA:Solyc00g160050.1.1;featurecounts_id=Solyc00g160050.1
chr00	maker_ITAG	CDS	4546621	4547289	.	+	0	ID=CDS:Solyc00g160050.1.1.1;Parent=mRNA:Solyc00g160050.1.1;featurecounts_id=Solyc00g160050.1
###
chr00	maker_ITAG	gene	4583693	4584412	.	+	.	ID=Solyc00g160200.1;Name=Solyc00g160200.1;featurecounts_id=Solyc00g160200.1
chr00	maker_ITAG	mRNA	4583693	4584412	.	+	.	ID=mRNA:Solyc00g160200.1.1;Parent=Solyc00g160200.1;Name=Solyc00g160200.1.1;_aed=0.69;_eaed=0.69;_qi=0|0|0|0.33|0|0|3|0|106;Note=F-box protein SKIP14 (AHRD V3.11 *-* XP_010317065.1);featurecounts_id=Solyc00g160200.1
chr00	maker_ITAG	exon	4583693	4583882	.	+	.	ID=exon:Solyc00g160200.1.1.1;Parent=mRNA:Solyc00g160200.1.1;featurecounts_id=Solyc00g160200.1
chr00	maker_ITAG	CDS	4583693	4583882	.	+	0	ID=CDS:Solyc00g160200.1.1.1;Parent=mRNA:Solyc00g160200.1.1;featurecounts_id=Solyc00g160200.1
chr00	maker_ITAG	exon	4584199	4584268	.	+	.	ID=exon:Solyc00g160200.1.1.2;Parent=mRNA:Solyc00g160200.1.1;featurecounts_id=Solyc00g160200.1
chr00	maker_ITAG	CDS	4584199	4584268	.	+	2	ID=CDS:Solyc00g160200.1.1.2;Parent=mRNA:Solyc00g160200.1.1;featurecounts_id=Solyc00g160200.1
chr00	maker_ITAG	exon	4584352	4584412	.	+	.	ID=exon:Solyc00g160200.1.1.3;Parent=mRNA:Solyc00g160200.1.1;featurecounts_id=Solyc00g160200.1
chr00	maker_ITAG	CDS	4584352	4584412	.	+	1	ID=CDS:Solyc00g160200.1.1.3;Parent=mRNA:Solyc00g160200.1.1;featurecounts_id=Solyc00g160200.1
###
chr00	maker_ITAG	gene	4589812	4590649	.	+	.	ID=Solyc00g500232.1;Alias=Solyc00g500232;Name=Solyc00g500232.1;length=837;featurecounts_id=Solyc00g500232.1
chr00	maker_ITAG	mRNA	4589812	4590649	.	+	.	ID=mRNA:Solyc00g500232.1.1;Parent=Solyc00g500232.1;Name=Solyc00g500232.1.1;Note=Unknown protein;_AED=0.56;_QI=272|0|0.25|0.25|0|0|4|0|90;_eAED=0.56;featurecounts_id=Solyc00g500232.1
chr00	maker_ITAG	five_prime_UTR	4589812	4590083	.	+	.	ID=five_prime_UTR:Solyc00g500232.1.1.0;Parent=mRNA:Solyc00g500232.1.1;featurecounts_id=Solyc00g500232.1
chr00	maker_ITAG	exon	4589812	4590117	.	+	.	ID=exon:Solyc00g500232.1.1.1;Parent=mRNA:Solyc00g500232.1.1;featurecounts_id=Solyc00g500232.1
chr00	maker_ITAG	CDS	4590084	4590117	.	+	0	ID=CDS:Solyc00g500232.1.1.1;Parent=mRNA:Solyc00g500232.1.1;featurecounts_id=Solyc00g500232.1
chr00	maker_ITAG	exon	4590229	4590269	.	+	.	ID=exon:Solyc00g500232.1.1.2;Parent=mRNA:Solyc00g500232.1.1;featurecounts_id=Solyc00g500232.1
chr00	maker_ITAG	CDS	4590229	4590269	.	+	2	ID=CDS:Solyc00g500232.1.1.2;Parent=mRNA:Solyc00g500232.1.1;featurecounts_id=Solyc00g500232.1
chr00	maker_ITAG	exon	4590330	4590335	.	+	.	ID=exon:Solyc00g500232.1.1.3;Parent=mRNA:Solyc00g500232.1.1;featurecounts_id=Solyc00g500232.1
chr00	maker_ITAG	CDS	4590330	4590335	.	+	0	ID=CDS:Solyc00g500232.1.1.3;Parent=mRNA:Solyc00g500232.1.1;featurecounts_id=Solyc00g500232.1
chr00	maker_ITAG	exon	4590458	4590649	.	+	.	ID=exon:Solyc00g500232.1.1.4;Parent=mRNA:Solyc00g500232.1.1;featurecounts_id=Solyc00g500232.1
chr00	maker_ITAG	CDS	4590458	4590649	.	+	0	ID=CDS:Solyc00g500232.1.1.4;Parent=mRNA:Solyc00g500232.1.1;featurecounts_id=Solyc00g500232.1
###
chr00	maker_ITAG	gene	4597211	4597498	.	+	.	ID=Solyc00g160470.1;Name=Solyc00g160470.1;featurecounts_id=Solyc00g160470.1
chr00	maker_ITAG	mRNA	4597211	4597498	.	+	.	ID=mRNA:Solyc00g160470.1.1;Parent=Solyc00g160470.1;Name=Solyc00g160470.1.1;_aed=0.49;_eaed=0.67;_qi=0|0|0|1|0|0|3|0|85;Note=F-box protein SKIP14 (AHRD V3.11 *-* XP_010317065.1);featurecounts_id=Solyc00g160470.1
chr00	maker_ITAG	exon	4597211	4597278	.	+	.	ID=exon:Solyc00g160470.1.1.1;Parent=mRNA:Solyc00g160470.1.1;featurecounts_id=Solyc00g160470.1
chr00	maker_ITAG	CDS	4597211	4597278	.	+	0	ID=CDS:Solyc00g160470.1.1.1;Parent=mRNA:Solyc00g160470.1.1;featurecounts_id=Solyc00g160470.1
chr00	maker_ITAG	exon	4597305	4597407	.	+	.	ID=exon:Solyc00g160470.1.1.2;Parent=mRNA:Solyc00g160470.1.1;featurecounts_id=Solyc00g160470.1
chr00	maker_ITAG	CDS	4597305	4597407	.	+	1	ID=CDS:Solyc00g160470.1.1.2;Parent=mRNA:Solyc00g160470.1.1;featurecounts_id=Solyc00g160470.1
chr00	maker_ITAG	exon	4597412	4597498	.	+	.	ID=exon:Solyc00g160470.1.1.3;Parent=mRNA:Solyc00g160470.1.1;featurecounts_id=Solyc00g160470.1
chr00	maker_ITAG	CDS	4597412	4597498	.	+	0	ID=CDS:Solyc00g160470.1.1.3;Parent=mRNA:Solyc00g160470.1.1;featurecounts_id=Solyc00g160470.1
###
chr00	maker_ITAG	gene	4648216	4649470	.	-	.	ID=Solyc00g160460.1;Name=Solyc00g160460.1;featurecounts_id=Solyc00g160460.1
chr00	maker_ITAG	mRNA	4648216	4649470	.	-	.	ID=mRNA:Solyc00g160460.1.1;Parent=Solyc00g160460.1;Name=Solyc00g160460.1.1;_aed=0.11;_eaed=0.11;_qi=0|0.5|0.33|1|0|0|3|337|82;Note=LL-diaminopimelate aminotransferase (AHRD V3.11 *-* AT3G14280.1);featurecounts_id=Solyc00g160460.1
chr00	maker_ITAG	three_prime_UTR	4648216	4648552	.	-	.	ID=three_prime_UTR:Solyc00g160460.1.1.0;Parent=mRNA:Solyc00g160460.1.1;featurecounts_id=Solyc00g160460.1
chr00	maker_ITAG	exon	4648216	4648619	.	-	.	ID=exon:Solyc00g160460.1.1.3;Parent=mRNA:Solyc00g160460.1.1;featurecounts_id=Solyc00g160460.1
chr00	maker_ITAG	CDS	4648553	4648619	.	-	1	ID=CDS:Solyc00g160460.1.1.1;Parent=mRNA:Solyc00g160460.1.1;featurecounts_id=Solyc00g160460.1
chr00	maker_ITAG	exon	4648739	4648825	.	-	.	ID=exon:Solyc00g160460.1.1.2;Parent=mRNA:Solyc00g160460.1.1;featurecounts_id=Solyc00g160460.1
chr00	maker_ITAG	CDS	4648739	4648825	.	-	1	ID=CDS:Solyc00g160460.1.1.2;Parent=mRNA:Solyc00g160460.1.1;featurecounts_id=Solyc00g160460.1
chr00	maker_ITAG	exon	4649376	4649470	.	-	.	ID=exon:Solyc00g160460.1.1.1;Parent=mRNA:Solyc00g160460.1.1;featurecounts_id=Solyc00g160460.1
chr00	maker_ITAG	CDS	4649376	4649470	.	-	0	ID=CDS:Solyc00g160460.1.1.3;Parent=mRNA:Solyc00g160460.1.1;featurecounts_id=Solyc00g160460.1
###
chr00	maker_ITAG	gene	4718474	4723843	.	+	.	ID=Solyc00g500233.1;Alias=Solyc00g500233;Name=Solyc00g500233.1;length=5369;featurecounts_id=Solyc00g500233.1
chr00	maker_ITAG	mRNA	4718474	4723843	.	+	.	ID=mRNA:Solyc00g500233.1.1;Parent=Solyc00g500233.1;Name=Solyc00g500233.1.1;Note=Unknown protein;_AED=0.47;_QI=2994|0.5|0.66|1|0|0|3|0|98;_eAED=0.47;featurecounts_id=Solyc00g500233.1
chr00	maker_ITAG	exon	4718474	4719562	.	+	.	ID=exon:Solyc00g500233.1.1.1;Parent=mRNA:Solyc00g500233.1.1;featurecounts_id=Solyc00g500233.1
chr00	maker_ITAG	five_prime_UTR	4718474	4719562	.	+	.	ID=five_prime_UTR:Solyc00g500233.1.1.0;Parent=mRNA:Solyc00g500233.1.1;featurecounts_id=Solyc00g500233.1
chr00	maker_ITAG	five_prime_UTR	4721512	4723416	.	+	.	ID=five_prime_UTR:Solyc00g500233.1.1.1;Parent=mRNA:Solyc00g500233.1.1;featurecounts_id=Solyc00g500233.1
chr00	maker_ITAG	exon	4721512	4723462	.	+	.	ID=exon:Solyc00g500233.1.1.2;Parent=mRNA:Solyc00g500233.1.1;featurecounts_id=Solyc00g500233.1
chr00	maker_ITAG	CDS	4723417	4723462	.	+	0	ID=CDS:Solyc00g500233.1.1.1;Parent=mRNA:Solyc00g500233.1.1;featurecounts_id=Solyc00g500233.1
chr00	maker_ITAG	exon	4723593	4723843	.	+	.	ID=exon:Solyc00g500233.1.1.3;Parent=mRNA:Solyc00g500233.1.1;featurecounts_id=Solyc00g500233.1
chr00	maker_ITAG	CDS	4723593	4723843	.	+	2	ID=CDS:Solyc00g500233.1.1.2;Parent=mRNA:Solyc00g500233.1.1;featurecounts_id=Solyc00g500233.1
###
chr00	maker_ITAG	gene	4936041	4944981	17	+	.	ID=Solyc00g500234.1;Alias=Solyc00g500234;Name=Solyc00g500234.1;length=8940;featurecounts_id=Solyc00g500234.1
chr00	maker_ITAG	mRNA	4936041	4944981	17	+	.	ID=mRNA:Solyc00g500234.1.1;Parent=Solyc00g500234.1;Name=Solyc00g500234.1.1;Note=Unknown protein;_AED=0.22;_QI=0|0|0|1|0|0|2|1|206;_eAED=1.00;featurecounts_id=Solyc00g500234.1
chr00	maker_ITAG	CDS	4936041	4936428	.	+	0	ID=CDS:Solyc00g500234.1.1.1;Parent=mRNA:Solyc00g500234.1.1;featurecounts_id=Solyc00g500234.1
chr00	maker_ITAG	exon	4936041	4936428	.	+	.	ID=exon:Solyc00g500234.1.1.1;Parent=mRNA:Solyc00g500234.1.1;featurecounts_id=Solyc00g500234.1
chr00	maker_ITAG	CDS	4944751	4944980	.	+	2	ID=CDS:Solyc00g500234.1.1.2;Parent=mRNA:Solyc00g500234.1.1;featurecounts_id=Solyc00g500234.1
chr00	maker_ITAG	exon	4944751	4944981	.	+	.	ID=exon:Solyc00g500234.1.1.2;Parent=mRNA:Solyc00g500234.1.1;featurecounts_id=Solyc00g500234.1
chr00	maker_ITAG	three_prime_UTR	4944981	4944981	.	+	.	ID=three_prime_UTR:Solyc00g500234.1.1.0;Parent=mRNA:Solyc00g500234.1.1;featurecounts_id=Solyc00g500234.1
###
chr00	maker_ITAG	gene	4986640	4992714	.	+	.	ID=Solyc00g500235.1;Alias=Solyc00g500235;Name=Solyc00g500235.1;length=6074;featurecounts_id=Solyc00g500235.1
chr00	maker_ITAG	mRNA	4986640	4992714	.	+	.	ID=mRNA:Solyc00g500235.1.1;Parent=Solyc00g500235.1;Name=Solyc00g500235.1.1;Note=Unknown protein;_AED=0.66;_QI=0|0|0|0.66|0|0|3|0|157;_eAED=0.86;featurecounts_id=Solyc00g500235.1
chr00	maker_ITAG	exon	4986640	4986841	.	+	.	ID=exon:Solyc00g500235.1.1.1;Parent=mRNA:Solyc00g500235.1.1;featurecounts_id=Solyc00g500235.1
chr00	maker_ITAG	CDS	4986640	4986841	.	+	0	ID=CDS:Solyc00g500235.1.1.1;Parent=mRNA:Solyc00g500235.1.1;featurecounts_id=Solyc00g500235.1
chr00	maker_ITAG	exon	4992183	4992297	.	+	.	ID=exon:Solyc00g500235.1.1.2;Parent=mRNA:Solyc00g500235.1.1;featurecounts_id=Solyc00g500235.1
chr00	maker_ITAG	CDS	4992183	4992297	.	+	2	ID=CDS:Solyc00g500235.1.1.2;Parent=mRNA:Solyc00g500235.1.1;featurecounts_id=Solyc00g500235.1
chr00	maker_ITAG	exon	4992558	4992714	.	+	.	ID=exon:Solyc00g500235.1.1.3;Parent=mRNA:Solyc00g500235.1.1;featurecounts_id=Solyc00g500235.1
chr00	maker_ITAG	CDS	4992558	4992714	.	+	1	ID=CDS:Solyc00g500235.1.1.3;Parent=mRNA:Solyc00g500235.1.1;featurecounts_id=Solyc00g500235.1
###
chr00	maker_ITAG	gene	4996087	5023438	.	-	.	ID=Solyc00g500236.1;Alias=Solyc00g500236;Name=Solyc00g500236.1;length=27351;featurecounts_id=Solyc00g500236.1
chr00	maker_ITAG	mRNA	4996087	5023438	.	-	.	ID=mRNA:Solyc00g500236.1.1;Parent=Solyc00g500236.1;Name=Solyc00g500236.1.1;Note=MP domain-containing protein (AHRD V3.3 *-* A0A1Q3BUD1_CEPFO);_AED=0.86;_QI=0|0|0|0.2|0|0|10|0|718;_eAED=0.95;featurecounts_id=Solyc00g500236.1
chr00	maker_ITAG	exon	4996087	4996117	.	-	.	ID=exon:Solyc00g500236.1.1.1;Parent=mRNA:Solyc00g500236.1.1;featurecounts_id=Solyc00g500236.1
chr00	maker_ITAG	CDS	4996087	4996117	.	-	1	ID=CDS:Solyc00g500236.1.1.1;Parent=mRNA:Solyc00g500236.1.1;featurecounts_id=Solyc00g500236.1
chr00	maker_ITAG	exon	4998192	4998315	.	-	.	ID=exon:Solyc00g500236.1.1.2;Parent=mRNA:Solyc00g500236.1.1;featurecounts_id=Solyc00g500236.1
chr00	maker_ITAG	CDS	4998192	4998315	.	-	2	ID=CDS:Solyc00g500236.1.1.2;Parent=mRNA:Solyc00g500236.1.1;featurecounts_id=Solyc00g500236.1
chr00	maker_ITAG	exon	4999092	4999977	.	-	.	ID=exon:Solyc00g500236.1.1.3;Parent=mRNA:Solyc00g500236.1.1;featurecounts_id=Solyc00g500236.1
chr00	maker_ITAG	CDS	4999092	4999977	.	-	0	ID=CDS:Solyc00g500236.1.1.3;Parent=mRNA:Solyc00g500236.1.1;featurecounts_id=Solyc00g500236.1
chr00	maker_ITAG	exon	5000101	5000187	.	-	.	ID=exon:Solyc00g500236.1.1.4;Parent=mRNA:Solyc00g500236.1.1;featurecounts_id=Solyc00g500236.1
chr00	maker_ITAG	CDS	5000101	5000187	.	-	0	ID=CDS:Solyc00g500236.1.1.4;Parent=mRNA:Solyc00g500236.1.1;featurecounts_id=Solyc00g500236.1
chr00	maker_ITAG	exon	5000240	5000314	.	-	.	ID=exon:Solyc00g500236.1.1.5;Parent=mRNA:Solyc00g500236.1.1;featurecounts_id=Solyc00g500236.1
chr00	maker_ITAG	CDS	5000240	5000314	.	-	0	ID=CDS:Solyc00g500236.1.1.5;Parent=mRNA:Solyc00g500236.1.1;featurecounts_id=Solyc00g500236.1
chr00	maker_ITAG	exon	5000510	5000665	.	-	.	ID=exon:Solyc00g500236.1.1.6;Parent=mRNA:Solyc00g500236.1.1;featurecounts_id=Solyc00g500236.1
chr00	maker_ITAG	CDS	5000510	5000665	.	-	0	ID=CDS:Solyc00g500236.1.1.6;Parent=mRNA:Solyc00g500236.1.1;featurecounts_id=Solyc00g500236.1
chr00	maker_ITAG	exon	5004169	5004353	.	-	.	ID=exon:Solyc00g500236.1.1.7;Parent=mRNA:Solyc00g500236.1.1;featurecounts_id=Solyc00g500236.1
chr00	maker_ITAG	CDS	5004169	5004353	.	-	2	ID=CDS:Solyc00g500236.1.1.7;Parent=mRNA:Solyc00g500236.1.1;featurecounts_id=Solyc00g500236.1
chr00	maker_ITAG	exon	5004393	5004584	.	-	.	ID=exon:Solyc00g500236.1.1.8;Parent=mRNA:Solyc00g500236.1.1;featurecounts_id=Solyc00g500236.1
chr00	maker_ITAG	CDS	5004393	5004584	.	-	2	ID=CDS:Solyc00g500236.1.1.8;Parent=mRNA:Solyc00g500236.1.1;featurecounts_id=Solyc00g500236.1
chr00	maker_ITAG	exon	5022995	5023330	.	-	.	ID=exon:Solyc00g500236.1.1.9;Parent=mRNA:Solyc00g500236.1.1;featurecounts_id=Solyc00g500236.1
chr00	maker_ITAG	CDS	5022995	5023330	.	-	2	ID=CDS:Solyc00g500236.1.1.9;Parent=mRNA:Solyc00g500236.1.1;featurecounts_id=Solyc00g500236.1
chr00	maker_ITAG	exon	5023354	5023438	.	-	.	ID=exon:Solyc00g500236.1.1.10;Parent=mRNA:Solyc00g500236.1.1;featurecounts_id=Solyc00g500236.1
chr00	maker_ITAG	CDS	5023354	5023438	.	-	0	ID=CDS:Solyc00g500236.1.1.10;Parent=mRNA:Solyc00g500236.1.1;featurecounts_id=Solyc00g500236.1
###
chr00	maker_ITAG	gene	5030385	5031223	.	+	.	ID=Solyc00g500237.1;Alias=Solyc00g500237;Name=Solyc00g500237.1;length=838;featurecounts_id=Solyc00g500237.1
chr00	maker_ITAG	mRNA	5030385	5031223	.	+	.	ID=mRNA:Solyc00g500237.1.1;Parent=Solyc00g500237.1;Name=Solyc00g500237.1.1;Note=Transport membrane protein (AHRD V3.3 *-* A0A0C5ARU2_HYONI);_AED=0.17;_QI=0|0|0|1|0|0|2|0|204;_eAED=0.29;featurecounts_id=Solyc00g500237.1
chr00	maker_ITAG	exon	5030385	5030501	.	+	.	ID=exon:Solyc00g500237.1.1.1;Parent=mRNA:Solyc00g500237.1.1;featurecounts_id=Solyc00g500237.1
chr00	maker_ITAG	CDS	5030385	5030501	.	+	0	ID=CDS:Solyc00g500237.1.1.1;Parent=mRNA:Solyc00g500237.1.1;featurecounts_id=Solyc00g500237.1
chr00	maker_ITAG	exon	5030726	5031223	.	+	.	ID=exon:Solyc00g500237.1.1.2;Parent=mRNA:Solyc00g500237.1.1;featurecounts_id=Solyc00g500237.1
chr00	maker_ITAG	CDS	5030726	5031223	.	+	0	ID=CDS:Solyc00g500237.1.1.2;Parent=mRNA:Solyc00g500237.1.1;featurecounts_id=Solyc00g500237.1
###
chr00	maker_ITAG	gene	5051295	5051558	.	+	.	ID=Solyc00g230070.1;Alias=Solyc00g230070;Name=Solyc00g230070.1;length=263;featurecounts_id=Solyc00g230070.1
chr00	maker_ITAG	mRNA	5051295	5051558	.	+	.	ID=mRNA:Solyc00g230070.1.1;Parent=Solyc00g230070.1;Name=Solyc00g230070.1.1;Note=Photosystem II CP43 reaction center protein (AHRD V3.3 *-* A0A220NAN4_9BRAS);Dbxref=InterPro:IPR000932,Pfam:PF00421;Ontology_term=GO:0009521,GO:0009767,GO:0016020,GO:0016168,GO:0019684;_AED=1.00;_QI=0|-1|0|0|-1|0|1|0|87;_eAED=1.00;featurecounts_id=Solyc00g230070.1
chr00	maker_ITAG	exon	5051295	5051558	.	+	.	ID=exon:Solyc00g230070.1.1.1;Parent=mRNA:Solyc00g230070.1.1;featurecounts_id=Solyc00g230070.1
chr00	maker_ITAG	CDS	5051295	5051558	.	+	0	ID=CDS:Solyc00g230070.1.1.1;Parent=mRNA:Solyc00g230070.1.1;featurecounts_id=Solyc00g230070.1
###
chr00	maker_ITAG	gene	5051694	5052660	.	-	.	ID=Solyc00g230060.1;Alias=Solyc00g230060;Name=Solyc00g230060.1;length=966;featurecounts_id=Solyc00g230060.1
chr00	maker_ITAG	mRNA	5051694	5052660	.	-	.	ID=mRNA:Solyc00g230060.1.1;Parent=Solyc00g230060.1;Name=Solyc00g230060.1.1;Note=Ribonuclease H protein (AHRD V3.3 *-* A0A2I0WBN4_9ASPA);_AED=1.00;_QI=0|0|0|0|0|0|2|0|279;_eAED=1.00;featurecounts_id=Solyc00g230060.1
chr00	maker_ITAG	exon	5051694	5052249	.	-	.	ID=exon:Solyc00g230060.1.1.1;Parent=mRNA:Solyc00g230060.1.1;featurecounts_id=Solyc00g230060.1
chr00	maker_ITAG	CDS	5051694	5052249	.	-	1	ID=CDS:Solyc00g230060.1.1.1;Parent=mRNA:Solyc00g230060.1.1;featurecounts_id=Solyc00g230060.1
chr00	maker_ITAG	exon	5052377	5052660	.	-	.	ID=exon:Solyc00g230060.1.1.2;Parent=mRNA:Solyc00g230060.1.1;featurecounts_id=Solyc00g230060.1
chr00	maker_ITAG	CDS	5052377	5052660	.	-	0	ID=CDS:Solyc00g230060.1.1.2;Parent=mRNA:Solyc00g230060.1.1;featurecounts_id=Solyc00g230060.1
###
chr00	maker_ITAG	gene	5059172	5059333	.	+	.	ID=Solyc00g025300.1;Alias=Solyc00g025300;Name=Solyc00g025300.1;length=161;featurecounts_id=Solyc00g025300.1
chr00	maker_ITAG	mRNA	5059172	5059333	.	+	.	ID=mRNA:Solyc00g025300.1.1;Parent=Solyc00g025300.1;Name=Solyc00g025300.1.1;Note=transmembrane protein (AHRD V3.3 --* AT2G07674.2);_AED=1.00;_QI=0|-1|0|0|-1|0|1|0|53;_eAED=1.00;featurecounts_id=Solyc00g025300.1
chr00	maker_ITAG	exon	5059172	5059333	.	+	.	ID=exon:Solyc00g025300.1.1.1;Parent=mRNA:Solyc00g025300.1.1;featurecounts_id=Solyc00g025300.1
chr00	maker_ITAG	CDS	5059172	5059333	.	+	0	ID=CDS:Solyc00g025300.1.1.1;Parent=mRNA:Solyc00g025300.1.1;featurecounts_id=Solyc00g025300.1
###
chr00	maker_ITAG	gene	5060057	5060542	.	-	.	ID=Solyc00g025290.1;Alias=Solyc00g025290;Name=Solyc00g025290.1;length=485;featurecounts_id=Solyc00g025290.1
chr00	maker_ITAG	mRNA	5060057	5060542	.	-	.	ID=mRNA:Solyc00g025290.1.1;Parent=Solyc00g025290.1;Name=Solyc00g025290.1.1;Note=hypothetical protein (AHRD V3.3 *** ATMG00660.1);_AED=0.46;_QI=0|-1|0|1|-1|0|1|0|161;_eAED=0.66;featurecounts_id=Solyc00g025290.1
chr00	maker_ITAG	exon	5060057	5060542	.	-	.	ID=exon:Solyc00g025290.1.1.1;Parent=mRNA:Solyc00g025290.1.1;featurecounts_id=Solyc00g025290.1
chr00	maker_ITAG	CDS	5060057	5060542	.	-	0	ID=CDS:Solyc00g025290.1.1.1;Parent=mRNA:Solyc00g025290.1.1;featurecounts_id=Solyc00g025290.1
###
chr00	maker_ITAG	gene	5062854	5063440	.	+	.	ID=Solyc00g500238.1;Alias=Solyc00g500238;Name=Solyc00g500238.1;length=586;featurecounts_id=Solyc00g500238.1
chr00	maker_ITAG	mRNA	5062854	5063440	.	+	.	ID=mRNA:Solyc00g500238.1.1;Parent=Solyc00g500238.1;Name=Solyc00g500238.1.1;Note=orf211 gene product (mitochondrion) (AHRD V3.3 --* NP_064093.1);_AED=0.48;_QI=0|0|0|1|0|0|3|0|117;_eAED=1.00;featurecounts_id=Solyc00g500238.1
chr00	maker_ITAG	exon	5062854	5062914	.	+	.	ID=exon:Solyc00g500238.1.1.1;Parent=mRNA:Solyc00g500238.1.1;featurecounts_id=Solyc00g500238.1
chr00	maker_ITAG	CDS	5062854	5062914	.	+	0	ID=CDS:Solyc00g500238.1.1.1;Parent=mRNA:Solyc00g500238.1.1;featurecounts_id=Solyc00g500238.1
chr00	maker_ITAG	exon	5063043	5063163	.	+	.	ID=exon:Solyc00g500238.1.1.2;Parent=mRNA:Solyc00g500238.1.1;featurecounts_id=Solyc00g500238.1
chr00	maker_ITAG	CDS	5063043	5063163	.	+	2	ID=CDS:Solyc00g500238.1.1.2;Parent=mRNA:Solyc00g500238.1.1;featurecounts_id=Solyc00g500238.1
chr00	maker_ITAG	exon	5063269	5063440	.	+	.	ID=exon:Solyc00g500238.1.1.3;Parent=mRNA:Solyc00g500238.1.1;featurecounts_id=Solyc00g500238.1
chr00	maker_ITAG	CDS	5063269	5063440	.	+	1	ID=CDS:Solyc00g500238.1.1.3;Parent=mRNA:Solyc00g500238.1.1;featurecounts_id=Solyc00g500238.1
###
chr00	maker_ITAG	gene	5063652	5064272	.	-	.	ID=Solyc00g020040.1;Alias=Solyc00g020040;Name=Solyc00g020040.1;length=620;featurecounts_id=Solyc00g020040.1
chr00	maker_ITAG	mRNA	5063652	5064272	.	-	.	ID=mRNA:Solyc00g020040.1.1;Parent=Solyc00g020040.1;Name=Solyc00g020040.1.1;Note=Cytochrome c biogenesis B (AHRD V3.3 *** A0A0C5B708_9SOLA);_AED=0.45;_QI=0|-1|0|1|-1|0|1|0|206;_eAED=0.45;featurecounts_id=Solyc00g020040.1
chr00	maker_ITAG	exon	5063652	5064272	.	-	.	ID=exon:Solyc00g020040.1.1.1;Parent=mRNA:Solyc00g020040.1.1;featurecounts_id=Solyc00g020040.1
chr00	maker_ITAG	CDS	5063652	5064272	.	-	0	ID=CDS:Solyc00g020040.1.1.1;Parent=mRNA:Solyc00g020040.1.1;featurecounts_id=Solyc00g020040.1
###
chr00	maker_ITAG	gene	5065433	5065633	.	+	.	ID=Solyc00g020030.1;Alias=Solyc00g020030;Name=Solyc00g020030.1;length=200;featurecounts_id=Solyc00g020030.1
chr00	maker_ITAG	mRNA	5065433	5065633	.	+	.	ID=mRNA:Solyc00g020030.1.1;Parent=Solyc00g020030.1;Name=Solyc00g020030.1.1;Note=Unknown protein;_AED=0.49;_QI=0|-1|0|1|-1|0|1|0|66;_eAED=1.00;featurecounts_id=Solyc00g020030.1
chr00	maker_ITAG	exon	5065433	5065633	.	+	.	ID=exon:Solyc00g020030.1.1.1;Parent=mRNA:Solyc00g020030.1.1;featurecounts_id=Solyc00g020030.1
chr00	maker_ITAG	CDS	5065433	5065633	.	+	0	ID=CDS:Solyc00g020030.1.1.1;Parent=mRNA:Solyc00g020030.1.1;featurecounts_id=Solyc00g020030.1
###
chr00	maker_ITAG	gene	5065489	5066572	.	-	.	ID=Solyc00g020020.2;Alias=Solyc00g020020;Name=Solyc00g020020.2;length=1083;featurecounts_id=Solyc00g020020.2
chr00	maker_ITAG	mRNA	5065489	5066572	.	-	.	ID=mRNA:Solyc00g020020.2.1;Parent=Solyc00g020020.2;Name=Solyc00g020020.2.1;Note=Unknown protein;_AED=0.43;_QI=0|0|0|1|0|0|3|358|166;_eAED=1.00;featurecounts_id=Solyc00g020020.2
chr00	maker_ITAG	three_prime_UTR	5065489	5065846	.	-	.	ID=three_prime_UTR:Solyc00g020020.2.1.0;Parent=mRNA:Solyc00g020020.2.1;featurecounts_id=Solyc00g020020.2
chr00	maker_ITAG	exon	5065489	5065973	.	-	.	ID=exon:Solyc00g020020.2.1.1;Parent=mRNA:Solyc00g020020.2.1;featurecounts_id=Solyc00g020020.2
chr00	maker_ITAG	CDS	5065847	5065973	.	-	1	ID=CDS:Solyc00g020020.2.1.1;Parent=mRNA:Solyc00g020020.2.1;featurecounts_id=Solyc00g020020.2
chr00	maker_ITAG	exon	5066100	5066402	.	-	.	ID=exon:Solyc00g020020.2.1.2;Parent=mRNA:Solyc00g020020.2.1;featurecounts_id=Solyc00g020020.2
chr00	maker_ITAG	CDS	5066100	5066402	.	-	1	ID=CDS:Solyc00g020020.2.1.2;Parent=mRNA:Solyc00g020020.2.1;featurecounts_id=Solyc00g020020.2
chr00	maker_ITAG	exon	5066502	5066572	.	-	.	ID=exon:Solyc00g020020.2.1.3;Parent=mRNA:Solyc00g020020.2.1;featurecounts_id=Solyc00g020020.2
chr00	maker_ITAG	CDS	5066502	5066572	.	-	0	ID=CDS:Solyc00g020020.2.1.3;Parent=mRNA:Solyc00g020020.2.1;featurecounts_id=Solyc00g020020.2
###
chr00	maker_ITAG	gene	5066942	5067169	.	+	.	ID=Solyc00g020010.1;Alias=Solyc00g020010;Name=Solyc00g020010.1;length=227;featurecounts_id=Solyc00g020010.1
chr00	maker_ITAG	mRNA	5066942	5067169	.	+	.	ID=mRNA:Solyc00g020010.1.1;Parent=Solyc00g020010.1;Name=Solyc00g020010.1.1;Note=Unknown protein;_AED=1.00;_QI=0|-1|0|0|-1|0|1|0|75;_eAED=1.00;featurecounts_id=Solyc00g020010.1
chr00	maker_ITAG	exon	5066942	5067169	.	+	.	ID=exon:Solyc00g020010.1.1.1;Parent=mRNA:Solyc00g020010.1.1;featurecounts_id=Solyc00g020010.1
chr00	maker_ITAG	CDS	5066942	5067169	.	+	0	ID=CDS:Solyc00g020010.1.1.1;Parent=mRNA:Solyc00g020010.1.1;featurecounts_id=Solyc00g020010.1
###
chr00	maker_ITAG	gene	5067436	5067609	.	-	.	ID=Solyc00g020000.1;Alias=Solyc00g020000;Name=Solyc00g020000.1;length=173;featurecounts_id=Solyc00g020000.1
chr00	maker_ITAG	mRNA	5067436	5067609	.	-	.	ID=mRNA:Solyc00g020000.1.1;Parent=Solyc00g020000.1;Name=Solyc00g020000.1.1;Note=Unknown protein;_AED=1.00;_QI=0|-1|0|0|-1|0|1|0|57;_eAED=1.00;featurecounts_id=Solyc00g020000.1
chr00	maker_ITAG	exon	5067436	5067609	.	-	.	ID=exon:Solyc00g020000.1.1.1;Parent=mRNA:Solyc00g020000.1.1;featurecounts_id=Solyc00g020000.1
chr00	maker_ITAG	CDS	5067436	5067609	.	-	0	ID=CDS:Solyc00g020000.1.1.1;Parent=mRNA:Solyc00g020000.1.1;featurecounts_id=Solyc00g020000.1
###
chr00	maker_ITAG	gene	5068988	5069203	.	-	.	ID=Solyc00g019990.1;Alias=Solyc00g019990;Name=Solyc00g019990.1;length=215;featurecounts_id=Solyc00g019990.1
chr00	maker_ITAG	mRNA	5068988	5069203	.	-	.	ID=mRNA:Solyc00g019990.1.1;Parent=Solyc00g019990.1;Name=Solyc00g019990.1.1;Note=Unknown protein;_AED=1.00;_QI=0|-1|0|0|-1|0|1|0|71;_eAED=1.00;featurecounts_id=Solyc00g019990.1
chr00	maker_ITAG	exon	5068988	5069203	.	-	.	ID=exon:Solyc00g019990.1.1.1;Parent=mRNA:Solyc00g019990.1.1;featurecounts_id=Solyc00g019990.1
chr00	maker_ITAG	CDS	5068988	5069203	.	-	0	ID=CDS:Solyc00g019990.1.1.1;Parent=mRNA:Solyc00g019990.1.1;featurecounts_id=Solyc00g019990.1
###
chr00	maker_ITAG	gene	5069419	5070648	.	-	.	ID=Solyc00g019980.2;Alias=Solyc00g019980;Name=Solyc00g019980.2;length=1229;featurecounts_id=Solyc00g019980.2
chr00	maker_ITAG	mRNA	5069419	5070648	.	-	.	ID=mRNA:Solyc00g019980.2.1;Parent=Solyc00g019980.2;Name=Solyc00g019980.2.1;Note=ribosomal protein L2 (chloroplast) (AHRD V3.3 *-* YP_009232109.1);_AED=1.00;_QI=0|0|0|0|0|0|3|278|196;_eAED=1.00;featurecounts_id=Solyc00g019980.2
chr00	maker_ITAG	three_prime_UTR	5069419	5069696	.	-	.	ID=three_prime_UTR:Solyc00g019980.2.1.0;Parent=mRNA:Solyc00g019980.2.1;featurecounts_id=Solyc00g019980.2
chr00	maker_ITAG	exon	5069419	5070022	.	-	.	ID=exon:Solyc00g019980.2.1.1;Parent=mRNA:Solyc00g019980.2.1;featurecounts_id=Solyc00g019980.2
chr00	maker_ITAG	CDS	5069697	5070022	.	-	2	ID=CDS:Solyc00g019980.2.1.1;Parent=mRNA:Solyc00g019980.2.1;featurecounts_id=Solyc00g019980.2
chr00	maker_ITAG	exon	5070137	5070284	.	-	.	ID=exon:Solyc00g019980.2.1.2;Parent=mRNA:Solyc00g019980.2.1;featurecounts_id=Solyc00g019980.2
chr00	maker_ITAG	CDS	5070137	5070284	.	-	0	ID=CDS:Solyc00g019980.2.1.2;Parent=mRNA:Solyc00g019980.2.1;featurecounts_id=Solyc00g019980.2
chr00	maker_ITAG	exon	5070532	5070648	.	-	.	ID=exon:Solyc00g019980.2.1.3;Parent=mRNA:Solyc00g019980.2.1;featurecounts_id=Solyc00g019980.2
chr00	maker_ITAG	CDS	5070532	5070648	.	-	0	ID=CDS:Solyc00g019980.2.1.3;Parent=mRNA:Solyc00g019980.2.1;featurecounts_id=Solyc00g019980.2
###
chr00	maker_ITAG	gene	5072673	5073664	.	-	.	ID=Solyc00g019970.2;Alias=Solyc00g019970;Name=Solyc00g019970.2;length=991;featurecounts_id=Solyc00g019970.2
chr00	maker_ITAG	mRNA	5072673	5073664	.	-	.	ID=mRNA:Solyc00g019970.2.1;Parent=Solyc00g019970.2;Name=Solyc00g019970.2.1;Note=Unknown protein;_AED=1.00;_QI=276|0|0|0|0|0|2|254|126;_eAED=1.00;featurecounts_id=Solyc00g019970.2
chr00	maker_ITAG	three_prime_UTR	5072673	5072926	.	-	.	ID=three_prime_UTR:Solyc00g019970.2.1.0;Parent=mRNA:Solyc00g019970.2.1;featurecounts_id=Solyc00g019970.2
chr00	maker_ITAG	exon	5072673	5073197	.	-	.	ID=exon:Solyc00g019970.2.1.1;Parent=mRNA:Solyc00g019970.2.1;featurecounts_id=Solyc00g019970.2
[truncated: 69,953,948 more chars]
