# Supplementary material for: Organ-level gene-regulatory networks inferred from transcriptomic data reveal context-specific regulation and highlight novel regulators of ripening and ABA-mediated responses in tomato
Source: Plant Commun. 2025 Sep 3;6(11):101499. doi: 10.1016/j.xplc.2025.101499 (PMC12785168; doi:10.1016/j.xplc.2025.101499)
Supplement: Data S3. Protein sequences (ITAG4.2-merged, FASTA) [file mmc4.zip]

Archive with 1 entries (1 files):
- Additional_Supplementary_File3_Fernandez.fasta
