# Supplementary material for: Organ-level gene-regulatory networks inferred from transcriptomic data reveal context-specific regulation and highlight novel regulators of ripening and ABA-mediated responses in tomato
Source: Plant Commun. 2025 Sep 3;6(11):101499. doi: 10.1016/j.xplc.2025.101499 (PMC12785168; doi:10.1016/j.xplc.2025.101499)
Supplement: Data S4. Transcript sequences (ITAG4.2-merged, cDNA FASTA) [file mmc5.zip › Additional_Supplementary_File4_Fernandez.fasta]

>Solyc00g160260.1_t001
ATGTCTTCTGAATCTCTGAAAGCTAGAGATAGGAGATTGTCAGTCAATGTAAGAAGTGATCACAAAATTTACTGTGTACCCAGTTTCTTGAGGTTGATAGCTCTACCTTGCTTCAAATTCACTTTGTTCTTTCTATTGGTTTTGGATTCTAATGCGCTTGCTATATTAATGCAGCTTTGCGAGAATCCCACGGGTGCCTGTGCTCAGTTTGTTTTTGTAAACATTGATGAATATTTTGATGATGATGCTTCGTTGCTTCCATTTGGTTTCTCTATCATTCTAGTGGAGCCTAAAATAAGTTAA
>Solyc00g500001.1_t001
CACGGTACAGTAATTCTTCTTGTCTATGTAGATGATATCATTATTACAGGCTTTACTGCTGCTCTCATTGAGGATGTCACTCGAGCTATGCATACTACCTTCAAAATGAAGGACCTTGGCTCGTTACATTATTTTCTGGGAATGGAGGTTTCTCGGATAGGCAGCGGCTTGTTTCTTCATCAGTCCAAATATGCTCGAGATCTGTTGCAGAAAGCTGGACTGGAAAAATGCACCAGTCAACCAACACTGATGGCAGTCTCTTCGTCTACGAATGGAGCCGACACCCCCTTTGCCGATATCACCCACTTCTGCAGCCTCATTGGCGCTCTACAGTATCTGGCCATTACCCGTCCTGACATCCAGTTTGCTGTTAACCGAGTTGCTCAGCGCATGCATCAACCAAGTGAACATGATTACCATTGTCTAAAACGCATTCTTAGGTACATTTTTGGCACTCTTGGTCGTGGTTTACTCATTCGACCCGGGGACTTGGAGCTTCGGGGTTTCTCAGATTCAGATTGGGCGAATGATAAAAATGACAGAAAATCTACATCGAGGTTTCTCGTTTTTTTGGGACCGAACCTGATCTCCTGGTGTACAAAAAAACAACCCAAGGTCTCTCGGTCCTCGACTGAAGCTGAATACCGCGCCGTTGCTCTTCTTGCTGCTGAGACCATGTGG
>Solyc00g160270.1_t001
ATGTTTAGTAACAAGAGAAGGAATGCTATAAAAAGACATAAACAAAATCATGAACAAGGTAAAGATTTAAAAGACACTGAACAAAAAATAGAGGACCAGGCTGCAAGAAAATCTACTGCCAATTTTCGTCTCCAATTTTCTGTGCCTTGTTTCCACAACTTCCTCGTGGAGAAACAAAATAACTCTCTTTATGATCTTGTATCCCTTAAATACCCTTACAATATTATTGTTTTCGGGCTTGAAACACAGTACTCTTCTCAAATTTCAACAATCAATAGGGGTGGATTCACTGTCTTTCTTGAAGACAACCCTGCGAAGATCAAATTTTATAACTCCACGAGTAATTTTGATAGTACTCGAATTCACAGAGTCAAGTATCAAACAATTATTAGAGATGTATACAAGATTTTAAAACATGCTAGACCAAACCAGGAAGACTGCTACATCAAGAAAGTGCAAATTTATGTCACTTGTTACAAATGTTCCCAAGGAAGTGTATGA
>Solyc00g500002.1_t001
ACAGTATGTAAGTTGGTAAAATCTCTCTATGGCCTAAAGCAAGCTTCACGTGCATGGTACCTACGTCTCTCATCCTTTCTTGCGGCACAGGGCTTCACTACCACTACTAATGACACAAGTCTTTTTGTCAAACATTCGGCCACAGGAATTCTCATACTACTCCTCTATGTTGAGGATATTTTTGTCACTGGTTCCTCCCCTACCCTTATTCATGATTTTATAAACTGTATGCATCATGAATTTTAGATGAAGGATCTTGGCTCTCTCAAATATTTTCTCGGGTTGGAAGTTGAACGCACCAGTGATCGGCTTCTATTACACTAGACTAAATATGCAGGGGAACTAATCCATCGAGCAGGAGTGGACTCATGCACCACCGCACCTATGCCAATCAGCCCCAGCCGATCGACTAACAGTGTAGACGTGCCGTTCCACAACCCACGCCTGTTTCACAGTTTGGTCGGCGGCTTGCAATATTTAACTGTTACCCGTCCAGATATCCAGTTCGCAGTCAACTACGTAGCTCAAAAAATGCACAGTCTGACGGAACAAGACTTTCACACTCTCAAACGCATTCTTCGGTACGTCAAAGGCATAATTTTGTGTGGTCTTATTTTTTCCAAAGGAGACCTTCGTCTTCGCGGCTACTCCAATTCGGATTGGGCTAATGATCCATCGGACAACTGCTCAACAACAGATTATCTCATCTTCTTTGGGCCAAATTTAATCTCATGGAACACAGAAAAACAGGGACGGGTATCAAAATCCTCCACAGAGGCTGAATATCGAGCTCTATCCGCTGCAGCCTCGGAAGTC
>Solyc00g500003.1_t001
ATGACATCACCGCCTTGGACTGCACGTACGGTCAGACGACGTCGGGCGTGGCATGACATCACTGCCCCTTGGACAGCACGCACGGTCGAACTTCGTCGGGCGTGGCATGACATCACCGCCTTTGGACAACACACACGGTCGACCGACGTCGGGCGTGGCATGCCATCATCGCCTTTGGGCAGCACACACAATCGAACGACGTACAAATCTAGCTTCAACTATTTGCATATTGGTTTAGTTCAAGTTGCTGTAAAACCTCTGTTCAGAAGAGGTCTTGATATTCCTGTCTGCGTTCTCCTTAGAGATGACAGATTTCTTAATTTTGATGATTCCCTTCTTGGATTACTTCAAAGTAATCTCACTGATGGACCAGTTTACTTCAACTGTTATCCTAATTTCTCGGTTGACATTAATGATCCTAATGTCACAGACACTCTGACTCTCAATGTCAAAACCAAAAATCTCAATAGCAAAACTGATTCTAGAGAAATTGCTGTAGTCTATAGGGTCTATTATAGACTTATGAAAACTCAACTTGCTCCAAAAGCGTGTCTTGAAAGCGTCAGAGGAGAAACCATGCTCATGGAAGCTAACCACTCACATAGTTCCATTTTTGTTCCTAGAACCTTACAATGGAAGGATATTCTCTCAAATAACGAATGGCATTTTGAGAACATTACGCAACCTTTTACTTCTCATCCCCCACGATCCCAAATAGAAATGGTTATCCAGTTTCCCGATGGATCTATTGATCTAAAATTTCTTGAGAATCCATCAATGAGATCTTCATCTGCTCGACGATCGTCTTGGTCACCCTCCTCTTCGTGCCCTTCTAAGACGACTCACCAACCATCTTCTTCCAAAACTTTCGAGGACGAGGAAGACAACATTACTATTGCAAACAGTGAAATAGACAATAGTAAAGGTAAGGTAACAGGGGTTGATTTCAGAGGTAATGTACCTAAAGTTTACTACCAAGACATTTCAGGGAGTCCTACAGCAAGCGAGATGGAACCGCCTACTGATAAGCCTACTTGGTTGGGAATGCACAGCTCCTCAAAAAACAATTCGGATAATGAGGATGATATCAATCAACCTGACATCAACAATAACCATCTGGTTGAACCAGAAGTTTTTACACAAACCAATAACAATGCTTCCACTTCTGCAACACCAGGTCTTGTGGATGAAGATTCTGCTTTGGATGGTGTAAGTGGAGGGAGCTGGAATGACAAACCAAAGTCTCGTCCTATTGTTGAACCTTTCAGCATGAAACAAATCATGAATCGTTCAGAAAATCATTCTGAACCAACCATTGCGGATCTTCGTCATGAAGTTTCTCTTCTCAAAAATGAAATTCGAGAAATCAAATCCCGTCTTTCCATGATAGAAACTGACACTCCTATCCATCAGATTTCTAAAAACCCAGCTTTCTTAGATTATGAATCTAGGCACAGCTCCTCAAAAAACAATTCAGATAATGAGGATGATATCAATCAACCTGACATCAACAATAACCATCTGGTTGAACCAGAAGTTTTTACACAGACCAATAACAATGCTTCCACTTTTGCAACACCAGGTTTAACAAGCATGGGTTCATTTCTCCCAAACCCTAGCCGCCGCCCTAGTCGTCTCCCTTCAATGATTGCCTCACCATGGTGA
>Solyc00g500004.1_t001
ATGGCATGCCACGCCCGACGTAGCCGACTGTGTGCTCTGTCCAAGAGCGGTGATGCCATGCCACGCCCGACGTTGCCGAGCGTGTGTGCTGTCCAAGGCGGTGATGTCATGCCACGCCCGATGTTGCCGATCGCGATGATGGAATGGAACGCCCGACGTTCCCGACCATCTGCGCTGCCCAAAGGCGATGATAACATGCCACGCCTGATGTCGTTTGACCATTTGTTCTGCCTTAAGGCGATGATAGCATGCCATGCTCGACGTCGTTCGACCATATGTGCTGCCCCAAGGCGGTGATGTCATGCCACACCTGACGTCGTTCGACCGTGTGTGCTGTCCAAAGGCAGTGATGTCATGCCACGCCTGACGTCGTAAGACCGTGCGTGCAGTCCATGGGCGGTGATGTCATGCCACACCCGACGTAGTCCTACCGTGTGTGCTATCCAAGGGCTGTGATGTCATACCACATCCGACGTCGTCCGACCGTGTGTGCTGTCCAAGGGTGGTGATGTCATGCCACGCCCGACGTTGCCGGCTGTGTGCTGTCCAAGGGCGGTGATGTCATGCCATGCCCGACGTCGTCCAATCGTGCGTACAGTCAAAGGGAAGTGACATCATGACATATTAGACGTCGTTCCACCGTGTGTGTTGTCCAAGGGCAGTGATGTCATGCCACGCCTGACGTCATCCGACCGTGTGTGCTGTCCCAGGGCGGTGATGGCATGCCACGCCCGACATCGTTCGACTGTGTGTGCTGTCCAAGGGCGGTGATAGCATGCCACGCCTGACGTCATTCGACCGTCAGAGCAGAACAAGGGCGT
>Solyc00g500005.1_t001
ATGCCATCACCGCCCTTGGACAGCACACACGATCGGATGACGTCGGGCGTGGGATGCCATCACCGCCCTTCGACAATGCACACGGAAGGACAACGTCGGGCGTGGCATGACCTCACCGCCCTTGGGCAGCACACACGGTCGGACTACATCGGGCATGGCATGACATCACCACCTTTGGATAGCACACACGGTCTAACGACGTCGGGCGTGGCATGCCATCATCGCCTTTGGGAAGCACACACGATCGAATGA
>Solyc00g500006.1_t001
ATGCCCGACATCGTCCTACCGTGTGTGCTATCCAAGGTCAGTGATGGCATGCCACGCCCGACGTCATCTGACCGCGATGATGGCATGCCACGCCTGACGTCGTTCGACCGTGTGTGCTGTCCAAAGGCGGTGATGTCATGCCATGCTCGACGTAGTCCGACCATGCGTGTTGTCCAATAG
>Solyc00g500007.1_t001
ATGCCATCATATCCCTTGGACGGAAAACACGGTCGAACGACGTCTGGCGTGACATGCTATCACCGCCTTTGGACAGCACACACGATCGAACGTCGTCGGAACACACGGTCGAACGACGTCGAGCGTGACATGCCAACACCGCCTTTGAACAGCACACATGGTCGATCGACGTCGAGCGTGGCTTTCCATTATCGCCTTTGGACAGCACACATGGTCGAACGACGTCGGACGTGGCATGCCGTCATGGCCCTTGGACACCACACACGGTCGAACGAAGTCGGGCACACACACAGACGGCGTCGGGTGTGGCATGCCATCATTGCTCTTGGACGGGAAACATGGTCGAACGACGTAGAGCGTGGCATAGCATCAACGCCTTGGGACAGCACACGGAAGAATGACGTCGGGCGTGGCATGACATCACCACCTTTGTACAGCACACACGGTCGAACGACGTCGTGCGTGGCATGCCATCATCGACATTGGGCAGCACACACGATCGAATGA
>Solyc00g500008.1_t001
ATGGTCAGACGACATCAAGCATGGCATGACATCACGGCCTTTGGACAGCACACACAGTCGGCAACGCGGCATCGCCGCTATTGGACAGCACGCATGCACACACGGTCGAACGATGTCAGGAGTGTCTTGCCATCATCGCCTTTGGGTAGCACACACGGTCGAATGACCTCGGCATGGCATGCCATCATAGCCCATGGACGAAAACACGGTCGAACGACGTCGGTCGTAAAATGCCATCATCACCTTTGGGCAGCACACACGATCGAACGACGTCAAGCGTGGCATGCCGTTGAACGACGTCAGGCGTGGCATGCCATCATCGCCTTTGGACTAGCCGACAAAGTCAGACGGCATAAGGCGTGGCATGCCATCACCGCCCTTAGACGGGAAACACGGTCGAACGACGTAGAGCGTGACATGCCATCAACGTCTTGGGACAACACACATGGAAGAATGACATCGGGCGTGGCATTCTATCATCGCCTTTGGGCAGCATAA
>Solyc00g500009.1_t001
ATGCCATCACCGCCCTTCGACAACACACACGGTAGGACGACGACTGTACACACGGTCGAGCGACGTCGAGCCTGGCATGACATCACCGCCCTTGGACGGCACACACGATCGAATGACGTCGGGAGTGGCATGACATCACAACCCTCGGACGTCACACACGGTCGAACGTCGTTGGGCAAGGCATGCCATCATCGCCTTTGGGCAGCCACACGATCGAATGACGTCGGGCGTGGCATGACATCACCGCCTTTGGGCAGCACACACAGTCAAACGAAGTCGGGCATGACAAGTCATCACCGCCTTTGGACAGCACACAAGGTCGAATGA
>Solyc00g500010.1_t001
ATGCCATCATCGCCTTTGGGAAGCACACACGGTGGAATGACGTCGGCATGGCATGCAATCTTAGCCCAGGGACGCCAAACACTGTCGAATGACGTCGGGCGTAAAATGCCTTCATCGCCTTTGGGCAGCACACACGATCGAACAACATCAGGCGCGTGGCATGCCATCATCGCCTTTGAACTAGCTGACGCAGTCGGACGGCATCAGGCGTGGCATGCCATCATCGCCCTTGGACGGGAAACACGGTAGAACGACGTAAAGCATGATATGCCATCAATGCCTTGGGAAAGCACACACGGAAGAACGACATCAGGCGTGGCATTCTATCATCACCTTTGGGCAGCACAAACGGTCGGACGACGTTGGTCTTGACATGCCATCACTGCCCTTGGACATCACACACGGTCAGATGACGTCAGACGTGGCATGCCATCACTGACCTTGGATAGCACACACGGTAGGACGATGTCGGGCATTGTATGAGATCACCGCTCTTGGACTTCACGCATGGTCAGACTACGTCGGGCGTGGCATGACATCACCAACTTTGGACAGCACACACGGTAGAACGACGCGTGGCATGGCATGACATAATCGCCCTTGAATTCCATGCACGGTCAGACGACATCAAGCGTGGCATGTCATCACCGCCTTTGGACAACACACACACAGTCGGCAACGTCGGCATCGCC
>Solyc00g500011.1_t001
ATGCCACGCCCGATATCGTTCGACCATTTGTGCTGCCCAAAGGCGATGATGGCATGCCACGCCTGACGTAGTTCAACCGTGTGTTGCCTGCCCAAGGTGATGATGTCATGCCACGCCCGATGTCGTTCTTTCGTGTGTGCTGTCCCAAGGCGTTGATGGCATGCCAAGCTCTACATCATTCGACCATGTTTCCCGTCCAAGGGCATGATGGCATGCCACACCTACACCGTCTGAGTTTGTTTGCTAGTCAAAAGGAGATGATGGCATGCCACGCCTCGCGTCGTTCAACCTTGTTTCCCGTTCAAGGGATATGATGGCCCTGTCAAGCCCGACTTCGTTCGACCGTGTTTCCCGTCCAAGGGCGATGATGGCATGCCACGCACGACACAGTCTGATGGTGTCAGCTAGTCCAAAGGCGATGATGGCATGCCACGCCCGACGTCATTCAACCTTGGTTGCCGTTCAAGGGCTATGATGGCAATGTGACGACCGACTTCGTTCAATCGTGTGTGGTGTCGAAGGGCCATGATGGCATGCCACGTCCGACGATGTTGACCGTGCGTGCTGCCTAATGGAGATGATGGCGTTCCACGCCCGACGTCGTTCGACCGTGTTTGACGTCCAAGGGCGACAATGGCATGCCACGCCCGATGCCGTCCGACCGTTTGTGCTGCCCAAAGGTGATGATGGCATGCCATGCCCGGCGTCGTTCGATCGTGTGTGCTGTGCAAAGTCGGTGATAGCATGTCACGCCGAACGTCGTTCGACCGTGTGTGCTGTCCAAACGCGGTGATGTCATGCCACGCCCGACGTCTTTTGACTGTGTGTGCTGCCCAAGGGCGGTGATGGCTTGCAACGGTCGACGTCGTATGACCGTTTGTGCTGCCAAAGGCGATGATGGCATGCCACGCCCGACGTCGTATGACCGTGTGTGCTGTCCCAAGGCGGTGATGGCATGCCACGCTCTACGTCGTTCGACCGTGTTTCCCTTCCAAGGGTGATGATGTTATGCCACGCCTTACGCCGTCCAACTGTGTCAGCTAGTCCAAAGGCAATAATGTATGCCACGCCCGACGTCATTCAAACTTGTTTGCCGTTCAAGGGATATGATGGCATGCCACGCCCGACGTCGTTCGACCGTGTGTGCTATCCAAGGGCCATGATGGCATGCCACGCCCGACGTCGTTCGACCGTGTATGCTGCCCAAAGGCGATGATGCATGCCACACCCGACGTCGTTTGACCGTGTTCGCCGTACAAGGGCGACAATGGCATGCCACGCCCGGGTGGTGCTGCCCAAAGGCGATGATGGCATTCCACGCCCGACGTAGTTCGACCGTGTTTGCCATCTACGGGCTATGATGGTATGCCACGCCCGACGTCATTCTACCGTGTGTGCTGCCCAATGTCGATGACGGCATGCCACGCACGACGTCATTCGACCGTGTGTGCCGTACAAGGGCGATGATGGCTTGCCACGCCCGACGCCGTTTGACTGTTTGTGCTGCCCAGAGGTGATGATGGCATGCCATGCCCGACGTCGTTCGACCGTGTGTGCTGCCCAAAGGCGATAATGGAATGCCACGCTCGATGTGGTTCGACCGTGTAGGCTGTCCAAAGGCGGTTTTGGCATTTCACGCCCGACGTCGTTCGACTGTGTGTGCTGTCCAAAGGCGGTGATGTCATGCCACGCCCAACGTCGTTCGACCGTGTGTGCTGCCCAAAGGCGATGATAGCATGCCACACCTGACGACGTTTGACAGTGTGTGCTGTCCAAAGGCGGTGATGTCATGTCACGCCTGACGTCGTTCGGCCGTGTTTGCCCTCCAAGGGATATGATATCATGCCACGCCCGATGTCGTCTGACCGTGCGGGCAGTTCAAGGGCGATGATGTCATGCCATGTCACGCGTAGTTCTATCGTGTGTGCTGTCCAAAGGTAGTGATGTCATGCCACGCCCGCTGTAGTCTGACAATGCGTGTAGTCCAAGAGCGGTGATATCATACCACGTCCGACGTCGTCCTACCGTGTGTGCTGTCCAAGGGCGGTTATGGCATGCCACGCCCGACGTCGTCCTTCCTTGTGTGCTGTCCTTAAGCGTTGATGGCATGCCATGCCGATGTCATTCAACTGTGTGTGCTGCCCAAAGGCGATGATGGCATGCCGCTTCTGACATCGTTCGACTGTGTGTGCTGTCCAAAGGCGGTGATGTCATGCCATACTCGACGTAGTCCAACCGTTTGTGCTGCCCAAGGGCGGTGATGTCATGCCATGCCCGATGTCGTCCGACCATGCGTGCTGTCCAATAGCGATGTTGTCGACTGTGTGTGCTGTCCAAAGGCGGTGATGTCATGCTACGCTTGATGTCATCTGACCGTGCGTGCAGTTCAAGGGCGATGATGTCATGCCATACCACGAGTTGTTCTACCGTGTGTGCTGTCAAAAGGTAGTGATGTCATGCCACGCCCGACGTAGTCCGTCCATGCGTGCAGTCCAAGAGCGATAATCACATACCATGCCCCACGTCATCCTACCGTGTGTGCTGTCCAAGGGCAGTGATGGCATGCCACGCTCGACGTCATCCGACCATGTGTGCTGTCCAAGGGCGGTGATGGTATGCTACGCAAGACGTCGTCCGACCGTCTGTGCTGCCCAAAGGAGATAATAGCATGCCACGCCCGACGTCGTCCTTCCTTGTGTGCTTTTCTTAGGCATTGATGGCATGCCACGCTCTATGTCGTTCGACCGTGTTTCCCGTCCAAGGGCGATGATGGCATGTCACGCCCGACACCGTCCGACTGTGTCAGCTAGTCCAAAGGCGATAATGGCATGCCACGCCTGACGTCATTCAACCTTGTTTGTCATTCAAGGGTTATGATGGCATGCCACGCCCGACTTCGTTCGACCGTGTGTGCTGTCTAAAGGCGGTGATGGCATGTCACGCCCGACGTCGTTTGACCGTGTGTGCTGCCCAAAGGCGGTGATTTCATACCACGCCCGACATCTTTCAACTGTATGTGCTTCCCAAAGGCAAGATGGAATGCCACTTCCGACGGCGTTCGACCGTGTGTGTTGTCCAAAGGCGGTGATGGAATGTCACGCCTGACGTCGTTCGACCATGTTTGCCGACCATGGGCTATTATGGCATGCCCCGCCAGACGTCGTTCGATCGTGTGTGTTGCCCAAAGTTGACGATGGCATTCCACGCCCGATGAAGTTCGCCTGTGTGTGCTGTACAAAGGAGGTGATGTCATGCCACGCCTGACGTAGTCCAGCCGTGTGTGTTTACCAAGGGCGGTGATGTTATGTCATGCCCGACGTCATCTGACCGTGTGCTGCCCTATGGCGGTGATGTCATGGCACGCCCTACGTTGCCGATTGTCTGTGCTATCCAAGGGTGGTGATGTCATGCCACGCCCGATGTCGTTTGACCCTGCGTGCCGTCCAAGGGCGGTGATGTCATGCCATGCCCGACGTCGTTCGACCGTGTGTGCTTCCCAAAGGCAAGATGGCATGCCACGCCCGACGTCGTTCGATCGGGTGTGCTGTACAAAGGCGGTGATTGCATGCCACGCCTGACGTAGTCCGACCGTGCGTGCTGCCCAAAAGACTTGATGTCATGCCATGCCCGACGCCGTTCGATCGTGTGCTGTCCTATGACGGTGATGTCATGCCATGCCCGACCATGCGTGCAGTCCAAGAGCGGTGATGGCATGCCACGCCCGACGTCGTCTAATTGTGTGTGCTGTCCAAAGGCGGTGATGTCATGCCATGCTCGACGTAGTCCGACCGTGTGTGCTGCCCAAGGGCGGTGATGTCATGCCATGCCCGATGTCGTCCGACCATGCGTGCTGTCCAATAGCGGCGATGCCGACGTTGCCGACTGTGTGTGCTTTCCAAAGGCGCTGATGTCATGCCACGCTTGATGTCGTCTTTCCGTGCGTGCAGTTCAAGGGCGATGATGTCATGCCATGCTACGCGTCGTTCTACCGTGTGTGTTGTCCTAAGGTGGTGATGTCATGCCACGCCCGACGTAGTCCGTCCATGCGTGCAGTCAGAGCGATGATCTCATACGCACGCCCGATGTCGTCTACCGTGTGTGCTGTCCAAGGACAGTGATGGCATGCCACGCCTGACGTCATCAAGACGATGTGTGCTGTCAAAGGGCAGTGATGGTATGCTACTCCAGACGTCGTCCGACCGTTTGTGCTGCTCAAAAGAGATAATGGCATGCCACGCCTGACGTTGTCCTTCCCTTGTGTGCTGTCCTTAGGCGTACATGGCATGCCACGCTCTACGTCGTTCGACCGTGTTTCCCGTCCAAGGGCGATGATAGCATGCCACGCCCGACGCCGTCCGACTGTGTCAGCTAGTCCAAAGGCGATGATGGCATATCACGCCCGACGATGTTTGACCGTGTCGTGTTGCCCAAAGGCGTGATGTCATACCACGCCGACGTATTTCGACCGTGTGTGCTTTCCAAAGGCAAGATGGCATGCCACGCCCGACGTCGTTCGACTGTTGTGCTGTCCAAAGACGGTGATGGCATGTCACGCCTGGCGTCGTTCAACCATGTTTCCCGTCCAAGGGCTATTATGGCATGCCCCGCCCGACGTCATTCGATCGTCTGTGCTGCCCAAAGGCAATGATGGCATGCCACGCCTGACGTCGTTCGACCGAGTGTGCTGTACAAAGGCAGTGATGTCATGCCACGCCTGAAGTAGTCTGACCGTGTGTGCTGCCCAAGGGCGGGCGTGATGTCGTTCCACTCCCGACGTCGTTTGACTATGCGTGCCGTCTAAGGGCGGTGATGTCATGCCAGGCTCGACGTCGTTCGACCGTGTGTGCTGTCCTAGGGCAGTGATGTCATGCCATGCCCGACGTCGTCCGATCGTGCGTACAGTCCTTGGGCGGTGATGTCATGCCACGCCCGTTGTCGTTCGACCGTTTGTGCTACCTAAAGGCAATAATGGCATGCAACGCCAGACGTTGTTCGACTGTGTGTGCTGCCCAAAGGCGATAATGGAATGCCACGCTAGACGTCGTTCGACCGTGTGGGCTGTCCAAAGGCGGTGTTGGCATGTCACGCCGGACATCGTTCGACCATGTGTGCTGTCCAAAGGCGGTGATGTCATTCCACGCCCAACGTCGTTCGACCGTGTGTGCTGCCCAAAGGCGATGATAGCATGCCATGCCCGACGACGTTCGACCGTGTTTGCTGTCCAAAGGCGGTGATGGCATGTCACGCCTGACGTTGTTCGACCGTGTGTTCCGTCCAAGGAATATGATGGCATGCCATATCGGACGTCATTCGATCGTGTGTGCTGCCCAAAGGCGGTGATGGCATGTCACGCCTGACGTCGTTCGACCGTGTTTGCCCTCCAAGGGATATGATTTCATGCCTTGCCCGATGTTGTCTGACCGTACGTGCAGTTCAAGGGCGATGATGTCATGCCATGCCACGCGTCGTTCTACTGTGTGTGCTGTCCAAAGGTGGTGATGTCATGCCACGCCCGCCGTAGCCTGACCATGCGCAGTCCAAGAGTGGTGATCTCATACCACGCCCGATGTCGTCCTATCGTGTGTGCTGTCCAAGGGTGGTGATGGCATACCATACCTGACATCGTCTGACAGTATGTGCTGCCCAAAGGAGATGATAGCATGCCACGCCCGACGTCGTCCTTCTTTGTGTGCTGTCCTTAGGCGTTGAAGGCATGCCACGATCTACATCGTGCGACCGTGTTTCTCGTCCAAGGGCGATGATGGCATGCCACGCCCGACGCCGTCCGACTGTGTCACCTAGTCCAAAGGCGATGATGGCATGTCATGCCCAACGACGTTTGACCGTGTGTGATGCCCAAAGGCGGTGATGTCATACCACGCCCGACGTATTTCGACCGTGTGTGCTTCCCAAAGGCAAGATGGCATGCCACGCCCGACGTCTATCGACCGTGTGTGTTGTCCAAAGACGGTGATGGCATGTCACGCCTGACGTCGTTCAACCGTGTTTGCCGTCCATGGGCTAATATGGCATGCCCCGCCCGACGTCGTTTGATCGTCTGTGCTGCCCAAAGGTGATGATGGTATGCCACGCCTGACGTCGTTCGACTGTGTGTGATGTACAAAGGCGGTGATGTCATGCCACGCCTGACGTAGTTCGACCGTGTGTGCTGCTCAAGGGCAGTGATGTCATGCCATGCCCGACGTTGTCCGATCGTGTTTTGTCCTATGGCGGTGATGTCATGCCATGACCGACCATGGTGCAGTCCTAGAGCGGTGATCTCATGCCATGCCCCACGTCGTTCTACCGTGGGTGCAGTCCAAGGGTGGCGATGGCATGCCACGCCAGACGTCATCCGACCTTGTGTGCTATCCAAGAGCGGTGATTGCATGACACACCCGATGTCGTCCGACTGTTTGTGCTGCCCAAATGCGATGATAGCATGCCACGCCCGACGTCGTCTGATCGTGTGTGTTGTCCCAAGGCGGTGATGGCATGCCACGCTCTATGTTGTTCGACCGTGTTTCGCGTCCAAGGGCGATGATGGCATGCCACACCTTACACCGGCCAACTGTGTCAGCTAGTTCAAAGGCGATAATGTATGCCACGCCCAACGACGTTCAACCTTGTTTGCCGGTCTTACTGTTTGTGCTGCCCAAAGGTGATGATCGCATGCCACACTCAACGTCGTTCGACCTCGTGTGCTTTCCAAAGGCGGTGATGGCTTGTCGCGCCCGACGTTGTTCGACCGTGTGCGCTGTCCAAAGGAGGTGATGTCATGCCACGCTCGACATCTTTCAACCGTGTGTGCTTCCCAAAGGCGATGCTGGCATGCCACGCCTGACGTTGTTCGACCGTGTGTGCTGCCCAAAGGTGATGTTTGCATGCCACATCGGCGTCGTTTGACCGTTTGTGCTTCCCAAAGAAGATGATGGCATGCCACGCCCGACGTCATCCGACCATGTGTGCTGTCCAAGGGAGGTGATAGCATGCCACGCCCGACGTCGTCTGACCGTCTGTGCTACCCAAAGGAGATGATAACATGCCACGCCCGACGTCGTCGTTCTTTGTGTGTTGTTCTTAGGTGTTGATGGCATTCCACGCTCTACGTCGTTCGACCGTGTTTCCCGTCCAAGGGCGATGATGGCGGTCCACGCCCGGTGCCGTCCGACTGTGTCAACTAGTCTAAAGGCGATGATGGCATGCCACGCCTAACGTCATTCAACCTTGTTTGCTGTTCAAGGGCTATGATGGCATGCCACGCTTGACTTCGTCCGACCATGTATGCTGTCTAAAGGCGATGATGGCATGTCACGCCTGACGACGTTTGACCGTGTGTGATGCCCAAAGGCGGTGATGTCATACCACGCCCGACGTCTTTCGACCGTGTGTGCTTCCCAAAGGCAAGATGGCATGCCACGCCCGACATCGTTCGATCGTGTGTGCTGTCCAAAGGCTGTGATGGCATGTCACGCCAGATGTTGTTCGACCCTGTTTGCCGTCCATGGGCTATTATGGCATGCCCCGCCCGACGTTGTTCGATCGTGTGCGCTGCCCAAAGGTGATAATGGCATGCCACGCCCGACGTCGTTCGACCGGGTGTGCGGTACAAAGGCAGTGATGTCATGCCACGCATGACGTAGTCTGACTGTGTGTGCTGCCCAAGGCCGGTGATGTCATGCCATGCCCGACGTCATCCGATCGTGTGCTGTTCTATGGCGTTGATGTCATGCCATGCCCGACCATGCGTGCATTCCTAGAGCGGTGAAGGCATGCCACGCCCGATGTCCTCAAATCGTGTGTGCTGTCCAAAAGTGGTGATGTCATGCCATGCTCGACTTAGTCCGACCGTGTGTGCTGCCCAAGGACGGTGATGTCATGCCATGCCCGATGTCGTCCGACCATGCGTGCTGTCTAATAGCGGTGATGCCGACGTTGCCGACTGTGTGTGCTGTCCAAAGGCGGTGATTTCATGCCATGCTTGATGTCGTCTGACCGTGCGTGCAGTTCAAGGGCGATGATGTCATGCCATGCCACGCGTCGTTCTACCGTGTGTGCTGTCCAAAGGTGGTGGTGATGTCATGCCACGCCCGACGTCGTCCGATCGTGCGTGTAGTCCAAGGGTGGTGATGCCATGCCATATTCGAAGTCGTTTGACCGTGTGTACTGTCCAAGGAAGGTTATTTAATGCCTTGCCCAACGTTGCTGACCGTGTGTGCTGTCCAAGGGCTATGATGGTATGCCACGCCCGACGTCGTTCAACCTTGTTTGCCGTTCAAGAGCTATGA
>Solyc00g500012.1_t001
TCGCCTTTGGACAGCACACATGGTCAAACAATGTCGGGCGTGGCATGCCATCTTGCCTTTGGGAAGCACACACGGTCGAAAGACGTCGGGCGTGGTATGACATCACCGCCTTTGGGCATCATACATGGCCAAACGTCGTCGGGCATGACATGGTATCATCGCCTTTAGACAGCACACACGGTCGAATAAAGTCAGGCGTGGCATGCCATCATAGCCCTTGAACGACAAACAATGTTGAATGACGTTAGGCGTGGCATGCCATCATTGCCTTTGGACTAGTTGAAACAGTCGGACGACGTTGGGCGTCGCATGCCATCATCGCCCTTTGACGGGAAACACGGTCGAACAACGTAGAGTGTGGCATGCCATCAACGCCTAAGGATAGCACACAAACAAGGACGACGTCGGGCGTGGCATGCTATCATCTCCTTGGGCAGCATAGACGGTCAAACCACGTCGGGCGTGGCATGCCATCACCTCCCTTGGACAGTACACATAGTCGGATGACGTCGGGCGTGGCATGCCATCATCTTCTTTGGGAAGCACAAACGGTCGAACGACGCCGACGTGGCATGCAAACATCACCTTTGGGCAACACACACGATCGAATGACGTTGAGCGTGGCATGAGATCACCTCCTTTGGATAGCACACACGGTCGAACAACGTCGGGCACGACATGCCATCACCGCCTTTGGAAAGCACACACGGTTGATCGACGTCGGGTGTGGTATGCGATCATCACCTTTGGGCAGCACAAACAGCCGGACCGGCAAACAAGGTTGAACGATGTCCGGCGTGGCATACAGTATCGCCTTTGGACTAGCTGACATAGTTGGCCGGTGTAAGGCGTGGCATGCCATCATCGCCCCTGGACGGGAAACACGGTCGAACGACGTAGAGCGTGGCATGCCATCACCGCCTTGGGACAGCACACACGGTCAGACGACGTCGGGCGTTGCATGCTATCATCGCCTTTGGGCAACACAAACAGTCGGACGACATCGGGTGTGGCATACAATCACCGCCCTTGGATAGCACACAAGGTCAGATGACGTCTGGCATGGCATGCCATCGCCGCCCTTGCACTTCACCCATGGTAGGAGGACGTGGGGCATGGCATGAGATCACCGCTCTAGGACTGCACCGTGGTCGGTCATGGCATGACATCACCGCCATAGGACAGAACACGATCGGGCGGCGTCGGGCATCGCATGACATCACCACCCTTGGGCAGCACACACGGTCGGACTACGTGAGGCATGGCATGACATCACCGCCTTTGTACAGCACACACGGTCGAACGACGTCAGGCGTGGCATGCCATCATCGCCTTTGGGCAGCACAGACGATCAAACGACGTCGGGCTGTGCATGCAATAATAGCCCTTGGACGGCAAACACGGTTGAACGACGTCAGGCGTGACATGCCATCACCGTCTTTGGACAGCACACACGGTCGAACGATGTCGGGCGTGGCATACCATCTTGCCTTTGAGAAGCACACACGGTCGAAATACGTCAGGCGTTGTATGACATCACCGACTTTGGGCATCACACACGGTCAAACGTCGTCGGGCATGACATGCCATCATCGCCTTTGGACTAGCTGACATAGTCGGACGACATCGGGCGTGGCATGCCATCATCGCCCTTGGACGGGAAACACGGTCGAACGATGTAGATCGTGGCATGCCATCAACGCCTAAGGACAGCATACAAGGAAGGACAACTTTGGGCGTGGCATACTATCATCACCTTTGGGCAGCACAGACGGTCAGACGACGTCGGGCGTTGCATGCCATCACCGCCCTTGGACAGCACACATGGTCGGATGACGTCGAGCGTGGCATGCCATAACCTCCCTTGGACAGCACACACGGTAGGACGACGTCGGGCTTGGTATGACATCACAGCTCTTGAACTGCACGCACGGTCAGATGTCGTTGGGCGTGGCATGATATCATATCCCTTTGAGGGCAAACACGGTCGAACGACGTCAGGCGTGACATACCATCACCGCCTTTGGGCAGCACACACGATCGAATGACGTCGGGCGTGGCATGCCATCATCGCCTTTGGGCAGCACAAACGGTCAAACGACGTTGGGCGTGGCATGACATCACAACCTTTGGACAGCACACACGATCGAACTACGTCGGGCTTGACATGCCAACACCGCCTTTGGACAGCCAAAACGGTCGAACAACATCGAGCGTGGCATTCCATTATCGCTTTTGGGCAGCACACACGGTCGGACAACGTCTGGTGTGGCATGACATTATTACCTTTAGGCAGCACAAACGGTCGAACGACGTCGGGCGTGGCATTACATCACCGCCCTAGGACTATACGCACGATCGAACGACGTTGAGCCTGGCATGACATCACTGCCCTAGGACAGTACACACGGTCGAACGACGTTGAGCCTTGCATGACATCACCGCCCTTGTACGGCACGCATGGTCGAACGATGTTGGGAGTGGAATGACATCACCACCCTCGGACGTCACACACGGTCGAACGTCGTTAGGCGTGGCATGCCATCATCGCCTTTGGGCAGCACACACGATCGAATGACGTCGAGCGTGGCATGACATCACCGCCTTTGGGGAGCAAACACGGTCAAACGACATCAGGCGTGACATGCCATCACCGCCTTTGGACAGCACACAAGGTCGAATGACGTCGGGCGTGGCATGCCATCAACACCTATGGGCAGCACACACGGTCGAACTACGTCGGGCGTGGCATGCCATCATCGCCTTTGGAAGCACAAACGGTCGAACCACGTCGGGCGTGGCATGCCAACATCACCTTTGGGTAGCACACACGGTCGAACAACGTCGGGCGTGACATGCCAGTATCGCCTTTGGGCAAACACACACGGTCGAAAGACGTCGAGCGTGGCATGGCATCAACTCCTTTGGACAGCGCACACGGTCGAACGACATCGGGCGCTACATTCCATCACTGCCTTTGAAAGCACACACGGTCGAACGACGTCGGGCATGGCATGCCATCATCACCTTTGGGCAGCACAAACAGTCGAACGGCGTCGGGCGTGGCATGCCATCATCGCCCTTGTATAGCGAACACGGTCGAACGACGTCGGGTGTGGCATGCGATCATCACCTTTGGGCAGCACAAACAGTCAGACCGGCAAACAAGGTTGAACGTCGTTGGGCGTGGCATACATTATCGCCTTTGGACTAGCTGACACAGTTGGCCGGTGTAAGGTGTGGCATGCTATCATCGCCCTTGGACGCGAAACACGGTCGAACAACATAGAGCGTGGCATGCCATCACCGCCTTGGGACAACACACACGATGAGACGACGTCGGGCGTGGCATGCTAACATCGCGTTTGAGCAGCACAAACAGTCGGACGACATCGAGTGTGTCATGCAATCACCGCCCTTGGAGAGCACACAAGGTGTGGCATGCCATCATCGCCCTTGGACGCGAAACACGGTCGAACAACATAGAGCGTGGCATGCCATCACCGCCTTGGGACAACACACACGATTAAGACGACGTCGGGCGTGGCATGCTATCATCGCATTTGGGCAGCACAAACAGTCGGACGACATCGGGTGTGTCATGCAATCACCGCTCTTGGATAGCACACAAGGTCGGATGACGTCTGGCGTGGCATGCCATCGCCACCCTTGGACTGCACCCACGGTAGAACGACGTGGGGCATGGCATGAGATCACCGCTCTAGGACTGCACCATGGTCGGTCATGGCATGACATCACCGCCATAGGACAAAACACGATCGGACAACGTCGGGCATGGCATGACATCACTGCCCTTGAGCAGCACACACGGTCGAACTACGTCAGGCGTGGCATGACATCACCGCCTTTGTACATCACACACAGTCGAACGACGTCAGGCGTGGCATACCATCATCACCTTTGGGCAGCACAGACGATCAAACGACGTCGGGCGGGGCATGCCATATTAGCCCATGGACGGCAA
>Solyc00g500013.1_t001
ATGCCACGCCTGACGTCGTTCGACCGTGTGTGCTGCCCAAAGGTGATGTTTGCATGCCACGTCGGCGTCGTTCGACCGTTTGTGCTTCCCAAAGAAGATGATGGCATGCCACGCCCGACGTCATCCGACTATGTGTACTGTCCAAGGGAGGTGATGGCATGCCACGCCCGACGTGGTTTGACCGTCTATGCTGCCCAAGGAGATGATAGCATGCCACGCCCGACGTCGTCCTTGTTTGTGTGCTATCCTTAGGCGTTGATGGCATGCCACACTCTACGTTGTTCGACCGTGTTTCCCGTCAAAGGGCGATGATGGCATGCGACGCCCAACGTCGTCCGACTGTTTCAACTAGTCCAAAGGCAATGATGGCATGCCACGCCTAACGTCATTCAACATTGTTTGTCGTTCAAGGGCTATGATGGCATGCCACGCCTGACTTTATTCGACCGTGTGTGCTGTCTAAAGGCGATGATACCATGTCATGCCCGACGACGTTTGGCCATGTATGATGCCCAAAGGCGGTGATGTCATACCACGCCCGACGTCTTTCGACCGTGTGTGCTTCCCAAAGGCAAGATGGCATGCCACGCCCGACATTGTTTGACCATGTGTGCTGTCCAAAGGCGA
>Solyc00g500014.1_t001
ATGCCACGCCCGATGTCGTCTGACCGTGCGGGCAGTTCAAGGGCGATGATGTCATGCCATGTCACGCGTAGTTCTATCGCGTTGATGGCATGCCATGCCGATGTCATTCAACTGTGTGTGCTGCCCAAAGGCGATGATGGCATGCCGCTTCTGACATCGTTCGACTGTGTGTGCTGTCCAAAGGCGGTGATGTCATGCCATACTCGACGTAGTCCAACCGTTTGTGCTGCCCAAGGGCGGTGATGTCATGCCATGCCCGATGTCGTCCGACCATGCGTGCTGTCCAATAGCGACGTTGTCGACTGTGTGTGCTGTCCAAAGGCGGTGATGTCATGCTACGCTTGATGTCATCTGACCGTGCGTGCAGTTCAAGGGCGATGATGTCATGCCATACCACGAGTTGTTCTACCGTGTGTGCTGTCAAAAGGTGGTGATGTCATGCCACGCCCGACGTAGTCCGTCCATGCGTGCAGTCCAAGAGCGGTGATCTCATACCACGCCCGACGTCGTCCTACCGTGTGTGTTGTCCAAGGGCAGTGATGGCATGCCACGCCTGACGTCATCCAACCATGTGATGGTATGCTATGCCAGACGTCGTCCGACCGTCTGTGCTGCCCAAAGGAGATAATAGCATGCCATGCCCGACGTCGTCCTTCCTTGGGTGCTGTCCTTCGTCGTTGATGGCATGTCACGCTCTACGTCGTTCGACCGTGTTTCCCGACCAAGGACGATGATGGCATGTCACGCCCAACGCCGTCCGACTGTGTCAGCTAGTCCAAAGGCGATGATGGCATGCCACGCCTGACGTCATTCAACCTTGTTTGCCGTTCAAGGGCTATGATGGCATGCCACGCCTGACTTCGTTCGAGCGTGTGTGCTGTCTAAAGGCGGTGATGGCGTGTCACGCCCGACGTGATTTGACCGTGTGTGCTGCTCAAAGGCGGTTATGTCATACCACGCCCGACGTCTTTCGATCGTGTGTGCTTCCCAAAGGCAAGATGGCATGCCACGCCCGACGTCGTTCGACCGTGTGTGTTGTCCAAAAGGCGGTGATGGCATGTCACGCCTGACGTCATTCGACTGTGTTTGCCGTCCATGGGCTATTATGGCATGCCCCGCCAAACATCGTTCGATCGTGTGTGCTGCCCAAAGGCGATGATGGCATGCCACGCCCGACGCCGTTCGACCGTGTGTGCTGTACAAAGGCGGTGATGTCATGCCACGCCTGACGTAGTCCAATCGTGTGTGTTGCCCAAGGGCGGTGATGTTATGCCATGCCCCCCGTCGTCCGACCGTGTGCTGTCCTATGGCGGTGATATCATGCCACACCCGATGTTGTTTGACCGTGCGTGCCGTCCAAGGGCGGTGATGTCATGCCACGCCCAACGTCGTTCGACCGTGTGTGCTTTTCAAAGGCAAGATGGCATGCCACGCCCGACGTCGTTCGACCGTTTGTGCTGTCCAAAGGTGATGATGGCATGCCACGCCCGACGTCGTTCGACCGTGTGCGCTGTCCAAAGAAGGTGATGTCATGCCACGCCCAACGTCTTTCGACCATGTGCTTCCCAAAGGCGATTCTGGCATGCCACGCCCGTCGTCGTTTGACCGTGTGTGCTGCCCAAAGGTGATGTTTGCATGCCACGCCCGACGTCGTTCATCTTTTTGTGCTTCCCTAAGGCGATGATGGCATGCCACGCCTGACGTAATTCGACCGTGTGTGCTGCCCAAAGGCTATAATGGAATGCCACACTCGACGTTGTTTGACTGTGTGTGGTGTCTAAAGGCGATGATGGCATGCCACGCCCGACGTCGTTCGACCGTGTATGCTGCACAAAGGCGGTGATGTCATGCAACGCCTGAAGTAGTTCGATCGTGTGCTGTCCTATGGGGTGATTGCATGTCACGCCCGACGTTGTTCGACCGTGTGTGCTGTCCAAAGACGGTGATGTCATGCCACGCCCGACGTCTTTCGACTGTGTGTGCGGCCCTTAGGTGATTATGGCATGCCACGCCCGACGTCGTTTGACCGTCTGTGCTGCCCAAAGGTGATGATGGCATGCCATACCCGATGTCGTTCAACCGTTTGTGCTGCCCAAAGGCGATGATGGCATGCCACGCCCGACGTAGTTCAACCGTGTGTGCTGCCGAAAGGTGATGATGTCATGCCACGCCCGACGTCGTTCTTCCGTGTGTGCTGTCCCAAGGCATTGATGGCATGCCACGCTCTACGTCGTTCGACCATGTTTACCATCCCAGGGCAATGATGGCATGCCACACCCGACGCCGTCTGAGTGTGTCATGTAGTCCAAAGGCAATAATGGCATGCCACGCCTCACGTCGTTCAACCTTGTTTGCCGTTCAAGGGCTATGATGGCATGCCAACTTCGTTAGACCGTGTGTGTGTGTAAAAGGGCCATGACGGTATGCCACGCCCGACGTCGTTCGACCGGTTGTGCTGCCCAAAGGCGATGATGGCATTCCACGCTCGACGTCGTTCGACCGTGTTTGCCATCTACGGGCTATGATGGTATGCCACGCCCGACATCATTCGACCGTGTGTGCTGCCCAATGTCGATGATGGCATGCCACGCACGATGTCGTTCGACCATGTGTGCTGTACAAAGGTGGTGATGTCATGCCACGCCTGACGTAGTCTAACCGTGTGTGCTGCCCAAGGGCGGTAATGTCATGCCATGCCCGACGTCGTCCTATCGTGTTATGTCCTATGGCGGTGATTTCATGTCACGCCCGGCGTCGTTCTACCGTGTGTGCTGTACAAAGGCGGTGATGTCATGCCACGCCCGACGTCTTTCGACTGTATGTGCTGCCTTAAGGCGATTATGGCATGCCACGCGTGACGTCGTTCGACCGTGTATGCTACCCAAAGCTGATGATGGCATGCCACGCCCGATGTCGTTCGACCATTTGTGCTGCCCAAAGGCGATGATGGCATGCCACGCCCGACGTAGTTCAACCGTGTGTGCTGCCCAAAGGTGATGATGTCATGCCACGCCCGATGTCGTTCTTCCGTGCGTGCTGTCCCAAGGCGTTGATGGCATGCCATGCTCTACGTCGTTCGACCATGTTTCCCGTCCAAGGGCAATGATGGCATGCCACACCTGATGCCGTCTGAGTGTGTTTGCTAGTCAAAAGAGATGATGGCATGCCACGCCTCGCGTCGTTCAACCTTGTTTCCCGTTCAAGGGATATGATGGCCTGTCACGCCCGACTTCGTTCGACCGTGTGTGGTGTCCAAGGGCCATGACGGCATGCCACGCCCGACGTCGTTCGACCGGGTGTGCGTCCCTAAGGCGATGATGGCATTCCACGCCTGGCGTCGTTCGACCGTGTTTGCCATCTATGGGCTATGATGGTATGCCACGCCCAACGTCATTCAACCGTGTGTGCTTCACAAAGGCGATAATGGCATGCCACGCACGACGTCGTTCAACCGTGTGTGTGCTGTTCAAAGGAGGTTATGTCATGCCACGCCCGACGTAGTTCGACCGTGTGTGCTGCCCAAGGGCGGTGATGTCATGCCATGTCCGATATCGTCCGACCATGCGTGCTATCGAAGAGCGAAGATGTCATGCCACGCCCAAAGTTGCCGACCGTGTGTGCTGTCCAAAGGCGGTGATGTCATGCCACGCTCGATGTCGTCTGACCGTGCGTGCAGTTCAAGGGCGGTGATGTCATGCCATGCCACGCGTCGTTTGACCGTGTGTGCTTTCCAAAGGTGGTGATGTCATGCCACTCCCGACGTAGTCTGACCATGCGTTCAGTCCAAGAGCGGTGATCTCATGCCACGCCCGACGTCATCCTATCGTGTGTGCTGTCCAAGGGCAGTGATGGCATGCCACGCCCGACGTCATCAAACCATGTGTGCTGTCCAAGGGCGGTTATGCCATGCCACGCCCGACGTCGTTCTACCGTGTTTCCCGTCCAAGGGCAATGATGGCATGCCACGCACGACGCAGTCTGATGTGTGTCAGCTAGTCCAAAGGCGATGATGGCATGCCACGCCCGACGTCATTCAACCTTGGTTGCCGTTCAAGGGCTATGATGGCATGTGACGACCGACTTCGTTCGATCGTATGTGGTGTCCAAGGGCCATGATGGCATGCCACGCCCGATGATGTCGACCGTGCGTACTGCCTAAAGGAGATGATGGCATTCCACGCCCGACGTCGTTCGACCGTGTTTGACGTCCAAGGGCGAAAATGGCATGCCACGCCCGATGCCGTCCGACCGTTTGTGCTGCCCAAAGGTGATGATGGCATGCCATGCCCGGCGTCGTTCGATCGTGTGTGCTATGCAAAGTCGGTGATAGCATGTCTCGCCTAACGTCGTTCGACCATGTGTGCTGTCCAAAGGCGGTGATGTCATGCCACGCCCGACGTCTTTCGACTGGTGTGCTGCCCAGGGCGGTGATGGCATGCCACGGTCGACGTCGTATGACCGTTTGTGCTGCCAAAAGGCGATGATGGCATGCCACGCCCGACGTCGTATGACCGTGTGTGCTTTCCCAAGGCGGTGATGGCATGCCACGCTCTACGTCGTTAGACCGTGTTTCCCTGCCAAGGGCGATGATGTTATGCCACGCCTTACGCCGTCCAACTGTGTCAGCTAGTCCAAAGGCAATAATGTATGCCACGCCCGACGTCGTTCAACCTTGTTTGCCGTTCAAGGGATATAATGGCATGCCACGCCCGACGTCGTTCGACCGTGTGTGCTATCCAAGGGCCATGATGGCATGCCACGCCCGACGTCGTTCGACCGTGTATGCTGCTGCCCAAAGGCGATGATGCATGCCACACCCAATGTCGTTTGACCGTGTTCGCCGTACAAGGGCGACAATGGCATTCCACGCCCGGGTGTGCTGCCCAAAGGCGATGATGGCATTCCACGCCCGACGTCGTTCGACCGTGTTTGCCATCTACGGGCTATGATGGTATGCCATGCCCAATGTCATTCGACCGTGTGTGCTGCCCAATGTCGATGATGGCATGCCACGCACGACGTCATTCGATCGTGTGTGCCGTACAAGGGCGATGATGGCATGCCACGCCCCGACGCCGTTCGACTGTTTGTGCTGCCTAGAGGTGATGATGGCATGCCATGCCCGACGTCGTTCGACCGTGCGTGCTATCCAAAGGCGGTGATGGCATGTCGAGCCCAACGTCGTTTGACTGTGTGCGTTGTCCAAGGAGGTGATGTCATGCCACGCTCGATGTCTTTCGACCATGTGTGTTGCCCAAAGGCGACGCTGGCATGCCACGCCCGACGTCGTTCGACCGTGGGTGCTGCCCAAAGGTGATGTTNNN
>Solyc00g500015.1_t001
CGGCAACGTCGAGCGTGGCATGACATCACCGCCCTTGGACAGCACACACGGTCGGACGACGTCGGGTGTGGTATGACATCACAACCCTTGGATAGCACACACGGTAAGACTACGTTAGGTGTGGCATGACATCACCGCCCATGGACTGCACGCACAGTCTTACGACGTCAGGCGTGGCATGACATCACCGCCTTTGGACAGCACACATGGTCGAACGACGTCAGGTGTGGAATGACATCACCGCCTTGGGGCAGCACATACGGTCGAGCGTGGCATGCCATCATAGCCTTAAGGAAGAACAAATGGTCAAACGACATCAGGCGTGGCATGCTATCATCGCCTTTGGGCAGTGCAGATGGTTGGGAACGTCGGGCATTCCATTACATCATCGCCTTTAGGCAGCACAAACGGTCAAACGATGTCGGGCATGGCATGACATCACCGCCCTTAGACTGCACGCACGATCGGCAACATCGGGCGTGGCATGACATAACCGCCCTTGGACAGCACACACGCTCGGCAACGTCAGGCGTGGCATGGCATCACCGCCCTTGGACAGAGCACACAGTCGGCTATGTCGGGCGTGGCATGCCATCACCGCCCTTGGACAGCATAGACAATCGGACTACATCGGGCGTGGCATGACATCACCGCCCTTAGGCAGCACACACGGTTTGCAACATCGGGCGTGGCATGACATTACCGCCCTTGGACAGCACACACGGTCGGCAACGTCGGGCGTGGCATGACATCACCGCCCTTGGATAGCACACACGATCGGCAACATCTGGTGTGGCATGCCATCATCGCCTTTGGGCAGCACACATAGTCGAACGACGTCGGGCGTGGCATGCCATCATCGCCTTTGGGCAGCACAAACGGACGAACAACGTCGGGCGTGGCATCCCATCATCACCTTTGGACTAGCTCACACAGTCGAACAGCATCGAGATTGGCATGTTATCATCTCCCTTGGACGGCAAACACGGTTAAACGACTTCGGACGTGCCATGCCATCATCGCGTTTGGGCAGCACACGGTCGAACGACGTCGGGCGTGGCATGACATCACCGCCCTTGGACTGCACGCACATTCGGCAACGTCGGCCGTGGCATGACATCACCGCCCTTGGACAGCACACACAGTTGGCAACGTCGCTCGTGGCATGGCATCACCGCCCTTGGACAGAACACACAGTCGGCAACGTCGGGCGTGGCATGCCATCACCAACCTTGGACAGCACAGACAGTCGGACTACGTCAGGCGTGGCATGACAACACCGCCCTTGGGCAGCACACACGGTCGGCAACATTGGGCGTGGCATGACATTACTGCCCTTAAACAGCACACACGGTCGGCAACGTCGGGCGTGGCATGACATCACCGCCCTTGGATAGCACAAACGATCGGCAACATCAGGTGTTGCATGCCATCATCGCCTTTGGAAAGCACACACGGATGAACGACGTCGAGCGTGGCTTGCCATCATTGCCTTAAGGCAGCACAAATGGTCAAACGACGTCAGGCGTGGCATGACATCACCGCCTTTGGACAGCACACACGGTCGAACGACGTCAGGTGTGGCATGACATCACCGCCTTGGGGAGCACGCACGGTCGAACGACGTCGAGCGTGGCAAGCCATTATCGCATTAAGGCAGAACAAACGGTCAAAAGACATCGGGTGTGGCATGCTATCATCGCCTTTGGGCAGCCCAGACGGTCGGCAACGTCGGGCGTGGCATGACATCACCGCCTTTGGACAGCACACACAGTCGAACGACGTCAGGCGTGACATGACATCACCGCCTTTGGACAACACACACGGTGGAACGACGTTGGGCGTGACATGCCATCACCTCCTTTGGCCAACACACACGATCGAACGACGTCGGGCATGGCATGATGTCACCACCTTGGGCAGCACACACGGTCGAACGACGTCGGGCGTGGCATGACATCACCACCTTGGGGCAACACACACGGTCGAACGACGTTGAGCATGGCATACCATCATCGCCTTACGGCAGCACAAACGGTCAAATGACGTCGGGCGTGGCATGACATCACCGCCCTTTGAATGCTCGCACAATCGGCAACGTCGGGCGTGGCATGACATCACCGCCTTGGGACAGCACACACGGTCAAATGCCGTCGGGCGTGACATGACATCACCTCCTTTGGACAGCCCACACGGTCGAACGACGTCGAGCATGGCATTCCATTATCGCCTTTGGGCAGCACACACAGTTGAAAGACGTCTGGCGTGGCATGCCATTATTGCCTTGAGGCAGCACAAACGGTCGAACGACGTCGGGCGTGACATGACATCACCGCCCTGGGACTGTACACACGATCGGACGACGTCGGGCATGGCATGACATAACTGCCCTAGGACAGCACACACGGTCGAACAACGTCGAGCCTGGCATGACATCACCGCCCTTGAACGGCACGCACGGTCGAACGATGTTGGGAGTGGAATGACATCACCACCCTTGGACGTAACACACAGTCGAACGTCGTTGGGTGTGGCATGCCATCATCGCCTTTGGGCAGCACACACGATCGAATGACGTCTGGCGTGGCATGACATCACCACCTTTGGGCAGCACACACGGTCAAACGACAACGGGCGTGAAAAGCCATCACCGCCTTTGGACAGCACACATGGTCGAATGACGTCGGGCGTGGCATGCCATCATCACCTTTGGGTAGCACACATGGTCGAACTACGTCGGGCGTGACATGCCATCATCGCCTTTGGGAAACACAAACGGTCTAACCACGTCGGGCGTGGACTGCCAACATCACCTTTGGGAAGCACACATGGTCGAACGACGTCGGGCGTGGCATGCCATAATAGCCCTTGGACAGCACACACGGTAGAACGACGTTAGGCGTGACATGCCATCATCGCCTTTGGACAGCACACATGATCGAACGACGCTGGGCATGGCATGCCATCATCACCTTTGGGTAGCACAAACGGTCGGACGGCGTCGGTCGTGGCATGCCATCATCGCCTTTGGGCAGCAGAAACGGTCGAACGACGTCGGGCGTGGCATGCCATCATCACCTTTGGGCAGCACACACGGTCGAACGACGTCGGGCGTGGCATGCCATAGTCGCCTTAAGGCGGCACACAGAGTCGAAAGACGTCGGGCGTGGCATGACATCACCGCCTTTGGACAGCACACACGGTCGAACAACGTCGGGCGTGACATGCAATCACCGCCATAGGACAGCACACGATCGGACGACATCGGGCATGGGATGAGATCACCGCCCTTAGGCAGCACACACGGTCAAACGACGTCGGGCATGGCATGCCATCATCGCCTTTGGACACCACAAACGGTCAAACGACGTCGAGCGTGTCATTCCATTATCTCCTTTGGGCAGCACACACGGTCAAACTACGTCGGGCGTGGCATGCCATCATCGCCTTTGGGAAGCAAAAACAGATGAACGACGTTGGGCGTGGCATGCAAACATCACCTTTGGGCAGCACACACGGTCAAACGACGTCGCGCGTGGCATGCCAGCATCGCCTTTGGACAGCACATGGTCGAAAGACGTCGGGCGTGGCATGACATCACCTCCTTTGGACAGCACACACGGTCGAACGACGTCGAGCGCGACATGCCATCACCGCCTTTGGAAAGCACACACGGTCGAACGACGTCCGGCGTGGCATGCGATCATCACCTTTGGGCAGCACAAACAGTCGAACGACGTCGGGCATGGCATGCCATCTTTCCTTTGGGAAGCACCCACGGTCGAACGACGTCGGGCGTGGCATGACATCACCGCCCTTGGACGGCACGCACGGTCAAACGATATCGGGCGTGGCATGACATCACCACCCTTGGACAGCATAGACAATCAGCAACGTAGGGCGTGGTATGAAACCTTTGCCATAGGACAGCACACGGTCGGACGACGTCGGGCATGGATAACATCACCGCCCTTGGGCAACACACATGGTTGGACTACGTCAGGCGTGGCATGACATCACCGCCTTTATATAGCACACACGGTCGAACGACGTCGGGCGTGGCATGCCATCATCGCCTTTGGGCAACACACACGATCGAACGTCGTCTGGCGGGGCATGCCATAATAGCCCATGGACGGCAAACACGATTGAACGACGTCAGGCGTGACATGCCATCACCGCCTTTGGACAACGCACACGGTCGAACGACGTCGGGCGTGGCATGCTATCTTGCCTTTGGGAAGCACACACGGTAGAATGACATCGGGTGTGGTATGACATCACCGCCTTTGGCAGCACACACGGTCAAACGACGTCGGGCATGACATGCCATCACCGCTTTTAGACAGCACAGACGGTCGAATGAAGTCGGGTGTGGCATGCCATCATAGCCCTTGAACGACAAACAAGGTTGAATGACGTCATGCGTGGCATGCCATCATCGCCTTTGGACTAGCTGACACAGTCGGATGGCGTCGGGCGTGACATGCCATCATCGCCCTTGGACGGGAAACACGGTCGAACGACGTAGAGCGTGGCATGCCATGTACGCCTAAGGACAGCACACAAGGAAGGACAACGTCGGGCGTGGCATGCTATTATCTCCTTTGGGCAGCACAGACGGTCGACGACGTCTGGAGTAGCATACCATCACCGCCCTTGACCAGCACACATTGTCTGATGATGTCAGGCGTGGCATGCCATCACTGTCCTTGGACAGCACACACGGTAGGACGACGTCGGGCGTGGTATGAGATCATCGCTCTTGGACTGCACGCATGGATGGACTACGTCGGGCTTGGCATGACATCACCACCTTTGGACAACACACACGGTAGAACGACGCGTAGCATGGCATGACATCATCGCCCTTGAACTGCACGCATTGTCAGACGACATCAAGCGTGGCATGACATCACCACCTTTGGACAGCACACACAGTCGGGAACGTCGGCATCGCCGCTATTGGACAGGACGCATGGTCGGACGACATCGGGCATGGCATGACATCACCGCCCTTGGGCAGCACACACGGTCGGACTACATCGAGCATGGCATGACATCACCACCTTTGGACAGCACACACGATTGGACAACGTCGGGCGTGGCATGCCATAACCCCTCTTTAGACTGCACGCATGGTCGGGCATGGCATTACATCACCGCCATAGGACAGCACATGATCGGATGACGTCGGGCATGGCATGACATCACTACCCTTTGGCAGCACACACGGTCGGACTACGTCAGGCGTGGCATGCCATCACCACCTTTGTACAGCACACCCGGTCGAACGACGTCGGGCGTGGCATGCCATCTTGCCTTTGGAAGCACACACGGTCGAACGACGTCGGGCGTGGCATGACATCACCGCCCTTGGATGGCACGCACGGTCAAACGACATTGGGCGTGGCATGCCATCATGGACCTTGGACAACACACACGGTTTAACGACGTCGGGCGTGGCATGCCATCATAGCCTTTGGACGGCAAACAGGGTCGAACGACGTGAGTCAGACGGCGTCGGGCGTGGCATGCCATCATCTCCCTAG
>Solyc00g500410.1_t001
ATGACTTCAAAATCTGTGGCATTGGTTAGGTGGATCAAGCCACCACTGCTCTTTGTCAAGCTTCATAGTGATGGTCGCTTTAGAGATGGTATTTTTAGAGGTTGTGGTGTTGTCAGAGATAGTATGGGTGCTCTTATTATTGCTTACTCCATTCCCTTGAGTGCTAGAACAAACAACTGGGCAGAAGCAAAGGCCATGCTTTTTGGCCTTAAATGGTGCATTGCAAGGCGGTACAGGTGCTTAAGTGGGAAATATACGGGTAAAGAGATGAGCTTGGGTTGTCCTACGCTTCGGCATTATCACAGAAAAGAAAACATGGCTAGTAGATAA
>Solyc00g500420.1_t001
ATGGTGGTGTCAGAATTTGCACCTATTTGTATCTATTTATTGATCAGACCTCTAGTTTCTTTAATCCCACTCGGTCTTCCTTTTCTATTTTCTTCTAATAGTTTGACCTATCAAGAAAATTATCGTCCTATGAATGTGGTTTCGATCCTTCTGGGTGGAAGGGCAAAGGAAAGAGCGATGCCTACATTAAATCAATTGATTCATCATCGTAAAGAAGAAAAATGGCGCACGGACCGTACTCGAGATTTTTATCAATGTCCCTAG
>Solyc00g500016.1_t001
ATGACGTCAGGCGTGCCATGCATTATCTCCCTTGGATACCGCACACGATTGGACTACGTCGGGCGTGGCATGCCATCCTCGCTCTTCGAAAGCAAACATGTCAAACGTAGTCAGGCTTGGCATGCCGTGTTACCCTTGGAAACCACACAATGTCAAATGACATCTGGCGTGGAATGCCATCATATTGGAAGACGTTGGGCATGGCATGTCATCATAGCTCTTGAACAACACACGTGTTCGGTTGACGTCGGGCGTGGCATGCCATTATTGCCATTGGACAGCACACACAAACGAATGACGTCAGTACAAAAGATAGGACAATGTCGGGCGTGGCATTCCATCATTGATCTAACACAGCACACTCGATAG
>Solyc00g500017.1_t001
ATGTCCCTTGGACATGACACACAATCAGACGACGTCGGGCATGGAATACCATCCAAGCCCTTGAATAGCACACACGATCGGACGACACACACGATCGGACAATATTGCCCGTGGCATGCCATCATAGCCCTTGGACAGCACACAGTCTTGGATAAGTTCGGGCGTGACAGGCGTGGCATGACATCATATCCCTTGAAATGCACACACGATCGGATAAATTCAGACATGGAATGCCATCATGGCCCTAGAAAAGCACACACAGTCGGACTATCTCGAGCGTTCAATGCCATTATCGCCCTTGGATTGCACACACAGATGGACTATGTCATGTATGGAATGCCATTTTCACCATGGACAACACATACGGTCTGA
>Solyc00g500018.1_t001
ATGTGTGCTTTCCAAGGACTACGCGGGCATGCAATGCGTGACATCATCCAACCTGTGTGCTGTCCAAGGAAGATAATGGAATGCCACAACAAATTTCTTCCGTTCGTCTGTGCGGTCCAAGGACCATTAAAACATGCCACTCCTGACATTGCACGTCCGTGTGTGCATTCCAAGGGCGATGATGGAAAGTCGTACCCTACTTCATTCGACCGTGTGTGTTTTCCTACGGATACGATGACATGCCATGCCCGACGTCGTTCGATCATGTCTATGATTACATTCCACACACGACATCATCTTATCGTGTGTGCTGTCGAAGGGCTACGCAGGCATGCCACGCCCGACTTCATTCGACCTTGTGCGCTCTCCAAGGGTAATGATGGCATGCCATGCCCGAATTTGTACGACCATGTGTACTATCGATGAGCGATGATGGAAATCCATGCCAGATCGTTGATTCTTATGTGCATTACAAGAGTGATGATGGCATGCAAAGCCCGACGCCGTTCAACCCTATGTGCCTTCAAAAGGTAATGATAACATGCCACACTTGACGTCATCCGTCTCAACGGGTAGTTCAAGGGCAAAGATAGGACGCCACGCCCGACTATGTCTGTCTCTGTGTGTTCTACAAAGGCTATGATTGTATTCCACGCCCGACGTCCTTCGATCGTGTGTGCTTTCCAAGGGCCATGATGGCATACAAAGCCCAACATCATCCGTCTATGTGTGAAATCTAAGGGATAGAATGGCATGCCACACCCGACGTTGTCCGACTGACTGTGTGTACTGTCCAAGGGCTACGATGACATTCCAAGCCCAATATCGTTCAACCGTGTGTGTAGTCCTAGGGCTACGAGTGCATTCCACATCCGGCTTCATTTTACCGTGTGTGCTGTCCAAAGGCGATGATGGCATACCATGCCCGATGTCGTTCATTCGTGTGTGTACTACAAGAGCGATGATGTCATGCCACGATCGATGTCGTCTTACATAGTGTATTGTGCAAAGGTTATGATGACATGTCACACCCGATGTCGTACGATCGTGTGTGCTGTTCAAGGGGTATGAAGTCATCCCATGCACGACCTAGTTCATCCGTGTGTGTTGTCCAATGGCGATGATGGCATGCCACGCAGGACATTCTTCATTTGTGTGAGCACTACAAGGGCAATAATGGTATTTCATGACAAACGTCGTTTGGCCGTGTTTGTTGTCCAATCGTTTTGATGACATGCCAAGCCCGACATGGTGTGACCGTGTATGCTATTGAAGGTCAATGATGGCATGCCACTCTCGACGTCATCTGACAGTGTGTATTATCCAATCGCTACGCGGGCATGCCACGCCCGATGTCGTTTCACCGTGTGTGCTTTCCAAGGGACATGACTGCATGCAAAACCCGACATCGTCGGAC
>Solyc00g014290.1_t001
ATGGCAAGCCATAGCGGACGTCGTCTGACCGTGTTTGATGTCCAAGGGCCATGCTGTCATGCCCCGCCCGACATCGTCTATTTGTATCTACAATCCAAGGGCGATGATGGCATGCTATGTCTGAGGTCGACCGATCGTGTGAGCTGTCGAAGGTCTATGATGACATTCCACGCCCAACATCGTTCAACTTACAAGAGCGATGATGGCATGCCATGGCTGTCCTCATCCAACATTGTGTGTTGTTCAATGGCTATGATGAGAATGCCACGCCCGACATCATCTTACCATGTGTGCTGTCCAAGGGCTATGATGGAATGCCACTCTTGA
>Solyc00g005280.1_t001
ATGCCATGTCGGACGTCGTTTGAGCGTGTGTCCCATTTAAAGGACATTAATGTCATGCCACGTCAAAAGTCTTCTAACCATGCGTGCTGTCTAAAGGCCATGATTGCATGCCACGTCCAATTGTGTGTCTTTTCCAATGGCCATGGTTGCATGCAACGCGTGACATCATCTGACCGTATGTGCTGTTCAAGATCGTGTGTGCGGTCCAATCTAGTGTACTATCCCAGGGCCATGATGGCATGCCATGCCAAACGTTGTCTGACTATGTGTGCAATCCAAGGACCAATATTTCATGCCACGCCTGACAACAACCGCCTATGTGTGTGTTACAAGGGCGATGATTGCAAGACATGCCACACTTCTTCGGACTGTGTGTATTGTCCAAGGAATATGATGACAGGCCATGCCTGA
>Solyc00g500019.1_t001
ATGGAATTTCAAGTGGATCTTGTCCTTTCTCAAGATGCCCCAAATTTGGATCTTGCTTATGAATTGATGGGAATTGATCAATGTAGTGGTTATGATCGATTCGATAGAAAGGAGGGAATAGTCTGTATCTTTCGTTGGGGATTTCCGGGAAAAAATCGTCGCATATTCCTCCGATTCCTTATAAAAGATATTCAGTCCGTTAGAATAGAAGTTAAAGAGGGTATTTATGCTCGTCGTGTTCTTTATATGGACATCCGAGGCCAGGGGTCCATTCCCTTGACCCGTACTGATGAGAATTTGACTCCACGAGAAATTGAACAAAAGGCTGCTGAATTAGCCTATTTCTTGCGTGTACCAATTGAAGTATTTTGA
>Solyc00g500020.1_t001
ATGGCAAAAAAGAAAGCATTCACTCCTCTTTTCTATCTTGCATCTATAGTATTTTTGCCCTGGTGGATTTCTTTCTCAGTTAATAAATGGCTGGAATCTTGGGTTACTAATTGGTGGAATACTGGGCAATCCCAAATTGTCTTGAATAATATTCAAGAAAAGAGTCTTCTAGAAAAATTCAGAGAATTAGAGGAACTCCTCTTCTTGGACGAAATGATCAAGGAATACTCGGAAACACATCTCGAAGAGTTTGGGATAGGAATCCATAAAGAAACGATCCAATTAATCACGATACAAAATGAGAATCGTATGGATACGATTTTGCACTTCTCAACAAATATAATCTGGTTTGGTATTCTAAGCGGGTATTCAATTTTGGGTAAGGAAAAACTTGTTATTCTTAACTCTTGGGCTCAGGAATTCCTATATAACTTAAGTGACACAGCAAAAGCTTTGTGTATTCTTCTAGGTTATGAAAATCCACGAGAAGCGACTGGGCGTATTGTATGTGCCAATTGCCATTTAGCTAATAAGCCCGTGGAAATTGAGGTTCCACAAGCGGTACTTCCTGATACTGTATTTGAAGCAGTTGTTCGAATTCCTTATGATATGCAACTGAAACAGGTTCTTGCTAATGGTAAAAAAGGGGGGTTGAACGTCGGAGCTGTTCTTATTTTACCGGAGGGGTTTGAATTAGCTCCTCCCGATCGTATTTCTCCTGAGATGAAAGAAAAGATTGGCAATTTGTCTTTTCAGAGCTATCGCCCCAATAAAACAAATATTCTTGTGGTAGGCCCTGTCCCTGGTAAAAAATATAGTGAAATAACCTTCCCTATTCTTTCCCCGGACCCTGCTACTAAGAAGGATGTTCACTTCTTAAAATATCCTATATACGTAGGCGGGAACAGGGGAAGGGGTCAGATTTATCCCGACGGCAACAAGAGTAACAATACAGTTTATAATGCTACAGCAGCAGGTATAGTAAGCAAAATCATACGAAAAGAAAAAGGGGGGTATGAGATAACCATAACGGATGCGTCGGAGGGACGTCAAGTGGTTGATATTATCCCTCCCGGACCAGAACTTCTTGTTTCCGAGGGCGAATCTATCAAATTTGATCAACCATTAACGAGTAATCCTAATGTAGGCGGATTTGGTCAGGGAGATGCAGAAATAGTACTTCAAGATCCATTACGTGTCCAAGGACTTTTGTTCTTCTTGGCATCTGTTATTTTGGCACAAATCTTTTTGGTTCTTAAAAAGAAACAGTTCGAGAAGGTTCAATTGGCCGAAATGAATTTCTAG
>Solyc00g500021.1_t001
ATGTCTGGAAGCACAGGAGAACGTTCGTTTGCTGATATTATTACCAGTATTCGATACTGGGTCATTCATAGCATTACTATACCTTCCCTATTCATTGCGGGTTGGTTATTTGTCAGCACAGGTTTAGCTTACGATGTGTTTGGAAGCCCGCGGCCAAACGAGTATTTTACAGAGAGCCGACAAGGAATTCCATTAATAACTGGCCGTTTTGATCCTTTGGAACAACTCGATGAATTTATACGATGGTTGGCTGTTCACGGCCTAGCTGTACCTACCGTCTTTTTTTTGGGATCAATATCAGCAATGCAGTTCATCCAACGATAA
>Solyc00g500022.1_t001
AGAAGAGTTGAGTAAATCAAAAATCCAAAGGAGGTTCATGGCCAAGGGGAAAGATGTCCGAGTAACGGTTATTTTGGAATGTACTAGTTGTGTCCGAAACAGTGTTGATAAGGTATCAAGAGGTATTTCCAGATATATTACTCAAAAGAACCGGCACAATACGCCTAATCGATTTGAATTGAAAAAATTCTGTCCCTATTGTTACAAACATACGATTCATGGGGAGATAAAGAAATAGAGCGAACCAAGTACCTGTGTCTTACCCTTTCAAGGAAGGGGAAAAAATGACATTATATATATAACATATTTAAATAGAAAATAAACAAATCCTATTTTTGAAAAATCCTATTTTGAGTGGATTTAAAATGAATTAGAATTAAGAAATAGGATTTTAGGGATAAGGACTAAATTAAACAAACAAACAAACCATGGATAAATCCAAGCGACCTTTTCTTAAATTCAAGCGATCTTTTCGTAGGCGTTTGCCCCCGATTCAATCGGGGGATCGAATTGATTATAGAAACATGAGTTTAATTAGTCGATTTATTAGTGAACAAGGAAAAATATTATCAAGACGTGTGAATAGATTGACCTTGAAACAACAACGATTAATTACTCTTGCTATAAAACAAGCTCGTATTTTATCTTTGTTACCTTTTCTCAATAATGAGAAACAATTTGAAAGAACCGAGTCGACCGCTAGAACTACTGGTTTTAAAGCCCGAAATAAATAGGCTTACTTTTTCTTCACTTGAATCATAATTACAAGAATCTAGATTTGAGTGAATCTAGATTTGAGTATCGTGTCCT
>Solyc00g180440.1_t001
ATGACCAGAATTAAACGGGGATATATAGCTCGGAGACGTAGAACAAAAATTCGTTTATTTGCATCAAGCTTTCGAGGGGCTCATTCAAGGCTTACTAGAACTATTACTCAACAGAAAATAAGAGCTTTAGTTTCGGCTCATCGGGATAGGGATAGGAAAAAGAGAGATTTTCGTCGTTTGTGGATCACTAGGATAAACGCAGTAATTCGCGAAAGGGGAGTATCCTATAGTTATAGTAGATTAATACACGAT
>Solyc00g500023.1_t001
TTGTTACGTTTCCACCTCAAAGTGAAATATAGTATTTAATTCGTTCTTTCATTTAATGCCTATTGGTGTTCCAAGAGTTGTATTCCGAAATCCTGGAGATCCAATTTCATCTTGGGTTGACATATAGCAACCGACTTTATCGAGAAAGATTACTTTTTTTAGGCCAAGGGATTGGTACCGAGCTTTCGAATCAACTTATTGGTCTTATGTTGTATCTCAGTATGGAGGATGAGAACAAAGACCTGTATTTGTTTGTAAACTCTCCTGGGGGCTGGGTAATACCTGGGATCGCCATTTATGATACTATGCAATTTGTGCGACCAGATATCCATACAATATGCCTAGGATTAGCTGCTTCAATGGGATCTTTTATCCTGGCCGGAGGACAACTTACCAAACGTATAGCATTCCCTCACGCTTGGGTAATGATACATGAACCTTATAGTGGTTTTTATATGGCACAAGTAGGCGAATTTGTCCTGGAAGCGATAGAAATGGCGAAACTGCGTGAAACCCTCACAAGGGTTTATGCAGAAAAAACGGGCCAACCCGTGTGGGTTATACACGAAGATATGGAAAGAGATATTTTTATGTCAGCAACAGAAGCCCAAGCTTATGGAATTGTTGATTTTGTAGCGGTTCAAGGAAAAGAACATGGATTTCACGCAGATCTATGATTTGAGATTTTATCTTCGAATTGAATATTCTATTAAATAGAAGTAATTCACCATCATTCGGTTAGGATCAATCTAAACCAACCCATCATATTATGTATACGATTCAACATGCCAACTATTAAACAACTTATTAGAAATACAAGACAGCCAATCAGAAATGTCACGAAATCCCCCGCTCTTCGGGGGTGCCCTCAGCGTCGAGGAACATGTACTAGGGTGTATGTGCGACTCGTTTAGATCATGAGCTGGCACAAAAAGCAAGAAAACTACTTTTACAGTATCAATGATCAGTACCGGTGAATGGGATAGGATGGAAAAAGGAACTCCATCCATTATAAAAAAAAAA
>Solyc00g500024.1_t001
ATGGGTTTGCCTTGGTATCGTGTTCATACCGTTGTATTGAATGATCCCGGTCGGTTGCTTTCTGTTCATATAATGCATACAGCTCTGGTTGCTGGTTGGGCCGGTTCGATGGCTCTGTATGAATTAGCGGTTTTTGATCCTTCTGATCCTGTTCTTGATCCAATGTGGAGACAGGGTATGTTCGTTATACCCTTCATGACTCGTTTAGGAATAACCAATTCATGGGGCGGTTGGAGTATCACAGGGGGGACTGTAACGAATCCAGGTATTTGGAGTTACGAAGGTGTAGCGGGAGCACATATTGTGTTTTCTGGCTTATGCTTTTTGGCAGCTATCTGGCATTGGGTGTATTGGGATCTAGAAATATTTTGTGATGAACGTACAGGAAAACCCTCTTTGGATTTGCCAAAGATCTTTGGAATTCATTTATTTCTCTCAGGGGTGGCTTGTTTTGGTTTTGGTGCATTTCATGTAACAGGCTTGTATGGTCCCGGAATATGGGTGTCCGATCCTTATGGACTAACGGGAAAAGTACAACCTGTAAATCCAGCGTGGGGCGTGGAAGGTTTTGATCCTTTTGTTCCAGGAGGAATAGCCTCTCATCATATTGCAGCAGGAACATTGGGCATATTAGCGGGCCTATTCCATCTTAGCGTCCGTCCGCCACAACGTCTATACAAAGGATTGCGTATGGGAAATATTGAAACCGTCCTTTCCAGTAGTATCGCTGCTGTCTTTTTTGCAGCTTTTGTTGTTGCCGGAACTATGTGGTATGGTTCGGCAACTACCCCGATTGAATTATTTGGGCCCACTCGTTATCAATGGGATCAGGGGTACTTCCAGCAAGAAATATATCGAAGAGTTAGTGCTGGGCTAGCAGAAAATCAAAGTTTATCAGAAGCCTGGTCTAAAATTCCTGAAAAATTAGCTTTTTATGATTACATCGGCAATAATCCGGCAAAAGGAGGATTATTCAGAGCAGGTTCAATGGATAACGGGGATGGAATAGCGGTTGGATGGTTAGGACACCCTATCTTTAGAGATAAGGAAGGGCGTGAACTTTTTGTACGTCGTATGCCTACTTTTTTTGAAACATTTCCGGTCGTTTTGGTAGACGGCGATGGGATTGTTAGAGCCGATGTTCCTTTTAGAAGGGCAGAATCGAAGTATAGTGTTGAACAAGTAGGTGTAACTGTTGAGTTCTACGGCGGTGAACTCAACGGCGTCAGTTATAGTGATCCTGCTACTGTGAAAAAATATGCTCGACGAGCTCAATTGGGTGAAATTTTCGAATTAGATCGTGCTACTTTGAAATCCGATGGTGTTTTTCGTAGCAGTCCAAGGGGTTGGTTTACTTTTGGGCATGCTTCGTTTGCTTTGCTCTTCTTCTTCGGACACATTTGGCATGGTGCTAGAACCTTGTTCAGAGATGTTTTTGCTGGTATTGACCCAGATTTAGATGCTCAAGTCGAATTTGGAGCATTCCAAAAACTTGGAGATCCAACTACAAAAAGACAGGCAGCCTGA
>Solyc00g500025.1_t001
ATGCGAAATACCGCAAATAAAGCCATTGCGACACCCATCAAAGGGGTAGTTCCCCACCCAGGAGCTACTTTACCATATTCCGAATTCAATGGTTTTAATAAATCTCCTACTGCAGTTCGTCTTGGACCAGATCTAGAACTGTTCTCAACAGTTTGTGTAGCCATAAATCCTATTGTATTCATTGAGATCTGTTGA
>Solyc00g500026.1_t001
ATGGCTACACAAACTGTTGAGAACAGTTCTAGATCTGGTCCAAGACGAACTGCAGTAGGAGATTTATTAAAACCATTGAATTCGGAATATGGTAAAGTAGCTCCTGGGTGGGGAACTACCCCTTTGATGGGTGTCGCAATGGCTTTATTTGCGGGAATAAGTGATGATCCGAGGATTCTTACTCAGGGAATCCTTGATTTGATTTAG
>Solyc00g500027.1_t001
GCTGTACGAGATGAAAGTCTCATATACGGTTCTCAGAGGGGGAGTTCCGCCTATCTCAATAAAGTATATGATTGGTTCGAAGAACGTCTCGAGATTCAAGCAATTGCGGATGATATAACTAGTAAATATGTTCCTCCCCACGTCAATATATTTTATTGTTTAGGGGGAATTACGCTTACTTGTTTTTTAGTACAAGTAGCTACTGGGTTTGCTATGACTTTTTACTATCGTCCGACCGTTACTGAGGCTTTTGCTTCTGTTCAATACATAATGACTGAAGCCAACTTTGGTTGGTTAATCCGATCCGTTCATCGATGGTCGGCAAGTATGATGGTCCTAATGATGATCCTGCATGTATTTCGTGTGTATCTCACCGGCGGATTTAAAAAACCTCGCGAATTGACTTGGGTTACAGGTGTGGTTCTGGCTGTATTAACCGCATCTTTTGGCGTAACTGGTTATTCCTTACCTTGGGACCAAATTGGCTATTGGGCAGTGAAAATAGTAACAGGTGTCCCTGACGCTATTCCTGTAATAGGATCACCTTTGGTCGAATTATTGCGCGGAAGCGCTAGTGTGGGACAATCTACTTTGACTCGTTTTTATAGTTTACACACTTTTGTATTGCCGCTTCTTACTGCCGTATTTATGTTAATGCACTTTCCAATGATACGTAAACAAGGTATTTCTGGGCCTTTATAG
>Solyc00g500028.1_t001
ATGTCCAGTTCCCTCGGGGGATGGATCTATAAGAATTCACCTATCCCAATAACAAAAAAACCTGACTTGAATGATCCTGTATTAAGAGCTAAATTGGCTAAGGGTACTATTGCATGTAATGTAGGCTTAGCCGTTTTAGAACCATCAATGATTGGTGAACCAGCGGATCCATTTGCAACCCCTTTGGAAATCTTACCTGAATGGTATTTCTTTCCTGTATTTCAAATACTTCGTACAGTGCCCAATAAATTATTGGGGGTTCTTTTAATGGTTTCAGTACCTGCGGGATTATTAACAGTACCTTTTTTAGAGAATGTTAATAAATTCCAAAATCCATTTCGCCGTCCAGTAGCGACGACTGTCTTTTTGATTGGTACCGCAGTCGCCCTTTGGTTGGGCATTGGTGCAACATTACCTATTGATAAATCCCTAACTTTAGGTCTTTTTTAA
>Solyc00g500029.1_t001
ATGGTTCGAGAGAAAGTAACAGTATCTACTCGGACACTACAGTGGAAGTGTGTTGAATCAAGAACAGACAGTAAACGCCTTTATTATGGACGCTTTATTCTGTCTCCACTTATGAAAGGCCAAGCCGACACAATAGGCATTGCGATGCGAAGAGCTTTACTTGGGGAAATAGAAGGAACATGTATCACACGTGTAAAATCTGAGAAAGTACCACATGAATATTCTACCATAACGGGCATTCAAGAATCGAGAGAAATCGTGGATATCTTATAA
>Solyc00g500030.1_t001
ATGGCAAAAGCTATACCGAAAATTAGTTCGCGTCGGAATGGACGTATTAGTTCACGTAAGGGTGCACGTAGAATACCAAAGGGAGTTATTCATGTTCAAGCAAGTTTCAATAATACCATTGTCACTGTTACAGATGTACGGGGTCGAGTAGTTTCTTGGTCCTCAGCTGGTACTTCTGGATTCAAAGGTACGAGAAGAGGAACACCGTTTGCTGCTCAAACCGCAGCAGCAAACGCTATCCGTACAGTAGTGGATCAAGGTATGCAACGAGCAGAAGTCATGATAAAAGGTCCCGGTCTCGGAAGAGATGCAGCATTACGAGCTATTCGTCGCAGTGGTATACTATTAACTTTCGTACGGGATGTAACTCCGATGCCACATAATGGCTGTAGACCTCCGAAAAAAAGACGTGTGTAG
>Solyc00g500031.1_t001
ATGATTCAACCTCAGACCCATTTAAATGTAGCGGATAATAGCGGGGCTCGAGAATTGATGTGTATTCGAATCATAGGAGCTAGCAATCGTCGATATGCTCATATTGGTGACGTTATTGTTGCTGTGATCAAAGAAGCAGTACCAAATATGCCCCTAGAAAGATCAGAAGTAGTCAGAGCTGTAATTGTGCGTACCTGTAAAGAACTCAAACGTGACAACGGGATGATAATACGATACGATGACAATGCTGCAGTTGTTATTGATCAAGAAGGAAATCCAAAAGGAACTCGAATTTTTGGTGCAATCGCCCGGGAATTGAGAGAATTAAATTTTACTAAAATAGTTTCATTAGCTCCCGAGTTCATCATGGGCAGGGACACTATTGCTGAGATAATAACTTCTATACGAAATGCTGATATGGATCGAAAAAGGGTGGTTCGAATAGCATCTACTAATATTACCGAAAATATTGTTCAAATACTTTTACGAGAGGGTTTTATCGAAAACGTGAGAAAACATCGAGAAAACAACAAATACTTTTTGGTTTTAACCCTGCGACATAGAAGGAATAGGAAAAGACCCTATAGAAATATTTTAAATTTAAAACGAATCAGTCGACCTGGTCTACGAATCTATTCTAATTATCAACGAATTCCGCGAATTTTAGGTGGAATGGGGATTGTAATTCTTTCTACTTCTCGAGGTATAATGACAGACCGAGAGGCTCGACTAGAAGGAATAGGTGGAGAAATTTTGTGTTATATCTGGTAA
>Solyc00g500032.1_t001
ATGAAGGGAATATCTTATCGAGGTAATCGTATTTCTTTCGGTAAATATGCTCTTCAGGCACTTGAACCTGCTTGGATTACATCTCGACAAATAGAAGCAGGCCGACGGGCAATGACACGAAATGCACGTCGTGGTGGAAAAATATGGGTACGTATATTTCCAGACAAACCTGTTACATTAAGACCGGCAGAAACCCGTATGGGTTCAGGAAAAGGATCCCCTGAATATTGGGTAGCTGTTGTTAAACCGGGGCGAATACTTTATGAAATGGGTGGAGTAACAGAAAATATAGCCAGAAGGGCTATTTCACTAGCAGCATCCAAAATGCCTATACGAACTCAATTCATTATTTCGTAA
>Solyc00g500033.1_t001
ATGGAGCTCAGAATCAAATTGGTCGATCTTTTTATCGGAAAACTACGTCCTCGAGCTCGAGGTTTCAATTTCTTCACAGTACATAAGGATAACCCCAAGGGGTTGTGGGTTTTTTTCTACCAATTGGGGCTCTCCCTTCACCACCCCCATGGGGATGGTCTACAGGGACGCTTACCTAGCCAACGCTTAGATCCGGCTCTACCCAAACTTTTCTGGTTCACCCCAACATTCCCCACTTGTCCGACTGTTGCTGAGCAGTTTTTGGATATCAAACGGACCTCCCCAGAAGGTAATTTTAATGTGGCCGATTTCCCCTCTTTTGCAATCAGTTTCGCTACAGCACCCGCTGCTCTAGCTAATTGTCCACCCTTTCCAAGTGTGATTTCTATGTTATGTATGGCCGTGCCTAAGGGCATATCGGTTGAAGTAGATTCTTCTTTTGATCAATCAAAACCCCTTCCCAAACTGTACAAGCTTCTTCCAAAGCATACGGCTTTCTGGATGTAG
>Solyc00g500034.1_t001
ATGCTAAAGAAGAAAAAAACAGAAGTATATGCTTTAGGTGAACATATATCTATGTCTGCTGACAAAGCACGAAGAGTAATTGATCAAATTCGCGGACGTTCCTATGAGGAAACGCTTATGATACTAGAACTCATGCCCTATCGAGCATGTTATCCCATTTTGAAATTGGTTTATTCTGCAGCAGCAAATGCTAGTTACAATATGGGTTCCAGCGAAACCAATTTAGTCATTAGTAAAGCCGAAGTCAATGAAGGTACTACTGTGAAGAAATTGAAACCTCGAGCTCGAGGACGTAGTTTTCCGATAAAAAGATCGACCTGTCATATAACTATTGTAATGAAAGATATATCTTTAGATGATGAATATGGCGAGATGTCTTCGTTAAAAAAAACGAGATGGAAAAAAAAATCTACAGCTATGACGTATCGTGATATACTGGGTACAACCCAAAGTCATCATTCCCTTTGGTTTTCACAACCCAAAAATTATTCTGAGGGTTTACAAGAAGATAAAAAAATCAGAGATTGTATCAAGAATTATGTACAAAAAAATATGAGAACGTCCTCTGGCATCGAGGGAATTGCACGTATAGAGATTCAAAAAAGAATCGATCTGATCCAGGTCATAATCTTTATGGGATTCCCAAAATTATTAATAGAAAGTCGACCGCGCGGAATCGAAGAATTACAAATGACCTTACAAAAAGAATTTAATTGTGTAAACCGAAAACTGAACATTGCTGTCACAAGAATTGCAAAACCTTACGGAAACCCTAATATTCTTGCAGAATTTATAGCTGGACAATTAAAGAATAGAGTTTCATTTCGAAAAGCAATGAAAAAGGCTATTGAATTAACAGAACAAGCGGATACAAAAGGAATTCAAATACAAATTGCGGGGCGTATCGACGGAAAAGAAATTGCACGTGTCGAATGGATCAGAGAAGGCAGGGTTCCCCTACAAACGATTCGAGCTAAAATTGATTATTGCTCTTATACAGTTCGAACTATCTATGGAATATTGGGCATCAAAATTTGGATATTTCTAGACGAGGAATAA
>Solyc00g500035.1_t001
ATGCCCTTAGGCACGGCCATACATAACATAGAAATCACACTTGGAAAGGGTGGACAATTAGCTAGAGCAGCGGGTGCTGTAGCGAAACTGATTGCAAAAGAGGGGAAATCGGCCACATTAAAATTACCTTCTGGGGAGGTCCGTTTGATATCCAAAAACTGCTCAGCAACAGTCGGACAAGTGGGGAATGTTGGGGTGAACCAGAAAAGTTTGGGTAGAGCCGGATCTAAGCGTTGGCTAGGTAAGCGTCCTGTAGTAAGAGGAGTAGTTATGAACCCTGTAGACCATCCCCATGGGGGTGGTGAAGGGAGAGCCCCAATTGGTAGAAAAAAACCCACAACCCCTTGGGGTTATCCTGCACTTGGAAGAAGAAGTAGAAAAAGGAATAAATATAGTGATAATTTGATTCTTCGTCGCCGTAGTAAATAG
>Solyc00g500036.1_t001
ATGGCGATACATTTATACAAAACTTCTACCCCGAGCACACGCAATGGAACCGTAGACAGTCAAGTGAAATCCAATCCACGAAATAATTTGATCTATGGACAGCGTCGTTGTGGTAAAGGTCGTAATGCCAGAGGAATCATTACCGCAAGGCATAGAGGGGGAGGTCATAAGCGTCTATACCGTAAAATCGATTTTCGACGGAATGAAAAAGACATATATGGTAGAATCGTAACCATAGAATACGACCCTAATCGAAATGCATACATTTGTCTCATACACTATGGGGATGGTGAGAAGAGATATATTTTACATCCCAGAGGGGCTATAATTGGAGATACCATTGTTTCTGGTACAGAAGTTCCTATAAAAATGGGAAATGCCCTACCTTTGAGTGCGGTTTGA
>Solyc00g500037.1_t001
ATGAGAGGACATCAATTCAAATCCTGGATTTTCGAATTGAGAGAGATATTGAGAGAGATCAAGAATTCTCACCATTTCTTAGATTCATGGACCCAATTCAATTCAGTGGGATCCTTCATTCACATTTTTTTCCACCAAGAACGTTTTCTAAAACTCTTTGACCCCCGAATTTGGAGTATCCTACTTTCACGCAATTCACAGGGTTCACCAAGCAATCGATATTTCACGATCAAGGGTGTAATACTCTTTGTAGTAGCGGTCCTTATATATCGTATTAACAATCGAAATATGGTCGAAAGAAAAAATCTCTATTTGATAGGGCTTCTTCCTATACCTATGAATTCCATTGGACCCAGAAATGATACATTGGAAGAATCCGTTGGGTCTTCCAATATCAATAGGTTGATTGTTTCGCTCCTGTATCTTCCCAAAGGAAAAAAGATCTCTGAGAGTTGTTTCCTGAATCCGAAAGAGAGTACTTGGGTTCTCCCAATAACTAAAAAGTGTAGCATGCCTGAATCTAACTGGGGTTCGCGTTGGTGGAGGAACTGGATCGGAAAAAAGAGGGATTCTAGTTGTAAGATATCTAATGAAACCGTCGCTGGAATTGAGATCTTATTCAAAGAGAAAGATCTCAAATATCTGGAGTTTCTTTTTGTATATTATATGGATGATCCGATCCGCAAGGACCATGATTGGGAATTGTTTGATCGTCTTTCTCTGAGGAAGAGTCGAAATAGAATCAACTTGAATTCGGGACCGCTATTCGAAATCTTAGTGAAACACTGGATTTCTTATCTCATGTCTGCTTTTCGTGAAAAAATACCAATTGAAGTGGAGGGTTTCTTCAAACAACAAGGGGCTGGGTCAACTATTCAATCAAATGATATTGAGCATGTTTCCCATCTCTTCTCGAGAAACAAGTGGGCTATTTCTTTGCAAAACTGTGCTCAATTTCATATGTGGCAATTCCGCCAAGATCTCTTCGTTAGTTGGGGGAAGAATCCGCCCGAATCGGATTTTTTGAGGAACGTATCGAGAGAGAATTGGATTTGGTTAGACAATGTGTGGTTGGTAAACAAGGATCGGTTTTTTAGCAAGGTACAGAATGTATCGTCAAATATTCAATATGATTCCACAAGATCTAGTTTCGTTCAAGTAACGGATTCTAGCCAACTGAAAGGATCTTCTGATCAATCCAGAGATCATTTGGATTCCATTAGTAATGAGGATTCGGAATATCACACATTGATTAATCAAAGAGAGATTCAACAACGAAAAGAAAGATCGATTCTTTGGGATCCTTCCTTTCTTCAAACGGAACGAAAAGAGATAGAATCAGGCCGATTCCCGAAATGCCTTTCTGGATATTCCTCAATGTCCCGGCTATTCACGGAACGTGAGAAGCAGATGATTAATCATCTGTTTCCGGAAGAAATCGAAGAATTTCTTGGGAATCCTACAAGATCCGTTCGTTCTTTTTTCTCTGATAGATGGTCAGAACTTCATCTGGGTTCGAATCCTACTGAGAGGTCCACTAGAGATCAGAAATTGTTGAAGAAACAACAAGATCTTTCTTTTGTCCCTTCCAGGCGATCGGAAAAGAAAGAAATGGTTAATATATTCAAGATAATTACGTATTTACAAAATACCGTCTCAATTCATCCTATTTCATCAGATCCGGGATGTGATATGGTTCCGAAGGATGAACCGGATATGGACAGTTCCAATAAGATTTCATTCTTGAACAAAAATCCATTTTTTGATTTATTTCATCTATTCCATGACCGGAACAGGGGAGGATACACGTTACACTACGATTTTGCATCAGAAGAGAGATTTCAAGAAATGGCAGATCTATTCACTCTATCAATAACCGAGCCGGATCTGGTGTATCATAAGGGATTTGCCTTTTCTATTGATTCCTGCGGATTGGATCAAAAACAATTCTTGAATGAGGCCAGGGATGAATCGAAAAAGAAATCTTTATTGGTTCTACCTCCTATTTTTTATGAAGAGAATGAATCTTTTTCTCGAAGGATCAGAAAAAAATGGGTCAGGATCTCCTGCGGGAATGATTTGGAAGATCCAAAACCAAAAATAGTGGTATTTGCTAGCAACAACATAATGGAGGCAGTCACTCAATATAGATTGATCCGAAATCTGATTCAAATCCAATATAGTACCTATGGGTACATAAGAAATGTATTGAATCGATTCTTTTTAATGAATAGATCCGATCGCAACTTCGAATATGGAATTCAAAGGGATCAAATAGGAAAGGATACTCTGAATCATAGAACTATAATGAAATATACGATCAACCAATATTTATCGAATTTGAAAAAGAGTCAGAAGAAATGGTTCGAGCCTCTTATTTTGATTTCTCGAACCGAGAGATCCATGAATCGGGATCCTGATGCATATAGATACAAATGGTCCAATGGGAGCAAGAGTTTCCAGGAACATTTGGAACAGTCCGTTTCGAAGCAGAAGAGCCGTTTTCAAGTAGTGTTCGATCGATTACGTATTAATCAATATTCGATTGATTGGTCTGAGGTTATCGACAAAAAAGATTTGTCTAAGTCACTTCGTTTCTTTTTGTCCAAGTCACTTCTTTTTTTGTCCAAGTTGCTTTTATTTTTGTCTAACTCACTTCCTTTTTTCTGTGTGAGTTTCGGAAATATCCCCATTCATAGGTCCGAGATCTACATCTATGAAGAATTGAAAGGTCCGAATGATCAACTCTGCAATCAGTTGTTAGAATCAATAGGTCTTCAAATTGTTCATTTGAAAAAATTGAAACCCTTCTTATTGGACGATCATGATACTTCCCAAAAATCGAAATTCTTGATCAATGGAGGAACAATATCACCATTTTTGTTCAATAAGATACCAAAATTCCCCTTTTCTGTGGAAAAGGCCCGTATCAATAATTCGGATTTTACGTATGGACAATTTCTCAATATCTTGTTCATTCGCAACAAAATATTTTCTTTGTGCGTCGGTAAAAAAAAACATGCTTTTTGGGGGAGAGATACTATTTCACCAATCGAGTCACAGGTATCTAACATATTCATACCTAACGATTTTCCACAAAGTGGTGACGAAACGTATAACTTGTACAAATCTTTCCATTTTCCAAGTCGATCCGATCCATTCGTTCGTAGAGCTATTTACTCGATCGCAGACATTTCTGGAACACCTCTAACAGAGGGGCAAATAGTCAATTTTGAAAGAACTTATTGTCAACCTCTTTCAGATATGAATCTATCTGATTCAGAAGGGAAGAACTTGCATCAGTATCTCAATTTCAATTCAAACATGGGTTTGATTCACACTCCATGTTCTGAGAAAGATTTATCATCCGAAAAGAGGAAAAAATGGAGTCTTTGTCTAAAGAAATGCGTTGAGAAAGGGCAGACGTATAGAACCTTTCAACGAGATAGTGCTTTTTCAACTCTCTCAAAATGGAATCTATTCCAAACATATATGCCATGGTTCCTTACTTCGACAGGGTACAAATATCTAAATTTGATATTTTTAGATACTTTTTCAGACCTATTGCCAATACTAAGTAGCAGTCAAAAATTTGTATCCATTTTTCCTGATATTATGCATGGATCAGGTATATCATGGCGAATTCTTCAGAAAAAATTGTGTCTTCCACAATGGAATCTGATAAGTGAGATCTCGAGTAAGTGTTTACATAATCTTCTTCTGTCCGAAGAAATGATTCATCGAAATAATGAGTCACCATTGATATCGACACATCTGAGATCGCCAAATGCTCGGGAGTTCCTCTATTCAATCCTTTTCCTTCTTCTTGTTGCTGGATATCTCGTTCGTACACATCTTCTCTTTGTTTCCCGGGCCTCTAGTGAGTTACAGACAGAGTTCGAAAGGGTAAAATCTTTGATGACTCCATCATCTATGATTGAGTTGCGAAAACTTCTGGATAGGTATCCTACATCTGAACCGAATTCTTTCTGGTTAAAGAATCTCTTTCTAGTTGCTCTGGAACAATTAGGAGATTCTCTAGAAGAAATACGGGGTTCTGCTTCTGGCGGCAACATGCTTGGTCCCGCTTATGGGGTCAAATCAATACGTTCTAAGAAGAAAGATTGGAATATCAATCTCATCGAGATCATCGATCTCATACCAAATCCCATCAATCGAATCACTTTTTCGAGAAATACGAGACATCTAAGTCATACAAGTAAAGAGATCTATTCATTGATAAGAAAAAGAAAAAACGTGAACGGGGATTGGATTGATGAGAAAATAGAATCCTGGGTCGCGAACAGTGATTCGATTGATGATGAAGAAAGAGAATTCTTGGTTCAGTTCTCCACCTTAACGACAGAAAATAGGATTGATCAAATTCTATTGAGTCTGACTCATAGTGATCATTTATCAAAGAATGACTCTGGTTATCAAATGATTGAACAACCGGGAGCAATTTACTTACGATACTTAGTTGACATTCATAAAAAGCATCTAATGAATTATGAGTTCAATCCATCCTGTTTAGCAGAAAGACGGATATTCCTTGCTCATTATCAGACAATCACTTATTCACAAACTTCGTGTGGGGAAAATAGTTTTCATTTCCCATCTCATGGAAAACCCTTTTCGCTCCGCTTAGCCTTATCCCCCTCTAGGGGTATTTTAGTGATAGGTTCTATAGGAACTGGACGATCCTATTTGGTCAAATACCTAGCGACAAACTCCTATGTTCCTTTCATTACGGTATTTCTGAACAAGTTCCTGGATAACAAGTCTAAAGGTTTTCTTCTTGATGAGATCGATATTGATGATAGTGACGATATTGATGATAGTGACAATCTTGATGCTAGTGACGATATCGATCGTGACCTTGATACGGAGCTGGAACTGCTAACTAGGATGAATGGGCTAACTGTGGATATGATGCCGGAAATAGACCGATTTTATATCACCCTTCAATTCGAATTAGCAAAAGCAATGTCTCCTTGCATAATATGGATTCCAAACATTCATGATCTGGATGTGAATGAGTCGAATGACTTATCCCTCGGTCTATTAGTGAACCATCTCTCCAGGGATTGTGAAAGATGTTCTACTAGAAATATTCTTGTTATTGCTTCGACTCATATTCCCCAAAAAGTGGATCCCGCTCTAATAGCTCCGAATAAATTAAATACGTGCATTAAGATACGAAGGCTTCTTATTCCACAACAACGAAAGCACTTTTTCACTCTTTCATATACTAGGGGATTTCACTTGGAAAAGAAAATGTTCCATACTAACGGATTCGGGTCCATAACCATGGGTTCCAATGCACGAGATCTTGTAGCACTTACCAATGAGGTCCTATCGATTAGTATTACACAGAAGAAATCAATTATAGACACTAATACAATTAGATCCGCTCTTCATAGACAAACTTGGGATTTGCGATCCCAGGTAAGATCGGTTCAGGATCATGGGATCCTTTTCTATCAGATAGGAAGGGCTGTAGCACAAAATGTACTTCTAAGTAATTGCCCCATAGATCCTATATCTATCTATATGAAGAAGAAATCATGTAACGAAGGGGATTCTTATTTGTACAAATGGTACTTCGAGCTTGGAACGAGCATGAAGAGATTAACGATACTTCTTTATCTTTTGAGTTGTTCTGCCGGATCGGTCGCTCAAGATCTTTGGTCTTTATCCGTACCCGATGAAAAAAATGGGATCACTTCTTATGGACTCGTTGAGAATGATTCTGATCTAGTTCATGGCCTATTAGAAGTAGAGGGCGCTCTGGTGGGATCTTCACGGACAGAAAAAGATTGCAGTCAGTTTGATAATGATCGAGTGACATTGCTTCTTCGGCCCGAACCGAGGAATCCCTTAGATATGATGCAAAAGGGCTCTTGGTCTATCCTTGATCAGAGATTTCTCTATGAAAAATATGAATCGGAGTTTGAAGAAGGGGAGGGAGAAGGAGCCCTTGACCCGCAGGAGGATTTATTCAATCACATAGTTTGGGCTCCTAGAATATGGCGCCCTTGGGGCTTTCTATTTGATTGTATCGAAAGGCCCAATGAATTGGGATTTCCCTATTGGTCCAGGTCATTTCGGGGCAAGCGGATCATTTATGATGAAGAGGATGAGCTTCAAGAGAATGATTCGGGGTTCTTGCAGAGTGGAACCATGCAGTACCAGACACGAGATAGATCTCAAGGCCTTTTTCGAATAAGCCAATTCATTTGGGACCCTGCAGATCCACTCTTTTTCCTATTCAAAGATCAGCCCCCTGGCTCTGTGTTTTCACATCGAGAATTATTTGCAGATGAAGAGATGTCAAAGGGGCTTCTTACTTCCCAAACAGATCCTCCTACATCTCTATATAAACGCTGGTTTATCAAGAATACGCAAGAAAAGCACTTCGAATTGTTGATTAATCGTCAGAGATGGCTTAGAACCAATAGTTCATTATCTAATGGATCTTTCCGTTCTAATACTCTATCCGAGAGTTATCAGTATTTATCAAATCTGTTCCTATCTAACGGAACGCTATTGGATCAAATGCCAAAGACATTGTTGAGAAAAAGATGGCTTTTCCCGGATGAAATGAAAATTGGATTCATGTAA
>Solyc00g500038.1_t001
ATGTATGGATGGTATGAACTGCCTAAACAAGAATTCTTGAACAGCAAACAACCAGTTCAGATATTCACGACCAAGAAGTACTGGATTCTCTTTCGGATAGGCCCTGAAAGGAGAAGGAAGGCTGGAATGCCAATAGGCATAGAAACAACGCTTGTAAGGAGTCCTATTAAAACCAAGAAATATAGGCCTGCCTGCCATCCACACCAGAATAAATAG
>Solyc00g500039.1_t001
ATGCTTATTCCCCAGATACCGTCATTGCTTCTTCTCCGGGAAAAGAAGTTCACGACCCGTGGGCCTTCTACCTCCACGCGGCATTGCTCCGTCAGGCTTTCGCCCATTGCGGAAAATTCCCCACTGCTGCCTCCCGAGTCTGGGCCGTGTCTCAGTCCCAGTGTGGCTGATCATCCTCTCGGACCAGCTACTGATCATCGCCTTGGTAAGCTATTGCCTCACCAACTAGCTAATCAGACGCGAGCCCCTCCTCGGGCGGATTCCTCCTTTTGCTCCTCAGCCTACGGGGTATTAGCAGCCGTTTCCAGCTGTTGTTCCCCTCCCAAGGGCAGAATCCATGTTGTATATTTGAAAGAGGTTGACCTCCTTGCTTCTCTCATGGTACACTCCTCTTCCCGCCGAGCCCCTTTTCTCCTCGGTCCACAGAGACAAAATGTAGGACTGGTGCCAACAGTTCATCACGGAAGAAAGGACTCACTAAGTGAAGAAAGGACTCACTAA
>Solyc00g500040.1_t001
ATGCATGAAGATAATCAATTCGGTCGTTGTGGTCGGACTCTATTATGGATTTCTGACCACATTCTCCATAGGGCCCTCCTATCTCTTCCTTCTCCGAGCTCTGGTTATGGAAGAAGGAACCGAGAAGAAGGCAGAATACCCTCACCCATTCTTACTAAGAAACTGAAAGAAGCCTCAAAAACAGAAGAAAGGGTGGAAAGTGAGGAAGAAAGAGATGTAGAAATTGAAACTGCTTCCGAAATGAAGGGGACTAAACAGGAACAAGAGGGATCCACTGAAGAAGATCCTTATCCTTCTCCTTCCCTTTTTTCGGAAGAAGGGTGGGATCCGGACAAAATCGATGAAACGGAAGAAATCCGAGTGAATGGAAAGGACAAAATAAAGGATAAATTCCACTCTCACCTTACAGAGACAGGCTATAACAATATTAATACTAGTAATAGTCCAATTTATGATTATCAGGATTCTTATCTGAATAATAATAACACGGGGAATCTAGAAAATTGTAAATTGCAACTGCTTGATAAAAAAAATGAAAATCAAGAATTTTTGATTCAAAAAGTCTAA
>Solyc00g160280.1_t001
ATGATACCTTGGGACGGTTGTAAGGCTAAACAAATTGCTTCTGCTCCACGAACAGAGGACTGTGTTGGTTGTAAGAGATGTGAATCCGCCTGTCCAACAGATTTCTTGAGTGTCCGAGTTTATTTATGGCATGAAACAACTCGCATGTATCTTGTCTTTACTACGAATTATTTTCCTTGGTTAACAATAATTGTCGTTTTTCCGATATTTGCGGGTTCTTTAATTTTCTTTCTTCCCCATAAAGGAAATAGGGTAATTAGGTGGTATACAATATGTATATGTATTTTAGAACTCCTTCTAACAACTTATGCATTTTGTTATCATTTCCAATCGGATGATCCATTAATCCAACTAGTAGAGGATTATAAATGGATCGATTTTTTTGATTTCCATTGGAGATTAGGAATAGATGGACTTTCTATAGGACCCATTTTATTAACAGGATTTATCACTACTTTAGCGACTTTAGCGGCTTGGCCAGTTACTCGAGATTCTAGATTATTCCATTTTCTCATGTTAGCAATGTACAGTGGTCAAATTGGATTATTTTCGTCTCGGGACCTTTTACTTTTTTTCATCATGTGGGAGTTAGAATTAATTCCTGTTTATCTACTTCTAGCCATGTGGGGAGGAAAGAAACGTCTGTACTCAGCTACAAAATTTATTTTGTACACGGCGGGGGGTTCCGTTTTTCTCTTAATGGGAGTTTTGGGTGTTGCTTTATATGGTTCTAATGAACCAACATTAAATTTTGAAACATCAGTTAATCAGTCATATCCTGTGGTTTTAGAAATAATCTTCTATATTGGATTTTTTATTGCTTTTGCTGTCAAATCGCCCATTATCCCCCTACACACATGGTTACCAGATACCCATGGAGAAGCACATTACAGTACTTGTATGCTTCTAGCCGGAATCTTATTAAAAATGGGAGCGTATGGATTAATTCGAATCAATATGGAATTATTACCTCATGCCCATTCTATATTTTCTCCTTGGTTGATGATAATAGGTACAATACAAATAATCTATGCAGCTTCAACATCTCTTGGCCAACGGAATTTAAAAAAAAGAATAGCCTATTCCTCTGTCTCTCATATGGGTTTCATAATTATAGGAATTAGTTCTCTAACCGATACGGGACTAAATGGAGCCCTTTTACAAATAATCTCTCATGGATTTATTGGTGCTGCACTTTTTTTCTTGGCGGGAACGACTTATGATAGAATCCGCCTTGTTTATCTTGACGAAATGGGCGGAATAGCTATTCCAATGCCAAAAATGTTCACGATGTTCAGTAGCTTTTCGATGGCTTCCCTTGCATTACCAGGTATGAGTGGTTTTGTTGCCGAATTGATAGTATTTTTTGGAATAATTACCGGCCAAAAATATCTTTTAATGCCAAAACTACTAATTACTTTTGTAATGGCAATTGGAATTATATTAACTCCTATTTATTCATTATCTATGCCACGCCAGATGTTCTATGGATACAAGTTATTTAACGCCCCGAAGGATTCTTTTTTTGATTCTGGACCGCGAGAGTTATTTCTTTCGATCTCCATCTTTTTACCCGTAATAGGTATTGGTATATACCCCGATTTCGTTCTTTCATTAGCAGTTGACAAGGTCGAAGTTATTCTATCTAATTTTTTTTATAGATAA
>Solyc00g500041.1_t001
ATGATAATTGATACAACAGAAATAGAGACTATCAATTCTTTTTCCAAATTGGAATCCTTAAAAGAAGTCTATGGGATCATATGGATGCTTGTCCCTATTGTGACTCTTGTATTAGGAATCACAATAGGTGTACTAGTAATTGTTTGGTTAGAAAGAGAAATATCTGCAGGAATACAACAACGTATTGGGCCTGAATATGCCGGCCCGTTAGGAATTCTTCAAGCTCTAGCAGATGGGACAAAACTACTTTTGAAAGAGAACCTTATTCCATCTACAGGAGATACTCGTTTATTCAGTATCGGACCATCCATAGCAGTAATATCTATCTTTCTAAGTTATTCAGTAATTCCTTTTGGTGATCACCTTGTTCTAGCCGATCTTAGTATTGGTGTTTTTTTTTGGATTGCCATTTCAAGTATTGCTCCCGTTGGACTTCTTATGTCGGGGTATGGATCAAATAATAAATATTCCTTTTTAGGTGGTCTACGGGCAGCTGCTCAATCAATTAGTTATGAAATACCATTAGCTCTATGTGTGTTATCAATATCTCTACGTGTGATTCGTTTAAGTACAGTTGATATAGTGGAAGCGCAGTCAAAATATGGTTTTTGGGGGTGGAATTTGTGGCGTCAACCCATCGGGTTTATCGTTTTTCTAATTTCTTCTCTCGCCGAGTGTGAAAGATTACCTTTTGATTTACCAGAAGCAGAAGAAGAATTAGTAGCAGGGTATCAAACCGAATATTCTGGTATCAAATTTGGTTTATTTTACATTGCTTCATATCTGAATCTACTAGTTTCTTCATTATTTGTAACAGTTCTTTACTTGGGAGGTTGGAATCTTTCTATTCCGTACATATTTGTTCCTGATATATTTGGCATAAATAAAGGAGGTAAAGTCTTTGGAACACTAATTGGTATCTTTATCACATTAGCCAAAACTTATTTGTTTTTGTTCATTCCCATTGCAACAAGATGGACTTTACCGAGGCTGAGAATGGACCAACTATTAAATCTTGGGTGGAAATTTCTTTTACCGATTTCTCTAGGTAATCTATTATTGACAACCTCGTCCCAACTTCTTTCACTGTAA
>Solyc00g500042.1_t001
AAAAAGCAAAAACAAAAAGATGATTTTTGTTTTTTAACAGTTTGGGGAATGGAAGCTGAACTTCCCTTTGGTTCTCCCCGAAAGCGACCTTCATTTTTTGAGCCCATTTTTAAGGAACTCGAAAAAAAAATTGGAAAATTCAAAAAGAAATATTTTCTAACTCTAAAAATTTTAAAAGGAAAAACAAAATTATTTAGAAAAGTTTCAAAAGAAACCACAAAATTGTTTATCAAAAGTATTGGATTTCTAAAAAAAATAAAAAAAGAACTTTCAAAAGTAAATCTAATTGTATTATTTAGATTCAAAGAAATATCTGAATCCAATGAAACAAAAAAAGAAAAAGATTATCTAATTAGTAATCAAATAATTAACGAATCATTTCGTCAAATTGAATCTGGAAATTGGCCAAATTCTTCACTGATAGAAACAAAAATGAAGGATTTGACTAATAGAACAAGTACAATCAAAAATAAAATAGAAAGAATTACAAAAGAGAAAAAGAAAGTAACTCCAGAAATAGACATTAATCCTAATAAAACAAATAATATTAAAAAATTCGAATCGCCAAAAAAAATTTTCCAAATATTAAAAAGCAGAAATACTCGAGTAATATGGAAATTCCATTATTTTCTAAAATTATTTATTCAAAGATTATACATCAATTTATTTTTATCTATCATTAATATTCCTAGAATTACTACACAACTCTTTCTTAAATCAACAAACAAATTGATTGAGAAATTCATCTCCAATAATGAAATAAATCAAGAAAAAATTAATAATAAAAAAAAAATTCACTTTATGTTTATTTCGACTATAAAAAAGTCACTTTATAATATTAGTAAGAAAAATTCACATATTTTGTGTGATTTATCCTACTTGTCACAAGCATATGTATTTTACAAATTATCACAAACCCAAGTTATTAATTTTTCTAAATTTAGATCTGTTCTTCAATATAACACAACGTCTTGTTTCCTTAAGACTAAAATAAAGGACTATTTTAAAACACTAGGAATATTTCATTCGGAATTAAAACATAAGAAACTTCAGAGTTATAGAATAAATCAATGGAAAAACTGGTTAAGATGGCATTATCAATACGATTTATCTCAGATTAGATGGTCTAGATTAATGCCAAAAAAATGGCGAACTAGGGTTAATCAAAGTTGTATGGCTCAAAATAAAAATAGAAACTTAAACAAATGGAATTCATATGAAAAAGACCAATTACTTCATTACAAAAAAGAAAATGATTCGGAACTCTATTCATTATCAAACGAAAAAGATAATTTTAAAAAATGTTATGGATATGGTCTTTTAGCATATAAATCGATTAATTATGAAAATAAAAGTGACTCATTTTTTTCTAGATTACCCTTTGAAGTTCAAGTAAAGAAGAACTTAGAAATTTCGTATAATTCCAACACGTCCAAACACAACTTTGTTGATATGCCCGGCAATCTTCATATCAATAATTATCTAAGAAAGGGCAATATTCTAGATAGAGAAAGAAATCTCGATAGAAAATATTTTGATTGGAAAATTATCCATTTTTCTCTTAGACAAAAAGGAGATATTGAAGCCTGGGTTAAGATCGATACCAACAGTAATCCAAATACTAAAATTGGTATTAATAATTATCAAATAATTGATAAAATTGAGAAAAAGGGGGTTTTTTATCTTACAACTCATCAAAATCCAGAAAAAACTCAAAAAAATTCGAAAAAATTCTTTTTTGATTGGATGGGAATGAATGAAAAAATATTTAATCGTCCCATATTGAATCTGGAATTTTGGTTCTTCCCAGAATTTGTACTACTTTATAATGTCTATAAAATAAAACCGTGGATTATACCAAGCAAATTCCTTCTTTTTAATTTGAATACAAATAAAAATGTTAGTCAAAATAAAAACCAAAACTTTTTTCTACCATCAAATAAAAAAATAAAAATAAAGAATCGAAGTCAAGAAGCAAAAGAACCCCCAAGTCAAAGAGAGCGTGGATCAGATATAGAAAACAAAGGAAATCTGAGCCCTGTTTTTTCAAAACATCAAACCGATCTTGAAAAAGATTACGTGGAATCAGACACAAAAAAGGGTAAAAATAAAAAACAATACAAAAGCAACACGGAAGCAGAACTAGATTTGTTCTTGAAACGTTATTTGCTTTTTCAATTGAGATGGAACGGTGCTTTGAATCAAAGAATGTTCGAAAATATCAAGGTATATTGTCTCCTGCTTCGACTGATAAATCCAACCAAAATTACTATATCGTCAATTCAAAGGAGAGAAATGAGTTTGGATATAATGCTGATTCAGGCAAATTTACCTCTTACAGACTTGATGAAGAAGGGGGTATTGATTATCGAACCTATTCGGTTGTCTGTAAAAGATAATGGACAATTTATTATGTATCAAACCATAGGTATTTCATTGATTCATAAAAGTAAACACCAAACTAATCAAAGATACCGAGAACAAAGATATGTTGATAAAAAGAATTTTGACGAATTCATTCTGCAACCTCAAACTCAAAGAATAAATACAGAAAAAACTCATTTTGGTTTGCTTGTTCCTGAAAATATTTTATGGTCTAGACGTCGTAGAGAGTTGAGAATTCGAAGTTTTTTTAATTCTTGGAATTGGAATGTCGTCGATAGAAATTCAGTATTTTGCAACGAAACCAATGTAAAAAACTGGAGTCAATTTTTGGGTGAACGGAAACCCCTTTATAAAGATAAAAATGAATTAATTAAATTTAAGTTCTTTTTTTGGCCTAATTATCGATTAGAAGATTTAGCTTGTATGAATCGTTATTGGTTTGATACCAATAATGGTAGCCGTTTCAGTATCTTAAGGATACATATGTATCCACGATTGAAAATTAATTGATAGTACTATATACCCTGTCTCGTATAGAGTATCTGAAAGCAAATAAATGCAAACATGCCTTGTTTTACATCTCATTCGAATCTAATTCGAGTAGACAATACTAAATCAATAAAATAAGGTATTGATTAGATCTAGAAATGAATCAACAGAATCTTCTTCATTTTAGGATTTTAGGTTTCAATTATTCGCTTTTGTGATTAAA
>Solyc00g500043.1_t001
ATGATTTTTCAATCTTTTCTACTAGGTAATCTAGTATCCTTATGCATGAAGATAATCAATTCGGTCGTTGTGGTCGGACTCTATTATGGATTTCTGACCACATTCTCCATAGGGCCCTCCTATCTCTTCCTTCTCCGAGCTCTGGTTATGGAAGAAGGAACCGAGAAGAAGGTATCAGCAACAACTGGTTTTATTACGGGACAGCTCATGATGTTCATATCGATCTATTATGCGCCTCTGCATCTAGCATTGGGTAGACCTCATACAATAACTGTCCTAGCTCTACCATATCTTTTGTTTCATTTCTTCTGGAACAATCACAAACACTTTTTTGATTATGGATCTACTACCAGAAATTCAATGCGTAATCTCAGCATTCAATGTGTATTCCTGAATAATCTCATTTTTCAATTATTCAACCATTTCATTTTACCAAGTTCAATGTTAGCCAGATTAGTCAACATTTATCTCTTTCGATGCAACAACAAGATCTTATTTGTAACAAGTGGTTTTGTTGGTTGGTTAATTGGTCACATTTTATTCATGAAATGGCTTGGATTGGTATTAGTCTGGATACGGCAAAATCATTCTATTAGATCGAATAAGTACATTCGATCTAATAAGTACCTTGTATTAGAATTGAGAAATTCTATGGCTCGGATCTTTAGTATTCTCTTATTTATTACCTGTGTCTACTATTTAGGCAGAATACCCTCACCCATTCTTACTAAGAAACTGAAAGAAGCCTCAAAAACAGAAGAAAGGGTGGAAAGTGAGGAAGAAAGAGATGTAGAAATTGAAACTGCTTCCGAAATGAAGGGGACTAAACAGGAACAAGAGGGATCCACTGAAGAAGATCCTTATCCTTCTCCTTCCCTTTTTTCGGAAGAAGGGTGGGATCCGGACAAAATCGATGAAACGGAAGAAATCCGAGTGAATGGAAAGGACAAAATAAAGGATAAATTCCACTCTCACCTTACAGAGACAGGCTATAACAATATTAATACTAGTAATAGTCCAATTTATGATTATCAGGATTCTTATCTGAATAATAATAACACGGGGAATCTAGAAAATTGTAAATTGCAACTGCTTGATAAAAAAAATGAAAATCAAGAACAAGACCTCTTCTGGTTTCAAAAACCTCTTGTGAGTCTTCTTTTCGATTATAATCGATGGAATCGACCATTTCGTTACATAAAGAATAATCGATTTGAGCAGGCCGTAAGAACAGAAATGTCACAATATTTTTTTGACACATGTAAAAGTGATGGAAAACAAAAAATATCTTTTACATACCCGCCAAGTTTATCAACTTTTTGGAAAATGATAAAAAGAAAGATACCCCTATTGTCACTCCAAAAAACGCTCCCTAATGAACTGGACACTCAGTGGGTTTCTACCAACAAAGAAAAAAGTAATAATCTAAATAAGGAATTTTTAAATCGACTTGAAATTCTAGACAAGGAATCTCTTTCTCTGGATATACTCGAAACAAGGACTAGATTTTGTAATGATGATACTAAAAAAGAATACGTGCCTAAAATGTATGATCCTTTGTTAAATGGACTATATCGAGGAACAATAAAAAAGGGGGTTTCATCTTCAATCATAAACAATACTTTGCTAGAAAATTGGGAAAAGAGAGTTAGACTAAATAGGATTCATACTATCTTTCTTCCGAATATTGATTACCAAGAATTTGAACAAAAAGCGTATACGATTGATAAAAAACCATTATCAACAGAAATTGACGAGTTCTTAACTTTAATCAATGAATTAGGTAACGAAGCAAAATCGAGTTTAAATTTGAAGGTAAAAAAGTACCTCGCTGGTCCCATAAATTAA
>Solyc00g500044.1_t001
ATGCTTATTCCCCAGATACCGTCATTGCTTCTTCTCCGGGAAAAGAAGTTCACGACCCGTGGGCCTTCTACCTCCACGCGGCATTGCTCCGTCAGGCTTTCGCCCATTGCGGAAAATTCCCCACTGCTGCCTCCCGAGTCTGGGCCGTGTCTCAGTCCCAGTGTGGCTGATCATCCTCTCGGACCAGCTACTGATCATCGCCTTGGTAAGCTATTGCCTCACCAACTAGCTAATCAGACGCGAGCCCCTCCTCGGGCGGATTCCTCCTTTTGCTCCTCAGCCTACGGGGTATTAGCAGCCGTTTCCAGCTGTTGTTCCCCTCCCAAGGGCAGAATCCATGTTGTATATTTGAAAGAGGTTGACCTCCTTGCTTCTCTCATGGTACACTCCTCTTCCCGCCGAGCCCCTTTTCTCCTCGGTCCACAGAGACAAAATGTAGGACTGGTGCCAACAGTTCATCACGGAAGAAAGGACTCACTAAGTGAAGAAAGGACTCACTAA
>Solyc00g500045.1_t001
ATGTATGGATGGTATGAACTGCCTAAACAAGAATTCTTGAACAGCAAACAACCAGTTCAGATATTCACGACCAAGAAGTACTGGATTCTCTTTCGGATAGGCCCTGAAAGGAGAAGGAAGGCTGGAATGCCAATAGGCATAGAAACAACGCTTGTAAGGAGTCCTATTAAAACCAAGAAATATAGGCCTGCCTGCCATCCACACCAGAATAAATAG
>Solyc00g500046.1_t001
ATGAGAGGACATCAATTCAAATCCTGGATTTTCGAATTGAGAGAGATATTGAGAGAGATCAAGAATTCTCACCATTTCTTAGATTCATGGACCCAATTCAATTCAGTGGGATCCTTCATTCACATTTTTTTCCACCAAGAACGTTTTCTAAAACTCTTTGACCCCCGAATTTGGAGTATCCTACTTTCACGCAATTCACAGGGTTCACCAAGCAATCGATATTTCACGATCAAGGGTGTAATACTCTTTGTAGTAGCGGTCCTTATATATCGTATTAACAATCGAAATATGGTCGAAAGAAAAAATCTCTATTTGATAGGGCTTCTTCCTATACCTATGAATTCCATTGGACCCAGAAATGATACATTGGAAGAATCCGTTGGGTCTTCCAATATCAATAGGTTGATTGTTTCGCTCCTGTATCTTCCCAAAGGAAAAAAGATCTCTGAGAGTTGTTTCCTGAATCCGAAAGAGAGTACTTGGGTTCTCCCAATAACTAAAAAGTGTAGCATGCCTGAATCTAACTGGGGTTCGCGTTGGTGGAGGAACTGGATCGGAAAAAAGAGGGATTCTAGTTGTAAGATATCTAATGAAACCGTCGCTGGAATTGAGATCTTATTCAAAGAGAAAGATCTCAAATATCTGGAGTTTCTTTTTGTATATTATATGGATGATCCGATCCGCAAGGACCATGATTGGGAATTGTTTGATCGTCTTTCTCTGAGGAAGAGTCGAAATAGAATCAACTTGAATTCGGGACCGCTATTCGAAATCTTAGTGAAACACTGGATTTCTTATCTCATGTCTGCTTTTCGTGAAAAAATACCAATTGAAGTGGAGGGTTTCTTCAAACAACAAGGGGCTGGGTCAACTATTCAATCAAATGATATTGAGCATGTTTCCCATCTCTTCTCGAGAAACAAGTGGGCTATTTCTTTGCAAAACTGTGCTCAATTTCATATGTGGCAATTCCGCCAAGATCTCTTCGTTAGTTGGGGGAAGAATCCGCCCGAATCGGATTTTTTGAGGAACGTATCGAGAGAGAATTGGATTTGGTTAGACAATGTGTGGTTGGTAAACAAGGATCGGTTTTTTAGCAAGGTACAGAATGTATCGTCAAATATTCAATATGATTCCACAAGATCTAGTTTCGTTCAAGTAACGGATTCTAGCCAACTGAAAGGATCTTCTGATCAATCCAGAGATCATTTGGATTCCATTAGTAATGAGGATTCGGAATATCACACATTGATTAATCAAAGAGAGATTCAACAACGAAAAGAAAGATCGATTCTTTGGGATCCTTCCTTTCTTCAAACGGAACGAAAAGAGATAGAATCAGGCCGATTCCCGAAATGCCTTTCTGGATATTCCTCAATGTCCCGGCTATTCACGGAACGTGAGAAGCAGATGATTAATCATCTGTTTCCGGAAGAAATCGAAGAATTTCTTGGGAATCCTACAAGATCCGTTCGTTCTTTTTTCTCTGATAGATGGTCAGAACTTCATCTGGGTTCGAATCCTACTGAGAGGTCCACTAGAGATCAGAAATTGTTGAAGAAACAACAAGATCTTTCTTTTGTCCCTTCCAGGCGATCGGAAAAGAAAGAAATGGTTAATATATTCAAGATAATTACGTATTTACAAAATACCGTCTCAATTCATCCTATTTCATCAGATCCGGGATGTGATATGGTTCCGAAGGATGAACCGGATATGGACAGTTCCAATAAGATTTCATTCTTGAACAAAAATCCATTTTTTGATTTATTTCATCTATTCCATGACCGGAACAGGGGAGGATACACGTTACACTACGATTTTGCATCAGAAGAGAGATTTCAAGAAATGGCAGATCTATTCACTCTATCAATAACCGAGCCGGATCTGGTGTATCATAAGGGATTTGCCTTTTCTATTGATTCCTGCGGATTGGATCAAAAACAATTCTTGAATGAGGCCAGGGATGAATCGAAAAAGAAATCTTTATTGGTTCTACCTCCTATTTTTTATGAAGAGAATGAATCTTTTTCTCGAAGGATCAGAAAAAAATGGGTCAGGATCTCCTGCGGGAATGATTTGGAAGATCCAAAACCAAAAATAGTGGTATTTGCTAGCAACAACATAATGGAGGCAGTCACTCAATATAGATTGATCCGAAATCTGATTCAAATCCAATATAGTACCTATGGGTACATAAGAAATGTATTGAATCGATTCTTTTTAATGAATAGATCCGATCGCAACTTCGAATATGGAATTCAAAGGGATCAAATAGGAAAGGATACTCTGAATCATAGAACTATAATGAAATATACGATCAACCAATATTTATCGAATTTGAAAAAGAGTCAGAAGAAATGGTTCGAGCCTCTTATTTTGATTTCTCGAACCGAGAGATCCATGAATCGGGATCCTGATGCATATAGATACAAATGGTCCAATGGGAGCAAGAGTTTCCAGGAACATTTGGAACAGTCCGTTTCGAAGCAGAAGAGCCGTTTTCAAGTAGTGTTCGATCGATTACGTATTAATCAATATTCGATTGATTGGTCTGAGGTTATCGACAAAAAAGATTTGTCTAAGTCACTTCGTTTCTTTTTGTCCAAGTCACTTCTTTTTTTGTCCAAGTTGCTTTTATTTTTGTCTAACTCACTTCCTTTTTTCTGTGTGAGTTTCGGAAATATCCCCATTCATAGGTCCGAGATCTACATCTATGAAGAATTGAAAGGTCCGAATGATCAACTCTGCAATCAGTTGTTAGAATCAATAGGTCTTCAAATTGTTCATTTGAAAAAATTGAAACCCTTCTTATTGGACGATCATGATACTTCCCAAAAATCGAAATTCTTGATCAATGGAGGAACAATATCACCATTTTTGTTCAATAAGATACCAAAATTCCCCTTTTCTGTGGAAAAGGCCCGTATCAATAATTCGGATTTTACGTATGGACAATTTCTCAATATCTTGTTCATTCGCAACAAAATATTTTCTTTGTGCGTCGGTAAAAAAAAACATGCTTTTTGGGGGAGAGATACTATTTCACCAATCGAGTCACAGGTATCTAACATATTCATACCTAACGATTTTCCACAAAGTGGTGACGAAACGTATAACTTGTACAAATCTTTCCATTTTCCAAGTCGATCCGATCCATTCGTTCGTAGAGCTATTTACTCGATCGCAGACATTTCTGGAACACCTCTAACAGAGGGGCAAATAGTCAATTTTGAAAGAACTTATTGTCAACCTCTTTCAGATATGAATCTATCTGATTCAGAAGGGAAGAACTTGCATCAGTATCTCAATTTCAATTCAAACATGGGTTTGATTCACACTCCATGTTCTGAGAAAGATTTATCATCCGAAAAGAGGAAAAAATGGAGTCTTTGTCTAAAGAAATGCGTTGAGAAAGGGCAGACGTATAGAACCTTTCAACGAGATAGTGCTTTTTCAACTCTCTCAAAATGGAATCTATTCCAAACATATATGCCATGGTTCCTTACTTCGACAGGGTACAAATATCTAAATTTGATATTTTTAGATACTTTTTCAGACCTATTGCCAATACTAAGTAGCAGTCAAAAATTTGTATCCATTTTTCCTGATATTATGCATGGATCAGGTATATCATGGCGAATTCTTCAGAAAAAATTGTGTCTTCCACAATGGAATCTGATAAGTGAGATCTCGAGTAAGTGTTTACATAATCTTCTTCTGTCCGAAGAAATGATTCATCGAAATAATGAGTCACCATTGATATCGACACATCTGAGATCGCCAAATGCTCGGGAGTTCCTCTATTCAATCCTTTTCCTTCTTCTTGTTGCTGGATATCTCGTTCGTACACATCTTCTCTTTGTTTCCCGGGCCTCTAGTGAGTTACAGACAGAGTTCGAAAGGGTAAAATCTTTGATGACTCCATCATCTATGATTGAGTTGCGAAAACTTCTGGATAGGTATCCTACATCTGAACCGAATTCTTTCTGGTTAAAGAATCTCTTTCTAGTTGCTCTGGAACAATTAGGAGATTCTCTAGAAGAAATACGGGGTTCTGCTTCTGGCGGCAACATGCTTGGTCCCGCTTATGGGGTCAAATCAATACGTTCTAAGAAGAAAGATTGGAATATCAATCTCATCGAGATCATCGATCTCATACCAAATCCCATCAATCGAATCACTTTTTCGAGAAATACGAGACATCTAAGTCATACAAGTAAAGAGATCTATTCATTGATAAGAAAAAGAAAAAACGTGAACGGGGATTGGATTGATGAGAAAATAGAATCCTGGGTCGCGAACAGTGATTCGATTGATGATGAAGAAAGAGAATTCTTGGTTCAGTTCTCCACCTTAACGACAGAAAATAGGATTGATCAAATTCTATTGAGTCTGACTCATAGTGATCATTTATCAAAGAATGACTCTGGTTATCAAATGATTGAACAACCGGGAGCAATTTACTTACGATACTTAGTTGACATTCATAAAAAGCATCTAATGAATTATGAGTTCAATCCATCCTGTTTAGCAGAAAGACGGATATTCCTTGCTCATTATCAGACAATCACTTATTCACAAACTTCGTGTGGGGAAAATAGTTTTCATTTCCCATCTCATGGAAAACCCTTTTCGCTCCGCTTAGCCTTATCCCCCTCTAGGGGTATTTTAGTGATAGGTTCTATAGGAACTGGACGATCCTATTTGGTCAAATACCTAGCGACAAACTCCTATGTTCCTTTCATTACGGTATTTCTGAACAAGTTCCTGGATAACAAGTCTAAAGGTTTTCTTCTTGATGAGATCGATATTGATGATAGTGACGATATTGATGATAGTGACAATCTTGATGCTAGTGACGATATCGATCGTGACCTTGATACGGAGCTGGAACTGCTAACTAGGATGAATGGGCTAACTGTGGATATGATGCCGGAAATAGACCGATTTTATATCACCCTTCAATTCGAATTAGCAAAAGCAATGTCTCCTTGCATAATATGGATTCCAAACATTCATGATCTGGATGTGAATGAGTCGAATGACTTATCCCTCGGTCTATTAGTGAACCATCTCTCCAGGGATTGTGAAAGATGTTCTACTAGAAATATTCTTGTTATTGCTTCGACTCATATTCCCCAAAAAGTGGATCCCGCTCTAATAGCTCCGAATAAATTAAATACGTGCATTAAGATACGAAGGCTTCTTATTCCACAACAACGAAAGCACTTTTTCACTCTTTCATATACTAGGGGATTTCACTTGGAAAAGAAAATGTTCCATACTAACGGATTCGGGTCCATAACCATGGGTTCCAATGCACGAGATCTTGTAGCACTTACCAATGAGGTCCTATCGATTAGTATTACACAGAAGAAATCAATTATAGACACTAATACAATTAGATCCGCTCTTCATAGACAAACTTGGGATTTGCGATCCCAGGTAAGATCGGTTCAGGATCATGGGATCCTTTTCTATCAGATAGGAAGGGCTGTAGCACAAAATGTACTTCTAAGTAATTGCCCCATAGATCCTATATCTATCTATATGAAGAAGAAATCATGTAACGAAGGGGATTCTTATTTGTACAAATGGTACTTCGAGCTTGGAACGAGCATGAAGAGATTAACGATACTTCTTTATCTTTTGAGTTGTTCTGCCGGATCGGTCGCTCAAGATCTTTGGTCTTTATCCGTACCCGATGAAAAAAATGGGATCACTTCTTATGGACTCGTTGAGAATGATTCTGATCTAGTTCATGGCCTATTAGAAGTAGAGGGCGCTCTGGTGGGATCTTCACGGACAGAAAAAGATTGCAGTCAGTTTGATAATGATCGAGTGACATTGCTTCTTCGGCCCGAACCGAGGAATCCCTTAGATATGATGCAAAAGGGCTCTTGGTCTATCCTTGATCAGAGATTTCTCTATGAAAAATATGAATCGGAGTTTGAAGAAGGGGAGGGAGAAGGAGCCCTTGACCCGCAGGAGGATTTATTCAATCACATAGTTTGGGCTCCTAGAATATGGCGCCCTTGGGGCTTTCTATTTGATTGTATCGAAAGGCCCAATGAATTGGGATTTCCCTATTGGTCCAGGTCATTTCGGGGCAAGCGGATCATTTATGATGAAGAGGATGAGCTTCAAGAGAATGATTCGGGGTTCTTGCAGAGTGGAACCATGCAGTACCAGACACGAGATAGATCTCAAGGCCTTTTTCGAATAAGCCAATTCATTTGGGACCCTGCAGATCCACTCTTTTTCCTATTCAAAGATCAGCCCCCTGGCTCTGTGTTTTCACATCGAGAATTATTTGCAGATGAAGAGATGTCAAAGGGGCTTCTTACTTCCCAAACAGATCCTCCTACATCTCTATATAAACGCTGGTTTATCAAGAATACGCAAGAAAAGCACTTCGAATTGTTGATTAATCGTCAGAGATGGCTTAGAACCAATAGTTCATTATCTAATGGATCTTTCCGTTCTAATACTCTATCCGAGAGTTATCAGTATTTATCAAATCTGTTCCTATCTAACGGAACGCTATTGGATCAAATGCCAAAGACATTGTTGAGAAAAAGATGGCTTTTCCCGGATGAAATGAAAATTGGATTCATGTAA
>Solyc00g500047.1_t001
ATGGCGATACATTTATACAAAACTTCTACCCCGAGCACACGCAATGGAACCGTAGACAGTCAAGTGAAATCCAATCCACGAAATAATTTGATCTATGGACAGCGTCGTTGTGGTAAAGGTCGTAATGCCAGAGGAATCATTACCGCAAGGCATAGAGGGGGAGGTCATAAGCGTCTATACCGTAAAATCGATTTTCGACGGAATGAAAAAGACATATATGGTAGAATCGTAACCATAGAATACGACCCTAATCGAAATGCATACATTTGTCTCATACACTATGGGGATGGTGAGAAGAGATATATTTTACATCCCAGAGGGGCTATAATTGGAGATACCATTGTTTCTGGTACAGAAGTTCCTATAAAAATGGGAAATGCCCTACCTTTGAGTGCGAAAGCCGTATGCTTTGGAAGAAGCTTGTACAGTTTGGGAAGGGAATCTACTTCAACCGATATGCCCTTAGGCACGGCCATACATAACATAGAAATCACACTTGGAAAGGGTGGACAATTAGCTAGAGCAGCGGGTGCTGTAGCGAAACTGATTGCAAAAGAGGGGAAATCGGCCACATTAAAATTACCTTCTGGGGAGGTCCGTTTGATATCCAAAAACTGCTCAGCAACAGTCGGACAAGTGGGGAATGTTGGGGTGAACCAGAAAAGTTTGGGTAGAGCCGGATCTAAGCGTTGGCTAGGTAAGCGTCCTGTAGTAAGAGGAGTAGTTATGAACCCTGTAGACCATCCCCATGGGGGTGGTGAAGGGAGAGCCCCAATTGGTAGAAAAAAACCCACAACCCCTTGGGGTTATCCTGCACTTGGAAGAAGAAGTAGAAAAAGGAATAAATATAGTGATAATTTGATTCTTCGTCGCCGTAGTAAATAG
>Solyc00g277510.1_t001
ATGACTGCAATTTTAGAGAGACGCGAAAGCGAAAGCCTATGGGGTCGCTTCTGTAACTGGATAACTAGCACTGAAAACCGTCTTTACATTGGATGGTTTGGTGTTTTGATGATCCCTACCTTATTGACGGCAACTTCTGTATTTATTATTGCCTTCATTGCTGCTCCTCCAGTAGACATTGATGGTATTCGTGAACCTGTT
>Solyc00g500048.1_t001
ATGGAAGAAATCCACAGATATTTACAGCCGGATAGCTCGCAACAACACAACTTCCTATATCCACTTATCTTTCAGGAGTATATTTATGCACTTGCTCAGGATCATGGTTTAAATAGAAATAGGTCGATTTTGTTGGAAAATTCAGGTTATAACAATAAATTTAGTTTCCTAATTGTGAAACGGTTAATTACTCGAATGGATCAACAGAATCATTTGATTATTTCTACTAATGATTCTAACAAAAATCCGTTTTTGGGGTGCAACAAGAGTTTGTATTCTCAAATGATATCAGAGGGATTTGCATGTATTGTAGAAATTCCGTTTTCTATACGATTAATATCTTCTTTATCTTCTTTCGAAGGCAAAAAGATTTTCAAATCTCATAATTTACGATCAATTCATTCAACATTTCCTTTTTTAGAGGACAATTTTTCACATCTAAATTATGTATTAGATATACTAATACCCTACCCCGTTCATCTGGAAATCTTGGTTCAAACTCTTCGCTATTGGGTAAAAGATGCCTCTTCTTTACATTTATTACGATTCTTTCTCCACGAATATTGTAATTTGAATAGTCTTATTACTTCAAAGAAGCCCGGTTACTCCTTTTCAAAAAAAAATCAAAGATTCTTCTTCTTCTTATATAATTCTTATGTATATGAATGCGAATCCACTTTCGTCTTTCTACGGAACCAATCTTCTCATTTACGATCAACATCTTTTGGAGCCCTTCTTGAACGAATATATTTCTATGGAAAAATAGAACGTCTTGTAGAAGCCTTTGCTAAGGATTTTCAGGTTACCCTATGGTTATTCAAGGATCCTGTCATGCATTATGTTAGTGTGCGACTAAATCATTCAATGGTACGTAGTCAAATGTTAGAAAATTCATTTCTAATCAATAATCCAATTAAGAAGTTCGATACCCTTGTTCCAATTATTCCTTTGATTGGATCATTAGCTAAAGCACACTTTTGTACCGGATTAGGGCATCCCATTAGTAAACCAGTTTGGTCCGATTTATCAGATTCTGATATTATTGACCGATTTGGGCGTATATGCAGAAATCTTTTTCATTATTATAGTGGATCTTCCAAAAAAAAGACTTTATATCGAATAAAGTATATACTTCGACTTTCTTGTGCTAGAACTTTAGCTCGGAAACACAAAAGTACTGTACGCACTTTTTTGAAAAGATCGGGCTCGGAATTATTGGAAGAATTCTTAACGTCGGAAGAAGAAGTTCTTTCGTTGACCTTCCCACGAGCTTCGTCTAGTTTGTGGGGAGTATATAGAAGTCGGATTTGGTATTTGGATATTTTTTGTATCAATGATCTGGCGAATTCTCAATGA
>Solyc00g500049.1_t001
ATGCTTAATACCTTTAGTTTGATCGGTATCTGTCTTAATTCGACCCTTTATTCGAGTAGTTTTTTCTTCGGCAAATTGCCCGAGGCCTATGCTTTTTTGAATCCAATCGTAGATATTATGCCAGTCATACCTCTGTTCTTTTTTCTCTTAGCCTTTGTTTGGCAAGCTGCTGTAAATTGTGTAATGCTTACTCTCAAACTCTTCGTTTACACAGTAGTGATATTTTTTGTTTCTCTCTTCATCTTTGGATTCCTATCTAATGATCCCGGACGTAATCCTGGACGTGAAGAATAA
>Solyc00g500050.1_t001
ATGGTAACCATTCGAGCTGACGAAATTAGTAATATTATCCGTGAACGTATTGAACAATATAATAGAGAAGTAAAGATTGTAAATACAGGTACCGTACTTCAAGTAGGCGATGGCATTGCTCGTATTCACGGTCTTGATGAAGTAATGGCGGGTGAATTAGTAGAATTTGAAGAGGGTACAATAGGCATTGCTCTGAATTTGGAATCAAATAATGTTGGTGTTGTATTAATGGGCGACGGTTTGTTGATACAAGAAGGAAGTTCTGTAAAAGCAACGGGAAGAATTGCTCAGATACCCGTGAGTGAGGCTTATTTGGGTCGTGTTGTAAATGCCCTGGCTAAACCTATTGATGGTAGAGGTGAAATTTCAGCTTCTGAATTTCGATTAATTGAATCTGCCGCCCCCGGTATTATTTCGCGCCGTTCCGTATATGAGCCTCTTCAAACCGGACTTATTGCTATTGATTCGATGATCCCTATAGGACGTGGTCAACGAGAATTAATTATTGGGGACAGACAGACCGGTAAAACAGCAGTAGCCACAGATACGATTCTCAATCAACAAGGTCAAAATGTAATATGTGTTTATGTAGCTATTGGGCAAAAAGCGTCTTCTGTGGCCCAGGTAGTAACTACTTTACAGGAAAGGGGAGCGATGGAATACACTATTGTGGTAGCCGAAACGGCGGATTCCCCTGCTACATTACAATACCTTGCTCCTTATACAGGAGCAGCTCTGGCTGAATATTTTATGTATCGTGAACGACACACTTTAATCATTTATGATGATCTCTCCAAACAAGCGCAAGCTTATCGCCAAATGTCTCTTCTATTACGAAGACCGCCCGGTCGTGAAGCTTATCCAGGAGATGTTTTTTATTTGCATTCACGCCTTTTGGAAAGAGCCGCTAAATTAAGTTCGAGTTTAGGTGAAGGAAGTATGACTGCCTTACCAATAGTTGAAACTCAATCCGGAGATGTTTCGGCTTATATTCCTACTAATGTAATTTCCATTACTGATGGACAAATCTTCTTATCCGCCGACCTATTCAATTCTGGAATCAGACCTGCTATTAATGTGGGTATCTCCGTTTCCAGAGTGGGGTCCGCAGCTCAAATAAAAGCCATGAAACAGGTAGCTGGTAAATTAAAATTAGAACTAGCGCAATTCGCAGAATTAGAAGCCTTTGCACAATTTGCTTCTGATCTCGATAAAGCTACTCAGAATCAATTGGCAAGAGGTCAACGATTACGTGAATTGCTTAAACAATCCCAATCAGCCCCTCTCACGGTAGAAGAGCAGATAATGACTATTTATACCGGAACAAACGGCTATCTTGATTCATTAGAAGTTGGACAGGTAAGGAAATTTCTTGTTGAGCTACGTACTTACTTAAAAACTACTAAACCTCAGTTCCAAGAAATCATATCTTCTACCAAGACATTTACCGAGGAAGCAGAAGCCCTTTTGAAGGAAGCTATTCAGGAACAAATGGATCGTTTTATACTTCAGGAACAAGCATAA
>Solyc00g500051.1_t001
ATGGAGGCAGGAGTTCATTTTGGTCATGGTACTAGGAAATGGAATCCTAAAATGGCGCCTTATATCTCTGCAAAGCGTAAGGGTATTCATATTACAAATCTTACTAGAACTGCTCGTTTTTTATCAGAAGCTTGTGATTTAGTTTTTGACGCAGCAAGTAGGGGAAAACAATTCTTAATTGTTGGTACCAAAAATAAAGCAGCTGATTCAGTAGAGTGGGCTGCAATAAGGGCCCGGTGTCATTATGTTAATAAAAAATGGCTTGGCGGTATGTTAACGAATTGGTCCACTACAGAAACAAGACTTCATAAGTTCAGGGACTTGAGAATGGAACAAAAAACAGGGAGACTCAACCGTCTCCCGAAAAGAGATGCAGCTATGTTGAAAAGACAATTATCTCGCTTGCAAACATATCTGGGCGGGATTAAATATATGACAGGGGTACCCGATATTGTAATCATCGTGGATCAGCACGAAGAATATACGGCCCTGCGAGAGTGTATTACTTTAGGAATTCCAACAATTTGTTTAACCGATACAAATTGTGACCCCGATCTCGCAGATATTTCAATTCCAGCGAATGATGACGCCATATCCTCAATCCGATTAATTCTTAACAAATTAAGGGCAAGGCAATATGAATGTTCTATCATGTTCCATCAATACTCTAAAGGGGTTATACGATATATCCGGTGTGGAAGTAGGCCAACATTTCTATTGGCAAATAGGAGGTTTCCAAGTACATGGCCAACCACTATAGCTGTTCGGAACCCACAAACCATTCCGACCGGGGGTCAGAATTTCTTCGAATATGTTCTTGAATTCATTCGAGATGTTAGAGCTCTTTTACCTTGGAAAATCATACAATTACCTCATGGGGAGTTAGCCGCACCCACGAATGATATAAATACTACTGTTGCTTTGGCTTTACTCACATCCGTGGCATATTTCTATGCGGGTCTTACAAAAAGGGGATTAGTACCCTTAGTAGTTCCTATACCTGTCATGCTCCTTGGATTATTTACAAGTGGTATTCAAGCTCTTATTTTTGCAACTTTAGCCGCGGCTTATATAGGTGAATCCATGGAGGGCCATCATTGA
>Solyc00g500052.1_t001
ATGATTGATCGATATAAACACCAACAGCTCCGAATTGGATCAGTTTCTCCTCAACAAATAAGTGCTTGGGCCACAAAAATCCTGCCTAATGGAGAGATAGTTGGAGAGACTCGGAAGGAGAAACTGTCATCCCAGTCAATCCAATTGGGATGCCCTGGACCTGACATGTCACTTGGAAAGAGTAACATGAAGCTCAGAATTGGGGGTTTCGATACATTTCGCAATCGAGAAATCTCTACTGGCGCAGGTGCTATCCGAGAACAATTAGCCGATCTAGATTTACGAATTATTATAGAGAATTCGTTGGTAGAATGGGAAGAGTTGGGGGAAGAAGGGCACACAGGGAATGAATGGGAAGATCGAAAAGTTGGAAGAAGAAAGGACTTTTTGGTTAGACGCGTGGAATTGGCTAAGCATTTTATTCGAACAAATATAGAGCCCGAATGGATGGTTTTGTGTCTATTACCAGTTCTTCCTCCTGAGTTGAGACCGATCATTCAGATAGATGGGGGTAAACTAATGAGCTCAGATATTAATGAACTCTATAGAAGAGTTATCTATCGGAACAATACCCTTACCGATCTATTAACAACAAGTAGATCTACGCCAGGAGAATTAGTAATGTGTCAGGAGAAATTAGTACAAGAAGCCGTGGATACACTTCTTGATAATGGAATCCGGGGACAACCAATGAGGGACGGTCATAATAAAGTTTACAAGTCATTTTCTGATGTAATTGAAGGCAAAGAGGGAAGATTTCGTGAGACTCTGCTTGGTAAACGAGTCGATTATTCAGGACGTTCTGTCATTGTCGTGGGTCCTTCACTTTCATTACATCGATGTGGATTGCCTCGTGAAATAGCAATAGAACTTTTCCAGACATTTGTAATTCGTGGTCTAATTAGACAACATCTTGCTTCGAACATAGGAGTTGCTAAGAGTAAAATTCGAGAAAAAGAGCCGATTGTATGGGAAATCCTTCAAGAAGTTATGCAGGGACACCCTGTATTGCTGAATAGAGCACCTACGCTGCATAGATTAGGCATACAGGCATTCCAGCCCGTTTTAGTGGAGGGGCGCGCTATTTGTTTACATCCATTAGTTTGCAAGGGATTCAATGCCGATTTTGATGGAGATCAAATGGCTGTTCATGTACCTTTATCCTTGGAGGCTCAAGTAGAGGCCCGTTTACTTATGTTTTCTCATATGAATCTTTTGTCTCCGGCTATTGGGGATCCCATTTCCGTGCCAACGCAAGATATGCTTATTGGACTCTATGTATTAACGAGCGGAAATCATCGAGCTAGGTCCATAGTTCCGGAATTTATACGCGAATCAAGATCGATAAAAGGAAGTTTTACAATCACCGACTCAAACCCATTGTCGAATCCTACTCAGCGGAATATGGAGGTACTTATGGCAGAACGGGCCAATCTGGTCTTTCACAATAAAGCGATAGACGGAACTGCCATGAAACGACTTATTAGTAGATTAATAGAGCACTTCGGAATGGCATATACATCACATATCCTGGATCAAGTAAAAACTCTGGGGTTCCAACAAGCTACTGCTACATCCATTTCATTAGGAATTGATGATCTTTTAACAATACCTTCTAAGGGATGGCTAGTTCAAGATGCTGAACAACAAAGTTTGATTTTGGAAAAACACCATCAGTATGGAAATGTACACGCGGTAGAAAAATTACGTCAATCCATTGAAATATGGTATGCTACAAGTGAATATTTGCGCCAAGAAATGAATCCGAATTTTAGGATGACTGACCCTTTTAATCCAGTTCATATAATGTCTTTCTCGGGAGCTCGAGGAAATGCATCTCAGGTACATCAATTAGTAGGTATGAGAGGATTAATGTCGGATCCTCAAGGACAAATGATTGATTTACCTATTCAAAGCAATTTACGCGAAGGACTCTCTTTAACAGAATACATCATTTCTTGCTACGGAGCCCGTAAAGGAGTTGTGGATACTGCTGTACGAACATCAGACGCTGGATATCTCACTCGCAGACTTGTTGAAGTAGTTCAACACATTGTTGTACGTCGAACGGATTGTGGCACCGCCCGGGGTATTTCTGTGAGTCCTCGGAATGGGATAATGCCGGAAAGGATTTTTAGTCAAACATTAATTGGCCGTGTATTAGCAGATGATATATACATGGGTTCACGATGTATTATTGCAGGTCAATCGATTGGAGAACCGGGTACTCAATTAACATTACGAACTTTTCATACCGGAGGAGTATTCACGGGGGGTACTGCAGAACATGTGCGAGCCCCATCTAATGGAAAAATAAAATTCAATGAGGACTTGGTTCATCCGACACGTACACGTCATGGGCATCCCGCCTTTCTATGTTCTATAGACTTGTATGTAACTATTGAGAGTGAAGATATTCTACATAATGTGAATATTCCACCCAAAAGTTTGCTTTTAGTTCAAAACGATCAATACGTAGAATCAGAACAAGTAATTGCTGAGATTCGCGCAGGAATATCCACTTTGAATTTTAAAGAGAAGGTTCGAAAACATATTTATTCTGATTCAGACGGAGAAATGCACTGGAGTACCGATGTCTATCATGCACCCGAATTTACATATGGTAATGTTCATCTATTACCAAAAACAAGTCATTTATGGATATTATTAGGAGGGCCGTGCAGGTCCAGTCTAGTCTACCTTTCGATCCACAAGGATCAGGATCAAATGAATGCGCATTCTCTTTCTGGCAAGCGAAGATATACTTCTAACCTCTCAGTAACCAATGATCAGGCGAGGCAGAAATTGTTTAGTTCGGATTTTTATGGTCAAAAAGAAGATAGGATTCCTGATTATTCAGACCTTAATCGAATCATATGTACTGGCCAGTATAATCTCGTATATTCGCCTATTCTTCACGGGAATTCTGCTTTATTGTCAAAAAGGCGAAGAAATAAATTCATCATTCCACTACACTCGATTCAAGAACTCGAGAATGAACTAATGCCCTGTTCAGGTATCTCGATTGAAATCCCCGTAAATGGTATTTTCCGTCGAAATAGTATTCTTGCTTATTTCGATGATCCTCGATACAGAAGAAAGAGTTCGGGCATTATTAAATATGGGACTATAGAAACGCATTCAGTCATCAAAAAAGAGGATTTGATTGAGTATCGAGGAGTCAAGGAATTTAGGCCAAAATACCAAATGAAAGTAGATCGATTTTTTTTCATTCCTGAAGAGGTGCATATCTTGCCCGGATCTTCTTCCCTAATGGTACGGAACAATAGTATCGTTGGGGTCGATACACAAATCACCTTAAATCTAAGAAGCCGAGTCGGTGGGTTGGTCCGGGTGGAGAGAAAAAAAAAACGAATTGAACTGAAAATCTTTTCTGGAGATATCCATTTTCCTGGAGAGACGGATAAGATATCCAGGCATACCGGCGTTTTGATACCACCAGGAACAGGAAAAAGAAATTCCAAGGAATACAAAAAAGTTCAAAATTGGATCTATGTCCAACGAATTACACCTAGTAAGAAAAGGTTTTTTGTTTTAGTTCGACCTGTCGTCACATATGAAATAACGGACGGTATAAATTTAGGAACCCTTTTTCCACCGGATCCATTGCAGGAAAGGGATAATGTGCAACTTCGAATTGTCAATTATATCCTTTATGGAAATGGCAAACCGATTCGAGGAATTTCTGACACAAGTATTCAATTAGTTCGGACTTGTTTAGTATTGAATTGGAACCAAGACAAAAAAAGTTCTTCTTGCGAAGAAGCCCGTGCTTCTTTTGTTGAAATAAGGACAAATGGTTTGATTCGACATTTCCTAAAAATCAACTTAGTGAAATCCCCTATTTCGTATATCGGAAAAAGGAATGATCCGTCGGGGTCAGGATTGCTCTCTGATAATGGATCGGATTGTACCAATATCAATCCCTTTTCTGCTATTTATTCCTATTCCAAGGCAAAAATTCAACAATCTCTTAACCAACCTCAAGGAACTATTCATACGTTGTTGAATAGAAATAAGGAATCCAAAAATGGACCGCCCCTCAAATCGGGTCAAGTTATACTTGTTCAAGTTGACTCGATAGTGATACGATCAGCTAAGCCTTATTTGGCCACCCCCGGAGCAACTGTTCATGGCCATTATGGGGAAACCCTTTACGAAGGAGATACATTAGTTACATTTATATATGAAAAATCGAGATCTGGTGATATAACACAGGGTCTTCCAAAAGTAGAACAGGTCTTAGAAGTGCGTTCGATTGATTCAATATCCATGAATCTAGAAAAGAGGGTTGAGGGTTGGAACAAATGTATACCAAGAATTCTTGGAATTCCTTGGGGATTCTTGATTGGTGCTGAGCTAACTATAGCGCAAAGCCGAATCTCTTTGGTTAATAAAATCCAACAGGTTTATCGCTCCCAGGGGGTGCAGATTCATAATAGGCATATAGAAATTATTGTACGTCAAATAACATCAAAAGTGTTGATTTCAGAAGATGGAATGTCTAATGTTTTTTCACCCGGAGAACTTATTGGATTGTTGCGAGCAGAACGAATGGGGCGCGCTTTGGAAGAAGCGATCTGTTACCGAGTCGTCTTATTGGGAATAACAAGAGCATCTCTCAATACTCAAAGTTTCATATCTGAAGCAAGTTTTCAAGAAACTGCTCGAGTTTTAGCAAAAGCGGCTCTCCGGGGTCGTATCGATTGGTTGAAAGGCCTGAAAGAGAACGTTGTTTTGGGGGGGGTGATACCCGTTGGTACCGGATTCAAGGGATTAGTGCACCCTTCAAAACAACATAACAACATTCCTTTGGAAACAAAAAAAACAAATCTATTCGAGGGGGAGATGAGAGATATTTTGTTCCACCACAGAAAATTATTTGATTCTTGTCTTTCAAAAAAATTCCACGACATACCCGAACAATCATTTATAGGATTTAATGATTCCTAA
>Solyc00g500053.1_t001
TCCGTTGATATGGTCTTTAACCCATTAGGAGTACCTTCACGAATGAATGTCGGACAGATATTTGAATGTTCACTAGGGTTAGCAGGGAGTCTGCTAGACAGACATTATCGAATAGCACCGTTTGATGAGAGATATGAACAAGAAGCTTCGAGAAAACTAGTGTTTTCTGAATTATATGAAGCCAGTAAGCAAACAGCGAATCCATGGGTATTTGAACCCGAATATCCAGGAAAAAGCAGAATATTTGATGGAAGGACGGGGAATCCTTTTGAACAACCCGTTATAATAGGAAAGCCTTATATCTTGAAATTAATTCATCAAGTTGATGATAAAATCCATGGCCGTTCCAGTGGACATTATGCGCTTGTTACACAACAACCCCTTAGAGGAAGAGCCAAACAGGGGGGACAGCGGGTAGGAGAAATGGAGGTTTGGGCTCTAGAAGGGTTTGGGGTTGCTCATATTTTACAAGAGATGCTTACTTATAAATCGGATCATATTAGAGCTCGCCAGGAAGTACTTGGTACTACGATCATTGGGGGAACAATACCTAATCCCGAAGATGCTCCAGAATCTTTTCGATTGCTCGTTCGAGAACTACGATCTTTAGCTCTGGAACTGAATCATTTCCTTGTATCTGAGAAGAACTTCCAGATTAATAGGAAGGAAGCTTAA
>Solyc00g500054.1_t001
ATGACTATAGCCATTGGTAAGTTTACCAAAGACGAAAATGATTTATTTGATATTATGGATGACTGGTTACGGAGGGACCGTTTCGTTTTTGTAGGCTGGTCCGGTCTATTGCTCTTTCCTTGTGCCTATTTCGCTGTAGGGGGTTGGTTCACAGGTACAACCTTTGTAACTTCATGGTATACCCATGGATTGGCCAGTTCTTATTTGGAAGGCTGCAATTTCTTAACTGCCGCGGTTTCTACTCCTGCTAATAGTTTAGCACATTCGTTGTTGTTACTATGGGGTCCTGAAGCACAAGGAGATTTTACTCGTTGGTGTCAATTGGGGGGTCTGTGGACTTTTGTTGCTCTCCATGGAGCTTTTGGCCTAATAGGTTTCATGTTACGTCAATTCGAGCTTGCTCGATCTGTTCAATTGAGACCTTATAATGCAATCGCATTCTCTGGTCCAATTGCTGTTTTTGTTTCTGTATTTCTGATTTATCCACTAGGTCAGTCTGGTTGGTTCTTTGCACCTAGTTTTGGTGTAGCAGCTATATTTCGATTCATCCTATTTTTTCAAGGGTTTCATAATTGGACCTTGAACCCCTTTCATATGATGGGAGTTGCCGGTGTATTGGGGGCTGCTTTGCTATGCGCCATTCATGGTGCTACCGTAGAAAATACTTTATTTGAAGACGGTGATGGTGCAAATACATTCCGTGCTTTTAACCCAACTCAAGCCGAAGAAACTTATTCAATGGTCACCGCTAACCGCTTTTGGTCCCAAATCTTTGGGGTTGCTTTTTCCAATAAACGTTGGTTACATTTCTTTATGTTATTTGTACCAGTGACCGGTTTATGGATGAGTGCTCTTGGAGTAGTCGGTCTAGCTCTGAACCTACGTGCCTATGACTTCGTTTCTCAGGAAATTCGCGCAGCGGAAGATCCTGAATTTGAGACTTTCTACACCAAAAATATTCTCTTAAACGAAGCCTTAGCTGGTCGTGACCAAGAAACCACAGGTTTCGCTTGGTGGGCCGGGAATGCCCGACTTATCAATCTATCCGGTAAACTACTAGGGGCTCATGTAGCCCATGCTGGATTAATCGTATTCTGGGCCGGAGCAATGAACCTATTTGAAGTGGCCCATTTCGTACCCGAGAAGCCTATGTATGAACAAGGATTGATTTTACTTCCCCACCTAGCTACTCTAGGTTGGGGGGTAGGCCCTGGGGGAGAAGTTATAGATACCTTTCCATACTTTGTATCTGGAGTACTTCATTTAATTTCTTCTGCAGTATTGGGCTTTGGCGGCATTTATCATGCACTTCTGGGACCTGAGACACTTGAAGAATCTTTTCCCTTCTTTGGTTATGTCTGGAAAGATCGAAATAAAATGACCACAATTTTAGGTATTCACTTAATCTTGTTAGGTATAGGTGCTTTTCTTCTAGTATTCAAGGCTCTTTATTTTGGGGGCGTATATGATACCTGGGCTCCGGGAGGGGGAGATGTAAGAAAAATTACCAACTTGACCCTTAGCCCGAGTATCATATTTGGTTATTTACTAAAATCCCCTTTTGGAGGAGAAGGGTGGATTGTTAGTGTGGACGATTTAGAAGATATAATCGGAGGACATGTATGGTTAGGTTCCATTTGTATACTTGGTGGAATCTGGCATATCTTAACCAAACCCTTCGCATGGGCTCGACGCGCACTTGTATGGTCTGGAGAGGCTTACTTATCTTATAGTTTAGGGGCTTTAGCCGTCTTTGGTTTCATTGCTTGTTGTTTTGTCTGGTTCAATAATACCGCTTATCCTAGTGAATTTTACGGGCCTACTGGACCAGAAGCTTCTCAAGCTCAAGCATTTACTTTTCTAGTTAGAGACCAACGTCTTGGGGCTAACGTGGGATCCGCTCAAGGACCTACTGGTTTAGGTAAATATCTAATGCGTTCCCCAACCGGAGAAGTCATTTTTGGAGGAGAAACTATGCGTTTTTGGGATCTGCGTGCTCCATGGTTAGAGCCTCTAAGGGGTCCAAATGGGTTAGACTTGAGTAGGTTGAAAAAAGACATACAACCTTGGCAGGAACGGCGTTCCGCGGAATATATGACTCATGCTCCTTTAGGTTCTTTAAATTCCGTGGGTGGTGTAGCTACCGAGATCAATGCAGTCAATTATGTCTCTCCTAGAAGTTGGTTAGCTACCTCTCATTTTGTTCTAGGATTCTTCTTCTTTGTAGGTCATTTGTGGCACGCAGGAAGGGCTCGTGCAGCTGCAGCAGGATTTGAAAAAGGAATTGATCGCGACTTTGAACCTGTTCTTTCCATGACCCCTCTTAATTGA
>Solyc00g500055.1_t001
ATGGATACTAATAGGAATTCAACCATTATGGCAAGGAAAAGTTTGATTCAGAGGGAGAAGAAGAGGCAAAAATTGGAACAGAAATATCATTCGATTCGTCGATCCTCAAAAAAAGAAATAAGCAAGGTTCCGTCGTTGAGTGACAAATGGGAAATTTATGGAAAGTTACAATCCCTACCACGGAATAGTGCACCTACACGCCTTCATCGACGTTGTTTTTTGACCGGAAGGCCGAGAGCTAACTATCGAGACTTTGGCCTATCCGGACACATACTTCGTGAAATGGTTCATGCATGTTTGTTGCCAGGAGCAACAAGATCAAGTTGTTCTTATCTTTGGCGCGGGGTAGAGCAGTTTGGTAGCTCGCAAGGCTCATAA
>Solyc00g500056.1_t001
ATGGCATTACGATTTCCAAGGTTTAGCCAAGGCTTAGCTCAGGACCCCACTACTCGTCGTATTTGGTTTGGTATTGCTACCGCACATGACTTCGAGAGTCATGATGATATTACTGAGGAACGTCTTTATCAGAATATTTTTGCTTCTCACTTCGGTCAATTAGCAATAATTTTTCTGTGGACTTCCGGAAATCTGTTTCATGTAGCTTGGCAAGGAAATTTTGAGTCGTGGGTACAGGACCCTTTACATGTAAGACCTATTGCTCATGCAATTTGGGATCCTCATTTTGGTCAACCGGCCGTGGAAGCTTTTACTCGAGGGGGTGCTCTTGGCCCAGTGAATATCGCTTATTCTGGTGTTTATCAGTGGTGGTATACAATCGGTTTACGCACTAATGAAGATCTTTATACTGGCGCTCTTTTTCTATTATTTCTTTCTGCCATATCCTTAATAGCAGGTTGGTTACACCTACAACCGAAATGGAAACCGAGCGTTTCCTGGTTCAAAAATGCCGAATCTCGTCTGAATCACCATTTGTCAGGACTCTTTGGCGTAAGTTCCTTGGCTTGGACAGGGCATTTAGTCCATGTTGCTATTCCTGCATCCAGAGGGGAGTACGTTCGGTGGAATAATTTCTTAGATGTATTACCGCATCCCCAAGGGTTAGGCCCACTTTTTACAGGTCAATGGAATCTTTATGCTCAAAACCCCGATTCAAGTAGTCATTTATTTGGTACCGCCGAAGGGGCGGGAACGGCCATTCTAACTCTTCTCGGGGGATTCCACCCACAAACGCAAAGTTTATGGCTGACTGATATTGCCCATCACCATTTAGCTATTGCATTTATTTTTCTTGTTGCTGGTCATATGTATAGAACCAATTTCGGGATTGGGCACAGTATGAAAGATCTTTTAGATGCACATATTCCTCCGGGGGGACGATTGGGGCGTGGACATAAGGGTCTTTATGACACAATCAACAATTCGCTTCATTTTCAATTAGGCCTTGCTCTAGCTTCTTTAGGGGTTATTACTTCTTTGGTAGCTCAACACATGTACTCTTTACCTGCTTATGCATTCATAGCACAAGACTTTACTACTCAAGCTGCATTATATACCCACCACCAATATATCGCAGGATTCATCATGACAGGAGCTTTTGCTCATGGAGCTATATTTTTCATTAGAGATTACAATCCGGAGCAAAATGAAGATAATGTATTGGCAAGAATGTTAGATCATAAAGAAGCTATCATATCTCATTTAAGTTGGGCCAGCCTCTTTCTGGGATTCCATACCCTGGGACTTTATGTTCATAATGATGTCATGCTTGCCTTTGGCACTCCGGAGAAGCAAATCTTGATTGAACCGATATTTGCTCAATGGATACAATCCGCTCATGGTAAAACTTCATATGGGTTCGATGTACTTTTATCTTCAACGACTGGCCCAGCATTCAATGCGGGTCGAAGCATCTGGTTGCCGGGTTGGTTAAATGCTGTTAATGAAAATAGTAATTCATTATTCTTAACAATAGGTCCTGGAGACTTTTTGGTTCATCATGCTATTGCCCTTGGTTTACATACAACTACATTGATCTTAGTAAAAGGTGCTTTAGATGCACGTGGTTCCAAGTTAATGCCAGATAAAAAGGATTTCGGTTATAGTTTTCCGTGCGATGGCCCAGGACGAGGCGGTACTTGTGATATTTCGGCATGGGACGCGTTTTATTTGGCAGTTTTTTGGATGTTAAATACTATTGGATGGGTTACTTTTTATTGGCATTGGAAGCACATCACATTATGGCAAGGTAACGTTTCACAGTTTAATGAATCTTCCACTTATTTGATGGGCTGGTTAAGGGATTATTTATGGTTAAACTCTTCACAACTTATCAATGGATATAACCCTTTTGGTATGAATAGTTTATCGGTTTGGGCATGGATGTTCTTATTTGGACATCTTGTTTGGGCTACTGGATTTATGTTCTTAATTTCTTGGCGTGGATATTGGCAGGAATTGATTGAAACTTTAGCATGGGCTCACGAACGCACACCTTTGGCCAATTTGATTCGATGGAGAGATAAACCAGTGGCCCTTTCTATTGTACAAGCAAGATTGGTTGGATTAGCTCACTTTTCTGTAGGTTATATATTCACTTATGCGGCTTTCTTGATTGCCTCTACGTCGGGCAAATTTGGTTAA
>Solyc00g500057.1_t001
ATGATTATTCGTTCGCCGGAACCAGAAGTTAAAATTTTGGTAGATAGGGATCCCGTAAAAACTTCTTTCGAGGAATGGGCCAGACCGGGTCATTTCTCAAGAACAATAGCTAAAGGGCCTGATACTACCACTTGGATCTGGAACCTACATGCTGATGCTCACGATTTCGATAGCCATACCAGTGATTTGGAGGAGATCTCTCGAAAAGTATTTAGTGCACATTTCGGTCAACTCTCCATCATCTTTCTTTGGCTGAGCGGCATGTATTTCCACGGTGCTCGTTTTTCTAATTATGAAGCGTGGCTAAGTGATCCAACTCACATTGGGCCTAGTGCCCAGGTGGTTTGGCCAATAGTAGGCCAAGAAATATTAAATGGTGACGTAGGCGGAGGTTTCCGAGGAATACAAATAACCTCTGGTTTTTTTCAGCTTTGGCGAGCATCTGGAATAACTAGTGAATTACAACTCTATTGTACAGCAATTGGGGCATTGGTCTTTGCAGCGTTAATGCTTTTTGCTGACTTTCTTACTTTTCGTGGAGGATTAGATCCAGTAACTGGGGGTCTGTGGCTGACTGATATTGCCCATCACCATTTAGCTATTGCAATTCTTTTCCTGATAGCGGGTCACATGTATAGGACCAACTGGGGTATTGGTCATGGACTAAAAGATATTTTAGAAGCCCATAAAGGTCCATTTACAGGTCAGGGCCATAAAGGCCTATATGAGATCCTAACAACGTCATGGCATGCTCAATTATCTCTTAACTTAGCTATGTTAGGCTCTTTAACCATTGTTGTAGCTCATCATATGTATTCCATGCCCCCTTATCCGTATCTAGCTACTGACTATGGTACACAACTGTCATTGTTCACACATCACATGTGGATTGGTGGATTTCTCATAGTTGGTGCTGCCGCGCATGCAGCCATTTTTATGGTAAGAGATTATGATCCAACTACTCGGTACAACGATCTATTAGATCGTGTCCTTAGGCATCGTGATGCAATCATATCCCATCTCAACTGGGCATGTATATTTCTAGGCTTTCATAGTTTTGGTTTGTATATTCATAATGATACCATGAGCGCTTTAGGGCGTCCTCAAGATATGTTTTCAGATACCGCTATACAATTACAACCCGTTTTTGCTCAATGGATACAAAACACCCATGCTTTAGCACCTGGTGCAACGGCTCCTGGTGCAACAGCAAGCACCAGTTTAACTTGGGGGGGTGGTGATTTAGTGGCAGTGGGTGGCAAGGTGGCTTTGTTGCCTATTCCATTAGGAACCGCTGATTTCTTGGTACATCACATTCATGCATTTACGATTCATGTGACGGTATTGATACTCTTGAAAGGTGTGCTATTTGCTCGCAGTTCTCGTTTGATACCGGATAAAGCAAATCTTGGTTTTCGTTTTCCTTGTGATGGACCTGGAAGAGGGGGTACATGTCAAGTATCGGCCTGGGATCACGTCTTCTTAGGACTATTCTGGATGTACAATTCAATTTCGGTAGTAATATTCCATTTCAGTTGGAAAATGCAGTCAGATGTTTGGGGCAGTGTAAGTGATCAAGGGGTAGTAACTCATATCACGGGAGGAAACTTTGCGCAGAGTTCTATTACTATTAATGGGTGGCTCCGCGATTTCTTATGGGCACAGGCATCCCAGGTAATTCAGTCTTATGGTTCTTCATTATCTGCATATGGCCTTTTTTTCCTAGGTGCTCATTTTGTCTGGGCTTTTAGTTTAATGTTTCTATTCAGCGGACGTGGTTATTGGCAAGAACTTATTGAATCCATCGTTTGGGCTCATAATAAATTAAAAGTTGCTCCTGCTACTCAGCCGAGAGCCTTGAGCATTATACAAGGACGTGCTGTAGGAGTAACCCATTACCTTCTGGGTGGAATTGCCACAACATGGGCATTCTTCTTAGCAAGAATTATTGCAGTAGGATAA
>Solyc00g500058.1_t001
ATGTCGGCTCAATCCGAAGGAAATTACGCGGAAGCTTTGCAGAATTATTATGAAGCTATGCGACTAGAAATTGATCCCTATGATCGAAGTTATATACTCTATAATATAGGGCTTATCCACACAAGTAATGGAGAACATACGAAAGCTTTGGAATATTATTTTCGAGCACTAGAACGAAACCCATTCTTACCACAAGCTTTTAATAATATGGCCGTGATCTGTCATTACAGTCGATCCACTAAAGTCTTGAGCAGCGGTGTAGGATCAGATCCCAAAGATAAGGCTTGGTTCGATCAAGCCGCTGAGTATTGGAAACAGGCTATAGCGCTTACTCCCGGTAATTATATTGAAGCGCGTAATTGGTTGAAGATCACGAGACGTTTCGAATAA
>Solyc00g500059.1_t001
ATGCCTAGATCACGGATAAATGGAAATTTTATTGATAAGACCTTTTCAATTGTAGCCGATATCTTATTACGAGTAATTCCGACAACTTCCGGAGAAAAAGAGGCATTTACCTATTACAGAGATGATTCTAGTATTAAGCGAAAGGTTACGCCTAGAGGTTCTGTATTACGGGTCAATCCTACTCTACTAGCGCTAATAGGCAGCATAGGGGAAGAAGCGCTACACCTAGGAATCAACAACACGAAAACTTTGTTCTAA
>Solyc00g500060.1_t001
ATGATTGATAATGTTCCTTTGAAATCAAAGAATATTGAAATTGCGCCTTCCTCCTTTTCCAAAAGCTATCAATTTATTATAGGAACTTCCAATTATGTCAGCAAAGAATTATATATATATAATAGAAGGGGTTCTGTATATTTATCTAATTCATCCCATTCTTCTTTTCTTTATAGTATTTATAGTACAAGTACACTATTTCAGTAAACTTCGCTTCATTTAGTTCAGTTTAGTTTTAGTTTAGGTTTATTCTGTAAAATAAAATTCAATAAAAAAAAAATAGAAATAAGAATTCATTCGAAATACTAAATAAGAATAAGGAGTCTTTATGTCGCGTTACCGAGGACCTCGTTTCAAAAAAATACGACGCCTGGGGGCTTTACCAGGACTAACTAATAAAAAGCCTAGGACCGGAAGTGATCTTAGAAACCAATCGCGTTCCGGTAAAAAATCTCAATATCGTATTCGTCTAGAAGAAAAACAAAAATTGCGTTTTCATTATGGTCTTACAGAACGACAATTACTTAAATACGTTCGTATCGCCAGAAAAGCCAAGGGGTCAACAGGTCAAGTTTTACTACAATTACTTGAAATGCGTTTGGATAACATCCTTTTTCGATTGGGTATGGCTTCCACTATTCCCGCAGCCCGTCAATTAGTTAACCATCGACATATTTTAGTTAATGGTCATATAGTAGATATACCGAGTTATCGCTGCAAACCCCGAGATATTATTACGGCAAAGGATGAACAAAAATCCAGAGCTCTGATTCAAATTTCTCTCGATTCATCCCCTCATGAGGAATTACCAAATCATTTGACCCTTCAGCCATTCCAATATAAAGGATTAGTCAATCAAATAATAGATAGTAAATGGGTCGGTTTGAAAATAAATGAATTGCTAGTCGTAGAATATTATTCTCGTCAGACTTAAACCTCAGACTTAAACCAAGGGTTCGCAAAAATTTCTTCCCTTTAGGCGAAGTAAATTAACCCAAGGTTAAGTAAGTTAAGTAAGATCAATCCGAGTTTGATCTAGATTTCCCCCATTTTTGTATCATAGACCAAGGATCTATTTTCATTCCTTGTCTATTCTTTTCTTTCCAGTATTTTGATTATGATTATTTTTG
>Solyc00g500061.1_t001
ATGCAGGGTCGTTTGTCTGCTTGGCTAGTCAAGCATGGGCTAATTCATAGATCTTTGGGCTTTGATTACCAAGGAATAGAGACTTTACAAATAAAGCCCGAGGATTGGCATTCCATTGCTGTCATTTTTTATGTATATGGGTACAACTATCTACGCTCTCAATGTGCCTACGATGTAGCGCCTGGCGGGCTGTTAGCTAGTGTGTATCATCTTACGAGAATAGAGGATGGTGTGGCTCAACCAGAAGAGCTATGCATAAAAGTATTTGCCTCCAGGAGGAATCCTAGAATTCCGTCTGTTTTCTGGGTTTGGAAAAGCGTGGATTTTCAAGAACGAGAATCATATGATATGTTGGGAATCTCTTACGATAATCATCCACGCTTGAAACGTATCTTAATGCCTGAAAGTTGGATAGGATGGCCCTTACGTAAGGATTATATTGCCCCCAATTTTTATGAAATACAAGATGCTCATTGA
>Solyc00g500062.1_t001
ATGGCGAAAGGGGGCATTGGAATGGTCTTAGCTCCTGAATATTCAGACAATAAAAAGAAAAACGGAAAAAATAAGATTGAGACAGTTATGAATTCCATTCAGTTTCCTTTACTTGATCGAACAGCCCCAAATTCAGTTATTTCAACTACATTAAATGATCTTTCAAATTGGTCAAGACTCTCTAGTTTATGGCCGCTTCTCTATGGTACCAGTTGTTGCTTCATTGAATTTGCTTCACTAATAGGCTCACGCTTCGACTTTGATCGTTATGGACTCGTACCAAGATCGAGTCCTAGACAATCGGATCTAATTTTAACAGCCGGAACAGTAACAATGAAAATGGCCCCCTCTTTAGTAAGATTATATGAGCAAATGCCCGAACCAAAATATGTTATTGCTATGGGAGCCTGTACAATTACAGGCGGGATGTTCAGTACCGATTCTTATAGTACTGTTCGGGGAGTCGATAAGCTAATTCCTGTAGATGTATATTTGCCAGGTTGTCCACCTAAACCGGAAGCGGTTATAGATGCTATAACAAAACTTCGTAAGAAAATATCTCGAGAACTCTATGAAGATCGAATTAGGTCTCAACGAGCGAATCGGTGTTTTACTACCAACCACAAGTTTCATGTTCGACGCAGTATTCATACGGGAAATTATGATCAAAGAGTTCTTTATCAACCACCATCTACTTCAGAGATCCCTACGGAAATCTTTTTCAAATACAAAAATTCAGTATCTTCCGCCGAATTAGTGAATTAG
>Solyc00g500063.1_t001
CACCCGACAGAATCTAAATAGGATTAGAAAGAGAACTTCTTTTTATTATTCGAACGTACCAACTAGTTATGAAATCGGATTGCTAGCCTCCACCCGTGTTCTAGCTCGTCGGAGAGCTAGATTTGCCTCAATTTTTTGTCTCCTTCCTTCAGCCTTTTTCACATTAGCTTCCGCTATTTCAAGAGTTTGCTGAGCTTCTTGTGGATTAATGTCACTACCCTTCTCCGCATCATTTACTAAAACAGTGATCTCATTATTTCCTATTCTAGCAAAACCACCCATCAGAGCCATCGTTAACCATTGGTCGTTAAGGCGTATTCTCAAAATCCCTATATCTACAGCTGTGGCAATAGGGGCGTGATTTGGTAATATGCCAATTTGACCACTATTAGTAGATAAAACAATTTCTTCCACTTCTGAATCCCAAACAATTCGATTAGGGGTCAGTACACTAAGATTTAAGGTCATTTCTTCAAATTGCTCTCCATTTCTAAGTTCATAGCCTTCGCGGTAGCTTCATCGATAGTACCTACCAAATAAAAGGCCTGTTCAGGAAGACCATCTAATTCTCCGGAAAGGATCAATTGAAATCCTCGAATTGTTTCTGCTAGACCAACATATTTCCCTGGAGAACCGGTAAATACTTCTGCTACGAAAAAGGGTTGTGATAAGAAACGCTCAATTTTTCGCGCTCTTGCTACGAGTAAACGATCCTCTTCGGATAATTCGTCCAATCCAAGGATAGCTATAATGTCCTGAAGTTCTTTGTAACGTTGTAAAGTTTGCTTAACTCTTTGGGCGGTTTCGTAATGTTCCTCACCAACGATCCGAGGTTGAAGCATGGTTGACGTTGAATCTAAAGGATCTACTGCTGGATAAATACCTTTGGCAGCCAATCCCCTTGATAGTACGGTAGTAGCATCTAAATGTGCAAATGTCGTAGCAGGAGCAGGGTCGGTCAAATCGTCTGCGGGTACATAAACTGCTTGAATAGAGGTTATGGACCCTTCTTTGGTAGAAGTAATTCTTTCTTGTAAAGAACCCATTTCGGTACTTAGGGTCGGTTGATAACCCACAGCGGAAGGCATTCTACCCAATAAGGCCGATACTTCGGATCCTGCTTGGACGAAACGGAAGATATTGTCAATAAATAGAAGTACGTCTTGCTCATTAACATCTCGGAAATATTCCGCCATAGTTAGGGCAGTCAAACCAACTCTCATACGAGCTCCCGGCGGTTCATTCATCTGACCGTAAACTAGGGCCACTTTTGATTCTGCAATATTTTCTTTATTAATCACTCCAGATTCTTTCATTTCCATGTAAAGATCATTTCCTTCCCGAGTACGTTCACCCACTCCGCCAAATACGGATACGCCCCCGTGAGCTTTAGCAATATTGTTAATCAATTCCATAATGAGTACTGTTTTACCCACTCCAGCTCCCCCGAATAGTCCGATTTTTCCTCCACGGCGATAAGGGGCTAAAAGATCTACTACTTTAATTCCTGTTTCAAAAATAGATAATTTTGTATCCAACTGTATAAAGGCGGGCGCAGATCTATGAATAGGAGACGTTGTACTAGTATCTACAGGCCCTAAATTATCAACAGGCTCTCCGAGCACGTTAAAAATTCGTCCCAGAGTCGCTCCCCCAACTGGAACACTTATAGGAGCTCCTGTGTCAATCACTGCCATTCCTCTCGTTAGACCTTCTGTAGCACTCATAGCTACAGCCCTAACTCGATTATTTCCTAATAATTGCTGTACCTCACAAGCCACATTAATTGGTTGACCAACACTATCTCGACCTTGAACTACCAGAGCGTTATAAATATTTGGCATCTTGCCCGGGGGAAAGGCTACATCTAGTACCGGACCGATGATTTGGACGACACGCCCCGGGTTTTTTTTTTCAAGCGTGGAAACCCCAGAACCAGAAGTAGTAGGATTGATTCTCATAATAATAAAATAAATATGTCGAAATGTTTTTTCCAAAATTATCGAATTCAAAAAAAATGTCCGCTAGCACGTCGATCGGTTAATTCAATAAAATCGGAATTAGCACTCGATTTCGTTGGCACCATGCAATTGAACCAATCCAATTGTTTACTTATTCAATGAGACTGAGTTAATTTGGCAGCTCACCCAACCTATTTTCATTTAACAATCTCAAGTGGATGAATCAAAATCTTGAGAAAGTCTTTCATTTGTCTACCATTATAGACAAGCCCATCCATATTATCGATTCTATGGAATTCGAACCTGAACTTTATTTTCTATTTCTATTACGATTCATTATTTGTATCTAATGGGCTCCTCTTCTTATTTCTTTTTTATTTCAATTTCAGCATATCGATTTATGCCTAGCCTATTCTTTTCTTTGCGTTTTTCTTTCTTTTTTATACCTTTCATAGATTCATAGAGGAATTCCATATATTTTCACATCTAGGATTTACATATACAACATATACCACTGTCAAGGGGGAAGTTCTTATTATTTAGGTTAGCTAGGTATTTCCATTTCAAAAAAAAAAAAAGATAAAAAATCAAAATTGGGTTGCGCTATATATATGAAAGAGTATACAATAATGATGTATTTGGCAAATCAAATACCATGGTCTAATAATCAACCATTCTGATTAATTGATAATATTAGTATTAGTTGGAAATTTTGTGACAGATTCCTGTGAAAAGTTTCATTAACGCGGAATTCATGTCGAGTAGACCTTGTTGTTGTGATAATTTTTAATTCATGAGTTCTAGGGAGGGATTTATGTCACCACAAACAGAGACTAAAGCAAGTGTTGGATTCAAAGCTGGTGTTAAAGAGTACAAATTGACTTATTATACTCCTGAGTACCAAACCAAGGATACTGATATATTAGCAGCATTCCGAGTAACTCCTCAACCTGGAGTTCCACCTGAAGAAGCAGGGGCCGCGGTAGCTGCCGAATCTTCTACTGGTACATGGACAACTGTATGGACCGATGGACTTACCAGTCTTGATCGTTACAAAGGGCGATGCTACCGCATCGAGCGCGTTGTTGGAGAAAAAGATCAATATATTGCTTATGTAGCTTACCCTTTAGACCTTTTTGAAGAAGGTTCCGTTACCAATATGTTTACTTCCATTGTAGGTAACGTATTTGGGTTCAAAGCCCTGCGCGCTCTACGTCTGGAAGATCTGCGAATCCCTCCTGCTTATGTTAAAACTTTCCAAGGTCCGCCTCATGGGATCCAAGTTGAAAGAGATAAATTGAACAAGTATGGTCGTCCCCTGTTGGGATGTACTATTAAACCTAAATTGGGGTTATCTGCAAAAAACTACGGTAGAGCTGTTTATGAATGTCTTCGCGGTGGACTTGATTTTACCAAAGATGATGAGAACGTGAACTCACAACCATTTATGCGTTGGAGAGATCGTTTCTTATTTTGTGCCGAAGCACTTTTTAAAGCACAGACTGAAACAGGTGAAATCAAAGGGCATTACTTGAATGCTACTGCAGGTACATGCGAAGAAATGATCAAAAGAGCTGTATTTGCTAGAGAATTGGGCGTTCCGATCGTAATGCATGACTACTTAACGGGGGGATTTACCGCAAATACTACCTTGGCTCATTATTGCCGAGATAATGGTCTACTTCTTCACATCCACCCAAAAGCGTTACGTATGTCTGGTGGAGATCATATTCACTCTGGTACCGTAGTAGGTAAACTTGAAGGTGAAAGAGACATAACTTTGGGCTTTGTTGATTTACTGCGTGATGATTTTGTTGAACAAGATAGAAGTCGCGGTATTTATTTCACTCAAGATTGGGTCTCTTTACCAGGTGTTCTACCTGTGGCTTCAGGAGGTATTCACGTTTGGCATATGCCTGCTCTGACCGAGATCTTTGGGGATGATTCCGTACTACAGTTCGGTGGAGGAACTTTAGGACATCCTTGGGGTAATGCGCCAGGTGCCGTAGCTAATCGAGTAGCTCTAGAAGCATGTGTAAAAGCTCGTAATGAAGGACGTGATCTTGCTCGGGAAGGTAATGAGATTATTCGCGAGGCTTGCAAATGGAGCCCGGAACTAGCTGCTGCTTGTGAGGTATGGAAAGAGATCGTATTTAATTTTGCAGCAGTGGACGTTTTGGATAAGTAA
>Solyc00g500064.1_t001
ATGAGAATCAATCCTACTACTTCTGGTTCTGGGGTTTCCACGCTTGAAAAAAAAAACCCGGGGCGTGTCGTCCAAATCATCGGTCCGGTACTAGATGTAGCCTTTCCCCCGGGCAAGATGCCAAATATTTATAACGCTCTGGTAGTTCAAGGTCGAGATAGTGTTGGTCAACCAATTAATGTGGCTTGTGAGGTACAGCAATTATTAGGAAATAATCGAGTTAGGGCTGTAGCTATGAGTGCTACAGAAGGTCTAACGAGAGGAATGGCAGTGATTGACACAGGAGCTCCTATAAGTGTTCCAGTTGGGGGAGCGACTCTGGGACGAATTTTTAACGTGCTCGGAGAGCCTGTTGATAATTTAGGGCCTGTAGATACTAGTACAACGTCTCCTATTCATAGATCTGCGCCCGCCTTTATACAGTTGGATACAAAATTATCTATTTTTGAAACAGGAATTAAAGTAGTAGATCTTTTAGCCCCTTATCGCCGTGGAGGAAAAATCGGACTATTCGGGGGAGCTGGAGTGGGTAAAACAGTACTCATTATGGAATTGATTAACAATATTGCTAAAGCTCACGGGGGCGTATCCGTATTTGGCGGAGTGGGTGAACGTACTCGGGAAGGAAATGATCTTTACATGGAAATGAAAGAATCTGGAGTGATTAATAAAGAAAATATTGCAGAATCAAAAGTGGCCCTAGTTTACGGTCAGATGAATGAACCGCCGGGAGCTCGTATGAGAGTTGGTTTGACTGCCCTAACTATGGCGGAATATTTCCGAGATGTTAATGAGCAAGACGTACTTCTATTTATTGACAATATCTTCCGTTTCGTCCAAGCAGGATCCGAAGTATCGGCCTTATTGGGTAGAATGCCTTCCGCTGTGGGTTATCAACCGACCCTAAGTACCGAAATGGGTTCTTTACAAGAAAGAATTACTTCTACCAAAGAAGGGTCCATAACCTCTATTCAAGCAGTTTATGTACCCGCAGACGATTTGACCGACCCTGCTCCTGCTACGACATTTGCACATTTAGATGCTACTACCGTACTATCAAGGGGATTGGCTGCCAAAGGTATTTATCCAGCAGTAGATCCTTTAGATTCAACGTCAACCATGCTTCAACCTCGGATCGTTGGTGAGGAACATTACGAAACCGCCCAAAGAGTTAAGCAAACTTTACAACGTTACAAAGAACTTCAGGACATTATAGCTATCCTTGGATTGGACGAATTATCCGAAGAGGATCGTTTACTCGTAGCAAGAGCGCGAAAAATTGAGCGTTTCTTATCACAACCCTTTTTCGTAGCAGAAGTATTTACCGGTTCTCCAGGGAAATATGTTGGTCTAGCAGAAACAATTCGAGGATTTCAATTGATCCTTTCCGGAGAATTAGATGGTCTTCCTGAACAGGCCTTTTATTTGGTAGGTACTATCGATGAAGCTACCGCGAAGGCTATGAACTTAGAAATGGAGAGCAATTTGAAGAAATGA
>Solyc00g500065.1_t001
ATGGAAAGATGGTGGTTTAATTCGATGTTGTTTAAGAAGGAGTTCGAACGCAGGTGTGGGCTAAATAAATCAATGGGCAGTCTTGGTCCTATTGAAAATACCAGTGAAGATCCAAATCTAAAAGTGAAAAACATTCATAGTTGCAGTAATGTTGATTATTTATTCGGCGTTAAAGACATTTGGAATTTCATCTCTAATGACACTTTTTTAGTTAGTGATAGGAATGGGGACAGTTATTCCATCTATTTTGATATTGAAAATCATATTTTTGAGGTTGACAACGATCATTCTTTTCTGAGTGAACTAGAAAGTTCTTTTTATAGTTATCGAAACTCGAGTTATCTGAATAATGGATTTAGGGGCGAAGATCCCTACTATAATTCTTACATGTCTTACATGTATGATACTCAATATAGTTGGAATAATCACATTAATAGTTGCATTGATAATTATCTTCAGTCTCAAATCTGTATAGATACTTCCATTATAAGTGGTAGTGAGAGTAACGGTGACAGTTACATTTATAGGGCCATTTGTAGTGGTCAAAGTCTAAATAGTAGTGAAAACGAGGGTTCCAGTAGACGAACTCGCACAAAGGACAGTGATTTAACTATAAGAGAAAGTTCTAATGATCTCGAGGTAACTCAAAAATACAAGCATTTGTGGGTTCAATGCGAAAATTGTTATGGATTAAATTATAAGAAATTTTTGAAATCAAAAATGAATATTTGTGAACAATGTGGATATCATTTGAAAATGAGTAGTTCGGATAGAATTGAACTTTTGATCGATCCGGGTACTTGGGATCCTATGGATGAAGACATGGTCTCGCTGGATCCCATTGAATTTCATTCGGAGGAGGAGCCTTATAAGGACCGTATTGATTCTTATCAAAGAAAGACAGGATTAACCGAGGCTGTTCAAACAGGCATAGGCCAACTAAACGGCATTCCCGTAGCAATTGGGGTTATGGATTTTCAGTTTATGGGGGGTAGTATGGGATCCGTAGTCGGAGAGAAAATCACCCGTTTGATTGAACACGCTGCCAATCAAAATTTACCTCTTATGATAGTGTGTGCTTCTGGGGGGGCGCGCATGCAGGAAGGAAGCCTAGTCTTTCCGGCAATTGCAATGGCTTCTTTATTTCTTCATGTTCAAAAAAACAAGATTGTTTAG
>Solyc00g500066.1_t001
ATGACTTGGCGATCAGACGATATATGGATAGAACTTATAACGGGGTCTCGAAAAATAAGTAGTGGTTATGATCGATTCGATAGAAAGGAGGGAATAGTCTGTATCTTTCGTTGGGGATTTCCGGGAAAAAATCGTCGCATATTCCTCCGATTCCTTATAAAAGATATTCAGTCCGTTAGAATAGAAGTTAAAGAGGGTATTTATGCTCGTCGTGTTCTTTATATGGACATCCGAGGCCAGGGGTCCATTCCCTTGACCCGTACTGATGAGAATTTGACTCCACGAGAAATTGAACAAAAGGCTGCTGAATTAGCCTATTTCTTGCGTGTACCAATTGAAGTATTTTGA
>Solyc00g500067.1_t001
ATGGCAAAAAAGAAAGCATTCACTCCTCTTTTCTATCTTGCATCTATAGTATTTTTGCCCTGGTGGATTTCTTTCTCAGTTAATAAATGGCTGGAATCTTGGGTTACTAATTGGTGGAATACTGGGCAATCCCAAATTGTCTTGAATAATATTCAAGAAAAGAGTCTTCTAGAAAAATTCAGAGAATTAGAGGAACTCCTCTTCTTGGACGAAATGATCAAGGAATACTCGGAAACACATCTCGAAGAGTTTGGGATAGGAATCCATAAAGAAACGATCCAATTAATCACGATACAAAATGAGAATCGTATGGATACGATTTTGCACTTCTCAACAAATATAATCTGGTTTGGTATTCTAAGCGGGTATTCAATTTTGGGTAAGGAAAAACTTGTTATTCTTAACTCTTGGGCTCAGGAATTCCTATATAACTTAAGTGACACAGCAAAAGCTTTGTGTATTCTTCTAGGTTATGAAAATCCACGAGAAGCGACTGGGCGTATTGTATGTGCCAATTGCCATTTAGCTAATAAGCCCGTGGAAATTGAGGTTCCACAAGCGGTACTTCCTGATACTGTATTTGAAGCAGTTGTTCGAATTCCTTATGATATGCAACTGAAACAGGTTCTTGCTAATGGTAAAAAAGGGGGGTTGAACGTCGGAGCTGTTCTTATTTTACCGGAGGGGTTTGAATTAGCTCCTCCCGATCGTATTTCTCCTGAGATGAAAGAAAAGATTGGCAATTTGTCTTTTCAGAGCTATCGCCCCAATAAAACAAATATTCTTGTGGTAGGCCCTGTCCCTGGTAAAAAATATAGTGAAATAACCTTCCCTATTCTTTCCCCGGACCCTGCTACTAAGAAGGATGTTCACTTCTTAAAATATCCTATATACGTAGGCGGGAACAGGGGAAGGGGTCAGATTTATCCCGACGGCAACAAGAGTAACAATACAGTTTATAATGCTACAGCAGCAGGTATAGTAAGCAAAATCATACGAAAAGAAAAAGGGGGGTATGAGATAACCATAACGGATGCGTCGGAGGGACGTCAAGTGGTTGATATTATCCCTCCCGGACCAGAACTTCTTGTTTCCGAGGGCGAATCTATCAAATTTGATCAACCATTAACGAGTAATCCTAATGTAGGCGGATTTGGTCAGGGAGATGCAGAAATAGTACTTCAAGATCCATTACGTGTCCAAGGACTTTTGTTCTTCTTGGCATCTGTTATTTTGGCACAAATCTTTTTGGTTCTTAAAAAGAAACAGTTCGAGAAGGTTCAATTGGCCGAAATGAATTTCTAG
>Solyc00g500068.1_t001
ATGTCTGGAAGCACAGGAGAACGTTCGTTTGCTGATATTATTACCAGTATTCGATACTGGGTCATTCATAGCATTACTATACCTTCCCTATTCATTGCGGGTTGGTTATTTGTCAGCACAGGTTTAGCTTACGATGTGTTTGGAAGCCCGCGGCCAAACGAGTATTTTACAGAGAGCCGACAAGGAATTCCATTAATAACTGGCCGTTTTGATCCTTTGGAACAACTCGATGAATTTATACGATGGTTGGCTGTTCACGGCCTAGCTGTACCTACCGTCTTTTTTTTGGGATCAATATCAGCAATGCAGTTCATCCAACGATAA
>Solyc00g500069.1_t001
ATGCCAACTATTAAACAACTTATTAGAAATACAAGACAGCCAATCAGAAATGTCACGAAATCCCCCGCTCTTCGGGGGTGCCCTCAGCGTCGAGGAACATGTACTAGGGTAGATCTGATTGTGAAAGACCTATTACTGGACAATTCATGGGTAGAGCCAAAGCGTGTGAACTATACAAGTTCCCAATAA
>Solyc00g500070.1_t001
ATGTTGTATCTCAGTATGGAGGATGAGAACAAAGACCTGTATTTGTTTGTAAACTCTCCTGGGGGCTGGGTAATACCTGGGATCGCCATTTATGATACTATGCAATTTGTGCGACCAGATATCCATACAATATGCCTAGGATTAGCTGCTTCAATGGGATCTTTTATCCTGGCCGGAGGACAACTTACCAAACGCGAATTTGTCCTGGAAGCGATAGAAATGGCGAAACTGCGTGAAACCCTCACAAGGGTTTATGCAGAAAAAACGGGCCAACCCGTGTGGGTTATACACGAAGATATGGAAAGAGATATTTTTATGTCAGCAACAGAAGCCCAAGCTTATGGAATTGTTGATTTTGTAGCGGTTCAAGGAAAAGAACATGGATTTCACGCAGATCTATGA
>Solyc00g500071.1_t001
ATGGGTTTGCCTTGGTATCGTGTTCATACCGTTGTATTGAATGATCCCGGTCGGTTGCTTTCTGTTCATATAATGCATACAGCTCTGGTTGCTGGTTGGGCCGGTTCGATGGCTCTGTATGAATTAGCGGTTTTTGATCCTTCTGATCCTGTTCTTGATCCAATGTGGAGACAGGGTATGTTCGTTATACCCTTCATGACTCGTTTAGGAATAACCAATTCATGGGGCGGTTGGAGTATCACAGGGGGGACTGTAACGAATCCAGGTATTTGGAGTTACGAAGGTGTAGCGGGAGCACATATTGTGTTTTCTGGCTTATGCTTTTTGGCAGCTATCTGGCATTGGGTGTATTGGGATCTAGAAATATTTTGTGATGAACGTACAGGAAAACCCTCTTTGGATTTGCCAAAGATCTTTGGAATTCATTTATTTCTCTCAGGGGTGGCTTGTTTTGGTTTTGGTGCATTTCATGTAACAGGCTTGTATGGTCCCGGAATATGGGTGTCCGATCCTTATGGACTAACGGGAAAAGTACAACCTGTAAATCCAGCGTGGGGCGTGGAAGGTTTTGATCCTTTTGTTCCAGGAGGAATAGCCTCTCATCATATTGCAGCAGGAACATTGGGCATATTAGCGGGCCTATTCCATCTTAGCGTCCGTCCGCCACAACGTCTATACAAAGGATTGCGTATGGGAAATATTGAAACCGTCCTTTCCAGTAGTATCGCTGCTGTCTTTTTTGCAGCTTTTGTTGTTGCCGGAACTATGTGGTATGGTTCGGCAACTACCCCGATTGAATTATTTGGGCCCACTCGTTATCAATGGGATCAGGGGTACTTCCAGCAAGAAATATATCGAAGAGTTAGTGCTGGGCTAGCAGAAAATCAAAGTTTATCAGAAGCCTGGTCTAAAATTCCTGAAAAATTAGCTTTTTATGATTACATCGGCAATAATCCGGCAAAAGGAGGATTATTCAGAGCAGGTTCAATGGATAACGGGGATGGAATAGCGGTTGGATGGTTAGGACACCCTATCTTTAGAGATAAGGAAGGGCGTGAACTTTTTGTACGTCGTATGCCTACTTTTTTTGAAACATTTCCGGTCGTTTTGGTAGACGGCGATGGGATTGTTAGAGCCGATGTTCCTTTTAGAAGGGCAGAATCGAAGTATAGTGTTGAACAAGTAGGTGTAACTGTTGAGTTCTACGGCGGTGAACTCAACGGCGTCAGTTATAGTGATCCTGCTACTGTGAAAAAATATGCTCGACGAGCTCAATTGGGTGAAATTTTCGAATTAGATCGTGCTACTTTGAAATCCGATGGTGTTTTTCGTAGCAGTCCAAGGGGTTGGTTTACTTTTGGGCATGCTTCGTTTGCTTTGCTCTTCTTCTTCGGACACATTTGGCATGGTGCTAGAACCTTGTTCAGAGATGTTTTTGCTGGTATTGACCCAGATTTAGATGCTCAAGTCGAATTTGGAGCATTCCAAAAACTTGGAGATCCAACTACAAAAAGACAGGCAGCCTGA
>Solyc00g500072.1_t001
ATGGCTACACAAACTGTTGAGAACAGTTCTAGATCTGGTCCAAGACGAACTGCAGTAGGAGATTTATTAAAACCATTGAATTCGGAATATGGTAAAGTAGCTCCTGGGTGGGGAACTACCCCTTTGATGGGTGTCGCAATGGCTTTATTTGCGGGAATAAGTGATGATCCGAGGATTCTTACTCAGGGAATCCTTGATTTGATTTAG
>Solyc00g500073.1_t001
ATGACTGAAGCCAACTTTGGTTGGTTAATCCGATCCGTTCATCGATGGTCGGCAAGTATGATGGTCCTAATGATGATCCTGCATGTATTTCGTGTGTATCTCACCGGCGGATTTAAAAAACCTCGCGAATTGACTTGGGTTACAGGTGTGGTTCTGGCTGTATTAACCGCATCTTTTGGCGTAACTGGTTATTCCTTACCTTGGGACCAAATTGGCTATTGGGCAGTGAAAATAGTAACAGGTGTCCCTGACGCTATTCCTGTAATAGGATCACCTTTGGTCGAATTATTGCGCGGAAGCGCTAGTGTGGGACAATCTACTTTGACTCGTTTTTATAGTTTACACACTTTTGTATTGCCGCTTCTTACTGCCGTATTTATGTTAATGCACTTTCCAATGATACGTAAACAAGGTACTATTGCATGTAATGTAGGCTTAGCCGTTTTAGAACCATCAATGATTGGTGAACCAGCGGATCCATTTGCAACCCCTTTGGAAATCTTACCTGAATGGTATTTCTTTCCTGTATTTCAAATACTTCGTACAGTGCCCAATAAATTATTGGGGGTTCTTTTAATGGTTTCAGTACCTGCGGGATTATTAACAGTACCTTTTTTAGAGAATGTTAATAAATTCCAAAATCCATTTCGCCGTCCAGTAGCGACGACTGTCTTTTTGATTGGTACCGCAGTCGCCCTTTGGTTGGGCATTGGTGCAACATTACCTATTGATAAATCCCTAACTTTAGGTCTTTTTTAA
>Solyc00g500074.1_t001
ATGGTTCGAGAGAAAGTAACAGTATCTACTCGGACACTACAGTGGAAGTGTGTTGAATCAAGAACAGACAGTAAACGCCTTTATTATGGACGCTTTATTCTGTCTCCACTTATGAAAGGCCAAGCCGACACAATAGGCATTGCGATGCGAAGAGCTTTACTTGGGGAAATAGAAGGAACATGTATCACACGTGTAAAATCTGAGAAAGTACCACATGAATATTCTACCATAACGGGCATTCAAGAATCGAGAGAAATCGTGGATATCTTATAA
>Solyc00g500075.1_t001
ATGGCAAAAGCTATACCGAAAATTAGTTCGCGTCGGAATGGACGTATTAGTTCACGTAAGGGTGCACGTAGAATACCAAAGGGAGTTATTCATGTTCAAGCAAGTTTCAATAATACCATTGTCACTGTTACAGATGTACGGGGTCGAGTAGTTTCTTGGTCCTCAGCTGGTACTTCTGGATTCAAAGGTACGAGAAGAGGAACACCGTTTGCTGCTCAAACCGCAGCAGCAAACGCTATCCGTACAGTAGTGGATCAAGGTATGCAACGAGCAGAAGTCATGATAAAAGGTCCCGGTCTCGGAAGAGATGCAGCATTACGAGCTATTCGTCGCAGTGGTATACTATTAACTTTCGTACGGGATGTAACTCCGATGCCACATAATGGCTGTAGACCTCCGAAAAAAAGACGTGTGTAG
>Solyc00g500076.1_t001
ATGATTCAACCTCAGACCCATTTAAATGTAGCGGATAATAGCGGGGCTCGAGAATTGATGTGTATTCGAATCATAGGAGCTAGCAATCGTCGATATGCTCATATTGGTGACGTTATTGTTGCTGTGATCAAAGAAGCAGTACCAAATATGCCCCTAGAAAGATCAGAAGTAGTCAGAGCTGTAATTGTGCGTACCTGTAAAGAACTCAAACGTGACAACGGGATGATAATACGATACGATGACAATGCTGCAGTTGTTATTGATCAAGAAGGAAATCCAAAAGGAACTCGAATTTTTGGTGCAATCGCCCGGGAATTGAGAGAATTAAATTTTACTAAAATAGTTTCATTAGCTCCCGAGTTCATCATGGGCAGGGACACTATTGCTGAGATAATAACTTCTATACGAAATGCTGATATGGATCGAAAAAGGGTGGTTCGAATAGCATCTACTAATATTACCGAAAATATTGTTCAAATACTTTTACGAGAGGGTTTTATCGAAAACGTGAGAAAACATCGAGAAAACAACAAATACTTTTTGGTTTTAACCCTGCGACATAGAAGGAATAGGAAAAGACCCTATAGAAATATTTTAAATTTAAAACGAATCAGTCGACCTGGTCTACGAATCTATTCTAATTATCAACGAATTCCGCGAATTTTAGGTGGAATGGGGATTGTAATTCTTTCTACTTCTCGAGGTATAATGACAGACCGAGAGGCTCGACTAGAAGGAATAGGTGGAGAAATTTTGTGTTATATCTGGTAA
>Solyc00g500077.1_t001
ATGAAGGGAATATCTTATCGAGGTAATCGTATTTCTTTCGGTAAATATGCTCTTCAGGCACTTGAACCTGCTTGGATTACATCTCGACAAATAGAAGCAGGCCGACGGGCAATGACACGAAATGCACGTCGTGGTGGAAAAATATGGGTACGTATATTTCCAGACAAACCTGTTACATTAAGACCGGCAGAAACCCGTATGGGTTCAGGAAAAGGATCCCCTGAATATTGGGTAGCTGTTGTTAAACCGGGGCGAATACTTTATGAAATGGGTGGAGTAACAGAAAATATAGCCAGAAGGGCTATTTCACTAGCAGCATCCAAAATGCCTATACGAACTCAATTCATTATTTCGTAA
>Solyc00g500078.1_t001
ATGGAGCTCAGAATCAAATTGGTCGATCTTTTTATCGGAAAACTACGTCCTCGAGCTCGAGGTTTCAATTTCTTCACAGTACATAAGGATAACCCCAAGGGGTTGTGGGTTTTTTTCTACCAATTGGGGCTCTCCCTTCACCACCCCCATGGGGATGGTCTACAGGGACGCTTACCTAGCCAACGCTTAGATCCGGCTCTACCCAAACTTTTCTGGTTCACCCCAACATTCCCCACTTGTCCGACTGTTGCTGAGCAGTTTTTGGATATCAAACGGACCTCCCCAGAAGGTAATTTTAATGTGGCCGATTTCCCCTCTTTTGCAATCAGTTTCGCTACAGCACCCGCTGCTCTAGCTAATTGTCCACCCTTTCCAAGTGTGATTTCTATGTTATGTATGGCCGTGCCTAAGGGCATATCGGTTGAAGTAGATTCTTCTTTTGATCAATCAAAACCCCTTCCCAAACTGTACAAGCTTCTTCCAAAGCATACGGCTTTCTGGATGTAG
>Solyc00g500079.1_t001
ATGCCCTTAGGCACGGCCATACATAACATAGAAATCACACTTGGAAAGGGTGGACAATTAGCTAGAGCAGCGGGTGCTGTAGCGAAACTGATTGCAAAAGAGGGGAAATCGGCCACATTAAAATTACCTTCTGGGGAGGTCCGTTTGATATCCAAAAACTGCTCAGCAACAGTCGGACAAGTGGGGAATGTTGGGGTGAACCAGAAAAGTTTGGGTAGAGCCGGATCTAAGCGTTGGCTAGGTAAGCGTCCTGTAGTAAGAGGAGTAGTTATGAACCCTGTAGACCATCCCCATGGGGGTGGTGAAGGGAGAGCCCCAATTGGTAGAAAAAAACCCACAACCCCTTGGGGTTATCCTGCACTTGGAAGAAGAAGTAGAAAAAGGAATAAATATAGTGATAATTTGATTCTTCGTCGCCGTAGTAAATAG
>Solyc00g500080.1_t001
ATGGCGATACATTTATACAAAACTTCTACCCCGAGCACACGCAATGGAACCGTAGACAGTCAAGTGAAATCCAATCCACGAAATAATTTGATCTATGGACAGCGTCGTTGTGGTAAAGGTCGTAATGCCAGAGGAATCATTACCGCAAGGCATAGAGGGGGAGGTCATAAGCGTCTATACCGTAAAATCGATTTTCGACGGAATGAAAAAGACATATATGGTAGAATCGTAACCATAGAATACGACCCTAATCGAAATGCATACATTTGTCTCATACACTATGGGGATGGTGAGAAGAGATATATTTTACATCCCAGAGGGGCTATAATTGGAGATACCATTGTTTCTGGTACAGAAGTTCCTATAAAAATGGGAAATGCCCTACCTTTGAGTGCGGTTTGA
>Solyc00g500081.1_t001
ATGAGAGGACATCAATTCAAATCCTGGATTTTCGAATTGAGAGAGATATTGAGAGAGATCAAGAATTCTCACCATTTCTTAGATTCATGGACCCAATTCAATTCAGTGGGATCCTTCATTCACATTTTTTTCCACCAAGAACGTTTTCTAAAACTCTTTGACCCCCGAATTTGGAGTATCCTACTTTCACGCAATTCACAGGGTTCACCAAGCAATCGATATTTCACGATCAAGGGTGTAATACTCTTTGTAGTAGCGGTCCTTATATATCGTATTAACAATCGAAATATGGTCGAAAGAAAAAATCTCTATTTGATAGGGCTTCTTCCTATACCTATGAATTCCATTGGACCCAGAAATGATACATTGGAAGAATCCGTTGGGTCTTCCAATATCAATAGGTTGATTGTTTCGCTCCTGTATCTTCCCAAAGGAAAAAAGATCTCTGAGAGTTGTTTCCTGAATCCGAAAGAGAGTACTTGGGTTCTCCCAATAACTAAAAAGTGTAGCATGCCTGAATCTAACTGGGGTTCGCGTTGGTGGAGGAACTGGATCGGAAAAAAGAGGGATTCTAGTTGTAAGATATCTAATGAAACCGTCGCTGGAATTGAGATCTTATTCAAAGAGAAAGATCTCAAATATCTGGAGTTTCTTTTTGTATATTATATGGATGATCCGATCCGCAAGGACCATGATTGGGAATTGTTTGATCGTCTTTCTCTGAGGAAGAGTCGAAATAGAATCAACTTGAATTCGGGACCGCTATTCGAAATCTTAGTGAAACACTGGATTTCTTATCTCATGTCTGCTTTTCGTGAAAAAATACCAATTGAAGTGGAGGGTTTCTTCAAACAACAAGGGGCTGGGTCAACTATTCAATCAAATGATATTGAGCATGTTTCCCATCTCTTCTCGAGAAACAAGTGGGCTATTTCTTTGCAAAACTGTGCTCAATTTCATATGTGGCAATTCCGCCAAGATCTCTTCGTTAGTTGGGGGAAGAATCCGCCCGAATCGGATTTTTTGAGGAACGTATCGAGAGAGAATTGGATTTGGTTAGACAATGTGTGGTTGGTAAACAAGGATCGGTTTTTTAGCAAGGTACAGAATGTATCGTCAAATATTCAATATGATTCCACAAGATCTAGTTTCGTTCAAGTAACGGATTCTAGCCAACTGAAAGGATCTTCTGATCAATCCAGAGATCATTTGGATTCCATTAGTAATGAGGATTCGGAATATCACACATTGATTAATCAAAGAGAGATTCAACAACGAAAAGAAAGATCGATTCTTTGGGATCCTTCCTTTCTTCAAACGGAACGAAAAGAGATAGAATCAGGCCGATTCCCGAAATGCCTTTCTGGATATTCCTCAATGTCCCGGCTATTCACGGAACGTGAGAAGCAGATGATTAATCATCTGTTTCCGGAAGAAATCGAAGAATTTCTTGGGAATCCTACAAGATCCGTTCGTTCTTTTTTCTCTGATAGATGGTCAGAACTTCATCTGGGTTCGAATCCTACTGAGAGGTCCACTAGAGATCAGAAATTGTTGAAGAAACAACAAGATCTTTCTTTTGTCCCTTCCAGGCGATCGGAAAAGAAAGAAATGGTTAATATATTCAAGATAATTACGTATTTACAAAATACCGTCTCAATTCATCCTATTTCATCAGATCCGGGATGTGATATGGTTCCGAAGGATGAACCGGATATGGACAGTTCCAATAAGATTTCATTCTTGAACAAAAATCCATTTTTTGATTTATTTCATCTATTCCATGACCGGAACAGGGGAGGATACACGTTACACTACGATTTTGCATCAGAAGAGAGATTTCAAGAAATGGCAGATCTATTCACTCTATCAATAACCGAGCCGGATCTGGTGTATCATAAGGGATTTGCCTTTTCTATTGATTCCTGCGGATTGGATCAAAAACAATTCTTGAATGAGGCCAGGGATGAATCGAAAAAGAAATCTTTATTGGTTCTACCTCCTATTTTTTATGAAGAGAATGAATCTTTTTCTCGAAGGATCAGAAAAAAATGGGTCAGGATCTCCTGCGGGAATGATTTGGAAGATCCAAAACCAAAAATAGTGGTATTTGCTAGCAACAACATAATGGAGGCAGTCACTCAATATAGATTGATCCGAAATCTGATTCAAATCCAATATAGTACCTATGGGTACATAAGAAATGTATTGAATCGATTCTTTTTAATGAATAGATCCGATCGCAACTTCGAATATGGAATTCAAAGGGATCAAATAGGAAAGGATACTCTGAATCATAGAACTATAATGAAATATACGATCAACCAATATTTATCGAATTTGAAAAAGAGTCAGAAGAAATGGTTCGAGCCTCTTATTTTGATTTCTCGAACCGAGAGATCCATGAATCGGGATCCTGATGCATATAGATACAAATGGTCCAATGGGAGCAAGAGTTTCCAGGAACATTTGGAACAGTCCGTTTCGAAGCAGAAGAGCCGTTTTCAAGTAGTGTTCGATCGATTACGTATTAATCAATATTCGATTGATTGGTCTGAGGTTATCGACAAAAAAGATTTGTCTAAGTCACTTCGTTTCTTTTTGTCCAAGTCACTTCTTTTTTTGTCCAAGTTGCTTTTATTTTTGTCTAACTCACTTCCTTTTTTCTGTGTGAGTTTCGGAAATATCCCCATTCATAGGTCCGAGATCTACATCTATGAAGAATTGAAAGGTCCGAATGATCAACTCTGCAATCAGTTGTTAGAATCAATAGGTCTTCAAATTGTTCATTTGAAAAAATTGAAACCCTTCTTATTGGACGATCATGATACTTCCCAAAAATCGAAATTCTTGATCAATGGAGGAACAATATCACCATTTTTGTTCAATAAGATACCAAAATTCCCCTTTTCTGTGGAAAAGGCCCGTATCAATAATTCGGATTTTACGTATGGACAATTTCTCAATATCTTGTTCATTCGCAACAAAATATTTTCTTTGTGCGTCGGTAAAAAAAAACATGCTTTTTGGGGGAGAGATACTATTTCACCAATCGAGTCACAGGTATCTAACATATTCATACCTAACGATTTTCCACAAAGTGGTGACGAAACGTATAACTTGTACAAATCTTTCCATTTTCCAAGTCGATCCGATCCATTCGTTCGTAGAGCTATTTACTCGATCGCAGACATTTCTGGAACACCTCTAACAGAGGGGCAAATAGTCAATTTTGAAAGAACTTATTGTCAACCTCTTTCAGATATGAATCTATCTGATTCAGAAGGGAAGAACTTGCATCAGTATCTCAATTTCAATTCAAACATGGGTTTGATTCACACTCCATGTTCTGAGAAAGATTTATCATCCGAAAAGAGGAAAAAATGGAGTCTTTGTCTAAAGAAATGCGTTGAGAAAGGGCAGACGTATAGAACCTTTCAACGAGATAGTGCTTTTTCAACTCTCTCAAAATGGAATCTATTCCAAACATATATGCCATGGTTCCTTACTTCGACAGGGTACAAATATCTAAATTTGATATTTTTAGATACTTTTTCAGACCTATTGCCAATACTAAGTAGCAGTCAAAAATTTGTATCCATTTTTCCTGATATTATGCATGGATCAGGTATATCATGGCGAATTCTTCAGAAAAAATTGTGTCTTCCACAATGGAATCTGATAAGTGAGATCTCGAGTAAGTGTTTACATAATCTTCTTCTGTCCGAAGAAATGATTCATCGAAATAATGAGTCACCATTGATATCGACACATCTGAGATCGCCAAATGCTCGGGAGTTCCTCTATTCAATCCTTTTCCTTCTTCTTGTTGCTGGATATCTCGTTCGTACACATCTTCTCTTTGTTTCCCGGGCCTCTAGTGAGTTACAGACAGAGTTCGAAAGGGTAAAATCTTTGATGACTCCATCATCTATGATTGAGTTGCGAAAACTTCTGGATAGGTATCCTACATCTGAACCGAATTCTTTCTGGTTAAAGAATCTCTTTCTAGTTGCTCTGGAACAATTAGGAGATTCTCTAGAAGAAATACGGGGTTCTGCTTCTGGCGGCAACATGCTTGGTCCCGCTTATGGGGTCAAATCAATACGTTCTAAGAAGAAAGATTGGAATATCAATCTCATCGAGATCATCGATCTCATACCAAATCCCATCAATCGAATCACTTTTTCGAGAAATACGAGACATCTAAGTCATACAAGTAAAGAGATCTATTCATTGATAAGAAAAAGAAAAAACGTGAACGGGGATTGGATTGATGAGAAAATAGAATCCTGGGTCGCGAACAGTGATTCGATTGATGATGAAGAAAGAGAATTCTTGGTTCAGTTCTCCACCTTAACGACAGAAAATAGGATTGATCAAATTCTATTGAGTCTGACTCATAGTGATCATTTATCAAAGAATGACTCTGGTTATCAAATGATTGAACAACCGGGAGCAATTTACTTACGATACTTAGTTGACATTCATAAAAAGCATCTAATGAATTATGAGTTCAATCCATCCTGTTTAGCAGAAAGACGGATATTCCTTGCTCATTATCAGACAATCACTTATTCACAAACTTCGTGTGGGGAAAATAGTTTTCATTTCCCATCTCATGGAAAACCCTTTTCGCTCCGCTTAGCCTTATCCCCCTCTAGGGGTATTTTAGTGATAGGTTCTATAGGAACTGGACGATCCTATTTGGTCAAATACCTAGCGACAAACTCCTATGTTCCTTTCATTACGGTATTTCTGAACAAGTTCCTGGATAACAAGTCTAAAGGTTTTCTTCTTGATGAGATCGATATTGATGATAGTGACGATATTGATGATAGTGACAATCTTGATGCTAGTGACGATATCGATCGTGACCTTGATACGGAGCTGGAACTGCTAACTAGGATGAATGGGCTAACTGTGGATATGATGCCGGAAATAGACCGATTTTATATCACCCTTCAATTCGAATTAGCAAAAGCAATGTCTCCTTGCATAATATGGATTCCAAACATTCATGATCTGGATGTGAATGAGTCGAATGACTTATCCCTCGGTCTATTAGTGAACCATCTCTCCAGGGATTGTGAAAGATGTTCTACTAGAAATATTCTTGTTATTGCTTCGACTCATATTCCCCAAAAAGTGGATCCCGCTCTAATAGCTCCGAATAAATTAAATACGTGCATTAAGATACGAAGGCTTCTTATTCCACAACAACGAAAGCACTTTTTCACTCTTTCATATACTAGGGGATTTCACTTGGAAAAGAAAATGTTCCATACTAACGGATTCGGGTCCATAACCATGGGTTCCAATGCACGAGATCTTGTAGCACTTACCAATGAGGTCCTATCGATTAGTATTACACAGAAGAAATCAATTATAGACACTAATACAATTAGATCCGCTCTTCATAGACAAACTTGGGATTTGCGATCCCAGGTAAGATCGGTTCAGGATCATGGGATCCTTTTCTATCAGATAGGAAGGGCTGTAGCACAAAATGTACTTCTAAGTAATTGCCCCATAGATCCTATATCTATCTATATGAAGAAGAAATCATGTAACGAAGGGGATTCTTATTTGTACAAATGGTACTTCGAGCTTGGAACGAGCATGAAGAGATTAACGATACTTCTTTATCTTTTGAGTTGTTCTGCCGGATCGGTCGCTCAAGATCTTTGGTCTTTATCCGTACCCGATGAAAAAAATGGGATCACTTCTTATGGACTCGTTGAGAATGATTCTGATCTAGTTCATGGCCTATTAGAAGTAGAGGGCGCTCTGGTGGGATCTTCACGGACAGAAAAAGATTGCAGTCAGTTTGATAATGATCGAGTGACATTGCTTCTTCGGCCCGAACCGAGGAATCCCTTAGATATGATGCAAAAGGGCTCTTGGTCTATCCTTGATCAGAGATTTCTCTATGAAAAATATGAATCGGAGTTTGAAGAAGGGGAGGGAGAAGGAGCCCTTGACCCGCAGGAGGATTTATTCAATCACATAGTTTGGGCTCCTAGAATATGGCGCCCTTGGGGCTTTCTATTTGATTGTATCGAAAGGCCCAATGAATTGGGATTTCCCTATTGGTCCAGGTCATTTCGGGGCAAGCGGATCATTTATGATGAAGAGGATGAGCTTCAAGAGAATGATTCGGGGTTCTTGCAGAGTGGAACCATGCAGTACCAGACACGAGATAGATCTCAAGGCCTTTTTCGAATAAGCCAATTCATTTGGGACCCTGCAGATCCACTCTTTTTCCTATTCAAAGATCAGCCCCCTGGCTCTGTGTTTTCACATCGAGAATTATTTGCAGATGAAGAGATGTCAAAGGGGCTTCTTACTTCCCAAACAGATCCTCCTACATCTCTATATAAACGCTGGTTTATCAAGAATACGCAAGAAAAGCACTTCGAATTGTTGATTAATCGTCAGAGATGGCTTAGAACCAATAGTTCATTATCTAATGGATCTTTCCGTTCTAATACTCTATCCGAGAGTTATCAGTATTTATCAAATCTGTTCCTATCTAACGGAACGCTATTGGATCAAATGCCAAAGACATTGTTGAGAAAAAGATGGCTTTTCCCGGATGAAATGAAAATTGGATTCATGTAA
>Solyc00g500082.1_t001
ATGTATGGATGGTATGAACTGCCTAAACAAGAATTCTTGAACAGCAAACAACCAGTTCAGATATTCACGACCAAGAAGTACTGGATTCTCTTTCGGATAGGCCCTGAAAGGAGAAGGAAGGCTGGAATGCCAATAGGCATAGAAACAACGCTTGTAAGGAGTCCTATTAAAACCAAGAAATATAGGCCTGCCTGCCATCCACACCAGAATAAATAG
>Solyc00g500083.1_t001
ATGCTTATTCCCCAGATACCGTCATTGCTTCTTCTCCGGGAAAAGAAGTTCACGACCCGTGGGCCTTCTACCTCCACGCGGCATTGCTCCGTCAGGCTTTCGCCCATTGCGGAAAATTCCCCACTGCTGCCTCCCGAGTCTGGGCCGTGTCTCAGTCCCAGTGTGGCTGATCATCCTCTCGGACCAGCTACTGATCATCGCCTTGGTAAGCTATTGCCTCACCAACTAGCTAATCAGACGCGAGCCCCTCCTCGGGCGGATTCCTCCTTTTGCTCCTCAGCCTACGGGGTATTAGCAGCCGTTTCCAGCTGTTGTTCCCCTCCCAAGGGCAGAATCCATGTTGTATATTTGAAAGAGGTTGACCTCCTTGCTTCTCTCATGGTACACTCCTCTTCCCGCCGAGCCCCTTTTCTCCTCGGTCCACAGAGACAAAATGTAGGACTGGTGCCAACAGTTCATCACGGAAGAAAGGACTCACTAAGTGAAGAAAGGACTCACTAA
>Solyc00g500084.1_t001
CCAGAAATTGCAATAGAAAAGAAATAAGGGAGGTTTGTGATGATTTTTCAATCTTTTCTACTAGGTAATCTAGTATCCTTATGCATGAAGATAATCAATTCGGTCGTTGTGGTCGGACTCTATTATGGATTTCTGACCACATTCTCCATAGGGCCCTCCTATCTCTTCCTTCTCCGAGCTCTGGTTATGGAAGAAGGAACCGAGAAGAAGGTATCAGCAACAACTGGTTTTATTACGGGACAGCTCATGATGTTCATATCGATCTATTATGCGCCTCTGCATCTAGCATTGGGTAGACCTCATACAATAACTGTCCTAGCTCTACCATATCTTTTGTTTCATTTCTTCTGGAACAATCACAAACACTTTTTTGATTATGGATCTACTACCAGAAATTCAATGCGTAATCTCAGCATTCAATGTGTATTCCTGAATAATCTCATTTTTCAATTATTCAACCATTTCATTTTACCAAGTTCAATGTTAGCCAGATTAGTCAACATTTATCTCTTTCGATGCAACAACAAGATCTTATTTGTAACAAGTGGTTTTGTTGGTTGGTTAATTGGTCACATTTTATTCATGAAATGGCTTGGATTGGTATTAGTCTGGATACGGCAAAATCATTCTATTAGATCGAATAAGTACATTCGATCTAATAAGTACCTTGTATTAGAATTGAGAAATTCTATGGCTCGGATCTTTAGTATTCTCTTATTTATTACCTGTGTCTACTATTTAGGCAGAATACCCTCACCCATTCTTACTAAGAAACTGAAAGAAGCCTCAAAAACAGAAGAAAGGGTGGAAAGTGAGGAAGAAAGAGATGTAGAAATTGAAACTGCTTCCGAAATGAAGGGGACTAAACAGGAACAAGAGGGATCCACTGAAGAAGATCCTTATCCTTCTCCTTCCCTTTTTTCGGAAGAAGGGTGGGATCCGGACAAAATCGATGAAACGGAAGAAATCCGAGTGAATGGAAAGGACAAAATAAAGGATAAATTCCACTCTCACCTTACAGAGACAGGCTATAACAATATTAATACTAGTAATAGTCCAATTTATGATTATCAGGATTCTTATCTGAATAATAATAACACGGGGAATCTAGAAAATTGTAAATTGCAACTGCTTGATAAAAAAAATGAAAATCAAGAATTTTTGATTCAAAAAGTCTAAAAAAGTAAGTAATAAACTAATAAAAAGACGGAAACATAAG
>Solyc00g500085.1_t001
TTTTCAACCTTAGAGCATATATTAACTCACATTTCCTTTTCGATCGTTTCAATTGTAATTACAATTCATTTGATAACCTTTTTAGTCGATGAAATTGTAAAACTATACGATTCGTCAGAAAAGGGCATAATAGTTACTTTTTTCTGTATAACAGGATTATTAGTTACTCGTTGGGTTTCTTCAGGACATTTCCCACTAAGCGATTTATATGAATCATTAATTTTCCTTTCATGGAGTTTCTCCCTTATTCATATAATTCCATATTTCAAAAAAAATGTTTTAATTTTAAGTAAAATAACTGGACCAAGTGCTATTTTGACCCAAGGCTTTGCTACTTCAGGTATTTTAACTGAAATACACCAATCTGGAATCTTAGTACCTGCTCTTCAATCTGAGTGGTTAATAATGCACGTAAGTATGATGATATTGGGCTATGCAGCCCTTTTATGTGGATCGTTATTATCAGTAGCACTTCTAGTGATTACATTTCGAAAAAACAGAAAGCTTTTTTCTAAGAGCAATGTTTTTTTAAACGAG
>Solyc00g160290.1_t001
ATGATACCTTGGGACGGTTGTAAGGCTAAACAAATTGCTTCTGCTCCACGAACAGAGGACTGTGTTGGTTGTAAGAGATGTGAATCCGCCTGTCCAACAGATTTCTTGAGTGTCCGAGTTTATTTATGGCATGAAACAACTCGCATGTATCTTGTCTTTACTACGAATTATTTTCCTTGGTTAACAATAATTGTCGTTTTTCCGATATTTGCGGGTTCTTTAATTTTCTTTCTTCCCCATAAAGGAAATAGGGTAATTAGGTGGTATACAATATGTATATGTATTTTAGAACTCCTTCTAACAACTTATGCATTTTGTTATCATTTCCAATCGGATGATCCATTAATCCAACTAGTAGAGGATTATAAATGGATCGATTTTTTTGATTTCCATTGGAGATTAGGAATAGATGGACTTTCTATAGGACCCATTTTATTAACAGGATTTATCACTACTTTAGCGACTTTAGCGGCTTGGCCAGTTACTCGAGATTCTAGATTATTCCATTTTCTCATGTTAGCAATGTACAGTGGTCAAATTGGATTATTTTCGTCTCGGGACCTTTTACTTTTTTTCATCATGTGGGAGTTAGAATTAATTCCTGTTTATCTACTTCTAGCCATGTGGGGAGGAAAGAAACGTCTGTACTCAGCTACAAAATTTATTTTGTACACGGCGGGGGGTTCCGTTTTTCTCTTAATGGGAGTTTTGGGTGTTGCTTTATATGGTTCTAATGAACCAACATTAAATTTTGAAACATCAGTTAATCAGTCATATCCTGTGGTTTTAGAAATAATCTTCTATATTGGATTTTTTATTGCTTTTGCTGTCAAATCGCCCATTATCCCCCTACACACATGGTTACCAGATACCCATGGAGAAGCACATTACAGTACTTGTATGCTTCTAGCCGGAATCTTATTAAAAATGGGAGCGTATGGATTAATTCGAATCAATATGGAATTATTACCTCATGCCCATTCTATATTTTCTCCTTGGTTGATGATAATAGGTACAATACAAATAATCTATGCAGCTTCAACATCTCTTGGCCAACGGAATTTAAAAAAAAGAATAGCCTATTCCTCTGTCTCTCATATGGGTTTCATAATTATAGGAATTAGTTCTCTAACCGATACGGGACTAAATGGAGCCCTTTTACAAATAATCTCTCATGGATTTATTGGTGCTGCACTTTTTTTCTTGGCGGGAACGACTTATGATAGAATCCGCCTTGTTTATCTTGACGAAATGGGCGGAATAGCTATTCCAATGCCAAAAATGTTCACGATGTTCAGTAGCTTTTCGATGGCTTCCCTTGCATTACCAGGTATGAGTGGTTTTGTTGCCGAATTGATAGTATTTTTTGGAATAATTACCGGCCAAAAATATCTTTTAATGCCAAAACTACTAATTACTTTTGTAATGGCAATTGGAATTATATTAACTCCTATTTATTCATTATCTATGCCACGCCAGATGTTCTATGGATACAAGTTATTTAACGCCCCGAAGGATTCTTTTTTTGATTCTGGACCGCGAGAGTTATTTCTTTCGATCTCCATCTTTTTACCCGTAATAGGTATTGGTATATACCCCGATTTCGTTCTTTCATTAGCAGTTGACAAGGTCGAAGTTATTCTATCTAATTTTTTTTATAGATAA
>Solyc00g500086.1_t001
ATGATAATTGATACAACAGAAATAGAGACTATCAATTCTTTTTCCAAATTGGAATCCTTAAAAGAAGTCTATGGGATCATATGGATGCTTGTCCCTATTGTGACTCTTGTATTAGGAATCACAATAGGTGTACTAGTAATTGTTTGGTTAGAAAGAGAAATATCTGCAGGAATACAACAACGTATTGGGCCTGAATATGCCGGCCCGTTAGGAATTCTTCAAGCTCTAGCAGATGGGACAAAACTACTTTTGAAAGAGAACCTTATTCCATCTACAGGAGATACTCGTTTATTCAGTATCGGACCATCCATAGCAGTAATATCTATCTTTCTAAGTTATTCAGTAATTCCTTTTGGTGATCACCTTGTTCTAGCCGATCTTAGTATTGGTGTTTTTTTTTGGATTGCCATTTCAAGTATTGCTCCCGTTGGACTTCTTATGTCGGGGTATGGATCAAATAATAAATATTCCTTTTTAGGTGGTCTACGGGCAGCTGCTCAATCAATTAGTTATGAAATACCATTAGCTCTATGTGTGTTATCAATATCTCTACTTGATATAGTGGAAGCGCAGTCAAAATATGGTTTTTGGGGGTGGAATTTGTGGCGTCAACCCATCGGGTTTATCGTTTTTCTAATTTCTTCTCTCGCCGAGTGTGAAAGATTACCTTTTGATTTACCAGAAGCAGAAGAAGAATTAGTAGCAGGGTATCAAACCGAATATTCTGGTATCAAATTTGGTTTATTTTACATTGCTTCATATCTGAATCTACTAGTTTCTTCATTATTTGTAACAGTTCTTTACTTGGGAGGTTGGAATCTTTCTATTCCGTACATATTTGTTCCTGATATATTTGGCATAAATAAAGGAGGTAAAGTCTTTGGAACACTAATTGGTATCTTTATCACATTAGCCAAAACTTATTTGTTTTTGTTCATTCCCATTGCAACAAGATGGACTTTACCGAGGCTGAGAATGGACCAACTATTAAATCTTGGGTGGAAATTTCTTTTACCGATTTCTCTAGGTAATCTATTATTGACAACCTCGTCCCAACTTCTTTCACTGTAA
>Solyc00g500087.1_t001
TTATTATTACTGATCAATAAAATTCGAAAAAATCCATATCTGTAAAATAAAGAAAGGGGAAATTCATTTATGGTAAAAAATTCTGTCATTTCAGTTATTTCTCAAGAAGAAAAGAAAGGATCTGTTGAATTTCAAGTATTCAATTTCACCAATAAGATACGAAGACTTACTTCACATTTAGAATTGCACAAAAAAGACTATTTATCTCAGAGAGGTTTGAAGAAAATTTTGGGAAAACGTCAACGACTGCTAGCTTATTTGGCAAAAAAAAATAGAGTACGTTATAAAGAATTAATTAATCGGTTGGACATTCGAGAGACAAAAACTCGTTAATTTGATTAATTTGAAGAGTTATTTCATTTTCACTTATATGTTTCGATTAAATTTTGATGAATTTCTTTTCACTTTCAGTAATTCATGGAAGAATGAATCGTTAAAAAACTTATGACTGCACCAACTACAAGAAAAGACCTCATGATAGTCAATATGGGGCCTCAGCACCCATCAATGCACGGTGTTCTTCGACTCATCGTTACTCTAGATGGTGAAGATGTTGTCGACTGCGAACCAATATTAGGTTATTTACATAGAGGGATGGAGAAAATTGCGGAAAACCGAACAATTATACAATATTTGCCTTATGTAACACGTTGGGATTATTTAGCTACTATGTTCACAGAAGCAATAACCATAAATGGACCCGAACAATTAGGCAATATTCAAGTACCTAAAAGGGCTAGCTATATCAGAGTCATTATGTTGGAGTTGAGTCGGATAGCTTCTCATTTGTTATGGCTCGGTCCTTTTATGGCGGATATTGGTGCACAGACCCCTTTCTTCTATATTTTTAGAGAAAGAGAATTGATATATGACCTATTCGAAGCTGCCACCGGTATGCGAATGATGCATAATTATTTTAGGATTGGAGGAGTGGCTGCCGATCTACCCTATGGCTGGATAGATAAATGTTTGGATTTTTGCGATTATTTTTTAACAGGGGTTGCTGAGTATCAAAAACTTATTACTCGGAATCCTATTTTTTTAGAACGAGTTGAAGGCGTAGGCATTATTGGGAGAGACGAGGCATTAAATTGGGGTTTATCGGGACCAATGCTACGAGCTTCTGGAATAGAATGGGATCTTCGTAAAGTTGATCATTATGAGTCTTACGACGAATTTGATTGGCAGGTTCAATGGCAACGAGAAGGGGATTCATTAGCTCGTTATTTAGTACGAATCGGTGAAATGACAGAATCCATAAAGATTATTCAACAGGCTCTGGAAGGAATTCCAGGGGGGCCTTACGAAAATTTAGAAATGCGACGTTTTGACAGATTAAAAGATCCTGAATGGAATGATTTTGAATATCGGTTTATTAGTAAAAAGCCTTCTCCAACTTTTGAATTGTCGAAACAAGAACTTTATGTGAGAGTTGAAGCCCCAAAAGGAGAATTGGGGATTTTTCTGATAGGAGATCAGAGCGTTTTTCCTTGGAGATGGAAAATTCGCCCACCAGGTTTTATCAATTTGCAAATTCTTCCTCAGTTAGTTAAAAGAATGAAATTGGCTGATATTATGACAATACTAGGTAGCATAGATATCATTATGGGAGAAGTTGATCGTTGA
>Solyc00g500088.1_t001
GTCACATTTTATTCATGAAATGGCTTGGATTGGTATTAGTCTGGATACGGCAAAATCATTCTATTAGATCGAATAAGTACATTCGATCTAATAAGTACCTTGTATTAGAATTGAGAAATTCTATGGCTCGGATCTTTAGTATTCTCTTATTTATTACCTGTGTCTACTATTTAGGCAGAATACCCTCACCCATTCTTACTAAGAAACTGAAAGAAGCCTCAAAAACAGAAGAAAGGGTGGAAAGTGAGGAAGAAAGAGATGTAGAAATTGAAACTGCTTCCGAAATGAAGGGGACTAAACAGGAACAAGAGGGATCCACTGAAGAAGATCCTTATCCTTCTCCTTCCCTTTTTTCGGAAGAAGGGTGGGATCCGGACAAAATCGATGAAACGGAAGAAATCCGAGTGAATGGAAAGGACAAAATAAAGGATAAATTCCACTCTCACCTTACAGAGACAGGCTATAACAATATTAATACTAGTAATAGTCCAATTTATGATTATCAGGATTCTTATCTGAATAATAATAACACGGGGAATCTAGAAAATTGTAAATTGCAACTGCTTGATAAAAAAAATGAAAATCAAGAACAAGACCTCTTCTGGTTTCAAAAACCTCTTGTGAGTCTTCTTTTCGATTATAATCGATGGAATCGACCATTTCGTTACATAAAGAATAATCGATTTGAGCAGGCCGTAAGAACAGAAATGTCACAATATTTTTTTGACACATGTAAAAGTGATGGAAAACAAAAAATATCTTTTACATACCCGCCAAGTTTATCAACTTTTTGGAAAATGATAAAAAGAAAGATACCCCTATTGTCACTCCAAAAAACGCTCCCTAATGAACTGGACACTCAGTGGGTTTCTACCAACAAAGAAAAAAGTAATAATCTAAATAAGGAATTTTTAAATCGACTTGAAATTCTAGACAAGGAATCTCTTTCTCTGGATATACTCGAAACAAGGACTAGATTTTGTAATGATGATACTAAAAAAGAATACGTGCCTAAAATGTATGATCCTTTGTTAAATGGACTATATCGAGGAACAATAAAAAAGGGGGTTTCATCTTCAATCATAAACAATACTTTGCTAGAAAATTGGGAAAAGAGAGTTAGACTAAATAGGATTCATACTATCTTTCTTCCGAATATTGATTACCAAGAATTTGAACAAAAAGCGTATACGATTGATAAAAAACCATTATCAACAGAAATTGACGAGTTCTTAACTTTAATCAATGAATTAGGTAACGAAGCAAAATCGAGTTTAAATTTGAAGGGTCTTTCTTTATTTTCAGACCAAGAACAGAGAAGAGCGAATTCAGAAAAAAGAACGAAATTTGTCAAATTTGTATTCAATGCACTTGATCCTAATGAGACAAAATCGGGAAAAAAATCGATTGGAATAAAAGAAATCAGTAAAAAAGTACCTCGCTGGTCCCATAAATTAATCACCGAATTGGACCAACAAATGGGTGAATTTAAAGATCGCGCATCAATGGATCATCAACTTCGTTCAAGAAAAGCCAAACGTGTAGTTATTTTTACTGACAACAAGGCGACTAAGGATGCTGAGGAGGAAGTGGCTTTAATAAGCTATTCGCAACAATCAGATTTTCGGCGAGGTATAATTACAGGCTCTATGCGGGCTCAAAGGCGCAAAACATTTATTTCGAAACTATTTCAAGCAAATGTACATTCCCCCCTTTTTGTCGACAGAATAACCCCCCTACGTCTTTTTTCTTTTGATATCTCTGAACTAATTAAACCAATTTTGAAAAATTGGACAGATAAAGAGGGAGAATTCAAGATTCTAGAGTCTAGAGAAGAACAAACAAAAAGAGAAGAGAAAAAAGAAAAGGACAAAAAAGAGGATAACAAAAGAAAGGAACAGGCACGGATAGCGATCGAAGAAGCCTGGGATACCATTCCTTTGGCACAAATAATAAGAGGTTACATGTTAATAACTCAATCAATTCTTCGAAAATATATTCTATTACCTGCATTGATAATAGCCAAAAATATCGGGCGTATGTTATTCTTGCAACTTCCTGAATGGTCTGAAGATTTACAGGAATGGAATAGAGAAATGCAGATTAAATGTACTTATAATGGTGTTCAATTATCAGAAACAGAATTTCCAAAAAATTGGTTAAGAGACGGGATTCAGATCAAAATTTTATTTCCTTTTTGTCTGAAACCTTGGCATATATCTAAACTGTACCCCTCCCGCAGAGAGCTAATGAAAAAGCAAAAACAAAAAGATGATTTTTGTTTTTTAACAGTTTGGGGAATGGAAGCTGAACTTCCCTTTGGTTCTCCCCGAAAGCGACCTTCATTTTTTGAGCCCATTTTTAAGGAACTCGAAAAAAAAATTGGAAAATTCAAAAAGAAATATTTTCTAACTCTAAAAATTTTAAAAGGAAAAACAAAATTATTTAGAAAAGTTTCAAAAGAAACCACAAAATTGTTTATCAAAAGTATTGGATTTCTAAAAAAAATAAAAAAAGAACTTTCAAAAGTAAATCTAATTGTATTATTTAGATTCAAAGAAATATCTGAATCCAATGAAACAAAAAAAGAAAAAGATTATCTAATTAGTAATCAAATAATTAACGAATCATTTCGTCAAATTGAATCTGGAAATTGGCCAAATTCTTCACTGATAGAAACAAAAATGAAGGATTTGACTAATAGAACAAGTACAATCAAAAATAAAATAGAAAGAATTACAAAAGAGAAAAAGAAAGTAACTCCAGAAATAGACATTAATCCTAATAAAACAAATAATATTAAAAAATTCGAATCGCCAAAAAAAATTTTCCAAATATTAAAAAGCAGAAATACTCGAGTAATATGGAAATTCCATTATTTTCTAAAATTATTTATTCAAAGATTATACATCAATTTATTTTTATCTATCATTAATATTCCTAGAATTACTACACAACTCTTTCTTAAATCAACAAACAAATTGATTGAGAAATTCATCTCCAAT
>Solyc00g500089.1_t001
ATGGCATGCCATCATAGCCCTTGGACGGCAAACACGGTCGAACGACGTCAGAAGTGGCATGCCATCACCGCCTTTGGACAGAAACACACAATCGAACGACGTCGGGCGTGGGATGACATCCACCGCCTTTGGACAGCACACACGGATAGAACGACGTCGGGCATGACATGCCACCACTGCCTTTGGAAAGTACACACGGTCGAACGACATCGACCGTGGCATGCCAACTTCGCGTTTAGGCAGAACACACTCGAACGACATTGGGCGTGGCATGCCATCATCGCCTTTGGGCAGCACAAACAGTCGAACGACATCGTGCGTGTCATGACATCACTGCCCTTTGACAGCACACATGGTCGAACGACGTAGGGCGTGGCATGACATCACCGCCTTGGACTGCACGCACAGTTGAAAAAACGCCGGGCGTGGCATGACATCACCGCCCTTGGAAAGCACACATGGTCGAACGACGTAGGGCGTGGCATGACATCACTGCCTTGGACTGCACGCACGATTGAAAAACTTCGGGCATGGCATGACATCACCGCCCTTGGACAGCTCACACGGTCGTCAACGCTGGGCATGGATGACATCACCGCCTTTGGACAACACACATAGTCGGCAACGTCGGGCGTGACATGACATCACCGCCCTTGGACTGCACACACGATCGAATGACGTCGTGCGTGGGATGACATCCACTGCCTTTGGACAGCACACACGGTAGAACGACGCCGGGCGTGGCTTGCCATCATCAGCTTTGGGCAGCAAACACGGTCGAATGACGTCGGGCATGGCATGCCATCATTAGCTTTGGGCAGCACAAACGGCGGAATGACGTCAGGTGTGGCATGCCATCACCGCCTTTTGAAAGCACACACGGTCAAATGACGTCAGGCATGACATGCCACCACCGCCTTTGGACAGTACACACGGTCGAACGACGTTGAGCGTGGCATGCCATCATCTTGTTTAGCAGCATACACGATCAAACGACGTTGGGCGTGGCATGTCATCATCACCTCTGGGCAGCACAAATGGTCAAACGACGTTGGGCGTGGCATGACATCACCACCCTTGGACAGCACACACGGTCGAACGACGTAGGGTGTGGCATGACATCACCGCCCTTGGACTGCACGCATGGTTGGAAAACATCGGCGTGGCATGACATCGCCGCCCTTAGACAGCACACACAGTCAGTAACGTCGGGCGTGGCATGACATCACCGCCCTTGGACAGCACACACAGTCAAAAACGTCGGGCGTGGCATGACATCAACCCCCTTGGACAGCACACACGGTCAGACGACGTCGGGCGTGGGATGACATCACCGCCCTTGGGCAACACACACGGTAAGACTACATCGTGCGTGGCATGACATCACAACCTTTGGACAGCACACACACTCGATTGACGTCGGGTGTGGCATGACATCATCGGCTTTGGGCAGCACACACGATCGAACGACGTCGGGCGTGCCATGACATCACCGCCTTAGGACAGCACACACGGTCCAACGATGTTGGGCGTGACATGCCATCACCGCCTTTGGACAGCACACACAGTCAGACTACGTCGTGCATGGCATGACATCACCGCCGTGGGACAGCACTCGGTCAAACGACGTCGGGTGTGGAATGCTATCATAGCCCTTGAACGGCAAACACGAATTTCGAATGACGTCGGGCGTGGCATGCCATCATTGCCTTTGGGCAGCACACACGATCGAACGACGTCGGGCGTGGCATGCCATCATAGCCCTTGGACGGCAAACACGGTCGAACGACGTCAGACATGACATGCCATCACAGCCTTTGGACAACACACACAGTCGAACGACATCGGGAGTTGCATGTCATCATCACCTTTGGGAATCACACACGGTCAAAAGACGTCGGGCGTGGCATGACATCACTGCGTTAGGACATCAAACACGGTCCAACAACGTCGGGCGTGACATGACATCACCGCCTTTGGACAGCACACATTGTCGAACGACGTTGGGCGTGGCATGCCATCATCACCTTTGGGAAGCACAAACGGTCGAACGACATCAGGCGTGGCATGCCATCATCGCCCTTTGACGGCAAACACGGTCGGACGACGTCGGGCATTGCAAGCCATGACCGCCATTGGACAGCACACACGGTTGGATTGACATCGGGCATGGCATGCCATCACCGCCCTTAGACAGCACATACGATCGGACGACGTCGGGCGTGGCATGACATCACCTCCCTTGGACTACACGCATGGTCGGACGATGTCGGGCGTGGCATGAAATCACCGCCCTTGGACTACACGCATAGTTGGAAAACGTCGTGCGTGGCATGACATCACCGCCCTTGGACAGCACACACAGTCGGCAACGTCGGGCGTGGAATGACATCACCGCCCTTGGACAACACAAATAGTCGGCAACATCGGGTGTGGCATGACATCACTGCCGTTGGACAGCACACACGGTGAGAGGACGTCGGGCATGCCATGACATCACCGCCCTTGGGCAACACACATGTTCAGACTACGTCGGGTGTGGCATGACATCACCGCCTTAGGACAGCACGTACGGTCGAACGACATCGTTCGCGGCATGCCATCATCGCTATTGGGAAGCACAAACGGTCGGCAATGTCAGGCGTCGCATGACATCACCCCATTTGGACAGCACACACGATCGGACAACGTCAAACATGGCATCACATTACCGCCCTTAGGCAGCACACACGGTCGGCAACATCAGGCGTGGCATGACAACACCGCCTTTGGTCAGCACACACGATCGAACGACGTCGGGCGTGGCATGCCATCATCGCCCTTGGGCAGCACACACGGTCAAATGACGTTTGGCGTGGCATGCCATCATAGCCCTTGGACGGCAAAAACGGTCGAACGACGTCAAGCGTGACATGCCATCACCACCATTGGACAGCACACACGGTAGAACAATGTCGGGCGTGGCATGCCATCATCGCCTTTGGGCAGCACGCACGGTAGAAAGACATCGGGTGTGTCATGATATCACCGCCTTTGGACAGCACACAAGGTCGGATGACGTCAGGCATTAAAAGCCATCACTGCCTTAGGACAGCACACACTGTCAAACGACATCGGGAGTGGCATGCCATCATCGCCCTTGGATGGCCAACATGGTCCAACGATGTCTGGCGTGGCATGCCATCATCGCCTTTGGGCAGCACACACGGTCGAATGACGTCAGGTGTGGCATGACTTCGGCGCCCTAGGACTGCATGCACTATCAGACGATGTCGAGCATGGCATTACATCACCGCCGTTGGACAGCAAACATAGTCGACAACATCGGGCATGGCATGACATCACCGCCCTTGGACAGCACACACGGTCAGACGACGTCGAGCGTGGCATGACATCACCTCCTTTGGAAAACAAACATGGTCGAACAACTTTGGGTGTGGCATGACATCACCGCCCTTGGATTGCACACATAGTCGGACGACGTCGGGCGTGGCATGACATCACTGCCCTTGGGCAGCACACACAGTCGGCAACGTCGGGCGTGGCATGACATCACCGCCTTTGGACAGCACACACGGTTAAACGCCGTCAGGCGTGGCATGCCATCATCGCTTTTGGGAAGCACACACGGTCGAACGTCGTCGGGCGTGGCATGTCATCATAGCCCTTGATGGCAAACACGGTGGAACGACGCCAGGCGTGACATGCCATCACCGCATTTGGACAGCGCACACACTCGTATGACGTCGGGCGTGGCATGCCATCATCGCCTTTGGGCAGCACACATGGTCGAACGATGTCGGGCTTGGCATGCCATCATCGCCTTTGGGCACTACACCCGGTTGAACGACGTCGGGCGTGGCATGCCATCATCGCCTTTGGGCAGCACAAACGGTCGAACGACGTCGGGCGGGACATGACATCACCAGCCTAGAACTGCATGCACGGTCGGACAACGTCGGGTGTGGCATGACTTCACCGCCCTTGGAGAGAACACACGGTTGAATGACGTCGGGCGTGGCATGACATCATCTCCCTTGGACGGCACAGCAGGTCGGACGACGTTGGGCATGGCATGATATCACCGTCTTTGGACAGTACACACGGTTGAACGTTGTCGTGCGTGGCATGCCATCATTGCCTTTGGGCAGCACACACGGTCGAATGACGTCGGGCGTGGCATGACATCACCATCCTTGGACAGCACACAAGGTCGAACAACGTCAGGCGTGGAATGATATCATTGCCCTAAGACTGCACGCACAGTCGGACGACGTCGGGCATGGCATGACATCACCGACCTATGACAGCACACACGGTCGGCAACGTCGGGCGTGGCATTACATCACCGCCCCAAGAAAGCACACACGGTTGGCAACATCGGTGTGGCATGACATCACCGCCCTTGGACTGTAGAAACGGTCGGACGACGTCAGGCGTGACATGCCATCACCACCCTTGGACTGCACGAATGATCAGACGATGCCGAGCGTGGAATGTCATCACCTCCCTTGGGCAGCACACACGGTCGGACTACGTCGGGCGTGGCATGACATCACTGCCTTTGGACAGCACAAACGGTCCAACGACGTCGGGCGTGGCATGCCATCATCGCCTTTGGGCAGCACACACAGTCAGACGAAGTCGGGCGTGGCATGATATCACCTCCCTTGGACATTACACATGGTCTAACGACGTCGGGCGTGGCATGACATCATCGCCCTTGGACGGTACATAAGGTCGGACGACGTTAGGCATGGCATGACATCACCACCTTCGGGAAGCACACCCGGTCGAACGACATCGGGTGTGGCATGCCATCATCGACTTTGGAAAGCACAAACGGTCAAACGACGTCGGGCGTGACATGACATCACCGCCCTAGAACTGCATTCACGGTCGAACGACGTCGGGCGTGACATGACATCACTGCCCTCGGACTGCATGCACGGTCGAACGACGTCGGGCGTAGCATGACATCACCGCCCAAGGACTGTATTCACGGTCGAACGACGTCGGGCGTGTCATGCTTTCATCTCCTTTCAGCAACACACACGATCGAATTACGTCGGCATGACATGCGATCATCGCCTTTGGGCAGCATACACGGTCGAACTTCGTCGGGCGTGGCATGACATCACCTCCCTTGGGCAGCACACATGGTCGGACTACGTCGGGCGTGGCATAACATCACCGCCCTTGGACTGCACTCACGGTCGGACGACGTCGGGCGTGGCATGAAATCACCTCCTTTTGACAACACACACAGTCTAACGACGTCTGGCGTGGCATGACATCACCTCCCTTTGATAGCAAACACGGTCGAATGACGTCAGGCGTGACATGTCATCACCGCCTTTAGACATAACACACAGTCAAACAACACCGGGTGTTTCATGCCATCTTCGCCTTAGGGCAACACACATGGTAGAATGACGTCGGGCGTGGCATGACATCACCACCTTTGGACAGCACACACGGTCGAACGACGTCTGCATAACATGCAATCACTGCGTTTGGACAGCATACACGGTCAAACGACATCAGGTGTGGCATGCCATCATCGCCTTTGGGCAGCACACACGATTGATAACGTCGGGCGTGGTATGCCATCGTAGCCCTTTGACGGCAAACACGGTCGAACAACATTAGGCATGACATGCCATCACCGCCTTTTGACAACACACTTGGTCGGACTACGTCGGGCGTGGCATAACATCCCCGCCCTTGGACTGCACGCACGGTCAGACTATGTCGTGCGTAACATTCAATCATCGCTTTTGCGCAACACACACGATCGAACGACGTCGGGCGTGGCATGACATCACCGCCTTAGGACAGCACACATGGTCCAATGACGTCGGGCGTGACATGCCATCACCGCCTTTGGACAGCACACACGGTCAGACTACGTCGTGCATGCTATGACATCACCGTCGTTGGACAGCACACGGTCGAACGACGTCGGGCGTGGCATGACATCATCGCCTTTGGGCAGCACACATGGTCGAACGACGTCGGGCGTGGCATGCCATCATAGCCCTTGGACGGCAAACACAGCCGAACGACGTCAGGCATGACATGCCATCACTGCCTTTGGACAACACACACAGTAGAACGACATCGGGTGTTGCATGCCATCATCACCTTTGGGAATCACACACGGTCAAAAGACGTCGCGCATGGAATGACATCACTGCCTTAGGACAGCAAACACGATCCAACGACGTCGGGTGTCACATGACATCACCGCCTGTGGAAAGCACACACGGTCGAACGACGTTGGGCGTGGCATGCCATCATCACCTTTGGGCAGCACAAACGGTCGAACGACATCAGGCGTGGCATGCAATCATCGCCCTTAGACGGCAAACACGGTTGGACGACGTCGGGCGTTGCATGCCATCACCGCCACTTGACAGCACACACGGTCGGATGACGTCGGGCATGGCATGCCATCACCGCCCTTGCACAGCACATACGATCGGACGACGTCGGGCATGGCATGACATCATCTCCCTTAGACTACACGCATGGTCGGACGACGTCGGGCGTGGCATGACATCACCGCCCTTGGACTGCACGCATAGTTTGAAAACGTTGAGCGTGGCATGACATCACCGCCCTTGGACAGCACAAAAAGTTGGCAACGTCGGGCGTGGCATGACATCACCGCCTTTGGACAACACAAAAAGTCGGGCACGTCGGGCGTGGCATGACATCACTGCCCTTGGACTGCACACACGGTCAGACGATGTCGGGTGTGGCATGACATCACCGCCCTTGGGCAACACACATGTTCAGACTACGTCGGGCGTGGCATGACATCACCGCCTTTGGACAGCACATACGGTCGATCGACATCGTGCGCGGCATGCCATCATCGCCTTTAGGAAGCACACACGGTCGGCAACGTCGGGCGTGGCATGACATCACCCTATTTGGACAGCAGACACGATCGAACAACGTCAGACATGGCATCACATCACCGCCCTTGGGCAGCATACACGGTCGGCAACGTCAGGCGTGGCATGATAACACCGCCTTTGGTCAGCACACACAGTCAAACGACGTCGGGCGTGGCATGCCATCATCGCCCTTGGGCAGCACACACGGTCAAATGACGTTGGGCGTGGCATGCCATCATAGCCCTTGGACGGAAAACACGGTCGAACGACGTCAGGCGTGACATGCCATCACCACCATTGGACAGCACACACGGTCAAACAATGTCGGGCGTGGCATGCCATCATCGCCTTTGGGCAGCACGCACGGTAGAAAGACATCGGGCGTGTCATGACATCACCGCCTTTGGACAGCACACAAGGTCGGACGACGTCGGCCATTAAAAGCCATCACTGCGTTTGGACAGCACACACTGTCAAACGAGATCGGGCGTGGCATGCCATGATCGCCCTTGGACGGCCAACATGGTCGAATGATGTCTGGCGTGGCATGACATCATCACCTTTGGGCAGCACACACGGTCGAACGATGTCAGGTGTGGCATGACATCAGCGCCCTAGGACTGCATGCACGATCGAACGACGTCGAGCATGGCATGACATCACAGCCCTTGGACAACAAACATAGTTGGCAACATCGGGCATAGCATGACATCACCGCCCTTGGAAAGCACACACGGTCAGCCGACGTCGAGCGTGGCATGACATCACCTCCCTTGGACAACACACATGGTGGAACGACTTTGGGTGTGGCATGACATCACCGCCCTTGGACTGCACACATGGTCGGACGACGTCGGGCGTGGCATGACATCACTGCCCTTGGGCAGCACACACAGTCGGCAACGTCGGGCGTGGCATGACATCACCGCCTTTGGACAACACACACGGTTGAACGACATCGAGCGTGGCATGCCATCATCGCCTTGGGAAGCACAAACGGTCGAACGTCATCGGGCGTGCCATGTCATCATAGCCCTTGGATGGCAAACACGATCGAACGACGTCAGGCGTGACATGCCATAACCGCAAATGGATAGCGCACACAGTCGTACGAGGTCTGGCATGGCATGCCATCATCGCCTTTAGGCAGCACACACAGTCGAACGACGTCGGGCTTGCCATGCCATCATCGCCTTAGGGCACAACACCCGGTCGAACGACGTCGGGCGTGGCATGCAATCATTGCCTTTGGGCAGCACAAACGGTCGAATGACGTCGGGCGTGACATGACTTCACCGCCTTTGGAGAGAACACAGGGTTGAATGACGTCGGGCGTGGCATGACATCATCGCCCTTGGATGGCACAGCAGGTCGGATGACGTCGGGCATGGCATGATATCACCGCCTTTGGACAGTACACACAGTTGAACGATGTCGTGCGTGGGATGCCATCATCGCCTTTGGGCAGCACACACGATCGAATGACGTCAGGCGTGGCATGACATCACCGCCCTTGGACAGCACACAAGGTCGAACAACGTCAGGCGTGGCATGACATCACCGCCCTAAGACTGCATGTACAGTCGGACGACGTCGGGCATGGCATGACATCACCGTCCTATGACAGCACACAGGGTTGGGAACGTCGGGCGTGGCATTACATCACCGCCCTTGGAAAGCACACACGGTCTGTAACGTCAGGTGTGGCATGACATCACCGGCCTTGGACTGCACAAACGGTCGGACGAGGTCAGGCGTGATATGCCATCACCACCCTTGGACTGCACGAATGATCGGACGACGCCAAGCGTGGCATGTCATCACCTCCCTTGGGCAGCACACACGGTCAGACTACGTCGGCCGTGGCATTACATCACCGGCTTTGGACAGCACAAACAATCGAATGACATCGGGCGTGGCATGCCATCATAGCCTTTGGGTAGCACACATAGTTAGACGACGTCGGGCGTGGCACGATATCACCTCCCTTGGACATCACACACGGTCTAACGACGTCGGGCGTGGCATGACATCATGGCCCTTGGACGGTACACAAGGTCGAACGACGTTGGGCGTGGCATGACATCACCACCTTTGGGCAGCACACCCGGTCGAACGACGTCGGGTGTGGCATGCCATCATCGCCTTTGGAAAGCACAAACGGTTGAACGATGTCGGTGTGACATGACATCACCGCCCTAGGACTGCATTCACGGTCGAACGACGTCGGGAGTCACATTACATCATCGCCCCTAGGACTGCATGCACGGTCGAACGACGTCGGGCGTGGCATGATATCACCGCCCTAGGATTGAATTCATGGTCGAACGACGTCTCGCGTGACATGACATCACCGCCCTAGGACTACATGCACGGTCGAACGACGTCGGGCGTGGCATGCTTTCATCGCCTTTCAGCAACTCACACGGTTGAATGACGTCAGGCATGGCATGCGATCATCGCCTTTGGGCAGCACACACGGACGAACTACGTCGGGCATGGCATGACATCACCTCCCTTGGGCAGCACACACGGTCGGACTACGTCGGGTGTGGCATAACATCACCGCCCTTGGACTGCACGCACGGTCGGATGACATCTGGCGTGGCATGACATCACCTCCCTTGGACAACACACACGGTCTAACGACGTCTGGCGTGGTATGACATCACCTCCCTTGGACGGCAAACACGGTCAAACAACGTCAGGCGTGACATGCCATCACCGCCTTTGGACATAACACACGATCAAACGACACCGGGTGTTTCATGCCATCATCGCCTTAGGGCATCACACAAGGTCAAATGACTTCGGGCGTGGCATGACATCACCGCCTTTCGACAGCACAAACGGTCGAACGACATCTGGCATGACATGCAATCACTGCCTTTGGACAGCATACACAGTCGAACGACATCAGGTGTGGCATGCCATCATCGCCTTTGGGCAGCACACACGATTGACAACGTCGGGCTTGGTATGCCATCGTAGCCCTTGGACGGCAAACACGATCGAAGGATGTCACGCGTGACATGCCATCACCGCCTTTAGACAACACACACGATTGAACGACGTTGGGCGTGACATGCCATCATCGCCTTTGGGAAGCACAAATGGTCAAAGGACGTCAGGTGTGGAATGACATCACCGCCCTTGGAATGCACGCACGGTCGGACTACGTCGTGCGTGGCATTAAATCATCGCCTTTGGGCAGTACACACGATTGAACTACGTCGGGCGTGGCACGACATCACCGCCTTAGGATAGCTCACACGGTCCAACGATGTCGGGCGTGACATGCCATCACCGCCTTTGGAAAACACACACGGTCAGACTACGTCGTGCGTGGTATGACATCACTGTCGTTGGACAGCACACGGTCGAATGACGTCGGGCGTGGAATTCCATCATAGCCCTTGGACGACAAGCACGATCGAACAACGTCGGGCGTGGCATGCCATCATCGCCTTTGGGCAGCACACATGGTCGAATGACGTCGGGCGTGGCATGCCATCATAGCCCTTGGACGGCAAACACGGTCGAACGACGTCAGGCCTGACATGCCATCACCGCCTTTGGACAACACACACAGTCGAACGACGTCGGACGTTGCATGCCATCATCACCATTGGGAATCACACACGGTCAAAAGACGTCGGGCGTGGCATTACATCACTGCCTTAGGACAGCAAACACGGTCCAACGACGTCGGGCGTGACATGAAATCACTACCTTTGGACAGCACACACGGTCGAATGACATTGGGCGTGGCATGGCCATCATCAACTTTGGGCAGCACAAATGGTCGAACGACATCAGGCGTGGAATGCCATCATCGCCCTTAGACGGCAAACACGGTCGGACGACGTTGGGCGTTGAATGCCATCACTGCCACTGGACAGCACACACGGTCGGATGACGTCGGGCATGGCATGCCATCACCGCCTTTGGACAGCACATACGATCATACGACGTCGGGCGTGGGATGACATCACCTCCCTTGGACTACACGCATGGTCGGACAACGTCAGGCGTGGCATGACATCACCTCCTTTGGACTGCACTTATACTTGGAAAACGTCGGGCGTGGCATGACATCACCGCCCTTGGACAACACACACAGTCGGCAACGTCGGGCGTGGCATGACATCACCGCCCTTGGACAACACAAACAGTCGGCAACGTCGGGCGTGGCATGACATCACTTCCTTTGGAGAGCATACACGGTCGAACGACATCAGGTGTGGCATGCCATCATCGCGTTTAGGCAGCACAAACTATCAAACGACGTCGAATGTGACATGACATCACCACCCTTGGACAGCACACACGGTTGGCAACGTTAGGTGTGGCATGACATCACCGGCCTTCAACAACACACACGATCGGACGACATTAGGCGTGGCATGACATCACCACGCTTGGGCAGCACGCACGGTTAGACAACGTCGGGCACGACATGACATCACTGCCTTTGGACAACATCAGGTGTGGCATTACATCACCGACCTAGGACAACACACACGGTCGGCAACATCGGGCGTGGCATGACATCACAACATTTGGACAATACACACAGTCGAACGATGTCGGGCGTCGCACAAAGGTCGAACGACGTCAAGCATGGAATGACATCACCGCCCTTGCACTGCACGCACGGTCGGACTTCGTCGGGCGTGGCATTCAATCATCGCCTTTGGGCAGCACACAGACGGTCGAAAGACGTCAAGCGTGGAATGACATCACCGCCCTTGCACTGCACGCACGGTCGGACTTCATCGGGCGTGGCATTCAATCATCGCCTTAAGGCAGCACACACGGCCGAACGACGTCGGGCGTGGCATGACATCACACGCCCTTGGACAACACGCATGGTCAAAAAACATCGAGCGTGGCATGACATCATCGCCTTTGGGAAATACACACGGTGGAACCACGTCGGGCGTGGCATGTTATCATAGCCCTTGGATGGCAAACACGGTCGAACAACGTCAGGTGTGACATGCCATCACCTCCTTTGGACAGCTCACACAGTCAAACGACGTCGGGCGTGGCACGCCTACATCGCCTTTGCGCAGCACACACGGTCGAATGACGTCGGGCGTGGCATGACATCACCGCCCTTGGACTGCACGCACGGTTTGACGACGTCGGGTGTGGCATGACATCACCGCCCTTGGCTAGCACACACTGTCGGCAACGTCGGGCGTGGCATGACATCAGCGCCCTTGGACAGCACACTTGGTCGGCAATGTCAGGCATTGCATGACATCACCACCCTTGGACAGCACACACGGTCGGCAACGTAGGGCGTGACATGACATAAACTTCCCTTGACAGCACACACGGTATGACGACATCGGGTGTGGCATGACATAACCTCCCTTGGGCAGCGCACACGGCCAGACTACGTCAGGCGTGGCATGACATCACCACCTTTGGACAGCACACACGGTCGAACAACGTCGGCATGCCATCATAGCCCTTGGACGGCAAACACGGTCGAACAACGTCAGGCGTTATATGCCATCACCGCCTTTGGACAGCACACACTGTCGAACGACGTTGGGCGTGACATGCCATCACCGCCTTGGATAGCACACATGATCGAACGACGTCGGGCGTGGCATGTTATCATCTCCTTAGGACAGCACACACGGTCGGACAACGTCGGGTGTGGCATTCCATCACCGCCCTTGGACAATACACAAGGTCGGACGACGTCAGGCGTGGAATTACATCACCGCCCTTGGACAGCACAAACGGTTCGAACGACGTCGGCGTGGCATGATTTCACCGCCCTTAAACAGCACACACGGTCAAACGACGTCGGGCAGGTCATGCTATCATCGCCTTTGGGAAGCCCACACGATCGGAACGACGTCAAGCGTGGCATGAGATCACCGCCTTTGGACAGCACATACGGTCAAACCACATCGGGTGTGGGATGCCATCATCGCTTTTGAACAGCACACACGGTTCGAACGACGTCGTGCTTGGCATGCCATCATCGCCTTTGGGCAGCACACGCGGTCGAATGACATCGGGCATGGCATGCACTCATAACCTTTGGACTAGCTCACACAGTCGGACAGCGTCGAGCGTGGCATGCCATCATCGCCCTTCTATGAAAACGTGGTCGAACGACATCGGGCGTTGCATCACCTCACTGCCTTTGGGCAGCACACACGGTCGAATGACGTGGGCGTGGCATGCAATAATTGCCTTTTGGGAAGTACACATGGTCGGACGGCGTCTGGCGTGGCATGCCATCATAGCCCTTGGACGGCACACACGGTTGAACGACGTTAGGCGTGGACATGCCATCACCAGATTTGGACAGCGCATATGGTCGAACGACGTTGGGCGTGGCATGCCATCATCACCTTGGGCAGCGCACATGGTTGAGCGACGTCAGGCTTCGCATGCCATCATAGCCTTTAGGCACCACTCCCGATCGCACGACATTGGGCGTGGCATGCAATCATCGCCTTTGGAAGGCACACACGATCGAACAACGTCGGGCGTGGCATGTTCATCATAGCCATTAGACGGCAAACACGGTCGAACGACATCGGGCATGGCATTGCCATCACTGCCTTTGTAAAACACACATGGTCGAAAGACGTCGGGCATGACATGCCATCACCGCCTTTGGACAAACACACACGTCCAACGAAGTCGGGCGTGGTATGCCATCATCGCCTTTGGGCAACACACACAATCGAACGACGTCAGGCGTGGCATGCCATCATCGCCTTTGGGTAGCACAAACAGTCGCACGACATCGGGCGTGGCATCCTATCATCGCCTTTGGACTAGCTCACACAGTCAGACGGCGTCGGGTGTGACATGCCATCATCTCCCTTGGACGGCAAACACGGTCGAACAACGTCTGGCGTGGAATGCCATCATCGCCCTTGGATGGCAAACACTGTCGAACGTTGTCAGGCGTGACATGCCATCACCGCCTTTGGACAGCACACACGATTGAACAACGTCGGGCGTGGGATGACATCCATCTCCTTTGGACAGCACACACGGTCGAATGATATAGGGCGTGACATGACATCACCGCCCTTGGACTGCACGCACAGTTGGAAAACGTCGGGCATGGCATGACATCACCGCCCTTGGACAGCACACACTGTCGGTAACGTCGGGCGTGCATGACATCACCGCCCTTGGACAACACACACAGTCGGCAACGTCGGGCGTGGCATGACATCAACCCCCTTGGACAGCACACACGGTCGAACGACGTCGGGCATGGCATGACATCACCGCCCTTGGGCAGCACACTCGGTAAGACTTCGTCGTCTGTGGCATGATATCACAACCTTTGGACAACACACATAGTAGATTGACGTCGGGTGTGGCATGTCATCATCGCCTTTGGGCAGCACACACGGTCGACAACGTCGGGAGTGTTATGACATCGTAGCCCTTGGATGGTATACACGGTCGAACGACGTCAAGTGTGACATGGCATCACCACCTTTTGACAACACACACGGTTGAACGATGTTGGGCGTGGCATGACATCACCGCCCTTGGACTGCACGCACGGTCGGACTACGTCATGCTAGGCATTCAATCATTGCCTTTGGGCAGCACACACGATCGAAAGACGTCAGGCGTGGCATGACATCACCATCTTAGGAAAGCACACACGGTCCAATGACGTCGAGCGTGACATGCCATCACCGCCATTGGACAGCACACACGGTCAGACTACGTCGTGCGTGGCATGACATCACCGCCTTTGGACAGCACACGATCGAACGACGTCCGACATGGAATGCCATCATAGCTCTTGGACGGCAAACACGGTCAAACGACGTCGGGCGTGGCATGCCATCATCGCCTTTGGGCAGCACACATGGTCGAACGACGTCGGGCATGACATGCCATCATAGCCCTTGGACGGCAAACACGGTTGAACGACGCCAGGCATGCCATGCCTTCACTGCCTTTGGACAACACACACGGTCGAAGGATGTCGGGCGTTGCATGCCATCATCACCTTTGGGAATCACACACGGTCAAAAGACGTTGGGCGTGGCATGACATCACTACCTTAGGACAACACACACGGTCCAACGACGTCAGGCGTGACATGACATCACCGCATTTGGACAGCACACACGGTTGAACGACGTTGGGCGTAGCATGCCATCATCACCTTTGGGCAGCACACACGGTTGAACGACATCAGGCGTGGCATGCCATCATCGCCCTTGGACAGCAAACACGGTCGGACGACGTCGGGCGTTGCATGCCATCACCGCCACTGGAGAGCACGCACGGTCGGATGTCGTCGGGCATGGCATGCCATCTTGGACAGCACATACGATCGGACGACGTCGGGCGTGGTATGACATCACCTCCCTTGGACTACACGCATGGTCGGACGATGTCAGGCGTGGCATGACATCACCGCCCTTGGACTGCATGCACAGTTGGAAGAACGTCGAGCGTGGCATGACATCACCGCCCTTAGGCAGTAAACACGGTCGGACTACGTCGAGTGTGGCATGCCATTATCGCCTTTGGGTTGCACACATGGTCAAACCACTTCGGGCGTGGCCTCCCATCATCGCCATTGGACTACGTCGGGTGTGGCATGACATCATCGCCTTTAGGTAGCACACACGATGGAATGACGTCAGGCGTGGCATGCCATCATCGCCTTTGGGCAGCACAAATGGTTGAACGACGTCGGGCATGGCCTTACATCACCGCCCTAGGACTGCACACACGGTCAGACAACGTTGGTCGTGGCATGCCATCATCGCCTTTAGGCAGCACACACGATCGAACGACGTCAGGCGTGGCATGCCATCATCGCCTTTGGGTAGCACAAATGGTTGAATGAAGTCGGGCATGGCATGACATCATCGCCCTTGGACTGCACACAAGGTCGGACAACATCGGGCATGGCATGCCATCATCGCTTTTAGGCAGCACACACGATCGAACGACGTCAGTTGTGGCATGCCATCATCGCCTTTGGGTAGCACAAACAGTCGAACGACATCGGGCGTGGTATCCTATCATCGCCTTTGGACTAGCTCTCACAGTCCGACGGTGTCGGGTGTGACATGCCATCTTCTCCCTTGGACGGCAAACACGATCGAACGGCGTCGGGCGTTGAATGCCATCATCGCCCTTGGATGGCAAACGCTGTTGAACGACGTCAGGCGTGACATGCCATCACCGCCTTTAGACAACACACACGATTGAACAACGTCGGGCGTGGGATGACATCCATATCCTTTGGACAGCACACACGGTAGAATGACGTCGGGCGTGGAATGCCATCATCGGCTTTGGGCAGCAAACACGGTCGAATGACGTCGGGCATGGCATGCCATCATTAGCTTTGGGCAGCACAAAAGGTTGAATGACGACAGGTGTGGCATGACATCATCGCATTTGGAAAGCACACACGATCAAATGACGTAGGCGTGACATGCCATCATCGCCTTTGGACAGTACACACGGTCGAACAACGTCGAGCGTGGCATGCCATCATCTTGTTTGGGTAGCACACATGATCGAACGACGTCAGGCGTGGCATGTCATCATAACCTTTGGGCAGCACAAATGGACGAACGACGTCGGGCGTGGCATGACATCACCGCCCTTTGACAGCACACACGGTCGAACGATGTAGGGCGTGACATGACATCACCGCCCTTGGACTGCACGCACAGTTGGAAAACGTCGGGCATGGCATGACATCACCACCTTTGGACAGCACACACGATCGAACAACGTCGGGCGTGGCATGCCATCATCGCTTTTAGGAAGCACGCACGGTCGAAAGACATCGGGCTTGTCATGACATCACCGCCTTTGGACAATACACACGGTCGGACGACGTCGGGCATTAAAAGCCATCGCCGCCTTTGGACAGCACACATGGTCAAACGATGTCAGGCGTGGCATGCCCATCATCACCCTTGGACGGCCAACACGGTCGAACGACGTCGGGCGTGGCATGCCATCATCGCCTTTTTGCAGCACACACGGTGGAACGACATCGTGCGTGGCATGAAATCAGCGCCCTAGGACTGCATGCACGGTCGAACGACCTCGGGCGTGGCATGACTTCACCGCCCTTGGACAGCACACACGGTCGAATGACGTCGGGCGTGGCATGACATCACTTCCCTTGGACGGCACGCACGGTCGGACGACGTCGAGCATGGCATGACATCACTGCCTTTGGACAGCACACACGGTTGAACGACGTCGGGCGTGGCATGTCTTAATCGCCTTAAGGCAGCACACACAGTCGAATGACGTCGGGCGTGGCATGCCATCATCGCCTTTGGGAAACACACACGGTCGAACTATGTCGGGCGTGGCATGACATCACCTCCTTTGTGCAGCACACACGGTCGGACTACGTCGGGCAAGGCATTATGTCATCACCTTTGGACAGCACACACGGTCAGATGACATCGGACGTGGCATACCATCACCGCCGTTGGACAGCACATACGGTCGGATGACGTCGAGCGTGGCATGACATCACCGCCCTTGGACTGCACGTATGGTCGGACAACGTCGTGCGTGGCATCACATCACCGCCATTGGACTGCACACACGGTCGGACGACGTCGGGCGTGGCATGACATCACCTCCCTTGGACAGCACACATGGTCTGCAACATCGGGCGTGGCATGACATCACCACCCTTTGACAGCACACACGGTCGGTAATGTCGGGTATGACATGACATCACCAGCCCTCGACAACACACACGGTGGGACGACGTCGAGCGTAGCATGACATCACCGCCCTTAGGCAGTAAACACGGTCGGACTACGTCGAGTGTGGCATGCCATTATCGCCTTTGGGTTGCACACATGGTCAAACCACTTCGGGCGTGGCCTCCCATCATCGCCATTGGACGACGTCGGGTGTGGCATTACATCATCGCCTTTAGGTAGCACACACGATCGAATAACGTCAGGCGTGGCATGACAATCATCGCCTTTGGGATGCACAAATGGTTGAACGACGTCGGGCATGGCCTTACATCACCGCCCTAGGACTGCACACACGGTCAGACAACGTCGTCGTGCGTGGCATGCTATCATCGCCTTTAGGCAGCACACACGATCGAACGACGTCAGGCGTGGCATGCCATCATTGCCTTTGGGTAGCACAAATGGTTGAACGACTTCGGGCGTGGCATGACATCACCGCCCCTTAGACTGCACACACGGTCGGACAACTCTGGCGTGGCATGCCATCATCGCCTTAGGACAGGACCACGACACCGAACGACGTCAGGCGTGGCATGCCATCATCGCTTTTGGGTAGCACAAATGGTTAAACGACGTTGGGTGTGGCATGACAATCACCGCCCTTGGACTGCACACACGGTCGGACAACGTCAGGCGTGACATGCCATCACCGCCTTTGGACAGCACACACGATCGAACGACGTCAGGCAAGGCATGCCATCATTGCCTTGGTTAGCACAATGGTTGAACGACGTCAGGCGTGGCATGACATCACCGCCCTTAGACTGCACACACGATCGGACAACGTCGGGCATGGCATGCCATCATCGCCTTTAGGTAGCACACACGATCGAACGACGTCAGGCGTGGCATGCAATCATCGCCTTTGGGTAGCACAAATGGTTGAATGACGTCGAGCGTCGCATGACATCACCGCCCTTTGACTGCACACACGATCGGCAACGTCAAGCGTGGCATGACATAACCGCCCTTGGATAGCACACATGGTAT
>Solyc00g500090.1_t001
ATGCCACTCCTGACGTCGTTTGACCATGTGTGCTATCCAAAGGCGGTGATGTCATGCCACGCTCGACGTCGTCCGACCAATTTGGATAAGCCTAAAAGACGGATCATTGTAAGTCCAGTAAGTCCTAGTGAGAGGCAGGCCGCCGATCTGTATGGTGTTCCGTTCTACAATAAGACTTGCCAAAGACACGCCAAAGACAACTGTTTAACTATCATGAATAACAATAATATTGTTAACTGTGTTAATTGCTCTATATCTAAAGAAGATATGCGTTTACAAAATTTGAGTATTCCAAAAGAACCTGTTAATAAGATCTACCAAATAGGTAATTTCAGCATGTTTAAAAGTTTTAATATAAAAACTTGTGAATCAACCTCTGCAATTAATAATTCTTTAGAATATATCAAATTGCTCGTTGCAGCTGACATTGACAGGTACAAGAAGGAATTCAAATTCCTTCACATTGGTCTTGTTCAGATTGCTGTTAAACCTCTATTCCGAAAAGAAATAGAAGATCCTCATATTCTAGACACCTTGATCCTCAACATCAAGACCAAGAACATGAACAACAAATTAGGAACCAGAGATCTAGCAATAATATATAGGCTAATGAAGACCACAATTGCCCCAAAGGCAATTAACTCTAGTCCAAAAGGTGTTACTATGCTTATGGAATCACACAAAGAGCATAGCACTACTTTTGTGCCTAGAATGTTAAAGTGGGATGAGATTCTTTCCGACGAAAGTTGGAAGTTTGAATCCATAATGGAGCCACTTCCTATTCAACCCAGTAGATCCTCCATAAAGAGTATCCTTCAGTTTTCAGATGGATCG
>Solyc00g160160.1_t001
ATGCGTTTACAAAATTGGAGTATTCCAAAAGAACCTGTTAATAAGATCTACCAAATAGCTGACATTGACAGGTACAAGAAGGAATTCAAATTCCTTCACATTGGTCTTGTTCATATTGCTATTAAACCTCTATTCCGAAAAGGTCTAAATATTCCTATCTGTCTTATGCTTAGAGATGCTAGACTTCTCAATGTCGAAGACTCCTTACTAGGAATCTTAGAGAGTAATCTTGCTCATGGGATAGTTTACTTTAATTGTTATCCAAACTTTTCTATAGAAATAGAAGACCCTCATATTCTTGACACCTTGACCCTCAACATCAAGACCAAGAACATGAACAGCAAATTAGGAACCAGAGATCTAGCAGTAATATACAGGGTATATTATAAGCTAATGAAGACCACAATTGCCCCAAAGGCAATTAACTCTAGTTCCAAAGGTGTTACTATGCTTATGGAATCACACCAAGAGCATAGCACTACTTTTGTGCCTAGAATGTTAAAGTGGGATGAGATTCTTTCCGACAAAAGTTGGAAGTTTGAATCCATAACGGAGCCACTTCCTATTCAACCCAGTAGATCCTCCATAGAGAGTATCCTTCAGTTTTCAGATGGATCGGTGAACCTAAAGTTCCTCAGGTCCAGTTCTTCCAATCCTGAGTCATTCAGCAGAAGGTTGTCCACCTCAAGACCTTCTACTTCAAAAACCCGGGAGGGAGATGAGCAGCTCTGCTCATCTCCCTTTCGGGTTTTTGAAGTAGAAGGTCTTGAGGTGGACAACCTTCTGCTGAATGACTCAGGATTGGAAGAACTGGACCTGAGGAACTTTAGGTTCACCGATCCATCTGAAAACTGA
>Solyc00g160630.1_t001
ATGCGTTTACAAAATTGGAGTATTCCAAAAGAACCTGTTAATAAGATCTACCAAATAGAATATATCAAATTGCTCGTTGCAGCTGACATTGACAGGTACAAGAAGGAATTCAAATTCCTTCACATTGGTCTTGTTCAGATTGCTGTTAAACCTCTATTCCGAAAAGGTCTAAATATTCCTATCTGTCTTATGCTTAGAGATGCTAGACTTCTCAATGTCGAAGACTTCTTACTAGAAATCTTAGAGTGTAATCTTGCTCATGGGCCAGTTTACTTTAATTGTTATCCAAACTTTTCTATAGAAATAGAAGATCCTCATATTCTTGACACCTTGACCCTCCACATCAAGACCAAGATGTTGCTCTCCATCATCGCCCTTTGA
>Solyc00g500091.1_t001
ATTGGGGATCGGAATCTGAGGGAAATTTCCGATCGAGCGGTGATCGGAGGGTGCCAGTTCGTGAATCCGAGGTTTTAAGAGAGAACAGGTCTATTTCTGGTGAGAGCATGTATCAGAATTTTGAGGATTCAATCATAAACAGGTCAATTTCTGTGACGTTATTGGATCCGGATGTGTTGGATTGCCCGATCTGCTTTGAACATCTCTGTGTTCCTGTCTTTCAGTGTGGGAATGGGCACATAGCATGTGCCCCTTGCTGCATCAAGATTGCTAATAAGTGTCCATCATGCTGTTTGCCAATTGGATATAACCGTTGTCGAGCTATGGAGAATGTTCTAGAATCTCTGAAAGTGTCATGCGTGAACAATAGGTATGGTTGTAAGGAGATTCTGAATCTTAGTAAGAAAACTGACCATGAAAATGCATGCATCTATGTGCCTTGTTTTTGTCCTTCCCATGGCTGTGACTTTATAGGTACTTCAGCAAAGGTATATGCACATTTTAGCGAGAAACATGCTTCTTCCGCAGAGCACATTTCTTTCAATGCTGTCCATCCAATTTATATAGAAAAAGACCAAAGGTACATAATTCTTCAAATGAGGACAGAAGGTATACTTTTTATCGTCAACCATGCTAGTGACCGTGTTGGGAGTGCTATCAACATCATCTGTGTTGGACAAGCTAGGCAGAAGAGAAGGTTCTCATACAAGCTTGTAGTAACAGATGGG
>Solyc00g160310.1_t001
ATGCCTTGTTTTTGTCCTTCCCATGGCTGTGACTTTATAGGTACTTCAGCAAAGGTATATGCACATTTTAGCGAGAAACATGCATCTTCAGCAGAGCACATTTCTTTCAATGCTGTCCATCCAATTTATATAGAAAAAGACCAAAGGTACATAATTCTTCAAATGAGGACAGATGTTATACTTTTTATCATCAACCATGCTAATGACTGTGTTGGAAGTGTTATCAATATCATCTGCGTTGGACCATTTAAGTTCTCATACGAGCTTGTAGTAACTGATGGGGAAAGCTCTTTTAAACTAGAATCTGTTGAAGAGAGTGTGCCAAACTGGTCAGAAGATAGTCCTTTGAAGAAATTCCTTGTGGTCCCAAAAGTTGTCGTTAATTCCAGTGCTCGGCTGAAGTTGAATGTTCTCATAGAAAAGAAGGAATGA
>Solyc00g160300.1_t001
ATGATAAGAGTGAACCATTCATCTAGCAGCGAAGAAGAAGAAGAAATGGAGAGATTTTCAGTTGGAAGAGATGAACATGATAATGATGAAGGAGGACCCTGTAACTCCAGCACATCTGTATGCAAGAGACGGAGGACTACCGCCGGAAATTTCTCTTGCGGCGTCGGAAATTTCCGATCGAGCGGTGATCGGAGGGTGCCAGTTCGTGAATCCGAGGTTTTAAGAGAGAACAGGTCTATTTCTGGTGAGAGCGTGTATCAGAATTTTGAGGATTCAATCATAAACAGGTCAATTTCTGTGACGTTATTGGATTTGGATGTGTTGGATTGCCCGATCTGCTTTGAACATCTCTGTGTTCCTGTCTTTCAGAGTTTAGTTGGGAGAATTGCTGACAGTGGAATGACTGTGCTTATCCCATCTCAAGTGTGTGGGAATAGGCACATAGCATGTGTCCCTTGCTGCATCAAGATTGCTAATAAGTGTCCATCATGTTGTTTGTCATTTGGATATAACTGTTGTCAAGCTATGGAGAATGTTCTAGAATCTCTGAAAGTGTCAGGCGTGAACAATAGGTATGGTTGCAAGGAGATTCTGAATCTTAGTAAGAAAACTGACCATGAAAATGTATGA
>Solyc00g011670.1_t001
ATGAAAGGTCAAAGATTCAAATCTTTGCAGGGTAACAAAGTAAGACATGCCATTTTTGTATATATGAAACTTGTGGGAACCTCGATTAATTTACACTCAAAATTAAGTCTAGCCTTGGTTATGAAAATGAATATTTTTTTCAAGGGAATGAAATTTAATTTGTCTTCTTACATTGTATTTTAA
>Solyc00g011660.1_t001
ATGGCAAACGAGTTCCATGGATCTTCATTAAGGAGCTCTTCTCCCAACAACCCTAAGTTCATCCAAATCATTACTTCATTAGATGAATTACGCCGTCTGATGTTAAACCCCGTGTTTCTTGAGGCTCCCCATGGAAAAGCTTGGGAGGTTGAAGTGGAAAATTCTCAAGGCCAAATTTGGCTAGCCAAGGGATGGAGTGATTTTTGTGACTATTACTCAATAAGCATCAAGAGCGTATTAATGTTCACGTACAACCCGCGTTGTCAGTTTTCTGTCGCTATATATGATCAGAGTAAAACAGAAATTGAATATCCAATAGATCAAGATATTGAATCAGATGAACAAGAGGAAGATATTCTATTTGCCCAAGCTAATGCTAATATCATCGAAGAAGATATTCTAATTCTCCAATCTAATGCTAATGTAATCGAAGAAGATATTCCAATTCTCCAATCTAACACTAATGAAATCGAGGATGAAGAGGAACATATTCCAGTTAATTGCCCTCAAACTAATGCTAATGTAATTGAGCAACATAAGGAGGTTAGAGAAGCTAATAGTATAAGTGAAAAAGTTGGTCCAAATAATTATAGCAGTCGATACAGTTTGGTGGACTTAACTGGTGACAATCCGTTTTTTGAAATGGTTATAAAAAAGTCACATGCTACTTGTATGGCTATCCCGTTGAGATTCGCCCAACAAACAGACATAATAAACATGAAGAATATGAGGTTGGTTAATGAAGAAGGAGTAGAATGGAAAGTGGAAATAGAGTATGCTAGGAGTATGGTTATCATAAAAGAAGGATGGACTGCCTTTCGAAAAGATAACAAAATAGCTAATGGTGAAACTTGTCGCTTCAAGTTGATTCGGGGCCCCATTGCAAATGTTTTGCAGGTTCAGAAGATCCCAACACCCCTTTGCTTGCAATAA
>Solyc00g500092.1_t001
ATTTCCCATCCTACCATCTATCATGGCAAACGAGTTCCATGGATCTTCCTTAAGGAGCTCTTCTCCCAACAACCCTAAGTTCATCCAAATCATTACTTCATTAGATGAATTAAGCCGTCTGAGGATTCCAGTAGTATTTGCCAAAAGACACTGCGAGAAGATGTTAAACCCCGTGTTTCTTGAGGCTCCCCATGGAAAAGCTTGGGAGGTTGAAGTGGAAAATTCTCAAGGCCAAATTTGGCTAGCCAAGGGATGGAGTGATTTTTGTGACTATTACTCAATAATAGTCAAGAGCATATTAATATTCACATACAACCCGCGTTGTCACTTTGCTGTCGCTATATATGATCAGAGTAAAACAGAAATTGAATATCCAATAGATCAAGATATTGAATCAGATGAACAAGAGGAAGATATTCTAGTTGCCCAAGCTAATGCTAATGTAATTCAGAAGCATAAGGAGGTTGGAGAAGCTCATAGTATAAGTGAAAAAGTTGGTCCAAATAATTATAGCAGTCGATACAGTTTGGTGGACTTAACTGGTGACAATCCGTTTTTTGAAATGGTTATAAAAAAGTCACATGCTACTTGTATGGCTATCCCGTTGAGATTCGCCCAACAAACAGACATATTAAACATGAAGAATATGAGGTTGGTTAATGAAGAAGGAGTAGAATGGAAAGTGGAAATAGAGTATACTAGGAGTATGGTTATCATAAAAGAAGGATGGTCTGCCTTTCGAAAAGATAACAAAATAGCTTATGGTGAAACTTGTCGCTTCAAGTTGATTCGGGGCCCCATTGCAAATGTTTTGCAGGTTCAGAAGATCCCAACACCCCTTTGCTTGCAATAAATTAGATACAATTTTTTTATTGCATTTTAGCTATTTTAGTTTGCCTTATTAAGATGCTACTTGTACTTAATTTGCTAGGGTATCAAATTTCAGATAACTTTTTTGCATAAATTATCTTCTTATAATTGCAAGTATATGTATTCAACAAGTGCTCAAGTAAACATTTTATTTTGTAAACGTTATGGAATGTAACTATTGGATGGTTTGGCATATATATTTTTAAATCTTTTTTTTCTAATCGCCA
>Solyc00g500093.1_t001
ATGAGATACAATAGAATCCTCGTGAGCAAGCGTTGCATGGTTCTCAGGATCCTAGTAGTATTTTCCAAAAGACACTGCGAGAACAAGTTTAACCCCGTGTTTCTTGAGTTTCCCCATGGAAAAGCTTGGGAGGTTGAAGTGGATAATTCTCAAGGCCAAATTTGGCTAGCCAAGGGATGGAGTGATTTTTGTGACTATTACTCAATAAGCGTCAAGAGCTTATTAATGTTCACATACAACCCGCGTTCTCACTTTGTTGTCGCTATATATGATCAGAGTACAACAGAAATTGAATATCCAATAGATCAAGATATTGAATCAGATGAACAAGAGGAAGATATTCTAGATGAAAAGGAAGATATTCCAGTTAATTGCCCTCAAACTAATGCTAATGTATTTGAGCAACATAAGGAGGTTGGAGAAGCTAATAATATATGTGAAAAAGTTGTTCCAAATAATTATAGCAGTCAATACATTTTGGTGGACTTAACTGGCTATCCCGTCGAGATTTACCCAAAAAATAGACATAATCCACATGAAGAATATGAGTTGTCGCGTTCTGTTTCTCGAGACCTAAACCCACTAGCCCCGCCTGATAAATGA
>Solyc00g160640.1_t001
ATGATTTGTTGTCTACGGGGGATGAATCCGGCACATGAGCCTTTGAAAACAAGAATGGTTACCGTCCCCGATCCCATCCTCAAAGTATGGTGGAGGTTCATGAACAACAACGACAAAATGATCGTTCAGAAACACATAGGTTACCTCCCCTCACTGCCAGAGATGAATGCTTGGCCTGACCTAATTGGACAAATGGTAAAATTCTGGGATAGTGAGCATATGGTCTTTCGATTTGGAGAAGTAGATTTGACGCTAACAATAGAAGAAGTCCTCACGAGTTACAAAAGGTCTCCATGTGCAACAAAAGGAAACGACATCCAGATACAAATCTCCTAA
>Solyc00g500094.1_t001
ATGAAGTTGCCACACATGGACACACGTCATTCAACTCAATTAAATAGTGGAATGCTTCATGGATATCCTCCTGGTCTTGAAAGAAGGAAGAAAGGACCATCATATGGGAGAGGGAGAAATCATAATGATAAAAGACAACTTCATACAGCTCATAATACTATTAGTAATGATCAAGAAGAGTTTAACTCTAATAGAGAAGAAAGTTTAAGCAACAATTCTTATAGTCAAAACTACAATGGAAGAGTAAATCATAATAACTATAATAGAGGATTGAGTGTCATTCAGGATCAATACAGTCAGATTCTACAAATGCTTGGGCATACAAATGCTAAGGGAGGAACAGAAGGGTCAGGCTCACAGTCTAAAAGTGCTGCAAATGCAAATATAGTCCAAGATTATGCATCTTCAATAGGTAATGATATTGCACTTATAGTTGGGGATAAACAACAGGGGTGGATCATAGATTCAGGTGCTACTAATCATATAACATCTTTGCCTACTGTACTTGAATACCCACAACAAGTTTTATCAGATAAGCCTAGAAGAGTGTATTTGCCAAATGGAGATAATGTCAAGGGCCTCTACAATGGGCAGGTTAGGGGGATTGGTGGAGAAAGTGAAGGTCTCTATCATTTACCTATTCAAAAGGTCAGTAGAGACAAACAGGAGCAGTGCTTCACAGCAGAAGAGAATAAAGAAACACAAACTCAAAGTCTTCCATCCATACCTCCATCTATATCTGATTCAAGAGTTCTACTATGGCATCAAAGGCTAGGCCACACCTCACCTAGACTTGGTGCTGCCAAACCAGTTTCTACACCACTGGATCCATATGTTAGATTAACAACTAAGGAATATGATGATATGAATGGAAAAGGAGAAGAAGACAAGCTATTGGAAGATGCAATTATATACAGAAGACTAGTAGGCAAGTTATTGTATCTTAATGTTACAAGACCAGATATTGCATTTGCTACTCAAACACTGAGTCAATTTCTTCATCAACCAAAGCAATCTCATTTTAATGCTGCACTCAGAATTGTGAGATACGTAAAGAGTCAAGCAGGACAAGGAGTATTGTTATCTAGCAAAAGCTCCAAACAGTTAAAGGTTTATTGTGATGAAGATTGGGGAGCTTGTTTACACACAAGAAGGTCAGTTTCAAGTTTTATGGTGAAGATGGGAGAATCAGTGATCTCTTGGAAATCAAAGAAACAGGCCACAGTATCTAGAAGCTCAGCTGAAGCTGAGTATCGAAGTATGGCCAGTTCAATAGCTGAGATTACATGGATAGTTAAGCTGTTGAAAGAGCTTGGAGCTAAGATTCAAACTCCAGCATGTAACACACATTTCATATAA
>Solyc00g500095.1_t001
CAAAATAAAAGGTTTTATAAGTTCACAACATTTTTTATATACATACAAATAAACTCTAACCATTTTCTCTTCACTAAAATTTCTTCATTACAAATCTAACAATTTACTTGATCCAATGGCACCATCAATTGCACAAAATGGACATATTAATGGAGAAGTAGCTATGGATTTGTGCAAGAAATCAATCAATGATCCATTGAATTGGGAAATGGCTGCTGATTCTTTAAGAGGCAGCCATTTGGATGAAGTGAAAAAGATGGTGGATGAATTTAGAAAGCCAATTGTGAAACTTGGGGGTGAAACTTTGTCAGTTGCACAAGTTGCATCCATTGCAAATGTTGATGACAAAAGTAATGGGGTTAAAGTGGAACTTTCTGAAAGTGCAAGGGCTGGTGTGAAAGCTAGTAGTGATTGGGTTATGGATAGTATGAGTAAAGGTACAGATAGTTATGGTGTTACTACTGGATTTGGAGCAACATCTCATAGAAGAACAAAAAATGGTGGTGCTCTTAAAAAAGAACTTATTAGGTTCTTGAATGCTGGAGTTTTTGGTAATGGAATAGAATCATCTCACACATTGCCACATTCAGCAACAAGGGCAGCTATGCTTGTTAGGATCAACACTCTGCTTCAAGGCTACTCTGGCATTAGATTTGAGATCTTGGAAGCAATCACTAAGTTGATCAATAGCAACATCACCCCGTGTTTGCCTCTCCGTGGCACGATCACTGCCTCGGGTGATCTCGTCCCTTTGTCCTATATTGCTGGTTTGCTCACTGGCAGACCTAATTCCAAGGCTGTTGGACCCAATGGTGAGAAACTTAATGCTGAGGAAGCTTTCTGCGTGGCTGGTATTAGTGGTGGATTTTTCGAGTTGCAGCCTAAGGAAGGACTTGCACTTGTGAATGGCACAGCAGTTGGTTCTGCTATGGCATCAATAGTCCTGTTTGAGTCCAATATCCTTGCTCTTATGTCTGAAGTTTTATCAGCGATATTTGCTGAAGTGATGAACGGAAAGCCCGAATTCACTGACTATTTGACACACAAGTTGAAGCATCACCCTGGTCAGATTGAGGCTGCTGCTATTATGGAACACATTTTGGATGGAAGCTCTTATGTGAAGGTAGCTCAGAAGCTCCATGAAATGGATCCTCTTCAAAAACGAAAGCAAGATCGTTATGCTCTCCGAACATCTCCATAATGGCTTGGACCTCAGATTGAAGTCATTCGTGCTGCAACTAAGATGATCGAGAGGGAGATTAACTCAGTGAACGACAATCCATTGATCGATGTTTCAAGAAATAAGGCCTTACATGGTGGCAACTTCCAAGGAACCCCTATTGGTGTCTCCATGGATAATACAAGATTGGCCCTTGCATCAATTAGTAAGTTGATGTTTGCCCAATTCTCAGAGCTTGTCAACGACTATTACAACAACGGGTTGCCATCTAATCTGACAGCAGGAAGGAATCCAAGCTTGGACTATGGTTTCAAGGGCGCTGAAATCGCAATGGTT
>Solyc00g500096.1_t001
TTGGGGATCGGAATCTGAGGGAAATTTCCGATCGAGCGGTGATCGGAGGGTGCCAGTTCGTGAATCCGAGGTTTTAAGAGAGAACAGGTCTATTTCTGGTGAGAGCATGTATCAGAATTTTGAGGATTCAATCATAAACAGGTCAATTTCTGTGACGTTATTGGATCCGGATGTGTTGGATTGCCCGATCTGCTTTGAACATCTCTGTGTTCCTGTCTTTCAGTGTGGGAATGGGCACATAGCATGTGCCCCTTGCTGCATCAAGATTGCTAATAAGTGTCCATCATGCTGTTTGCCAATTGGATATAACCGTTGTCGAGCTATGGAGAATGTTCTAGAATCTCTGAAAGTGTCATGCGTGAACAATAGGTATGGTTGTAAGGAGATTCTGAATCTTAGTAAGAAAACTGACCATGAAAATGCATGCATCTATGTGCCTTGTTTTTGTCCTTCCCATGGCTGTGACTTTATAGGTACTTCAGCAAAGGTATATGCACATTTTAGCGAGAAACATGCTTCTTCCGCAGAGCACATTTCTTTCAATGCTGTCCATCCAATTTATATAGAAAAAGACCAAAGGTACATAATTCTTCAAATGAGGACAGAAGGTATACTTTTTATCGTCAACCATGCTAGTGACCGTGTTGGGAGTGCTATCAACATCATCTGTGTTGGACAAGCTAGGCAGAAGAGAAGGTTCTCATACAAGCTTGTAGTAACAGATGGGGAAAGTTCTTTTAAACTAGAATCCGTTGCAGAGAGTGTGCCAAACTGGTCAGAAGATAGTCCTATGAAGAAATTCCTTGTGGTCCCAAAAGATGTCGTTAATTCCAGTGCTCGACTGAAGTTGGATGTTCTCATAGAAGAGAAGGAATGAGTTTGCAATGGTTGCACATGTTGATGTAACATTGCCTTGATAACTTCTTTAGAGATTTCATGCCAATAGACAATAGTCATTGGATTGGTGCTTGCTTTATTTGGGGATATGAATGTTTGCTGTTGAATTTACTTTCTTCCTTATTTTAAAAGGATTTTTTATATATTATGTTTGATATTGGTGCTGCTATATTTGGGGATTTTGAATTTATG
>Solyc00g011560.1_t001
GAAATGGCGAGATTTTCAGTTGGAAGAGATGAACATGATAATGATGAAGGAGGACCCTGTAACTCCAGCACATCTGTATGCAAGAGACGGAGGACTACCGCCGGAAATTTCTCTCGCGGCGTCGTAATCCGTCAACAAGAAGAAGTAGAAGAAAGAGAAAGGGAAAGGGTTGTTCAGGAAAAAGTAGAGGAGGAGGATTGGGGATCGGAATCTGAGGGAAATTTCCGATCGAGCGGTGATCGGAGGGTGCCAGTTCGTGAATCCGAGGTTTTAAGAGAGAACAGGTCTATTTCTGGTGAGAGCGTGTATCAGAATTTTGAGGATTCAATCATAAACAGGTCAATTTCTGTGACGTTATTGGATCCGGATGTGTTGGATTGCCCGATCTGCTTTGAACATCTCTGTGTTCCTGTCTTTCAGTGTGGGAATGGGCACATAGCATGTGCCCCTTGCTGCATCAAGATTGCTAATAAGTGTCCATCATGTTGTTTGCCAATTGGATATAACCGTTGTCAAGCTATGGAGAATGTTCTAGAATCTCTGAAAGTGTCAGGCGTGAACAATAGGTATGGTTGCAAGGAGATTCTGAATCTTAGTAAGAAAATTGACCATGAAAATGTATGAATCTATGTGCCTTGTTTTTGTCCTTCCCATGGCTGTGACTTTATAGGTACTTCAGCAAAGGTATATGCACATTTTAGCGAGAAACATGCATCTTCAGCAGAGCACATTTCTTTCAATGTTGTCCATCCAATTTATATAGAAAAAGACCAAAGGTACATAATTCTTCAAATGAGGACAGATGTTATACTTTTTATCATCAACCATGCTAGTGACTGTGTTGGAAGTGTTATCAATATCATCTGCGTTGGACCATTTAAGCAGAAGAGAAGGTTCTCATACGAGCTTGTAGTAACTGATGGGGAAAGCTCTTTTAAACTAGAATCTGTTGAAGAGAGTGTGCCAAACTGGTCAGAAGATAGTCCTTTGAAGAAATTCCTTGTGGTCCCAAAAGTTGTCGTTAATTCCAGTGCTCGGCTGAAGTTGAATGTTCTCATAGAAAACAAGGAAT
>Solyc00g500097.1_t001
ATGTTCACGTACAACCCGCGTTGTCACTTTGCTGTCGCTATATATGATCAGAGTAAAACAGAAATTGAATATCCAATAGATCAAGATATTGAATCAGATGAACAAGAGGAAGATATTCTAAAGATTCTCCAATCTAACGCTAATGTAATCGAGGATGAAGAGGAACATATTCCAGTTAATTTCCCTCAAACTAATGCAAATGTAATTGAGCAACATGTTGCAGATAAGGAGGTTGGAGAAGATAATAGTATAAGTGAAAAAGTTGGTCCAAATAATTATAGCAGTCGATACAGTTTGGTGGACTTAACTGGTAACAATCCGTTTTTTGAAATGGTTATAAAAAAGTCACACGCTACTTGTATGGCTATCCCGTTGAGATTCGCCCAACAAACAGACATAATAAACATGAAGAATATGAGGTTGGTTAATGAAGAAGGAGTATAATGGAAAGTTGAAATAGAGTATGCTAGGAGTATGGTTATCATAAAAGAAGGATGGACTGCCTTTCGAAAAGATAACAAAATAGCTAATAGTGAAACTTGTCGCTTCAAGTTGATTGGGGGCCCCATTGCAAATGTTTTGCCGGTTCAGAAGATCCCAACACCCCTATG
>Solyc00g500098.1_t001
ATGCCAATGTTGGTGACTGGAGATAACTCTCTTCAATTATTCCTGGGATGGGAGGGAGTAGGTCTTGCTTCATATTTGTTAATTCATTTCTGGTTTACACGACTTCAGGCAGATAAAGCAGCTATAAAAGCTATGCTTGTCAATCGAGTAGGTGATTTTGGATTAGCTCCTGGGATTTTGGGTTGTTTTACTCTATTTCAAACAGTAGACTTTTCAACCATTTTTGCTCGTGCTAGTGCCCCCAGAAATTCTTGGATTTCTTGCAATATGAGATTGAATGCCATAACTCTTATTTGTATTTTACTTTTTATTGGTGCTGTTGGGAAATCTGCACAGATAGGATCGCATACTTGGTCACCTGATGCTATGGAGGGTCCCACTCCAGTATCCGCTTTGATTCATGCAGCTACTATGGTAACAGCTGGCGTTTTCATGATAGCAAGGTGCTCCCCTTTATTTGAATACCCACCTACGGCTTTGATTGTTATTACTTTTGCAGGAGCTATGACGTCATTCCTTGCGGCAACCACTGGAATATTACAGAATGATCTAAAGAGGGTCATAGCTTATTCAACTTGCAGTCAATTAGGCTATATGATCTTTGCTTGCGGCATCTCTAACTATTCGGTTAGCGTCTTTCACTTAATGAATCACGCCTTTTTCAAAGCATTACTATTCCTGAGTGCAGGTTCGGTGATTCATGCCATGTCGGATGAGCAAGATATGCGGAAGATGGGGGGGCTTGCCTCCTCGTTCCCTTTTACCTATGCCATGATGCTCATGGGCAGCTTATCTCTAATTGGATTTCCTTTTCTAACTGGATTTTATTCCAAAGATGTGATCTTAGAGCTCGCTTACACTAAGTATACCATCAGTGGGAACTTTGCTTTCTGGTTGGGAAGTGTCTCTGTCCTTTTCACTTCTTATTACTCCTTTCGTTCACTTTTTCTAACATTTCTAGTACCAACTAATTCATTCGGGCGAGACATCTTACGATGTCATGATGCGCCCATTCCTATGGCCATTCCTTTAATACTTCTGGCTCTCGGGAGTCTCTTTGTAGGATACTTGGCCAAAGTGTGA
>Solyc00g500099.1_t001
ATGGGGCTTCAGGTAGGGCATCGAGAACCTTTTTTTCTAATAAGAAATGAGAGTATGGAGACCTCTATGCTTAATCGAATAAGAAAGCTCGAAAGGGAAAATAGCGTATTTCTGCTTGAAAAAGCAAAAGGAGCCTATTGGGAAGAAGTAAAAAGCACCCTGAACAATTCTGGCTCTCAGAAAGAGTATTGCAGGTTACTCTGTTTCGAGAACAGAGACCTGCAAATCAGGGAGAGAAAACATGAATGTTTTTTTCTCTTTCAAGAGATTCTTTCTCGGAATCGTGCCTTGAGGGGGGATGCTGCCAATCCTACCGAGGACTTTATGGATTTCTTTTCCGAGAAGCGAGAGGTACTGGACAAAAACCCCGAATGGGGCCCGGTAGAGAAAGACATAAAGGAAATCGAGTTCGTTGAGCAAGTAAAACTCGATCTTGCAGCACGCGGGCACGAGTCTCCCTATATAAAGCAAATTCTTGGGTTAGGGTGA
>Solyc00g500100.1_t001
CCCGTAAAGGAGAAGGGCCGGTGGGGGGCATTTGGGAAAGTCGGGCCGATCGGGTGTCTTCATTCAAGCGACGGTACAGAAGAAGAACGAAACGAAGTGAGAGGCCGGGGGGCAGGGAAAAGAGTCGAGTCGATCAGGCTCGACGATCGGGAGAAGCAAAACGAAATCAGGATTTGGCCGAAAAAGAAGCAAGGCTATGGATACCATGACCGATCACCATCGATAAAGAAGAATCTTTCTAAATCACTTCGTGTCAGCGGGGCCTTCAAGCATCCGAAATACGCCGGGATTGAAAATGACATAGCGTTCCTGATAGAAAATGACGACTCCTTCAGAAAAACAAACTTATTCAAGTTCTTTTTCCCAAAGAAGTCCCGCTCCGACCGCCCGACGAGTCATCTACTTAAAAGGACCCTCCCCGCAGTCCGCCCTTCCTTGAATTATTCGGTCATGCAATACTTATTGAATACAAAGAAGAAAATGCATTTCGACCCCGTCGTAGTTCTCAATCATTTCGTGGCACCGGGCGTGGCTGAACCATCTACGATGGGGGGAGCTAATGCACAGGGAAGAAGCTTAGATAAAAGAATACGTTCTTGCATCGCTTTTTTTGTAGAAAGCTCGACCAGCGAGAAAAAGTGTTTGGCCGAAGCCAAAAAGAGGGTGACCCACTTTATTCGCCAAGCGAATGATCTTCGCTTCGCGGGAACAACAAAAACCACCATCTCGCTCTTTCCTTTCTTCGGTGCTACCTTTTTTTTTCCAAGGGATGGGGTTGGGGTGTATAATAACCTTTTTTTTGAGGATGCCCGGGAACAACTCCTAGGTCAATTAAGGAGAAAATGTTGGAACCTCATGGGTAAGGATAAGGTAATGGAATTGATAGAGAAATTCATAGACCTAAATAGGATAGGAGAATTGATAAGGGGAATAGAGATGATGATAGAGATCATACTGAGAAACAGAAGAATTCCGTACGGGTACAACTATTATTTGAACGAAGTGCAAAAAATGCGATCTTTGTTGTATAATAGAACAAACACTAATACCTTAATTGAATCGGTCAAGATCAAATCTGTTTATCAAAGTGCTTCTCCGATTGCTCAAGACATCTCTTTTCAACCGAGGAACAAAACAAGATCATTTCGTTCCATTTTTAGTCAAATAGTGAAGGATATTCCATTAGTAATGAAAAAGGGGGTGGAGGGGATCCGTATATGTTGTTCAGGTCGATTAGAAGGTGCAGAAATAGCTAGAACTGAATGCGGAAAGTATGGAAAAACATCTCGTAATGTATTTAACCAGAAAATAGATTATGCTCCTGCGGAAGTATCTACTCGTTACGGAATCTCAGGTGTCAAAGTGTGGATTTCATATAGTCAAAAAAAGGGGGGACGTGCTATATCCGAAACATGTAGTAGGGGTTGCAAACCGGACGGTACACAACTTGGTTTTGGAAGATATGGCACTAAAAGTTGTAGAGCTGGTCGTCTTTCATATCGAGCCATTGAAGCAGCGCGTCGTGCTATAATCGGACACTTCCATCGTGCTATGAGCGGACAATTCCGAAGAAATGGTAAGATATGGGTAAGAGTTCTCGCAGATATCCCTATTACCGGGAAACCTACAGAAGTAAGAATGGGAAGAGGAAAAGGAAATCCTACGGGTTGGATTGCTCGTGTGTCCAGGGGACAAATCCTATTTGAAATGGATGGTGTGAGTTTGTCAAATGCTCGACAAGCCGCTACATTAGCGGCGCATAAACTATGTTCGTCAACCAAGTTTGTTCAGTGGTCG
>Solyc00g500101.1_t001
ATGATTGTTCTAGAATGGCTATTCCTCACAATTGCTCCTTGTGATGCAGCGGAACCATGGCAATTAGGATCTCAAGACGCAGCAACACCTATAATGCAAGGAATAACAGACTTACATCACGATGTCTTTTTCTTCGTTATTCTGATTTTGGTTTTCGTATCATGGATCTTGGGTCGCGCTTTATGGCATTTCCACTATAAAAAAAATCCAATCCCGCAAAGGATTGTTCATGGAACTACTATCGAGATTCTTCGGACCATATTTCCTAGTATCATCCCTATGTTCATTGCTATACCATCATTTGCTCTGTTATACTCAATGGACGAGGTAGTAGTAGATCCAGCCATTACTATAAAAGCTATTGGACATCAATGGTATCGGAGTGCGCCTCTTCACGAGGGTGATTAA
>Solyc00g500102.1_t001
ATGCCTATCGTCGTAGAAGCTGTTCCTAGGAAAGATTATGGCTCTCGGGTATCCAATCAATTAATCCCACAAAGCCCCGACAAAGAGCCAGTACTGGTCCCCTCTCCCTCTGATGACCGAACGCAATCGTCTTCGTGGGCTTCCGCGCTTGCAGATTGGGGAACTTCTCGAACGCAATCGTCTTCGTGGGCTGCCGCGCTTGCAGATTGGGGAACTTCTCGCTCGGAATCGGAATCGAGTGTGAACGAAGCCCAACAAAATGCCCCCGCAGCAGCAGCGGTTGGTGTTGGGGCGGAGATCCAACCATTCCCATTGTTACAGGATGCCCTAAGGCGTCAGGAGCTAGATAGCCGGCTGTCGTTCCACTTGCACTTGATCGGAAAAAACTGGACAGAAGGGCAAATAAACGCTACGTTGGAACAACAATTCTTGTTAGAAAAACAAATGGAGAGCGCTTTACTGGCCAATGGCTTTAGCCCAGAATCGATTCTCAACGAAATGGGAAAAATACGAGGGATCGCTTTCTATCCGTATGGGCGACCCCTCGCTGCCACGACATACAAGAGCTATATAGATATAATTGAAAGGGTTGGGCCAGACCAGAGCCCACCCTACAAACGCATTATAACTGCTTTTGTAGACTGCAAGCTTCGCCTTCGATTTGGGAATTAA
>Solyc00g153980.1_t001
ATGCCGGTGCTGCTTGCCGACGGCCCTTCGTTTACTTCTCTGGAGTCAACGATGCCGCTTTTTCCGTCACGGAAACTGCTTGCTGTGCCCGGGTCAAGGAGATTCGATTTGCTTGGTTGGGTTCTTTGCTTGCTTATTCCACTTCTTAATCATCCTTCATTTCACTAA
>Solyc00g309530.1_t001
ATGAAAGCGGTTGATTTGATGCTCTCCGGAAAGAGCCAAAATAGCCGCGGATGCAGACTTGAGATCGGCCAGATGGGCTTTTGCTTTGTTTACTCGGAGTTCTTTCCGTCTAGTCTGGTTTGCTTCTTTGCGTTCACTCGCGGAGTTCTAGTTAGGTGA
>Solyc00g164580.1_t001
ATGGCTGCCCCATGGGATGCTCATTTGAAACCTTTGTCCGGTCAATGCGAGAAAGAGAGAAGTGATGTAAACATAAGAATGGAAGGTTTGCTTGTCAGCTGTCGGGCCAATGATGCTCTTCTAGCTTTACCTACACGGCAAGGGAAAGATCAAAGGCGAGAAATGATCACCGTCAAGCACAAGATTCAAAGCTGGAATCTTCCTACTCTTGTTAGTTGGGCCAGAGCATCCTATCTTGTTGATTCTCCTTTCCCACCGCCTCGAGCTCTCGCTTTCAGGGTGGATACGCAAGAAATTCACTATGAAGACATGACACAATCCCTGAAGAGTATGATAGACAGGAGAATTCCCTCTGTACTTACAAGAATGCTACTTAGGGAGAAGAATCTCTTGACTCAGGAGCACCTGAATCTATTCTTTCTGTGTCCCACATCCGCCTATGTTAAAGCATCCGCCCATTCCTCAGTGAAAGGAAATGCTACTCAGGGATCAAAAAAGAAAGCGGGTGCCTCGTCAGAAAGACTTGGTTTGTAG
>Solyc00g210860.1_t001
ATGGCAGCTCTTGCAGTTTCAGAAAGGCTTTTTCAAATTTCACAAGAAATCCAGGAAATCGAGAATGAGCTGGGTCAACGCCGATTTGCCTTAAGAGCCTTTTTGAGGCACCTGCGTCCGGCGAGCCCTGCCGTCGTAGGAGACCGCATGCGCGCGGCAAATGAAAACATAATGCGCCTCGAGACGAGACGACAAATGCTGCGAGATGAACAGCGAGCGCTCATTGTGCAGGCTGTCACCCTCGGCGACCGGAGAGACTAA
>Solyc00g025400.2_t001
ATCATAATAGCAACGAATACGTATCTCAAAAGCATCAAGTTCGGAGGCACCACCTGTAGCGAATCCAAACATACCCAACGCCCCCTCGTCTGCCGCTGAAACCCCCCACTCTGATGCTTCCGGCTCCCGAGGCAAATCAGCCCTGGACGAAAGAAAGGAGGAACTTATTCTTTCAAATATAAAACGATCTCGGGGATGGCCAAAGAGTTGCGGATTTCAATGTGACAACCAATTTGAGCTTATCGAGGAGATGAAAAAGGAAGCGGGAGCTAAAAAAGAAGATTGCCCCGCGACCAATTCCGCGTTTAATGGGATTAGGGAATACCAAAGTCACGTCCAAGATGGACGGGGCGGAGGGAAACCTAACGATTGTTCCAATCGAGAAGGGGGGAAGACAGGAGTACTCAACGGGGATAAGGGATCCCCCCGGGTAGAGGAAGTAAGAGATGGCTCGCTTTTGGGAGGTAGACTTGGGCAGCAAGCTATCTGTTGTCCTGACCCGGAAAGCAAAAGTAGCTCGAGCCAAAGGCGACAGCGAGGGAAAGAAGATCCTACTTTCCCATCAAGACTAAAAGCGAAAAAGAACCTCTCATCTTGGGATGAGACCCTGGAAGCTTTGGCCCGGCATACTACTATCATATCAGGGATGAAAGGTGATCATTTCTTGTTCTTAGCAGCTATGGCTATTCATTTGAGTATTCAGGTAATGAATAGTCAATGA
>Solyc00g022070.1_t001
ATGAGTAGGACAGGCTCGAGGAATCGGAGCTGCTATAGAATCAGCATCTTACTCTTTAACGGCAAGCGCAGCAACGAGAAGTTTTCCTCTGCTGGAAAGCAGTCCTTCACGGATATGGGAGCTTACTCCGCTGTTGCTGGTTTAGTAAGCTAA
>Solyc00g022080.1_t001
ATGGGTTGTGTCAGCCTTTTCCATGTATTGCAATTGGCAGATCACAAAAGGCAAGCAAGGCCATTTATCTTATCGTTGGATGCGCAAATCCCCTCTTCGCCCAAGGAATGCTTACCGAAGGGAAATGTTAACTACTTGAATAAGAAGACCGGAGTCTACCTTCGCATTAGGAGTTCCCTCATTTCAGATTATGTAAAGTACCCAAGGGCGTAA
>Solyc00g022090.1_t001
ATGGCTTACATACCCGGCTCAACATTCTTGGAAAACAATCGAATCGAGGGTTCGGGAGCCTATAAGTGGAACGTTTGCTATGCTATAAGGACTGTGCGCCTACCCGGATTGGCTTCGCTATCGCTCCCGTGTAGGGGTCGGTCTATCCCAAAAAAGGGGTCCTCCTATCTGAAAGGGATTCCGAAGCGAGCGAGTTCCCTATTCCGTATCTCGGCCATCTTATCTGCAAGGGCGGCTTCCTCCGTTTCTGGTTTGCATGTCTTTCATTCTGAATTGCCTCCTTTGACTCGTGCATGCTTGCGTTTAGATAGGTTAGATACTTCTTATATTAGGAGAATTATTGTAAAGGAGTAG
>Solyc00g022100.1_t001
ATGCCATTCGGAAGAAGTCTTCTACAGAAGAAAAGCCTGTTACGAGTAAGTGGAGAGGAAAGATCTCCAGAGATTCTTATCTCATTCCATTCCAGTGGCTCAACCAGTAACCAATGGCGAAAACTCAAAAATCCATGGTTTCCCGGTAGAACCCTATTTCGCCCAAGTTGTTTCGGAACCGGAAAAAAGAAGCGGTTTTTCGCACAGCTTGCTCATAGTGCAGGTCCCACTTGTATATCGTATTTGGCCGAAGAAGCATCGGACAGGTTGGAGTTCTTACCTTCTTGGGACTCCATGGACCAAGATCTGCTTTTATTATATGGTCAATACCGATCTACTTTAGTAGATCATATGGATGTAGAAAAAGCAACTAATTTGGATGAAATAGAAACATCTCTTTTCCATTTCTATTTACCCAGTTCATATCTTTGTTTCGTGTGTTCCTGGGAGGAATTCGATCTCGGAATACCACCTAAATAA
>Solyc00g500103.1_t001
ATGAGACAAAGGAGAGCACTTAGACAATTCACTTTGAGTACAGGGAAGTCTGCTGGTAGGAATTCCTCAGGGCGTATTACGGTTTTTCACCGAGGGGGTGGATCGAAGCGATTGCAGCGAAGAATTGATCTGAAACGAAGCACTTCGTCTATAGGCATTGTAGAAAGGATAGAATATGCGCCTAATCGTTCTTCTCGAATCGCTCCAAGAAAATGCAACACGATAGAAGAGTTCGCTCCGCCGCGTAAGATCCTCGAATCAAAATCAACCACGACTACCCTCTGCGGTCCATTTTCGTTCTCTTCCCTGCCCGGGAAGGGGGATCAAAGAAAGGTAGCTTGCTTCTCTCCTGGACGGATGGCGACTTATGTAGTGGTCGGCCTTCCTACCAGAATGCCTTCTTGGTCGAAGAGCCCCTTTTTTACTAGTAAGGACGCAGGAAGCAAAAAAACTTGCGCGAAGGACGTTTTCTTCTCTGCCCTCTCCTCTCCAAAGGCCAAAGGAGAGACTGCATCCCTTTCCTTCGGTAGCTCTTTTGGTTTCCCAAGGATAGCGGTAGCTGGGGCAAAGCCCGCTTTCTTCGCTCCGCGAATGAGAGAGAAAGTCAGAGGAAAAAACACGTTCTCTCTTTGCGAGATCCGAAAGTGGAGAACGCATAGCATTCTATGGGTACATAGGATCAAACGTAAAGCAGCGCTCTCTTGGCAGAGTTTTAGGCGGCAAGAGACTTTAGGGCTTGTTGGAGCTTCTGAGCGTAACGAATCGAAGCCGAAGACGGATCAAGCGAAGAAAGGCCGAGTGGAAGGGGGCAGTCAGCTGGCTGCTTCTTTGCCATGCGCTTTGCTTCGCTTTATTTTTTAG
>Solyc00g072800.2_t001
GCGCCTCCCCAGCCACAACAACCCCCCGTTCACCAGCCTCCTATACAAGAGCATACTGGTGAACATATGTCTCTGGAAAATTGGGAGCGGCTTCTTCAAAATCACAAGGAGGTTGCCGCGGTGATTCAAGAGATTCACCGGGAACTCCACACACGCGTTCCGGGGGGTTTTCAAGCCGAGCGCCTCACAGAAATGCTGGAGGAGAGACACGGGGGGGAAAGGATGGGGGAAATCCTCCAGAGTCTCCAAACGGAGAGACGCCATAGCCCCTACTTTCGGGAAGTCCAAACGGATTTCCGAAACTTACGGGGTTCTGGAGGTACGGAGATGCAACTGCGAAAGGAATGGCAGGGGCGCGCATGACCCCTCCAGTCAAGAATTAGGGCCTTACAATCACTAGCCAATATGCTTTTCTCTCATGCCTTTCTTCGTTCATGGTTCGATGATTCTTCTTCGCCTTGTTGTGTTGGCTTGTTCAATCAATCTCATAGGTTCCTATGGCTCGTCCTATAAGAAAGGGGATATACCATAACCATAGGGAAGTAAAGGTGCGAAAAAGAAGCTTTTTCTGAGCGTATATAGTGGTATAGTCCTTAATGCGCAGGAGCAAGAAAAGGGATGCGCCT
>Solyc00g500104.1_t001
GCATCTTCAATAGTCAACAGTTCTTTGGGTCTTAACACCTTTCTCGTATCACCTCCTATGGTGAAGAAGATTAGTGAAGTAGCCTTTCTTACTGGACAACCGTTAGGTTACTACGGTTCATGGTCACTGTTCTCGCTGTCCCATCACTATATAGTGTGGTTGGCGACTTTGAAGGCTTATCCGCTACGAAGCACCCCGTTTGTTGATTATGCCCTTCTTGGTGATGATATCCTAATCACCGACAAGAAGGTGGCCAATCAGTACAGTAGGTTATTGGATAGACTCAGTGTTACCATTTCATTTGCTAAATCAATAGTATCTGAAAATGGAACAATTGAGTTTGCTAAGAGGTTTTGGATACGAGATATGCAAAAAGATATCTCTCCCATCTCTCTCAAAGCTTTAACCTCCTGTAGAACGACTGTAGGCCTGTGCCAATTGTCCTGCCGATACTCGATAGAAATATCGACTTTACAAAGGCTAGCGGGTGCAGGTTATAAGGTCCGTTCTCGCCTGATGTCTACTCAGTCACCACGATGGGAAAGACTAAAGGCGGCTGCTTGTAAACCAAACAGGTTACATCTATTACCTCTTGAATTTTGGATTGGAAGGGCTAAAAGTAGCGCCTCAATCCTTATTTGAAGGCGAAAATAATAGATTATCTGCGTGAGGCTGTAAAGCCTAAGCAGATACAAATCTTTCCAAAAGATTTGGTATTTGATGGAGAACGGGAAATCCTTGAGCGGGCTGTTATCCTTAATTGGATGAAACAGTGGTTGACTTGGCTTTCTT
>Solyc00g500105.1_t001
GGGGTTGAAGTTTATAGCTAGTCGAAAAAGTGATAAGAAGGTCTAATCATGCTACTTCAGTCGTATGCTTAACACATGCAAGTTGATCAGTTCGCCCTTTAGAAATAGGCTAAGAAAGTCATCGGTTTGAATCCGAGGAAGGGCTTTTTTTTCCGGTATGCCGCTCCTCCAGCAAGGAGCGAGAGAACAAATTCTGACCTATTATGTCACCTTTTTTCTTTAGAGGCGTTCTCTCTCTTATTGCAACCTTTCTGGGGCATTTCGCTGTTAGAGTAATGCCCATTCGAATAACTGGTAAGTGTCTCATGCTGTTCCTTTTAGTGATTATGGGGTTGATCCTTATTTTGAGATTTTTGGGTTTTCGTTCAAAGAGAAAATACCGGTTTATTAATCTATTTATTTTGATTCTTATTTTATTTAGTATCTCTTTATTTATATTTTTTCTAAGGAACTCTTTGCTATCCCATTTAGGGATTTTGTGTTCTCAGCTTCTCTCTGGGATTTTGCTTTTTAGTGTCGGGGGATCACTTCCTCTTCCGGGCCCTTCCGGGCAAGCAAGCGGGGCTGAGTTTGAAGAGGATCATTTTGGGATTGATGTCCTCTTGGAATCATGGGAAAAATCTACGGAAACGGGCACGTCGGTGGATCAGCCAGAACCAGAACCAGGACATGTGCCGCCTGCTATTCAAGTAGCTCCCCGGGGGAACGAAGCTGGTCCATCGAATCAGCCCCCACGAGTGGTCCCCTATCCGTATCAACTGGATGAAGTGATAGGGGGGGATTCCGTTCAGTCTATCCAGCGGAGGCTCCTAGCCAAATACTCCTATACTCCCCCTATCGGGATCATGTACCTGGCCGAAATAGAGGCAAAAGACCTATTCGAGGTCAAGGTCGAGATTCTAAGGATCATGGCGGTCCTTGATCCAACGGGGGATTGGCTGGGACGGGGAGCTCGGGCCCTCGAGAATCCGCGTACCGCCACGGGAGAGCATTCCTTGGATAAACTCTATACCCTTCTTTCGGATCTCGAATCGAGGGGAGTCAATTCCGAGTCCTTCTCTCAATTAAAAGGGAAGGTACCCCTGCGAAGGGGTTGGGACGAACACTCTACC
>Solyc00g500106.1_t001
ATGAATGGGGTAAAAGAACTTGGGATCGTCGATCTCTTCCTTAAAGATTGGGATGAGTCGATGTCGGTCGATGGTGTGAAAACACTTCCTGATGTCGAATTCCAAAAACCTGCGAGAGGACGGAGTGGAAGCCTCGACCCGGGCGGAAGTGCGATGTGTCTGGAAACTCGAGATCGTAAATGGATTCGAAAAAAGGGCACTCCTGCCGTCGTTTCAGTGACTCATAGGGCTTCCCTCAGCGCAGTCTTTTTCGTTCTTGAGAATGGTCGCCACTTCTACCAGGACCGGAATGATTATCCCTGCCCGATGGGTCTACATCCATCCCTGAATGTCGTCGGTCCGTGGAAGAGTGAAAGGGTCACCACTACTGAGGATCCCCCCCTAATCTTAGATAGGTCGTCTGAGGGTTCGCCGCGGTTCATTGCTGTGCTTACACACAAGGCTACCCTTTTCCGAAAGCTCCGCAGGACCACCTACCACTAG
>Solyc00g500107.1_t001
ATGGCGGAGCGTAGGTGGCAAGCTGTTATATGGATACGGTGCTTTGCCCGTAGACGCTTCTCCAGCTCTCGCAAGAATTGTATGGGAGTCGCCCTCGGAGGGACTTCCCGAATGACCGTACCGAGGAATTCTACCGCACTCCGTGCAGCTATGGTTGTTGATCCTGCAGAGTCTACCCAAAGGTTCAAGCCAGATTGTAGGAAGTGGGCGATACGTTTTTGTATTTCTATGAGAAGCTCGACGGAACCCACGATTCCCAGTACGTTCTCTACCATAGAATTCGGACTTCTGGGTAAACCCGGCGGCTTCTATGAAGAAGGCGGCGCAAAGGAGGCTCGAGGGCTTGTTAAGGAAGGCGGCAAGGGCCGACGAAGGGTGGAAAACGAAAGGCGTTTTCTGGTCCCCCCTGAGCCGGGGGGTGCTTGTGGGGGGGGTGTGCCACGACGAAACAAGGGAATGAAAGGCCGCTTTGCGTTGGATGCTCTTTAA
>Solyc00g500108.1_t001
ATGTCGGGGCATGAGTGCCCGATCGTGAGACTACCTGTTGAACGTCCGATGGCACCTTGCTCCGACCTGAGCTATGCAACAACGAGATCTCCCTTGGTCCTTGCCCTGTTCCAAGAGTCTCCGCTAGTTGAACCGCGTCCAGTAGACTCCCTCTTCCGCTCATCCCCTTCGTCAGCTCTTTGA
>Solyc00g281110.1_t001
ATGGGATACAATCGAAGGGCTCATAAAATTCAAAACTTGAGAAGTAAGGGAATATCGATGGCCTTTGTTGAACAGAGAGCGAACGGACGGCAAGTGACTTTGATCTCATGCTGGCCTTTACTTCGGCTACTAATAAGGGGGTTGGGGTTTGACAAAAAAAGACTGGGGCTTCGTTTAGCCGCCTATGTAGTAAGAAAAACTCTGAGTTTGACGTTGAATAGCCATAGTGAGTTCATCACCAGTGGCATAAGCAGAGGAGGCATATGGGGTGGGGAGAAAGGCAATTTACCTCACTTCTTACAATTCCAGTTGAACCCGCAACAAAGCCAGCGTTGCTTTCGTGGGATCAACTGCTCGTTTTCGATATAG
>Solyc00g500109.1_t001
ATGAATGGCATTCTAGAAGCTCTCACTCAAACAAGGGCTTCCTATACTGTACTAAACAGAATCAGTGGACATAGAGCATGTCCCCCTCCTGACGTTCCCCTAGCGGGGGAACTCTCAATAGCGATTGTTGCTCCTTATGCCTGGTTCCGCTCAACTCTCCCTTCAGAGCTACCCTTGCCTGAAAGCAGAAGAGCAAGCAAGACAACAAGGGAGGGTTTAGGCAACTCGCTGGTTTCGAGATGGGTTTCCTTGCGGGTTCTTTACGCAAAGAAGCCAGGCGAAAAGCGCACACGAAGATTCTAA
>Solyc00g500110.1_t001
ATGGAGAAGGAGAGAATGCACTTACAGCCTCTCTCTCATATTCACCTGCCAAGGCATGACATAGATAGTAGACAGTCAGCTCTCTTACAGCCAGTTACTGCGATTGATTGGGGAGAGAGTGCTAGTCTAACTGCCGGTACGGATAAGGAAGGCAAGTCAAAGCAGAAAGAAAGCCTTAGCCGGAGCAGTAGCCAGAGAAGCAAGAGCAGCAAGGCTAAAAGTGGTCTCAGGCATTCCAACTGCATGAACTCCAATCTTATCTATGTCACAGGCAGAAGGAAAGAGAAAACGAGCGAAACGAAGTGGAGCGAGGGGGAGGGAGGATCTACTTGGAATTGGCTGTCAGTGAATCCCAAGTATGACATAGATAGAGGAAAGAAAATCTCATACATGCCGAAGCTTATCCGCCAGTTGTCTGGCTGTAAAAGGAAGAGGTTAGTTCACAACTCTGAAAGCCGAAGACGAAGCGAGGAAGGCAGCTACAGAGCAGCAGATAAGGAAGAGATTTAG
>Solyc00g500111.1_t001
ATGATGTGGAAAAGGGAGGATATTAGGGGAAGCAGTGAGTGGAGATTCCCCTGCAGAGAGCCGGATGAGGGGAGACCCTCACGTCCGGTTCGGAGGGCGGGGATATCCCGACCCTACTATCATTATGCCTTTGCAATGTTACTTGGTTCAACTCTATTTGTGACCTTTTCTCGTATGTGGGACTCTCTATCTTCTTGGGTAGATAATCGATCGTCTTTCATTTGGATAAATGATGACATTCTTTTTTGCTTTAGAAAGGAGAAGGGAAAAGGCCAATTTTCACCACCATCCTTCCCCAAAGATTCGAAGAGAAGGCCCGGAACAAGGTTGACTGAGACTGCCAACTGCAAGAGAAGAGAGAAAGCAAGCCGGAAACTTCGAACTTCATTACCGGACAGAATGCCTTCCTCTGATTCCTGGAATGAGAGTGAGCTTGCTTCTTCAATGCCGTAG
>Solyc00g500112.1_t001
ATGAGATTCTTGCCGAATCCGAGTGCTTATGTTGCGTATAATGTTAATCCCGTAGCGGATCAATTCCAACGAGCCTTTCAAACTAGTACTATTAGTAATCGACTCTATAGCTTCTTCAATAAACGCTGGTTTTTCGATCAAGTTTTGAATGACTTTCTAGTCAGATCGTTCCTGCGTTTCGGATATGAAGTCTCCTTCGAAGCTTTAGACAAAGGTGCTATTGAGATATTGGGCCCTTATGGTATCTCGTACACATTCCGACGACTGGCCGAGCGAATAAGTCAACTTCAAAGTGGATTTGTTGTGCGAAGAGTGCGTTATGACCCGTGGCCGCCTGCCTGGTGGGGGCGGCTCCTCCGTTGTGGGTAA
>Solyc00g142160.1_t001
ATGAAAATTTACCTTTCTCCAATCTCTCTTAGAGCATTAACTTCCTGTAGGACAACTGTGGGTCTGTGTCAACTCGCAACCAAGTATTCGATTTCAACATCGATTTTACCTATTTTTTGGGGGGCCGGATTCAGAGTTCGTTCTCGTTTGATGTCTACTCAATCTAAACGTTGGGAAAGACTGAAAGCGGCTGCAAGCAAACCACACAGGTCACATCTATTACCTCTCGAATATTGGATTGGGAGATTTAAACCTCTCAATCTTTTTTTTTTTTGAAGGGAAAGATAATAGATTATCTCCGGAAGGAATTAACACCTAA
>Solyc00g142170.2_t001
ATATTATCTTATATAAGATAAGCGGATTGTTGTGGAACTAGATCCTCTGCTAGAGTCAGAGTTGTTGTGTAGCCAGGTTCACCTGCCCAATGCCAATGATACGAAGAGCTAGCTTTGCTACCCCTGGGGGCTCAGAGAAAAGTCTACTTGCATTTGTTAAGCATGTGAAAAAGCTTTCCTGCACGCGGGAACCTTCCTTCTGTCTTGCAGCCTTGATGCTCAGTTCTGTTCTCCCGCACACCCGCTTTTGCAAGGCTAGCCGGGGGGGAGGTGCTTTTTCGGGTTTGGTTTGCCTAGATAGGAAGTGCGCTTGCAGTGCTTCTACCCTCTCTCTCGATGTGGTGCCTTTCACTCTGCTCTGTCAACACTTTATCGCAATGCCGAAAGGCAGGATTTCTGGTCTTTTAGGAAAAGGATATCGAATGATCGATTCACCGTTGAGAACATTAACCCCAAAAAGAGGAATATTGTGGTGTTCTAACAGCGGCATTATCCCTTCTATCTATCTGAATTATGCAACAAGAAAAATGAAAGTCCTATCTCGCCTTCCGGCGGATGGAGCATTCGACCAAGAACGTCCGTTGGTACGATTACGATCTCAAAAGAAACGTAATTCTTTCTCTTTTGATTCAAAATCGGCAACGGACCGTTGGCCATTGAGTGTCATATACACCTTCATGTCCTGCATGTGGGGGAGTACACTGGCATCATCAATAGTCAACAGTTCCTTGGGTCTCAACACTTTCTTGATCGTCCCTCCGATGGTCAAGAGGGTGAGTGAGATTGCCTTCTTAACAGGACAGCCGTTAGGTTACTACGGATCATGGTCCCTATTTGCGCTTTCCCACCATTATATGGTGTGGCTAGCTGCGAAATATGCATACCCAACGAGTACTACCCCTTTTGCTGATTACGCCCTGTTAGGTGATGATATCCTAATCACCGATACAGAGGTGGCGCGGCAGTACAGGATTTTGCTGGATAGGCTTGGTGTTACAATCTCTTAGCAAAATCGATAATATCCGAGAACGGAACCCTCGAGTTTG
>Solyc00g500113.1_t001
ATGTTATATATTTCAGGAGCTAGATTAGTTGGTGATGAACAAGTAAGAATTGCCTCAACCAAAATTGTTGGAATTGGCCCTAAAAAAGCAATTCAGGTTCGTTATCGATTAGGTATCAGTGGAAACATAAAGATAAAAGAATTAACTAAGTATCAAATCGACCAAATTGAACAAATAATAGGTCAAGATCATGTTGTTCATTGGGAATTGAAGAGGGGAGAACGAGCAGACATCGAAAGATTAATTTCAATTTCTTGTTATCGTGGAATTCGTCATCAAGAGTTCATCGTCTCTTTGGCTTTAGCCAAAGACACATCCCGCTTTTGGCTTGGCTCCAGAACACCAGTGACTCAAGCAGCGGATTATAGTTCTTCCTTTAAGAAAGAAAGTTTACTTGCTCGTTTAGGTAGTTAG
>Solyc00g500114.1_t001
ATGGATAGCATCTTCAAGGGATTGATGGCTTCTTCAGGAAAGGCTTGGCCTCCAGAAGATGAGGACTTTTTCGGAAGGATAGAGTCATTGTATTCCCGAGTCCTCTTGGAATCATGGGAAAAATCTACGGAAACGGGCACGTCGGTGGATCAGCCAGAACCAGGACATATGCCGCCTGCTATTCAAGTAGCTCCCCGGGGGAACGAAGCTGGTCCATCGAATCAGCCCCCACGAGTGGTCCCCTATCCGTATCAACTGGATGAAGTGATAGGGGGGGATTCCGTTCAGTCTATCCAGCGGAGGCTCCTAGCCAAATACTCCTATACTCCCCCTATCGGGATCATGTACCTGGCCGAAATAGAGGCAAAAGACCTATTCATGGTCAAGGTCGAGATTCTAAGGATCATGGCGGTCCTTGATCCAACGGGGGATTGGCTGGGACGGGGAGCTCGGGCCCTCGAGAATCCGCGTACCGCCACGGGAGAGCATTCCTTGGATAAACTCTATACCCTTCTTTGGGATCTCGAATCTAGGGGAGTCTATTCCGAGTCCTTCTCTCAATTAAAAAAGAAGGTACCCCTGCGAAGTGGTTGGGACGAACACTCTACCACATAG
>Solyc00g500115.1_t001
GCAAGGAGCGAAAGAACCAAGTTTTCTATGGTGATGTCAGAATTTGCACCTATTTGTATCTATTTAGTGATCAGCCCGCTAGTTTCTTTGATCCCACTCGGTCTTCCTTTTCTATTTTCTTCCAATAGTTCGACCTATCCAGAAAAATTGTCGGCCTACGAATGTGGTTTCGATCCTTCTGGTGATGCCAGAAGTCGTTTTGATATAAGATTTTATCTTGTTTCCATTTTATTTATTATTCCTGATCCGGAAGTAACCTTTTCCTTTCCTTGGGCAGTACCTCCCAACAAGATTGATCCATTTGGATCTTGGTCCATGATGGCCTTTTTATTGATTTTGACGGTTGGATCTCTCTATGAATGGAAAAGGGGTGCTTCGGATCGGGAGTAACCACTAGTGATAGGGCAAAAATAGGGGGGAAGGACAAAGGAAAGAGCGATGCCTACATTAAATCAATTGATTCGTCATGGTAGAGAAGAAAAATGGCGCACGGACCGTACTCGAGCTTTGGATCAATGTCCCCAGAAGCAAGGATTATGCCCGCGTGTTTCAATGAGA
>Solyc00g500116.1_t001
ATGGGGCTTCAGGTAGGGCATCGAGAACCTTTTTTTCTAATAAGAAATGAGAGTATGGAGACCTCTATGCTTAATCGAATAAGAAAGCTCGAAAGGGAAAATAGCGTATTTCTGCTTGAAAAAGCAAAAGGAGCCTATTGGGAAGAAGTAAAAAGCACCCTGAACAATTCTGGCTTTCAGAAAGAGTATTGCAGGTTACTCTGTTTCGAGAACAGAGACCTGCAAATCAGGGAGAGAAAACATGAATGTTTTTTTCTCTTTCAAGAGGTTCTTTCTCGGAATCGTGCCTTGAGGGGGGATGCTGCCAATCCTACCAAGGACTTTATGGATTTCTTTTCCGAGAAGCGAGAGGTACTGGACAAAAACCCCGAATGGGGCCCGGTAGAGAAAGACATAAAGGAAATCGAGTTCGTTGAGCAAGTAAAACTCGATCTTGCAGCACGCGGGCACGAGTCTCCCTATATAAAGCAAATTCTTGGGTTAGGGTGA
>Solyc00g500117.1_t001
CCCGTAAAGGAGAAGGGCCGGGGGGCATTTGGGAAAGTCGGGCCGATCGGGTGTCTTCATTCAAGCGACGGTACAGAAGAAGAACGAAACGAAGTGAGAGGCCGGGGGGCAGGGAAAAGAGTCGAGTCGATCAGGCTCGACGATCGGGAGAAGCAAAACGAAATCAGGATTTGGCCGAAAAAGAAGCAAGGCTATGGATACCATGACCGATCACCATCGATAAAGAAGAATCTTTCTAAATCACTTCGTGTCAGCGGGGCCTTCAAGCATCCGAAATACGCCGGGATTGAAAATGACATAGCGTTCCTGATAGAAAATGACGACTCCTTCAGAAAAACAAACTTATTCAAGTTCTTTTTCCCAAAGAAGTCCCGCTCCGACCGCCCGACGAGTCATCTACTTAAAAGGACCCTCCCCGCAGTCCGCCCTTCCTTGAATTATTCGGTCATGCAATACTTATTGAATACAAAGAAGAAAATGCATTTCGACCCCGTCGTAGTTCTCAATCATTTCGTGGCACCGGGCGGAAGAAGCTTAGATAAAAGAATACGTTCTTGCATCGCTTTTTTTGTAGAAAGCTCGACCAGCGAGAAAAAGTGTTTGGCCGAAGCCAAAAAGAGGGTGACCCACTTTATTCGCCAAGCGAATGATCTTCGCTTCGCGGGAACAACAAAAACCACCATCTCGCTCTTTCCTTTCTTCGGTGCTACCTTTTTTTTTCCAAGGGATGGGGTTGGGGTGTATAATAACCTTTTTTTTGAGGATGCCCGGGAACAACTCCTAGGTCAATTAAGGAGAAAATGTTGGAACCTCATGGGTAAGGATAAGGTAATGGAATTGATAGAGAAATTCATAGACCTAAATAGGATAGGAGAATTGATAAGGGGAATAGAGATGATGATAGAGATCATACTGAGAAACAGAAGAATTCCGTACGGGTACAACTATTATTTGAACGAAGTGCAAAAAATGCGATCTTTGTTGTATAATAGAACAAACACTAATACCTTAATTGAATCGGTCAAGATCAAATCTGTTTATCAAAGTGCTTCTCCGATTGCTCAAGACATCTCTTTTCAACCGAGGAACAAAACAAGATCATTTCGTTCCATTTTTAGTCAAATAGTGAAGGATATTCCATTAGTAATGAAAAAGGGGGTGGAGGGGATCCGTATATGTTGTTCAGGTCGATTAGAAGGTGCAGAAATAGCTAGAACTGAATGCGGAAAGTATGGAAAAACATCTCGTAATGTATTTAACCAGAAAATAGATTATGCTCCTGCGGAAGTATCTACTCGTTACGGAATCTCAGGTGTCAAAGTGTGGATTTCATATAGTCAAAAAAAGGGGGGACGTGCTATATCCGAAACATGTAGTAGGGGTTGCAAACCGGACGGTACACAACTTGGTTTTGGAAGATATGGCACTAAAAGTTGTAGAGCTGGTCGTCTTTCATATCGAGCCATTGAAGCAGCGCGTCGTGCTATAATCGGACACTTCCATCGTGCTATGAGCGGACAATTCCGAAGAAATGGTAAGATATGGGTAAGAGTTCTCGCAGATATCCCTATTACCGGGAAACCTACAGAAGTAAGAATGGGAAGAGGAAAAGGAAATCCTACGGGTTGGATTGCTCGTGTGTCCAGGGGACAAATCCTATTTGAAATGGATGGTGTGAGTTTGTCAAATGCTCGACAAGCCGCTACATTAGCGGCGCATAAACTATGTTCGTCAACCAAGTTTGTTCAGTGGTCG
>Solyc00g500118.1_t001
ATGATTGTTCTAGAATGGCTATTCCTCACAATTGCTCCTTGTGATGCAGCGGAACCATGGCAATTAGGATCTCAAGACGCAGCAACACCTATAATGCAAGGAATAACAGACTTACATCACGATGTCTTTTTCTTCGTTATTCTGATTTTGGTTTTCGTATCATGGATCTTGGGTCGCGCTTTATGGCATTTCCACTATAAAAAAAATCCAATCCCGCAAAGGATTGTTCATGGAACTACTATCGAGATTCTTCGGACCATATTTCCTAGTATCATCCCTATGTTCATTGCTATACCATCATTTGCTCTGTTATACTCAATGGACGAGGTAGTAGTAGATCCAGCCATTACTATAAAAGCTATTGGACATCAATGGTATCGGAGTGCGCCTCTTCACGAGGGTGATTAA
>Solyc00g500119.1_t001
ATGCCTATCGTCGTAGAAGCTGTTCCTAGGAAAGATTATGGCTCTCGGGTATCCAATCAATTAATCCCACAAAGCCCCGACAAAGAGCCAGTACTGGTCCCCTCTCCCTCTGATGACCGAACGCAATCGTCTTCGTGGGCTTCCGCGCTTGCAGATTGGGGAACTTCTCGAACGCAATCGTCTTCGTGGGCTGCCGCGCTTGCAGATTGGGGAACTTCTCGCTCGGAATCGGAATCGAGTGTGAACGAAGCCCAACAAAATGCCCCCGCAGCAGCAGCGGTTGGTGTTGGGGCGGAGATCCAACCATTCCCATTGTTACAGGATGCCCTAAGGCGTCAGGAGCTAGATAGCCGGCTGTCGTTCCACTTGCACTTGATCGGAAAAAACTGGACAGAAGGGCAAATAAACGCTACGTTGGAACAACAATTCTTGTTAGAAAAACAAATGGAGAGCGCTTTACTGGCCAATGGCTTTAGCCCAGAATCGATTCTCAACGAAATGGGAAAAATACGAGGGATCGCTTTCTATCCGTATGGGCGACCCCTCGCTGCCACGACATACAAGAGCTATATAGATATAATTGAAAGGGTTGGGCCAGACCAGAGCCCACCCTACAAACGCATTATAACTGCTTTTGTAGACTGCAAGCTTCGCCTTCGATTTGGGAATTAA
>Solyc00g500120.1_t001
ATGCATACGGTTGGCCATCACGGGTTTTCTGGGCCGTTTGGAAGGTCAAACGAGCCCCGGAGCGAGCATACGCCTCATTTTGACGATTTTCGTGTGCTATTGCACACCATTTTTTGGGTGATCGGGATTCCGACGTCAAAAATGCCAAATTTGTTCGTGGACGTCCGTCAAGACGTTGTCTATGCATACGGTTGGCCATCACGGGTTTTCTGGGCCATTTGGAAGGTCAAACGAGCCCCGGAGCGAGCATACGCCTCATTTTGA
>Solyc00g500121.1_t001
GATTCCGACGTCAAAAATGCCAAATTTGTTCGTGGACGTCCGTCAAGACGTTGTCTATGCATACGGTTGGCCATCACGGGTTTTCTGGGCCATTTGGAAGGTCAAATGAGCCCCGGAGCGAGCATACGCCTCATTTTGACGATTTTCGTGTGCTATTGCACACCATTTTTTGGGTGATCAGGATTCCGACGTCAAAAATGCCAAATTTGTTCGTGGACGTCCGTCAAGACGTTGTCTATGCATACGGTTGGCCATCAAGGGTTTTCTGGGCCGTTTGGAAGGTCAAACGAGCCCCGGAGCGAGCATACGCCTCATTTTGACGATTTTCGTGTGCTATTGCACACCATTTTTTGGGTGATCGGGATTCCGACGTCAAAAATGCAAAATTTGTTTGTGGACGTCCGTCAAGACGTTGTCTATGCATACGGTTGGCCATCACGGGTTTTCTGGGCCGTTTGGAAGGTCAAACGAGCCCCGGAACGAGCATACGCCTCATTTTGACGATTTTCGTGTGCTATTGCACACCATTTTTTGGGTGATCGGATTCTGACGTCAAAAATGCCAAATTTATTCGTGGACGTCCGTCAAGACGTTGTCTATGCATACGGTTGGCCATCACGGGTTTTCTGGGCCATTTGGAAGGTCAAACGAGCCCCGGAGCAGCATACGCCTCATTTTGACGATTTTCGTGTGCTATTGCACACCATTTTTTGGGTGATCGGGATTCCGACGTCAAAAATGCAAAATTTGTTCGTGGACGTCCGTCAAGACGTTGTCTATGCATACGGTTGGCCATCACGGGTTTTCTGGGCCGTTTAG
>Solyc00g015600.1_t001
ATGGGGTTTGGGGTTTTGTTGGAGTCGTTTGGTTGCTGGCTTCGCTGCAGTACGCAGGCCGGGGGTTGCCTTGTCGCTGCTGGTTTCTTCTCTGCAGCTGGCTTCGTCCTCCTCATGCTGGCTGGAGAGGAAGAGAGATTGAAGAATGATGGATAG
>Solyc00g500122.1_t001
ATGCCAAATTTGTTCGTGGACGTCCGTCAAGACGTTGTCTATGCATACGGTTGGCCATCACGGGTTTTCTGGGCCATTTGGAAGGATTCCGACGTCAAAAATGCCAAATTTGCTCGTGGACGTCCGTCAAGACGTTGTCTATGCATACGGTCAAACGAGCCCCGGAGCGAGCATACGCCTCATTTTGACGATTTTCGTGTGCTATTGCACACCATTTTTTGGGTGATCGGGATTCCGACGTCAAAAATGCCAAATTTGTTCGTGGACGTCCGTCAAGACGTTGTCTATGCATACGGTTGGCCATCACGGGTTTTCTGGGCCATTTGGAAGGTCAAACGAGCCCCGGAGCGAGCATACGCCTCATTTTGACGATTTTCGTGTGCTATTGCACACCATTTTTTTGGGTGATCGGGATTCCGACGTCAAAAATGCCAAATTTGTTCGTGGACGTCCGTCAAGACGTTGTCTATGCATACGGTTGGCCATCACGGGTTTCTGGGCCATTTGGAAGGTCAAACGAGCCCCGGAGCGAGCATACGCCTCATTTTGACGATTTTCGTGTGCTATTGCACACCATTTTTTGGGTGATCAGGATTCCGACGTCAAAAATGCCAAATTTTTCGTGGACGTCCGTCAAGACGTTGTCTATGCATACGGTTGGCCATCACGGGTTTTCTGGCCATTTGGAAGGTCAAACGAGCCCCGGAGCGAGCATACGCCTCATTTTGACGATTTTTCGTGTGCTATTGCACACCATTTTTGGGTGATCGGGATTCCGACGTCAAAAATGCCAAATTTGTTC
>Solyc00g160650.1_t001
ATGGCATCCTATAGTAGTACAAAAAGCATTCTAAAGTGTACCGATTTTGTTCTTGCATCGATGAATTATGGAATTCCAAGGGTCTCTCATATATCGAGAGAAGACAATCACCAACTAATGTTTGCATACCAAGATTATGAACGTGCTGCTGGTGAAGGATTGAATGAAAAAGAGAGGCCTAATGTGAGTGTCCTTAATTGGTAA
>Solyc00g160660.1_t001
ATGTCTTACAGATCAAATCCTTTGCGATGTAAAGTTGGGAGCAAGTCTCAACAACATACATATCAAAGCATCAATGGATCATCATCTGAAAGAAGAGATTGCTTGAAGAAGTCAGAAGAGAGACATTCTTCCAAATCTTTGGCTATATGGAAATTCCCTCCCAAGGAGTATAGGAAAAGGTGGGTGATTGAGGCGGTTTTCCCTAACAAGTTTGCAGTTCCTCCAAATCCTTATAACTTGTCTGACCTGGAACAAGGATATGATGATAGTCAAACTCCAGTAGTCAGAACCATTTCTATAGAAGAAAAAGAACCAACTCATGATCTGACAGTTCTTGTAGCCACAGCTGTAGCTGCTCTTCAAGAGCAGGGTAGTCTGATTGATGCCAACTTATTGGTGAGGCTTCTCCTAAACTTGATAAATGAACGTGGCATGGCTACAAATGTTGTTTCTCTCAATGCTGCCCATGCAGGATCTGTAAAATCTGTGCCCTTGAAAATGACTAAGCCTAACATCAGAGAGAATAAGTCAATAACATATTCCACTTTAGAGCTTGATCTCAAAAATATCAAGAAACTCATTAGCAAATATGGAGTACCTTACAATGCAAGAGGAGAAATTTCTAAGTTGGTTTCCAGATATGGTCATACCACCTTGCAGCCTAAGTTGACTCTTTCACCAAATGTTGGGCCTTCCTCCTTGATGACTAGTCACAAGGATATCAACAATTACTGCAATTCCCTTATCAAGCAATGTGGAGAAAAAACTGAGTCGATGGTTAATGATGTCCTACAAAATCCAATTCCGTGCAGCTTGACACGTTGTATTTTCTTTAATAAACGTAAGGGATGCCATAAAGGCTTCTCTTGTAACTTCCTGCATGATATATCTGGTAAAAAGAGGTCTGGGAGGACATCAGAAGGTCGGGATTCAAAGAGACTGAAGTAA
>Solyc00g160320.1_t001
ATGATTCTCATATCTTGTAAAGGTGGTGGTCATAAATTGATTACCAATGTTTATTATGTGCCAAAATTGAAAAAGAGTTCAAGTGAAAGACCACATAGGATAAGGAGCATTCAAGAACTCTATGATGACACAGAAGAAATTACTAATTTTGATTTTTTGTGTTGTCTCTTTACTGATAGTGAACAATGA
>Solyc00g160010.1_t001
ATGTCGGAACATGTTGATTCTAGAGTTGGAAAAAGTAGCGTAAAGAGTCACATAATGCTAGTGAGGGATATCCAAAATTTGCAAGAGGAACTCGACCAAGTTGTTACTCATGGAGTAAATGAAAGCAAAAGTTGGTGTTTGGATCTTCAAGCGCAGCATACCGAGAAAATCTCTAAAATAACTAATGATCATGCCCGAGTCAATAGCCCGAGTGATAGACCAGGGCTATTGTCTCAGGTAAGAACTGTCCTCACGAATCTCAAATGCAATGTTGCTAATGCTAATGTGTGGGCTCATAACGCCCAACAACATCTAGGTGAGGAAACGGGAGATTATGAATGTGTTGCTGGTGAAAGATTGAATGAAAAAGAGAGGCCTAATGTGAGTGTCCTTAATTGGGGGCTACCTTCCTTCCACGGTGGCGGGCAGGCGAAGGGTCCAAAGGACACATAG
>Solyc00g160330.1_t001
ATGTCGGAACATGTAATTGATTCTAGAGTTGGAAAGAGTAGTGTAAAGCGTCACACGATGCTGGTGAGGGATATCCAAGATTTGCTAGAGGAACTCAACCAAGTTGTTACTCATGGAGGAAATGAAAGCAAAAGTTGTTGTGTTTGGATCTTCAAGTGTAGGTCTGAAACTCGAACCATTCATACCATCAAAAACAACAAAAGGCGAAATTATGAGAGGCTACGAGGACTCTATGTAGTGTTGTTATGA
>Solyc00g007330.1_t001
GTAAAACATTATCGAAAAGAGGATTGCTTATCAGAAGTTGGGAGCATATCTCAACAGCAGACACATCAAATCATCAACATCTCATCATTTGAAAGAAGAGATTGCTTGAAGAAGTCAGAAGAGAGACTTTCTTCCAAATCATTGGCTATATGGACATGCCCTCCCAAGTCCTTACAATTTGTCTTACTTGGAACAAGGTTATGATGATAGTCAAAGTCCAGTAGTAAGAACCATTTCTATAGAAGAAGAAGAACCAACTCATGATTTGACAGTTCATGTAGCCATAGTTGTAGTTGCTCTTCAAGAGCAGGGTAGTCTAATTCATGCCAACTTATTGGTTAGGCTTCTCCTCAACCTGATTAATCAACGTGGCATGGCTACCAATGTTGTTTCTCTCAATGGTTCCCATGCAGGATCTGCAAAATCTATACCCTTGACAATGACTAAGCCTGACATTAGAGAGAATAAATCAATAAACTATTCCACTTCAGAGCTTGATCTCGAAAATATCAAGAAACTCATTAGCAAACATGGAGTACCTTACAATGCAGGAGGAGAAATTTCTGACTTGGTTTCCAGATATTGTCCTACCACCTTGCAGCCTAAGTTGACTCTTTCACCAAATGTTGGCCCTTCCTCCTCGATGACTAGTCACAAGGATATCAACAAATACTGCAATTCCCTAATCAAGCAACGTGGAGAAAAAACTGAGTCTATGGTTGATGAAAGCTTACAAAAAACAATTCCGTGCAGCTTGACACCTTGTATTTTCTTTAATAAACCTAAGGGATGTCGTAAAGGATTCTCCTGTCACTTCCGGCATGATATATTTGGTAAAAAGAGGTCTGGGAGGACATCAGAAGGTCGGGATTCAAAGAGACTGAAGTAA
>Solyc00g007340.1_t001
ATGAAGCCATTATTATTTGGTATCCAAGGGTCAATCCAAACATTAATATTTTTTCCATCAGAAATCCTCCATCTTAATCCCTTAGTCAAAAGATCTCTCCACAAATTACTCTTCCATATTCAAAAACCTAAAGATGATGTTAAGAAAGGTAGAGTTTTGAAAATATTTGCTTTAAAGAACTCTTCCCCTTCCATCCTTTTATTTCTGTCCTTGACTCTTTCTGTTATAACTCTAGCATCCTTTCTCTTGGAACGTCCCACAACAACTGGTAAGCCTAGATACTACCCATGTCATTTCTTTGTCGTTGTCAAAGCAACAACGATATCTCAACTTTCTACACCTCTCTATCATTTTTACTTAAACAAATAA
>Solyc00g007350.1_t001
ATGTCCCCTCTTAATTTGATCAATGTAGTAAAACATTATCGCAAAGAGGATTGCCCATCAGAAGTTGGGAGCATATCTCAACAGCAGACACATAAAAGCATCAACAAATCATCATTTAAAAGAAGAGATTGCTTAAAGAAGTCAGAAGAGAGACTTTCTTCCAAATCATTGGCTATATGGAAATGCCCTCCCAAGTTCCATCTGAATGAGAAATGGCTAGTGGTTGCTGGTGAAGAGAGTCAAGAAGCCAATAAGCAGGAGTATAGGAAAAGGAGGGTGATTGAGGCGGTTTTCCCTAACAAGTTTGCAATTCCTCCAAATCCTTACAACTTGTCTGACCTGGAACAAGGTTATGATGATAGTCAAACTCCAGAAGTCAGCACCATTTCTATAGAAGAAGAAGAACCAACTCATGATTTGACAGTTCTTGTAGCCATAGCTGTAGCTGCTCTTCATGAGCAGGGTAGTCTAATTGATGCCAACATATTGGTTAGGCTTCTCCTCAACCTGATGAATGAACATGGCATGGCTACCAATGTTGTTTCTCTCAATACTGCCCATGCAGGATCTGCAAAATCTATGCCCTTGACAATGACTCAGCCTGACATTAGAGAGAATAAGTCAGTAACCTATTCCCTTTCAGAGCTTGATCTCAAAAATATCAAGAAACTCATTAGCAAATATGGAGTACCTTACCATGCCGGAGGAGAAATTTCTGAGTTGGTTTCCCGATATTGTCCTACCACCTTGCAGCCTAAGTTGACTATTTCACCAAATGTTGGCCCTTCCTCCTCGATGACTAGTCACAAGGATATCAACAAATACTGCAATTCCCTAATCAAGCAACGTGGAGAAAAAATTGAGTCTATGGTTGATGAAAGCTTATAA
>Solyc00g160020.1_t001
ATGGCTCGGATCTTTAGTATTCTCTTATTTATTACCTGTGTCTACTATTTAGGCAGAATACCCTCACCCATTCTTACTAAGAAACTGAAAGAAGCCTCAAAAACAGAAGAAAGGGTGGAAAGTGAGGAAGAAAGAGATGTAGAAATTGAAACTGCTTCCGAAATGAAGGGGACTAAACAGGAACAAGAGGGATCCACTGAAGAAGATCCTTATCCTTCTCCTTCCCTTTTTTCGGAAGAAGGGTGGGATCCGGACAAAATCGATGAAACGGAAGAAATCCGAGTGAATGGAAAGGACAAAATAAAGGATAAATTCCACTCTCACCTTACAGAGACAGGCTATAACAATATTAATACTAGTAATAGTCCAATTTATGATTATCAGGATTCTTATCTGAATAATAATAACACGGGGAATCTAGAAAATTGTAAATTGCAACTGCTTGATAAAAAAAATGAAAATCAAGAATTTTTGATTCAAAAAGTCTAA
>Solyc00g160340.1_t001
ATGGAACAGACATATGAATATGCGTGGATCATACCTTTCATTCCACTTCCAGTGCCTATGTTAATAGGAGCGGGACTTATTCTTTTTCCAACGGCAACAAAAAGGTTTCGCCGTATGTGGGCTTTTCAGAGTGTTTTATTGTTAAGCATAGTCATGATTTTTTCAATCTACCTGTCGATTCAGCAAATAAATAGCAGTTCTGTTTATCAATATGTATGGTCTTGGATCATTAATAATGATTTTTCTTTAGACTTCGGATACTTGATCGACCCACTTACTTCTATTATGTCAATATTAATCACTACTGTTGGAATTATGGTTCTTATTTATAGTGATAATTATATGGCTCATGATCAAGGCTATTTGAGATTTTTTGCTTATATGAGTTTTTTCAGTACTTCCATGTTGGGATTAGTTACTAGTTCGAATTTGATACAAATTTATATTTTTTGGGAATTGGTTGGACTGTGTTCCTATCTATTAATAGGATTTTGGTTTACACGACCTGTTGCGGCAAATGCTTGTCAAAAAGCGTTTGTAACTAATCGTGTAGGGGATTTTGGTTTTTATTGGATAACGGGGAGTTTCGAATTTAGAGATTTATTCGAAATATTCAATAACTTGATTTATAATAATGAGCTCAATTTTTTATTTGTTACGTTATGCGCTGTTCTCTTATTTGCCGGTGCAGTTGCTAAATCTGCCCAATTCCCCCTTCATAGTTATACCTTACATAATGTATTTGATCTCGGAATAATAACAGTATTATTAGGAGCTACTTTAGCTCTTGCTCAAAAAGACATTAAGAGAGGTTTAGCCTATTCCACAATGTCTCAATTGGGTTATATGATGTTAGCTCTAGGTATGGGGTCTTATCGAAGCGCTTTATTTCATTTGATTACTCATGCTTATTCCAAAGCATTATTATTTTTAGGATCCGGATCCATTATTCATTCAATGGAAACTATTGTTGGATATTCTCCAGCTAAAAGCCAGAATATGGGTCTAATGGGAGGTTTAAGAAAACATGTACCAATTACCAAAATCACATTTTTATTAGGTACACTTTCTCTTTGTGGTATTCCACCTCTTGCTTGTTTTGGTCCAAAGATGAAATTCTTAATGATAGTTGGTTGTATTCGCCAATTTTCGCAATAA
>Solyc00g160670.1_t001
ATGAGTTCAAGACAAGCCGCTATGGTGAAATCGGTAGACACGCTGCTCTTAGGAAGCAGTGCTAATGCATCTCGTAAAATAACTGGACCAAGTGCTATTTTGACCCAAGGCTTTGCTACTTCAGGTATTTTAACTGAAATACACCAATCTGGAATCTTAGTACCTGCTCTTCAATCTGAGTGGTTAATAATGCACGTCCCAATTGATTCAACAATTGGATTATTGGAGTTATCGGGTTATTAG
>Solyc00g160350.1_t001
ATGATACCTTGGGACGGTTGTAAGGCTAAACAAATTGCTTCTGCTCCACGAACAGAGGACTGTGTTGGTTGTAAGAGATGTGAATCCGCCTGTCCAACAGATTTCTTGAGTGTCCGAGTTTATTTATGGCATGAAACAACTCGCATGTATCTTGTCTTTACTACGAATTATTTTCCTTGGTTAACAATAATTGTCGTTTTTCCGATATTTGCGGGTTCTTTAATTTTCTTTCTTCCCCATAAAGGAAATAGGGTAATTAGGTGGTATACAATATGTATATGTATTTTAGAACTCCTTCTAACAACTTATGCATTTTGTTATCATTTCCAATCGGATGATCCATTAATCCAACTAGTAGAGGATTATAAATGGATCGATTTTTTTGATTTCCATTGGAGATTAGGAATAGATGGACTTTCTATAGGACCCATTTTATTAACAGGATTTATCACTACTTTAGCGACTTTAGCGGCTTGGCCAGTTACTCGAGATTCTAGATTATTCCATTTTCTCATGTTAGCAATGTACAGTGGTCAAATTGGATTATTTTCGTCTCGGGACCTTTTACTTTTTTTCATCATGTGGGAGTTAGAATTAATTCCTGTTTATCTACTTCTAGCCATGTGGGGAGGAAAGAAACGTCTGTACTCAGCTACAAAATTTATTTTGTACACGGCGGGGGGTTCCGTTTTTCTCTTAATGGGAGTTTTGGGTGTTGCTTTATATGGTTCTAATGAACCAACATTAAATTTTGAAACATCAGTTAATCAGTCATATCCTGTGGTTTTAGAAATAATCTTCTATATTGGATTTTTTATTGCTTTTGCTGTCAAATCGCCCATTATCCCCCTACACACATGGTTACCAGATACCCATGGAGAAGCACATTACAGTACTTGTATGCTTCTAGCCGGAATCTTATTAAAAATGGGAGCGTATGGATTAATTCGAATCAATATGGAATTATTACCTCATGCCCATTCTATATTTTCTCCTTGGTTGATGATAATAGGTACAATACAAATAATCTATGCAGCTTCAACATCTCTTGGCCAACGGAATTTAAAAAAAAGAATAGCCTATTCCTCTGTCTCTCATATGGGTTTCATAATTATAGGAATTAGTTCTCTAACCGATACGGGACTAAATGGAGCCCTTTTACAAATAATCTCTCATGGATTTATTGGTGCTGCACTTTTTTTCTTGGCGGGAACGACTTATGATAGAATCCGCCTTGTTTATCTTGACGAAATGGGCGGAATAGCTATTCCAATGCCAAAAATGTTCACGATGTTCAGTAGCTTTTCGATGGCTTCCCTTGCATTACCAGGTATGAGTGGTTTTGTTGCCGAATTGATAGTATTTTTTGGAATAATTACCGGCCAAAAATATCTTTTAATGCCAAAACTACTAATTACTTTTGTAATGGCAATTGGAATTATATTAACTCCTATTTATTCATTATCTATGCCACGCCAGATGTTCTATGGATACAAGTTATTTAACGCCCCGAAGGATTCTTTTTTTGATTCTGGACCGCGAGAGTTATTTCTTTCGATCTCCATCTTTTTACCCGTAATAGGTATTGGTATATACCCCGATTTCGTTCTTTCATTAGCAGTTGACAAGGTCGAAGTTATTCTATCTAATTTTTTTTATAGATAA
>Solyc00g500123.1_t001
ATGATAATTGATACAACAGAAATAGAGACTATCAATTCTTTTTCCAAATTGGAATCCTTAAAAGAAGTCTATGGGATCATATGGATGCTTGTCCCTATTGTGACTCTTGTATTAGGAATCACAATAGGTGTACTAGTAATTGTTTGGTTAGAAAGAGAAATATCTGCAGGAATACAACAACGTATTGGGCCTGAATATGCCGGCCCGTTAGGAATTCTTCAAGCTCTAGCAGATGGGACAAAACTACTTTTGAAAGAGAACCTTATTCCATCTACAGGAGATACTCGTTTATTCAGTATCGGACCATCCATAGCAGTAATATCTATCTTTCTAAGTTATTCAGTAATTCCTTTTGGTGATCACCTTGTTCTAGCCGATCTTAGTATTGGTGTTTTTTTTTGGATTGCCATTTCAAGTATTGCTCCCGTTGGACTTCTTATGTCGGGGTATGGATCAAATAATAAATATTCCTTTTTAGGTGGTCTACGGGCAGCTGCTCAATCAATTAGTTATGAAATACCATTAGCTCTATGTGTGTTATCAATATCTCTACTTGATATAGTGGAAGCGCAGTCAAAATATGGTTTTTGGGGGTGGAATTTGTGGCGTCAACCCATCGGGTTTATCGTTTTTCTAATTTCTTCTCTCGCCGAGTGTGAAAGATTACCTTTTGATTTACCAGAAGCAGAAGAAGAATTAGTAGCAGGGTATCAAACCGAATATTCTGGTATCAAATTTGGTTTATTTTACATTGCTTCATATCTGAATCTACTAGTTTCTTCATTATTTGTAACAGTTCTTTACTTGGGAGGTTGGAATCTTTCTATTCCGTACATATTTGTTCCTGATATATTTGGCATAAATAAAGGAGGTAAAGTCTTTGGAACACTAATTGGTATCTTTATCACATTAGCCAAAACTTATTTGTTTTTGTTCATTCCCATTGCAACAAGATGGACTTTACCGAGGCTGAGAATGGACCAACTATTAAATCTTGGGTGGAAATTTCTTTTACCGATTTCTCTAGGTAATCTATTATTGACAACCTCGTCCCAACTTCTTTCACTGTAA
>Solyc00g500124.1_t001
GCATTATTATTACTGATCAATAAAATTCGAAAAAATCCATATCTGTAAAATAAAGAAAGGGGAAATTCATTTATGGTAAAAAATTCTGTCATTTCAGTTATTTCTCAAGAAGAAAAGAAAGGATCTGTTGAATTTCAAGTATTCAATTTCACCAATAAGATACGAAGACTTACTTCACATTTAGAATTGCACAAAAAAGACTATTTATCTCAGAGAGGTTTGAAGAAAATTTTGGGAAAACGTCAACGACTGCTAGCTTATTTGGCAAAAAAAAATAGAGTACGTTATAAAGAATTAATTAATCGGTTGGACATTCGAGAGACAAAAACTCGTTAATTTGATTAATTTGAAGAGTTATTTCATTTTCACTTATATGTTTCGATTAAATTTTGATGAATTTCTTTTCACTTTCAGTAATTCATGGAAGAATGAATCGTTAAAAAACTTATGACTGCACCAACTACAAGAAAAGACCTCATGATAGTCAATATGGGGCCTCAGCACCCATCAATGCACGGTGTTCTTCGACTCATCGTTACTCTAGATGGTGAAGATGTTGTCGACTGCGAACCAATATTAGGTTATTTACATAGAGGGATGGAGAAAATTGCGGAAAACCGAACAATTATACAATATTTGCCTTATGTAACACGTTGGGATTATTTAGCTACTATGTTCACAGAAGCAATAACCATAAATGGACCCGAACAATTAGGCAATATTCAAGTACCTAAAAGGGCTAGCTATATCAGAGTCATTATGTTGGAGTTGAGTCGGATAGCTTCTCATTTGTTATGGCTCGGTCCTTTTATGGCGGATATTGGTGCACAGACCCCTTTCTTCTATATTTTTAGAGAAAGAGAATTGATATATGACCTATTCGAAGCTGCCACCGGTATGCGAATGATGCATAATTATTTTAGGATTGGAGGAGTGGCTGCCGATCTACCCTATGGCTGGATAGATAAATGTTTGGATTTTTGCGATTATTTTTTAACAGGGGTTGCTGAGTATCAAAAACTTATTACTCGGAATCCTATTTTTTTAGAACGAGTTGAAGGCGTAGGCATTATTGGGAGAGACGAGGCATTAAATTGGGGTTTATCGGGACCAATGCTACGAGCTTCTGGAATAGAATGGGATCTTCGTAAAGTTGATCATTATGAGTCTTACGACGAATTTGATTGGCAGGTTCAATGGCAACGAGAAGGGGATTCATTAGCTCGTTATTTAGTACGAATCGGTGAAATGACAGAATCCATAAAGATTATTCAACAGGCTCTGGAAGGAATTCCAGGGGGGCCTTACGAAAATTTAGAAATGCGACGTTTTGACAGATTAAAAGATCCTGAATGGAATGATTTTGAATATCGGTTTATTAGTAAAAAGCCTTCTCCAACTTTTGAATTGTCGAAACAAGAACTTTATGTGAGAGTTGAAGCCCCAAAAGGAGAATTGGGGATTTTTCTGATAGGAGATCAGAGCGTTTTTCCTTGGAGATGGAAAATTCGCCCACCAGGTTTTATCAATTTGCAAATTCTTCCTCAGTTAGTTAAAAGAATGAAATTGGCTGATATTATGACAATACTAGGTAGCATAGATATCATTATGGGAGAAGTTGATCGTTGA
>Solyc00g500125.1_t001
ATGGGTGAATTTAAAGATCGCGCATCAATGGATCATCAACTTCGTTCAAGAAAAGCCAAACGTGTAGTTATTTTTACTGACAACAAGGCGACTAAGGATGCTGAGGAGGAAGTGGCTTTAATAAGCTATTCGCAACAATCAGATTTTCGGCGAGGTATAATTACAGGCTCTATGCGGGCTCAAAGGCGCAAAACATTTATTTCGAAACTATTTCAAGCAAATGTACATTCCCCCCTTTTTGTCGACAGAATAACCCCCCTACGTCTTTTTTCTTTTGATATCTCTGAACTAATTAAACCAATTTTGAAAAATTGGACAGATAAAGAGGGAGAATTCAAGATTCTAGAGTCTAGAGAAGAACAAACAAAAAGAGAAGAGAAAAAAGAAAAGGACAAAAAAGAGGATAACAAAAGAAAGGAACAGGCACGGATAGCGATCGAAGAAGCCTGGGATACCATTCCTTTGGCACAAATAATAAGAGGTTACATGTTAATAACTCAATCAATTCTTCGAAAATATATTCTATTACCTGCATTGATAATAGCCAAAAATATCGGGCGTATGTTATTCTTGCAACTTCCTGAATGGTCTGAAGATTTACAGGAATGGAATAGAGAAATGCAGATTAAATGTACTTATAATGGTGTTCAATTATCAGAAACAGAATTTCCAAAAAATTGGTTAAGAGACGGGATTCAGATCAAAATTTTATTTCCTTTTTGTCTGAAACCTTGGCATATATCTAAACTGTACCCCTCCCGCAGAGAGCTAATGAAAAAGCAAAAACAAAAAGATGATTTTTGTTTTTTAACAGTTTGGGGAATGGAAGCTGAACTTCCCTTTGGTTCTCCCCGAAAGCGACCTTCATTTTTTGAGCCCATTTTTAAGGAACTCGAAAAAAAAATTGGAAAATTCAAAAAGAAATATTTTCTAACTCTAAAAATTTTAAAAGGAAAAACAAAATTATTTAGAAAAGTTTCAAAAGAAACCACAAAATTGTTTATCAAAAGTATTGGATTTCTAAAAAAAATAAAAAAAGAACTTTCAAAAGTAAATCTAATTGTATTATTTAGATTCAAAGAAATATCTGAATCCAATGAAACAAAAAAAGAAAAAGATTATCTAATTAGTAATCAAATAATTAACGAATCATTTCGTCAAATTGAATCTGGAAATTGGCCAAATTCTTCACTGATAGAAACAAAAATGAAGGATTTGACTAATAGAACAAGTACAATCAAAAATAAAATAGAAAGAATTACAAAAGAGAAAAAGAAAGTAACTCCAGAAATAGACATTAATCCTAATAAAACAAATAATATTAAAAAATTCGAATCGCCAAAAAAAATTTTCCAAATATTAAAAAGCAGAAATACTCGAGTAATATGGAAATTCCATTATTTTCTAAAATTATTTATTCAAAGATTATACATCAATTTATTTTTATCTATCATTAATATTCCTAGAATTACTACACAACTCTTTCTTAAATCAACAAACAAATTGATTGAGAAATTCATCTCCAATAATGAAATAAATCAAGAAAAAATTAATAATAAAAAAAAAATTCACTTTATGTTTATTTCGACTATAAAAAAGTCACTTTATAATATTAGTAAGAAAAATTCACATATTTTGTGTGATTTATCCTACTTGTCACAAGCATATGTATTTTACAAATTATCACAAACCCAAGTTATTAATTTTTCTAAATTTAGATCTGTTCTTCAATATAACACAACGTCTTGTTTCCTTAAGACTAAAATAAAGGACTATTTTAAAACACTAGGAATATTTCATTCGGAATTAAAACATAAGAAACTTCAGAGTTATAGAATAAATCAATGGAAAAACTGGTTAAGATGGCATTATCAATACGATTTATCTCAGATTAGATGGTCTAGATTAATGCCAAAAAAATGGCGAACTAGGGTTAATCAAAGTTGTATGGCTCAAAATAAAAATAGAAACTTAAACAAATGGAATTCATATGAAAAAGACCAATTACTTCATTACAAAAAAGAAAATGATTCGGAACTCTATTCATTATCAAACGAAAAAGATAATTTTAAAAAATGTTATGGATATGGTCTTTTAGCATATAAATCGATTAATTATGAAAATAAAAGTGACTCATTTTTTTCTAGATTACCCTTTGAAGTTCAAGTAAAGAAGAACTTAGAAATTTCGTATAATTCCAACACGTCCAAACACAACTTTGTTGATATGCCCGGCAATCTTCATATCAATAATTATCTAAGAAAGGGCAATATTCTAGATAGAGAAAGAAATCTCGATAGAAAATATTTTGATTGGAAAATTATCCATTTTTCTCTTAGACAAAAAGGAGATATTGAAGCCTGGGTTAAGATCGATACCAACAGTAATCCAAATACTAAAATTGGTATTAATAATTATCAAATAATTGATAAAATTGAGAAAAAGGGGGTTTTTTATCTTACAACTCATCAAAATCCAGAAAAAACTCAAAAAAATTCGAAAAAATTCTTTTTTGATTGGATGGGAATGAATGAAAAAATATTTAATCGTCCCATATTGAATCTGGAATTTTGGTTCTTCCCAGAATTTGTACTACTTTATAATGTCTATAAAATAAAACCAGAGCGTGGATCAGATATAGAAAACAAAGGAAATCTGAGCCCTGTTTTTTCAAAACATCAAACCGATCTTGAAAAAGATTACGTGGAATCAGACACAAAAAAGGGTAAAAATAAAAAACAATACAAAAGCAACACGGAAGCAGAACTAGATTTGTTCTTGAAACGTTATTTGCTTTTTCAATTGAGATGGAACGGTGCTTTGAATCAAAGAATGTTCGAAAATATCAAGGTATATTGTCTCCTGCTTCGACTGATAAATCCAACCAAAATTACTATATCGTCAATTCAAAGGAGAGAAATGAGTTTGGATATAATGCTGATTCAGGCAAATTTACCTCTTACAGACTTGATGAAGAAGGGGGTATTGATTATCGAACCTATTCGGTTGTCTGTAAAAGATAATGGACAATTTATTATGTATCAAACCATAGGTATTTCATTGATTCATAAAAGTAAACACCAAACTAATCAAAGATACCGAGAACAAAGATATGTTGATAAAAAGAATTTTGACGAATTCATTCTGCAACCTCAAACTCAAAGAATAAATACAGAAAAAACTCATTTTGGTTTGCTTGTTCCTGAAAATATTTTATGGTCTAGACGTCGTAGAGAGTTGAGAATTCGAAGTTTTTTTAATTCTTGGAATTGGAATGTCGTCGATAGAAATTCAGTATTTTGCAACGAAACCAATGTAAAAAACTGGAGTCAATTTTTGGGTGAACGGAAACCCCTTTATAAAGATAAAAATGAATTAATTAAATTTAAGTTCTTTTTTTGGCCTAATTATCGATTAGAAGATTTAGCTTGTATGAATCGTTATTGGTTTGATACCAATAATGGTAGCCGTTTCAGTATCTTAAGGATACATATGTATCCACGATTGAAAATTAATTGA
>Solyc00g500126.1_t001
ATGATTTTTCAATCTTTTCTACTAGGTAATCTAGTATCCTTATGCATGAAGATAATCAATTCGGTCGTTGTGGTCGGACTCTATTATGGATTTCTGACCACATTCTCCATAGGGCCCTCCTATCTCTTCCTTCTCCGAGCTCTGGTTATGGAAGAAGGAACCGAGAAGAAGGTATCAGCAACAACTGGTTTTATTACGGGACAGCTCATGATGTTCATATCGATCTATTATGCGCCTCTGCATCTAGCATTGGGTAGACCTCATACAATAACTGTCCTAGCTCTACCATATCTTTTGTTTCATTTCTTCTGGAACAATCACAAACACTTTTTTGATTATGGATCTACTACCAGAAATTCAATGCGTAATCTCAGCATTCAATGTGTATTCCTGAATAATCTCATTTTTCAATTATTCAACCATTTCATTTTACCAAGTTCAATGTTAGCCAGATTAGTCAACATTTATCTCTTTCGATGCAACAACAAGATCTTATTTGTAACAAGTGGTTTTGTTGGTTGGTTAATTGGTCACATTTTATTCATGAAATGGCTTGGATTGGTATTAGTCTGGATACGGCAAAATCATTCTATTAGATCGAATAAGTACATTCGATCTAATAAGTACCTTGTATTAGAATTGAGAAATTCTATGGCTCGGATCTTTAGTATTCTCTTATTTATTACCTGTGTCTACTATTTAGGCAGAATACCCTCACCCATTCTTACTAAGAAACTGAAAGAAGCCTCAAAAACAGAAGAAAGGGTGGAAAGTGAGGAAGAAAGAGATGTAGAAATTGAAACTGCTTCCGAAATGAAGGGGACTAAACAGGAACAAGAGGGATCCACTGAAGAAGATCCTTATCCTTCTCCTTCCCTTTTTTCGGAAGAAGGGTGGGATCCGGACAAAATCGATGAAACGGAAGAAATCCGAGTGAATGGAAAGGACAAAATAAAGGATAAATTCCACTCTCACCTTACAGAGACAGGCTATAACAATATTAATACTAGTAATAGTCCAATTTATGATTATCAGGATTCTTATCTGAATAATAATAACACGGGGAATCTAGAAAATTGTAAATTGCAACTGCTTGATAAAAAAAATGAAAATCAAGAACAAGACCTCTTCTGGTTTCAAAAACCTCTTGTGAGTCTTCTTTTCGATTATAATCGATGGAATCGACCATTTCGTTACATAAAGAATAATCGATTTGAGCAGGCCGTAAGAACAGAAATGTCACAATATTTTTTTGACACATGTAAAAGTGATGGAAAACAAAAAATATCTTTTACATACCCGCCAAGTTTATCAACTTTTTGGAAAATGATAAAAAGAAAGATACCCCTATTGTCACTCCAAAAAACGCTCCCTAATGAACTGGACACTCAGTGGGTTTCTACCAACAAAGAAAAAAGTAATAATCTAAATAAGGAATTTTTAAATCGACTTGAAATTCTAGACAAGGAATCTCTTTCTCTGGATATACTCGAAACAAGGACTAGATTTTGTAATGATGATACTAAAAAAGAATACGTGCCTAAAATGTATGATCCTTTGTTAAATGGACTATATCGAGGAACAATAAAAAAGGGGGTTTCATCTTCAATCATAAACAATACTTTGCTAGAAAATTGGGAAAAGAGAGTTAGACTAAATAGGATTCATACTATCTTTCTTCCGAATATTGATTACCAAGAATTTGAACAAAAAGCGTATACGATTGATAAAAAACCATTATCAACAGAAATTGACGAGTTCTTAACTTTAATCAATGAATTAGGTAACGAAGCAAAATCGAGTTTAAATTTGAAGGTAAAAAAGTACCTCGCTGGTCCCATAAATTAA
>Solyc00g500127.1_t001
ATGTATGGATGGTATGAACTGCCTAAACAAGAATTCTTGAACAGCAAACAACCAGTTCAGATATTCACGACCAAGAAGTACTGGATTCTCTTTCGGATAGGCCCTGAAAGGAGAAGGAAGGCTGGAATGCCAATAGGCATAGAAACAACGCTTGTAAGGAGTCCTATTAAAACCAAGAAATATAGGCCTGCCTGCCATCCACACCAGAATAAATAG
>Solyc00g500128.1_t001
ATGAGAGGACATCAATTCAAATCCTGGATTTTCGAATTGAGAGAGATATTGAGAGAGATCAAGAATTCTCACCATTTCTTAGATTCATGGACCCAATTCAATTCAGTGGGATCCTTCATTCACATTTTTTTCCACCAAGAACGTTTTCTAAAACTCTTTGACCCCCGAATTTGGAGTATCCTACTTTCACGCAATTCACAGGGTTCACCAAGCAATCGATATTTCACGATCAAGGGTGTAATACTCTTTGTAGTAGCGGTCCTTATATATCGTATTAACAATCGAAATATGGTCGAAAGAAAAAATCTCTATTTGATAGGGCTTCTTCCTATACCTATGAATTCCATTGGACCCAGAAATGATACATTGGAAGAATCCGTTGGGTCTTCCAATATCAATAGGTTGATTGTTTCGCTCCTGTATCTTCCCAAAGGAAAAAAGATCTCTGAGAGTTGTTTCCTGAATCCGAAAGAGAGTACTTGGGTTCTCCCAATAACTAAAAAGTGTAGCATGCCTGAATCTAACTGGGGTTCGCGTTGGTGGAGGAACTGGATCGGAAAAAAGAGGGATTCTAGTTGTAAGATATCTAATGAAACCGTCGCTGGAATTGAGATCTTATTCAAAGAGAAAGATCTCAAATATCTGGAGTTTCTTTTTGTATATTATATGGATGATCCGATCCGCAAGGACCATGATTGGGAATTGTTTGATCGTCTTTCTCTGAGGAAGAGTCGAAATAGAATCAACTTGAATTCGGGACCGCTATTCGAAATCTTAGTGAAACACTGGATTTCTTATCTCATGTCTGCTTTTCGTGAAAAAATACCAATTGAAGTGGAGGGTTTCTTCAAACAACAAGGGGCTGGGTCAACTATTCAATCAAATGATATTGAGCATGTTTCCCATCTCTTCTCGAGAAACAAGTGGGCTATTTCTTTGCAAAACTGTGCTCAATTTCATATGTGGCAATTCCGCCAAGATCTCTTCGTTAGTTGGGGGAAGAATCCGCCCGAATCGGATTTTTTGAGGAACGTATCGAGAGAGAATTGGATTTGGTTAGACAATGTGTGGTTGGTAAACAAGGATCGGTTTTTTAGCAAGGTACAGAATGTATCGTCAAATATTCAATATGATTCCACAAGATCTAGTTTCGTTCAAGTAACGGATTCTAGCCAACTGAAAGGATCTTCTGATCAATCCAGAGATCATTTGGATTCCATTAGTAATGAGGATTCGGAATATCACACATTGATTAATCAAAGAGAGATTCAACAACGAAAAGAAAGATCGATTCTTTGGGATCCTTCCTTTCTTCAAACGGAACGAAAAGAGATAGAATCAGGCCGATTCCCGAAATGCCTTTCTGGATATTCCTCAATGTCCCGGCTATTCACGGAACGTGAGAAGCAGATGATTAATCATCTGTTTCCGGAAGAAATCGAAGAATTTCTTGGGAATCCTACAAGATCCGTTCGTTCTTTTTTCTCTGATAGATGGTCAGAACTTCATCTGGGTTCGAATCCTACTGAGAGGTCCACTAGAGATCAGAAATTGTTGAAGAAACAACAAGATCTTTCTTTTGTCCCTTCCAGGCGATCGGAAAAGAAAGAAATGGTTAATATATTCAAGATAATTACGTATTTACAAAATACCGTCTCAATTCATCCTATTTCATCAGATCCGGGATGTGATATGGTTCCGAAGGATGAACCGGATATGGACAGTTCCAATAAGATTTCATTCTTGAACAAAAATCCATTTTTTGATTTATTTCATCTATTCCATGACCGGAACAGGGGAGGATACACGTTACACTACGATTTTGCATCAGAAGAGAGATTTCAAGAAATGGCAGATCTATTCACTCTATCAATAACCGAGCCGGATCTGGTGTATCATAAGGGATTTGCCTTTTCTATTGATTCCTGCGGATTGGATCAAAAACAATTCTTGAATGAGGCCAGGGATGAATCGAAAAAGAAATCTTTATTGGTTCTACCTCCTATTTTTTATGAAGAGAATGAATCTTTTTCTCGAAGGATCAGAAAAAAATGGGTCAGGATCTCCTGCGGGAATGATTTGGAAGATCCAAAACCAAAAATAGTGGTATTTGCTAGCAACAACATAATGGAGGCAGTCACTCAATATAGATTGATCCGAAATCTGATTCAAATCCAATATAGTACCTATGGGTACATAAGAAATGTATTGAATCGATTCTTTTTAATGAATAGATCCGATCGCAACTTCGAATATGGAATTCAAAGGGATCAAATAGGAAAGGATACTCTGAATCATAGAACTATAATGAAATATACGATCAACCAATATTTATCGAATTTGAAAAAGAGTCAGAAGAAATGGTTCGAGCCTCTTATTTTGATTTCTCGAACCGAGAGATCCATGAATCGGGATCCTGATGCATATAGATACAAATGGTCCAATGGGAGCAAGAGTTTCCAGGAACATTTGGAACAGTCCGTTTCGAAGCAGAAGAGCCGTTTTCAAGTAGTGTTCGATCGATTACGTATTAATCAATATTCGATTGATTGGTCTGAGGTTATCGACAAAAAAGATTTGTCTAAGTCACTTCGTTTCTTTTTGTCCAAGTCACTTCTTTTTTTGTCCAAGTTGCTTTTATTTTTGTCTAACTCACTTCCTTTTTTCTGTGTGAGTTTCGGAAATATCCCCATTCATAGGTCCGAGATCTACATCTATGAAGAATTGAAAGGTCCGAATGATCAACTCTGCAATCAGTTGTTAGAATCAATAGGTCTTCAAATTGTTCATTTGAAAAAATTGAAACCCTTCTTATTGGACGATCATGATACTTCCCAAAAATCGAAATTCTTGATCAATGGAGGAACAATATCACCATTTTTGTTCAATAAGATACCAAAATTCCCCTTTTCTGTGGAAAAGGCCCGTATCAATAATTCGGATTTTACGTATGGACAATTTCTCAATATCTTGTTCATTCGCAACAAAATATTTTCTTTGTGCGTCGGTAAAAAAAAACATGCTTTTTGGGGGAGAGATACTATTTCACCAATCGAGTCACAGGTATCTAACATATTCATACCTAACGATTTTCCACAAAGTGGTGACGAAACGTATAACTTGTACAAATCTTTCCATTTTCCAAGTCGATCCGATCCATTCGTTCGTAGAGCTATTTACTCGATCGCAGACATTTCTGGAACACCTCTAACAGAGGGGCAAATAGTCAATTTTGAAAGAACTTATTGTCAACCTCTTTCAGATATGAATCTATCTGATTCAGAAGGGAAGAACTTGCATCAGTATCTCAATTTCAATTCAAACATGGGTTTGATTCACACTCCATGTTCTGAGAAAGATTTATCATCCGAAAAGAGGAAAAAATGGAGTCTTTGTCTAAAGAAATGCGTTGAGAAAGGGCAGACGTATAGAACCTTTCAACGAGATAGTGCTTTTTCAACTCTCTCAAAATGGAATCTATTCCAAACATATATGCCATGGTTCCTTACTTCGACAGGGTACAAATATCTAAATTTGATATTTTTAGATACTTTTTCAGACCTATTGCCAATACTAAGTAGCAGTCAAAAATTTGTATCCATTTTTCCTGATATTATGCATGGATCAGGTATATCATGGCGAATTCTTCAGAAAAAATTGTGTCTTCCACAATGGAATCTGATAAGTGAGATCTCGAGTAAGTGTTTACATAATCTTCTTCTGTCCGAAGAAATGATTCATCGAAATAATGAGTCACCATTGATATCGACACATCTGAGATCGCCAAATGCTCGGGAGTTCCTCTATTCAATCCTTTTCCTTCTTCTTGTTGCTGGATATCTCGTTCGTACACATCTTCTCTTTGTTTCCCGGGCCTCTAGTGAGTTACAGACAGAGTTCGAAAGGGTAAAATCTTTGATGACTCCATCATCTATGATTGAGTTGCGAAAACTTCTGGATAGGTATCCTACATCTGAACCGAATTCTTTCTGGTTAAAGAATCTCTTTCTAGTTGCTCTGGAACAATTAGGAGATTCTCTAGAAGAAATACGGGGTTCTGCTTCTGGCGGCAACATGCTTGGTCCCGCTTATGGGGTCAAATCAATACGTTCTAAGAAGAAAGATTGGAATATCAATCTCATCGAGATCATCGATCTCATACCAAATCCCATCAATCGAATCACTTTTTCGAGAAATACGAGACATCTAAGTCATACAAGTAAAGAGATCTATTCATTGATAAGAAAAAGAAAAAACGTGAACGGGGATTGGATTGATGAGAAAATAGAATCCTGGGTCGCGAACAGTGATTCGATTGATGATGAAGAAAGAGAATTCTTGGTTCAGTTCTCCACCTTAACGACAGAAAATAGGATTGATCAAATTCTATTGAGTCTGACTCATAGTGATCATTTATCAAAGAATGACTCTGGTTATCAAATGATTGAACAACCGGGAGCAATTTACTTACGATACTTAGTTGACATTCATAAAAAGCATCTAATGAATTATGAGTTCAATCCATCCTGTTTAGCAGAAAGACGGATATTCCTTGCTCATTATCAGACAATCACTTATTCACAAACTTCGTGTGGGGAAAATAGTTTTCATTTCCCATCTCATGGAAAACCCTTTTCGCTCCGCTTAGCCTTATCCCCCTCTAGGGGTATTTTAGTGATAGGTTCTATAGGAACTGGACGATCCTATTTGGTCAAATACCTAGCGACAAACTCCTATGTTCCTTTCATTACGGTATTTCTGAACAAGTTCCTGGATAACAAGTCTAAAGGTTTTCTTCTTGATGAGATCGATATTGATGATAGTGACGATATTGATGATAGTGACAATCTTGATGCTAGTGACGATATCGATCGTGACCTTGATACGGAGCTGGAACTGCTAACTAGGATGAATGGGCTAACTGTGGATATGATGCCGGAAATAGACCGATTTTATATCACCCTTCAATTCGAATTAGCAAAAGCAATGTCTCCTTGCATAATATGGATTCCAAACATTCATGATCTGGATGTGAATGAGTCGAATGACTTATCCCTCGGTCTATTAGTGAACCATCTCTCCAGGGATTGTGAAAGATGTTCTACTAGAAATATTCTTGTTATTGCTTCGACTCATATTCCCCAAAAAGTGGATCCCGCTCTAATAGCTCCGAATAAATTAAATACGTGCATTAAGATACGAAGGCTTCTTATTCCACAACAACGAAAGCACTTTTTCACTCTTTCATATACTAGGGGATTTCACTTGGAAAAGAAAATGTTCCATACTAACGGATTCGGGTCCATAACCATGGGTTCCAATGCACGAGATCTTGTAGCACTTACCAATGAGGTCCTATCGATTAGTATTACACAGAAGAAATCAATTATAGACACTAATACAATTAGATCCGCTCTTCATAGACAAACTTGGGATTTGCGATCCCAGGTAAGATCGGTTCAGGATCATGGGATCCTTTTCTATCAGATAGGAAGGGCTGTAGCACAAAATGTACTTCTAAGTAATTGCCCCATAGATCCTATATCTATCTATATGAAGAAGAAATCATGTAACGAAGGGGATTCTTATTTGTACAAATGGTACTTCGAGCTTGGAACGAGCATGAAGAGATTAACGATACTTCTTTATCTTTTGAGTTGTTCTGCCGGATCGGTCGCTCAAGATCTTTGGTCTTTATCCGTACCCGATGAAAAAAATGGGATCACTTCTTATGGACTCGTTGAGAATGATTCTGATCTAGTTCATGGCCTATTAGAAGTAGAGGGCGCTCTGGTGGGATCTTCACGGACAGAAAAAGATTGCAGTCAGTTTGATAATGATCGAGTGACATTGCTTCTTCGGCCCGAACCGAGGAATCCCTTAGATATGATGCAAAAGGGCTCTTGGTCTATCCTTGATCAGAGATTTCTCTATGAAAAATATGAATCGGAGTTTGAAGAAGGGGAGGGAGAAGGAGCCCTTGACCCGCAGGAGGATTTATTCAATCACATAGTTTGGGCTCCTAGAATATGGCGCCCTTGGGGCTTTCTATTTGATTGTATCGAAAGGCCCAATGAATTGGGATTTCCCTATTGGTCCAGGTCATTTCGGGGCAAGCGGATCATTTATGATGAAGAGGATGAGCTTCAAGAGAATGATTCGGGGTTCTTGCAGAGTGGAACCATGCAGTACCAGACACGAGATAGATCTCAAGGCCTTTTTCGAATAAGCCAATTCATTTGGGACCCTGCAGATCCACTCTTTTTCCTATTCAAAGATCAGCCCCCTGGCTCTGTGTTTTCACATCGAGAATTATTTGCAGATGAAGAGATGTCAAAGGGGCTTCTTACTTCCCAAACAGATCCTCCTACATCTCTATATAAACGCTGGTTTATCAAGAATACGCAAGAAAAGCACTTCGAATTGTTGATTAATCGTCAGAGATGGCTTAGAACCAATAGTTCATTATCTAATGGATCTTTCCGTTCTAATACTCTATCCGAGAGTTATCAGTATTTATCAAATCTGTTCCTATCTAACGGAACGCTATTGGATCAAATGCCAAAGACATTGTTGAGAAAAAGATGGCTTTTCCCGGATGAAATGAAAATTGGATTCATGTAA
>Solyc00g500129.1_t001
ATGGAATGCGAGGGGGCGGATGTAGCCAAGTGGATCAAGGCAGTGGATTGTGAATCCACCATGCGCGGGTTCAATTCCCGTCGTTCGCCCATTATTTCTTTTTCTGCTTTTGATAACCCCAAGGGGTTGTGGGTTTTTTTCTACCAATTGGGGCTCTCCCTTCACCACCCCCATGGGGATGGTCTACAGGGACGCTTACCTAGCCAACGCTTAGATCCGGCTCTACCCAAACTTTTCTGGTTCACCCCAACATTCCCCACTTGTCCGACTGTTGCTGAGCAGTTTTTGGATATCAAACGGACCTCCCCAGAAGGTAATTTTAATGTGGCCGATTTCCCCTCTTTTGCAATCAGTTTCGCTACAGCACCCGCTGCTCTAGCTAATTGTCCACCCTTTCCAAGTGTGATTTCTATGTTATGTATGGCCGTGCCTAAGGGCATATCGGTTGAAGTAGATTCTTCTTTTGATCAATCAAAACCCCTTCCCAAACTGTACAAGCTTCTTCCAAAGCATACGGCTTTCTGGATGTAG
>Solyc00g500130.1_t001
ATGACTGCAATTTTAGAGAGACGCGAAAGCGAAAGCCTATGGGGTCGCTTCTGTAACTGGATAACTAGCACTGAAAACCGTCTTTACATTGGATGGTTTGGTGTTTTGATGATCCCTACCTTATTGACGGCAACTTCTGTATTTATTATTGCCTTCATTGCTGCTCCTCCAGTAGACATTGATGGTATTCGTGAACCTGTTTCAGGGTCTCTACTTTACGGAAACAACATTATTTCCGGTGCCATTATTCCTACTTCTGCAGCTATAGGTTTACATTTTTACCCAATCTGGGAAGCGGCATCCGTTGATGAATGGTTATACAACGGTGGTCCTTATGAACTAATTGTTCTACACTTCTTACTTGGCGTAGCTTGTTACATGGGTCGTGAGTGGGAGCTTAGCTTCCGTCTGGGTATGCGACCTTGGATTGCTGTTGCATATTCAGCTCCTGTTGCAGCTGCTACCGCAGTTTTCTTGATCTACCCAATCGGTCAAGGAAGTTTTTCTGATGGTATGCCTCTAGGAATCTCTGGTACTTTCAATTTCATGATTGTATTCCAGGCTGAACACAACATCCTTATGCACCCATTTCACATGTTAGGCGTAGCTGGGGTATTCGGCGGCTCCCTATTCAGTGCTATGCATGGTTCCTTGGTAACTTCTAGTTTGATCAGGGAAACCACAGAAAATGAATCTGCTAATGAAGGTTACAGATTCGGTCAAGAGGAAGAAACTTATAATATCGTAGCCGCTCATGGTTATTTTGGCCGATTGATCTTCCAATATGCTAGTTTCAACAACTCTCGTTCGTTACACTTCTTCCTAGCTGCTTGGCCTGTAGTAGGTATCTGGTTTACCGCTTTAGGTATCAGCACTATGGCTTTCAACCTAAATGGTTTCAATTTCAACCAATCTGTAGTTGACAGTCAGGGTCGTGTAATTAACACTTGGGCTGATATCATCAACCGTGCTAACCTTGGTATGGAAGTTATGCATGAACGTAATGCTCATAACTTCCCTCTAGACCTAGCTGCTATCGAAGCTCCATCTACAAATGGATAA
>Solyc00g500131.1_t001
ATGGAAGAAATCCACAGATATTTACAGCCGGATAGCTCGCAACAACACAACTTCCTATATCCACTTATCTTTCAGGAGTATATTTATGCACTTGCTCAGGATCATGGTTTAAATAGAAATAGGTCGATTTTGTTGGAAAATTCAGGTTATAACAATAAATTTAGTTTCCTAATTGTGAAACGGTTAATTACTCGAATGGATCAACAGAATCATTTGATTATTTCTACTAATGATTCTAACAAAAATCCGTTTTTGGGGTGCAACAAGAGTTTGTATTCTCAAATGATATCAGAGGGATTTGCATGTATTGTAGAAATTCCGTTTTCTATACGATTAATATCTTCTTTATCTTCTTTCGAAGGCAAAAAGATTTTCAAATCTCATAATTTACGATCAATTCATTCAACATTTCCTTTTTTAGAGGACAATTTTTCACATCTAAATTATGTATTAGATATACTAATACCCTACCCCGTTCATCTGGAAATCTTGGTTCAAACTCTTCGCTATTGGGTAAAAGATGCCTCTTCTTTACATTTATTACGATTCTTTCTCCACGAATATTGTAATTTGAATAGTCTTATTACTTCAAAGAAGCCCGGTTACTCCTTTTCAAAAAAAAATCAAAGATTCTTCTTCTTCTTATATAATTCTTATGTATATGAATGCGAATCCACTTTCGTCTTTCTACGGAACCAATCTTCTCATTTACGATCAACATCTTTTGGAGCCCTTCTTGAACGAATATATTTCTATGGAAAAATAGAACGTCTTGTAGAAGCCTTTGCTAAGGATTTTCAGGTTACCCTATGGTTATTCAAGGATCCTGTCATGCATTATGTTAGTGTGCGACTAAATCATTCAATGGTACGTAGTCAAATGTTAGAAAATTCATTTCTAATCAATAATCCAATTAAGAAGTTCGATACCCTTGTTCCAATTATTCCTTTGATTGGATCATTAGCTAAAGCACACTTTTGTACCGGATTAGGGCATCCCATTAGTAAACCAGTTTGGTCCGATTTATCAGATTCTGATATTATTGACCGATTTGGGCGTATATGCAGAAATCTTTTTCATTATTATAGTGGATCTTCCAAAAAAAAGACTTTATATCGAATAAAGTATATACTTCGACTTTCTTGTGCTAGAACTTTAGCTCGGAAACACAAAAGTACTGTACGCACTTTTTTGAAAAGATCGGGCTCGGAATTATTGGAAGAATTCTTAACGTCGGAAGAAGAAGTTCTTTCGTTGACCTTCCCACGAGCTTCGTCTAGTTTGTGGGGAGTATATAGAAGTCGGATTTGGTATTTGGATATTTTTTGTATCAATGATCTGGCGAATTCTCAATGA
>Solyc00g500132.1_t001
ATGCTTAATACCTTTAGTTTGATCGGTATCTGTCTTAATTCGACCCTTTATTCGAGTAGTTTTTTCTTCGGCAAATTGCCCGAGGCCTATGCTTTTTTGAATCCAATCGTAGATATTATGCCAGTCATACCTCTGTTCTTTTTTCTCTTAGCCTTTGTTTGGCAAGCTGCTGTAAATTGTGTAATGCTTACTCTCAAACTCTTCGTTTACACAGTAGTGATATTTTTTGTTTCTCTCTTCATCTTTGGATTCCTATCTAATGATCCCGGACGTAATCCTGGACGTGAAGAATAA
>Solyc00g500133.1_t001
ATGGTAACCATTCGAGCTGACGAAATTAGTAATATTATCCGTGAACGTATTGAACAATATAATAGAGAAGTAAAGATTGTAAATACAGGTACCGTACTTCAAGTAGGCGATGGCATTGCTCGTATTCACGGTCTTGATGAAGTAATGGCGGGTGAATTAGTAGAATTTGAAGAGGGTACAATAGGCATTGCTCTGAATTTGGAATCAAATAATGTTGGTGTTGTATTAATGGGCGACGGTTTGTTGATACAAGAAGGAAGTTCTGTAAAAGCAACGGGAAGAATTGCTCAGATACCCGTGAGTGAGGCTTATTTGGGTCGTGTTGTAAATGCCCTGGCTAAACCTATTGATGGTAGAGGTGAAATTTCAGCTTCTGAATTTCGATTAATTGAATCTGCCGCCCCCGGTATTATTTCGCGCCGTTCCGTATATGAGCCTCTTCAAACCGGACTTATTGCTATTGATTCGATGATCCCTATAGGACGTGGTCAACGAGAATTAATTATTGGGGACAGACAGACCGGTAAAACAGCAGTAGCCACAGATACGATTCTCAATCAACAAGGTCAAAATGTAATATGTGTTTATGTAGCTATTGGGCAAAAAGCGTCTTCTGTGGCCCAGGTAGTAACTACTTTACAGGAAAGGGGAGCGATGGAATACACTATTGTGGTAGCCGAAACGGCGGATTCCCCTGCTACATTACAATACCTTGCTCCTTATACAGGAGCAGCTCTGGCTGAATATTTTATGTATCGTGAACGACACACTTTAATCATTTATGATGATCTCTCCAAACAAGCGCAAGCTTATCGCCAAATGTCTCTTCTATTACGAAGACCGCCCGGTCGTGAAGCTTATCCAGGAGATGTTTTTTATTTGCATTCACGCCTTTTGGAAAGAGCCGCTAAATTAAGTTCGAGTTTAGGTGAAGGAAGTATGACTGCCTTACCAATAGTTGAAACTCAATCCGGAGATGTTTCGGCTTATATTCCTACTAATGTAATTTCCATTACTGATGGACAAATCTTCTTATCCGCCGACCTATTCAATTCTGGAATCAGACCTGCTATTAATGTGGGTATCTCCGTTTCCAGAGTGGGGTCCGCAGCTCAAATAAAAGCCATGAAACAGGTAGCTGGTAAATTAAAATTAGAACTAGCGCAATTCGCAGAATTAGAAGCCTTTGCACAATTTGCTTCTGATCTCGATAAAGCTACTCAGAATCAATTGGCAAGAGGTCAACGATTACGTGAATTGCTTAAACAATCCCAATCAGCCCCTCTCACGGTAGAAGAGCAGATAATGACTATTTATACCGGAACAAACGGCTATCTTGATTCATTAGAAGTTGGACAGGTAAGGAAATTTCTTGTTGAGCTACGTACTTACTTAAAAACTACTAAACCTCAGTTCCAAGAAATCATATCTTCTACCAAGACATTTACCGAGGAAGCAGAAGCCCTTTTGAAGGAAGCTATTCAGGAACAAATGGATCGTTTTATACTTCAGGAACAAGCATAA
>Solyc00g500134.1_t001
ATGACAAGAAGATATTGGAACATAAATTTGGAAGAGATGATGGAGGCAGGAGTTCATTTTGGTCATGGTACTAGGAAATGGAATCCTAAAATGGCGCCTTATATCTCTGCAAAGCGTAAGGGTATTCATATTACAAATCTTACTAGAACTGCTCGTTTTTTATCAGAAGCTTGTGATTTAGTTTTTGACGCAGCAAGTAGGGGAAAACAATTCTTAATTGTTGGTACCAAAAATAAAGCAGCTGATTCAGTAGAGTGGGCTGCAATAAGGGCCCGGTGTCATTATGTTAATAAAAAATGGCTTGGCGGTATGTTAACGAATTGGTCCACTACAGAAACAAGACTTCATAAGTTCAGGGACTTGAGAATGGAACAAAAAACAGGGAGACTCAACCGTCTCCCGAAAAGAGATGCAGCTATGTTGAAAAGACAATTATCTCGCTTGCAAACATATCTGGGCGGGATTAAATATATGACAGGGGTACCCGATATTGTAATCATCGTGGATCAGCACGAAGAATATACGGCCCTGCGAGAGTGTATTACTTTAGGAATTCCAACAATTTGTTTAACCGATACAAATTGTGACCCCGATCTCGCAGATATTTCAATTCCAGCGAATGATGACGCCATATCCTCAATCCGATTAATTCTTAACAAATTAAGGGCAAGGCAATATGAATGTTCTATCATGTTCCATCAATACTCTAAAGGGGTTATACGATATATCCGGTGTGGAAGTAGGCCAACATTTCTATTGGCAAATAGGAGGTTTCCAAGTACATGGCCAACCACTATAGCTGTTCGGAACCCACAAACCATTCCGACCGGGGGTCAGAATTTCTTCGAATATGTTCTTGAATTCATTCGAGATGTTAGAGCTCTTTTACCTTGGAAAATCATACAATTACCTCATGGGGAGTTAGCCGCACCCACGAATGATATAAATACTACTGTTGCTTTGGCTTTACTCACATCCGTGGCATATTTCTATGCGGGTCTTACAAAAAGGGGATTAGTACCCTTAGTAGTTCCTATACCTGTCATGCTCCTTGGATTATTTACAAGTGGTATTCAAGCTCTTATTTTTGCAACTTTAGCCGCGGCTTATATAGGTGAATCCATGGAGGGCCATCATTGA
>Solyc00g500135.1_t001
ATGATTGATCGATATAAACACCAACAGCTCCGAATTGGATCAGTTTCTCCTCAACAAATAAGTGCTTGGGCCACAAAAATCCTGCCTAATGGAGAGATAGTTGGAGAGACTCGGAAGGAGAAACTGTCATCCCAGTCAATCCAATTGGGATGCCCTGGACCTGACATGTCACTTGGAAAGAGTAACATGAAGCTCAGAATTGGGGGTTTCGATACATTTCGCAATCGAGAAATCTCTACTGGCGCAGGTGCTATCCGAGAACAATTAGCCGATCTAGATTTACGAATTATTATAGAGAATTCGTTGGTAGAATGGGAAGAGTTGGGGGAAGAAGGGCACACAGGGAATGAATGGGAAGATCGAAAAGTTGGAAGAAGAAAGGACTTTTTGGTTAGACGCGTGGAATTGGCTAAGCATTTTATTCGAACAAATATAGAGCCCGAATGGATGGTTTTGTGTCTATTACCAGTTCTTCCTCCTGAGTTGAGACCGATCATTCAGATAGATGGGGGTAAACTAATGAGCTCAGATATTAATGAACTCTATAGAAGAGTTATCTATCGGAACAATACCCTTACCGATCTATTAACAACAAGTAGATCTACGCCAGGAGAATTAGTAATGTGTCAGGAGAAATTAGTACAAGAAGCCGTGGATACACTTCTTGATAATGGAATCCGGGGACAACCAATGAGGGACGGTCATAATAAAGTTTACAAGTCATTTTCTGATGTAATTGAAGGCAAAGAGGGAAGATTTCGTGAGACTCTGCTTGGTAAACGAGTCGATTATTCAGGACGTTCTGTCATTGTCGTGGGTCCTTCACTTTCATTACATCGATGTGGATTGCCTCGTGAAATAGCAATAGAACTTTTCCAGACATTTGTAATTCGTGGTCTAATTAGACAACATCTTGCTTCGAACATAGGAGTTGCTAAGAGTAAAATTCGAGAAAAAGAGCCGATTGTATGGGAAATCCTTCAAGAAGTTATGCAGGGACACCCTGTATTGCTGAATAGAGCACCTACGCTGCATAGATTAGGCATACAGGCATTCCAGCCCGTTTTAGTGGAGGGGCGCGCTATTTGTTTACATCCATTAGTTTGCAAGGGATTCAATGCCGATTTTGATGGAGATCAAATGGCTGTTCATGTACCTTTATCCTTGGAGGCTCAAGTAGAGGCCCGTTTACTTATGTTTTCTCATATGAATCTTTTGTCTCCGGCTATTGGGGATCCCATTTCCGTGCCAACGCAAGATATGCTTATTGGACTCTATGTATTAACGAGCGGAAATCATCGAGCTAGGTCCATAGTTCCGGAATTTATACGCGAATCAAGATCGATAAAAGGAAGTTTTACAATCACCGACTCAAACCCATTGTCGAATCCTACTCAGCGGAATATGGAGGTACTTATGGCAGAACGGGCCAATCTGGTCTTTCACAATAAAGCGATAGACGGAACTGCCATGAAACGACTTATTAGTAGATTAATAGAGCACTTCGGAATGGCATATACATCACATATCCTGGATCAAGTAAAAACTCTGGGGTTCCAACAAGCTACTGCTACATCCATTTCATTAGGAATTGATGATCTTTTAACAATACCTTCTAAGGGATGGCTAGTTCAAGATGCTGAACAACAAAGTTTGATTTTGGAAAAACACCATCAGTATGGAAATGTACACGCGGTAGAAAAATTACGTCAATCCATTGAAATATGGTATGCTACAAGTGAATATTTGCGCCAAGAAATGAATCCGAATTTTAGGATGACTGACCCTTTTAATCCAGTTCATATAATGTCTTTCTCGGGAGCTCGAGGAAATGCATCTCAGGTACATCAATTAGTAGGTATGAGAGGATTAATGTCGGATCCTCAAGGACAAATGATTGATTTACCTATTCAAAGCAATTTACGCGAAGGACTCTCTTTAACAGAATACATCATTTCTTGCTACGGAGCCCGTAAAGGAGTTGTGGATACTGCTGTACGAACATCAGACGCTGGATATCTCACTCGCAGACTTGTTGAAGTAGTTCAACACATTGTTGTACGTCGAACGGATTGTGGCACCGCCCGGGGTATTTCTGTGAGTCCTCGGAATGGGATAATGCCGGAAAGGATTTTTAGTCAAACATTAATTGGCCGTGTATTAGCAGATGATATATACATGGGTTCACGATGTATTATTGCAGGTCAATCGATTGGAGAACCGGGTACTCAATTAACATTACGAACTTTTCATACCGGAGGAGTATTCACGGGGGGTACTGCAGAACATGTGCGAGCCCCATCTAATGGAAAAATAAAATTCAATGAGGACTTGGTTCATCCGACACGTACACGTCATGGGCATCCCGCCTTTCTATGTTCTATAGACTTGTATGTAACTATTGAGAGTGAAGATATTCTACATAATGTGAATATTCCACCCAAAAGTTTGCTTTTAGTTCAAAACGATCAATACGTAGAATCAGAACAAGTAATTGCTGAGATTCGCGCAGGAATATCCACTTTGAATTTTAAAGAGAAGGTTCGAAAACATATTTATTCTGATTCAGACGGAGAAATGCACTGGAGTACCGATGTCTATCATGCACCCGAATTTACATATGGTAATGTTCATCTATTACCAAAAACAAGTCATTTATGGATATTATTAGGAGGGCCGTGCAGGTCCAGTCTAGTCTACCTTTCGATCCACAAGGATCAGGATCAAATGAATGCGCATTCTCTTTCTGGCAAGCGAAGATATACTTCTAACCTCTCAGTAACCAATGATCAGGCGAGGCAGAAATTGTTTAGTTCGGATTTTTATGGTCAAAAAGAAGATAGGATTCCTGATTATTCAGACCTTAATCGAATCATATGTACTGGCCAGTATAATCTCGTATATTCGCCTATTCTTCACGGGAATTCTGCTTTATTGTCAAAAAGGCGAAGAAATAAATTCATCATTCCACTACACTCGATTCAAGAACTCGAGAATGAACTAATGCCCTGTTCAGGTATCTCGATTGAAATCCCCGTAAATGGTATTTTCCGTCGAAATAGTATTCTTGCTTATTTCGATGATCCTCGATACAGAAGAAAGAGTTCGGGCATTATTAAATATGGGACTATAGAAACGCATTCAGTCATCAAAAAAGAGGATTTGATTGAGTATCGAGGAGTCAAGGAATTTAGGCCAAAATACCAAATGAAAGTAGATCGATTTTTTTTCATTCCTGAAGAGGTGCATATCTTGCCCGGATCTTCTTCCCTAATGGTACGGAACAATAGTATCGTTGGGGTCGATACACAAATCACCTTAAATCTAAGAAGCCGAGTCGGTGGGTTGGTCCGGGTGGAGAGAAAAAAAAAACGAATTGAACTGAAAATCTTTTCTGGAGATATCCATTTTCCTGGAGAGACGGATAAGATATCCAGGCATACCGGCGTTTTGATACCACCAGGAACAGGAAAAAGAAATTCCAAGGAATACAAAAAAGTTCAAAATTGGATCTATGTCCAACGAATTACACCTAGTAAGAAAAGGTTTTTTGTTTTAGTTCGACCTGTCGTCACATATGAAATAACGGACGGTATAAATTTAGGAACCCTTTTTCCACCGGATCCATTGCAGGAAAGGGATAATGTGCAACTTCGAATTGTCAATTATATCCTTTATGGAAATGGCAAACCGATTCGAGGAATTTCTGACACAAGTATTCAATTAGTTCGGACTTGTTTAGTATTGAATTGGAACCAAGACAAAAAAAGTTCTTCTTGCGAAGAAGCCCGTGCTTCTTTTGTTGAAATAAGGACAAATGGTTTGATTCGACATTTCCTAAAAATCAACTTAGTGAAATCCCCTATTTCGTATATCGGAAAAAGGAATGATCCGTCGGGGTCAGGATTGCTCTCTGATAATGGATCGGATTGTACCAATATCAATCCCTTTTCTGCTATTTATTCCTATTCCAAGGCAAAAATTCAACAATCTCTTAACCAACCTCAAGGAACTATTCATACGTTGTTGAATAGAAATAAGGAATCCAAAAATGGACCGCCCCTCAAATCGGGTCAAGTTATACTTGTTCAAGTTGACTCGATAGTGATACGATCAGCTAAGCCTTATTTGGCCACCCCCGGAGCAACTGTTCATGGCCATTATGGGGAAACCCTTTACGAAGGAGATACATTAGTTACATTTATATATGAAAAATCGAGATCTGGTGATATAACACAGGGTCTTCCAAAAGTAGAACAGGTCTTAGAAGTGCGTTCGATTGATTCAATATCCATGAATCTAGAAAAGAGGGTTGAGGGTTGGAACAAATGTATACCAAGAATTCTTGGAATTCCTTGGGGATTCTTGATTGGTGCTGAGCTAACTATAGCGCAAAGCCGAATCTCTTTGGTTAATAAAATCCAACAGGTTTATCGCTCCCAGGGGGTGCAGATTCATAATAGGCATATAGAAATTATTGTACGTCAAATAACATCAAAAGTGTTGATTTCAGAAGATGGAATGTCTAATGTTTTTTCACCCGGAGAACTTATTGGATTGTTGCGAGCAGAACGAATGGGGCGCGCTTTGGAAGAAGCGATCTGTTACCGAGTCGTCTTATTGGGAATAACAAGAGCATCTCTCAATACTCAAAGTTTCATATCTGAAGCAAGTTTTCAAGAAACTGCTCGAGTTTTAGCAAAAGCGGCTCTCCGGGGTCGTATCGATTGGTTGAAAGGCCTGAAAGAGAACGTTGTTTTGGGGGGGGTGATACCCGTTGGTACCGGATTCAAGGGATTAGTGCACCCTTCAAAACAACATAACAACATTCCTTTGGAAACAAAAAAAACAAATCTATTCGAGGGGGAGATGAGAGATATTTTGTTCCACCACAGAAAATTATTTGATTCTTGTCTTTCAAAAAAATTCCACGACATACCCGAACAATCATTTATAGGATTTAATGATTCCTAA
>Solyc00g160170.1_t001
ATGCTCGGGGATGGAAATGAGGGAATATCTACAATACCTGGATTTAATCAGATACAATTTGAAGGATTTTGTAGGTTCATTGATCAAGGTTTGACGGAAGAACTTTATAAGTTTCCAAAAATTGAAGATACAGATCAAGAAATTGAATTTCAATTATTTGTGGAAACATATCAATTGGTCGAACCCTTGATAAAGGAAAGAGATGCTGTGTATGAATCACTCACATATTCTTCTGAATTATATGTATCCGCGGGATTAATTTGGAAAAACAGTAGGGATATGCAAGAACAAACAATTTTTATCGGAAACATTCCTCTAATGAATTCCCTGGGAACTTCTATAGTCAATGGAATATATAGAATTGTGATCAATCAAATATTGCAAAGTCCCGGTATTTATTACCGATCAGAATTGGACCATAACGGAATTTCGGTCTATACCGGCACCATAATATCAGATTGGGGAGGAAGATCAGAATTAGAAATTGATAGAAAAGCAAGGATATGGGCTCGTGTAAGTAGGAAACAAAAAATATCTATTCTAGTTCTATCATCAGCTATGGGTTTGAATCTAAGAGAAATTCTAGAGAATGTTTGCTATCCTGAAATTTTTTTGTCTTTTCTGAATGATAAGGAGAGAAAAAAAATTGGGTCAAAAGAAAATTCCATTTTGGAGTTTTATCAACAATTTGCTTGTGTAGGTGGCGATCCGGTATTTTCTGAATCCTTATGTAAGGAATTACAAAAGAAATTCTTTCAACAAAGATGTGAATTAGGAAGGATTGGTCGACGAAATATGAACCGAAAACTGAACCTTGATATACCCCAGAACAATACATTTTTGTTACCACGAGATATATTGGCAGCCGCCGATCATTTGATTGGACTGAAATTTGGAATGGGTGCACTTGACGATATGAATCATTTGAAAAATAAACGTATTCGTTCTGTAGCAGATCTTTTACAAGATCAATTCGGATTGGCTCTGGTTCGTTTAGAAAATGTGGTTCGGGGGACTATATGTGGAGCAATTCGGCATAAATTGATACCGACACCTCAGAATTTGGTAACCTCACCTCCATTAACAACTACTTATGAATCCTTTTTCGGTTTACACCCATTATCTCAAGTTTTGGATCGAACTAATCCATTGACCCAAATAGTTCATGGGAGAAAATTAAGTTATTTGGGCCCTGGAGGACTGACAGGCCGCACTGCTAGTTTTCGGATACGAGATATCCATCCTAGTCACTATGGACTAGCTTATATGCCGTGGGAGGGTTACAATTCTGAAGATGCAGTACTTATTAGCGAGCGTTTGGTATATGAAGATATTTATACTTCTTTTCACATACGGAAATATGAAATTCATACTCATGTGACAAGTCAAGGCCCTGAAAAAGTAACTAATGAAATACCACATTTAGAAGCCCATTTACTCCGCAATTTAGACAAAAAAGGAATTGTTATGCTGGGATCTTGGGTAGAGACGGGTGATATTTTAGTAGGTAAATTAACACCCCAAGTTGTGAAAGAATCTTCGTATGCCCCGGAAGATAGATTGTTACGAGCTATACTTGGTATTCAGGTATCTACTTCAAAAGAAACTTGTCTAAAATTACCTATAGGTGGCAGGGGTCGGGTTATTGATGTGAGGTGGATCCAGAAAAGGGGTGGTTCTAGTTATAATCCCGAAACGATTCGTGTATATATTTCACAGAAACGTGAAATCAAAGTAGGCGATAAAGTAGCTGGAAGACACGGAAATAAAGGTATCATTTCCAAAATTTTGCCTAGACAAGATATGCCTTATTTACAAGATGGAAGATCCGTTGATATGGTCTTTAACCCATTAGGAGTACCTTCACGAATGAATGTCGGACAGATATTTGAATGTTCACTAGGGTTAGCAGGGAGTCTGCTAGACAGACATTATCGAATAGCACCGTTTGATGAGAGATATGAACAAGAAGCTTCGAGAAAACTAGTGTTTTCTGAATTATATGAAGCCAGTAAGCAAACAGCGAATCCATGGGTATTTGAACCCGAATATCCAGGAAAAAGCAGAATATTTGATGGAAGGACGGGGAATCCTTTTGAACAACCCGTTATAATAGGAAAGCCTTATATCTTGAAATTAATTCATCAAGTTGATGATAAAATCCATGGCCGTTCCAGTGGACATTATGCGCTTGTTACACAACAACCCCTTAGAGGAAGAGCCAAACAGGGGGGACAGCGGGTAGGAGAAATGGAGGTTTGGGCTCTAGAAGGGTTTGGGGTTGCTCATATTTTACAAGAGATGCTTACTTATAAATCGGATCATATTAGAGCTCGCCAGGAAGTACTTGGTACTACGATCATTGGGGGAACAATACCTAATCCCGAAGATGCTCCAGAATCTTTTCGATTGCTCGTTCGAGAACTACGATCTTTAGCTCTGGAACTGAATCATTTCCTTGTATCTGAGAAGAACTTCCAGATTAATAGGAAGGAAGCTTAA
>Solyc00g500136.1_t001
ATGACTATAGCCATTGGTAAGTTTACCAAAGACGAAAATGATTTATTTGATATTATGGATGACTGGTTACGGAGGGACCGTTTCGTTTTTGTAGGCTGGTCCGGTCTATTGCTCTTTCCTTGTGCCTATTTCGCTGTAGGGGGTTGGTTCACAGGTACAACCTTTGTAACTTCATGGTATACCCATGGATTGGCCAGTTCTTATTTGGAAGGCTGCAATTTCTTAACTGCCGCGGTTTCTACTCCTGCTAATAGTTTAGCACATTCGTTGTTGTTACTATGGGGTCCTGAAGCACAAGGAGATTTTACTCGTTGGTGTCAATTGGGGGGTCTGTGGACTTTTGTTGCTCTCCATGGAGCTTTTGGCCTAATAGGTTTCATGTTACGTCAATTCGAGCTTGCTCGATCTGTTCAATTGAGACCTTATAATGCAATCGCATTCTCTGGTCCAATTGCTGTTTTTGTTTCTGTATTTCTGATTTATCCACTAGGTCAGTCTGGTTGGTTCTTTGCACCTAGTTTTGGTGTAGCAGCTATATTTCGATTCATCCTATTTTTTCAAGGGTTTCATAATTGGACCTTGAACCCCTTTCATATGATGGGAGTTGCCGGTGTATTGGGGGCTGCTTTGCTATGCGCCATTCATGGTGCTACCGTAGAAAATACTTTATTTGAAGACGGTGATGGTGCAAATACATTCCGTGCTTTTAACCCAACTCAAGCCGAAGAAACTTATTCAATGGTCACCGCTAACCGCTTTTGGTCCCAAATCTTTGGGGTTGCTTTTTCCAATAAACGTTGGTTACATTTCTTTATGTTATTTGTACCAGTGACCGGTTTATGGATGAGTGCTCTTGGAGTAGTCGGTCTAGCTCTGAACCTACGTGCCTATGACTTCGTTTCTCAGGAAATTCGCGCAGCGGAAGATCCTGAATTTGAGACTTTCTACACCAAAAATATTCTCTTAAACGAAGCCTTAGCTGGTCGTGACCAAGAAACCACAGGTTTCGCTTGGTGGGCCGGGAATGCCCGACTTATCAATCTATCCGGTAAACTACTAGGGGCTCATGTAGCCCATGCTGGATTAATCGTATTCTGGGCCGGAGCAATGAACCTATTTGAAGTGGCCCATTTCGTACCCGAGAAGCCTATGTATGAACAAGGATTGATTTTACTTCCCCACCTAGCTACTCTAGGTTGGGGGGTAGGCCCTGGGGGAGAAGTTATAGATACCTTTCCATACTTTGTATCTGGAGTACTTCATTTAATTTCTTCTGCAGTATTGGGCTTTGGCGGCATTTATCATGCACTTCTGGGACCTGAGACACTTGAAGAATCTTTTCCCTTCTTTGGTTATGTCTGGAAAGATCGAAATAAAATGACCACAATTTTAGGTATTCACTTAATCTTGTTAGGTATAGGTGCTTTTCTTCTAGTATTCAAGGCTCTTTATTTTGGGGGCGTATATGATACCTGGGCTCCGGGAGGGGGAGATGTAAGAAAAATTACCAACTTGACCCTTAGCCCGAGTATCATATTTGGTTATTTACTAAAATCCCCTTTTGGAGGAGAAGGGTGGATTGTTAGTGTGGACGATTTAGAAGATATAATCGGAGGACATGTATGGTTAGGTTCCATTTGTATACTTGGTGGAATCTGGCATATCTTAACCAAACCCTTCGCATGGGCTCGACGCGCACTTGTATGGTCTGGAGAGGCTTACTTATCTTATAGTTTAGGGGCTTTAGCCGTCTTTGGTTTCATTGCTTGTTGTTTTGTCTGGTTCAATAATACCGCTTATCCTAGTGAATTTTACGGGCCTACTGGACCAGAAGCTTCTCAAGCTCAAGCATTTACTTTTCTAGTTAGAGACCAACGTCTTGGGGCTAACGTGGGATCCGCTCAAGGACCTACTGGTTTAGGTAAATATCTAATGCGTTCCCCAACCGGAGAAGTCATTTTTGGAGGAGAAACTATGCGTTTTTGGGATCTGCGTGCTCCATGGTTAGAGCCTCTAAGGGGTCCAAATGGGTTAGACTTGAGTAGGTTGAAAAAAGACATACAACCTTGGCAGGAACGGCGTTCCGCGGAATATATGACTCATGCTCCTTTAGGTTCTTTAAATTCCGTGGGTGGTGTAGCTACCGAGATCAATGCAGTCAATTATGTCTCTCCTAGAAGTTGGTTAGCTACCTCTCATTTTGTTCTAGGATTCTTCTTCTTTGTAGGTCATTTGTGGCACGCAGGAAGGGCTCGTGCAGCTGCAGCAGGATTTGAAAAAGGAATTGATCGCGACTTTGAACCTGTTCTTTCCATGACCCCTCTTAATTGA
>Solyc00g500137.1_t001
ATGGATACTAATAGGAATTCAACCATTATGGCAAGGAAAAGTTTGATTCAGAGGGAGAAGAAGAGGCAAAAATTGGAACAGAAATATCATTCGATTCGTCGATCCTCAAAAAAAGAAATAAGCAAGGTTCCGTCGTTGAGTGACAAATGGGAAATTTATGGAAAGTTACAATCCCTACCACGGAATAGTGCACCTACACGCCTTCATCGACGTTGTTTTTTGACCGGAAGGCCGAGAGCTAACTATCGAGACTTTGGCCTATCCGGACACATACTTCGTGAAATGGTTCATGCATGTTTGTTGCCAGGAGCAACAAGATCAAGTTGTTCTTATCTTTGGCGCGGGGTAGAGCAGTTTGGTAGCTCGCAAGGCTCATAA
>Solyc00g500138.1_t001
ATGGCATTACGATTTCCAAGGTTTAGCCAAGGCTTAGCTCAGGACCCCACTACTCGTCGTATTTGGTTTGGTATTGCTACCGCACATGACTTCGAGAGTCATGATGATATTACTGAGGAACGTCTTTATCAGAATATTTTTGCTTCTCACTTCGGTCAATTAGCAATAATTTTTCTGTGGACTTCCGGAAATCTGTTTCATGTAGCTTGGCAAGGAAATTTTGAGTCGTGGGTACAGGACCCTTTACATGTAAGACCTATTGCTCATGCAATTTGGGATCCTCATTTTGGTCAACCGGCCGTGGAAGCTTTTACTCGAGGGGGTGCTCTTGGCCCAGTGAATATCGCTTATTCTGGTGTTTATCAGTGGTGGTATACAATCGGTTTACGCACTAATGAAGATCTTTATACTGGCGCTCTTTTTCTATTATTTCTTTCTGCCATATCCTTAATAGCAGGTTGGTTACACCTACAACCGAAATGGAAACCGAGCGTTTCCTGGTTCAAAAATGCCGAATCTCGTCTGAATCACCATTTGTCAGGACTCTTTGGCGTAAGTTCCTTGGCTTGGACAGGGCATTTAGTCCATGTTGCTATTCCTGCATCCAGAGGGGAGTACGTTCGGTGGAATAATTTCTTAGATGTATTACCGCATCCCCAAGGGTTAGGCCCACTTTTTACAGGTCAATGGAATCTTTATGCTCAAAACCCCGATTCAAGTAGTCATTTATTTGGTACCGCCGAAGGGGCGGGAACGGCCATTCTAACTCTTCTCGGGGGATTCCACCCACAAACGCAAAGTTTATGGCTGACTGATATTGCCCATCACCATTTAGCTATTGCATTTATTTTTCTTGTTGCTGGTCATATGTATAGAACCAATTTCGGGATTGGGCACAGTATGAAAGATCTTTTAGATGCACATATTCCTCCGGGGGGACGATTGGGGCGTGGACATAAGGGTCTTTATGACACAATCAACAATTCGCTTCATTTTCAATTAGGCCTTGCTCTAGCTTCTTTAGGGGTTATTACTTCTTTGGTAGCTCAACACATGTACTCTTTACCTGCTTATGCATTCATAGCACAAGACTTTACTACTCAAGCTGCATTATATACCCACCACCAATATATCGCAGGATTCATCATGACAGGAGCTTTTGCTCATGGAGCTATATTTTTCATTAGAGATTACAATCCGGAGCAAAATGAAGATAATGTATTGGCAAGAATGTTAGATCATAAAGAAGCTATCATATCTCATTTAAGTTGGGCCAGCCTCTTTCTGGGATTCCATACCCTGGGACTTTATGTTCATAATGATGTCATGCTTGCCTTTGGCACTCCGGAGAAGCAAATCTTGATTGAACCGATATTTGCTCAATGGATACAATCCGCTCATGGTAAAACTTCATATGGGTTCGATGTACTTTTATCTTCAACGACTGGCCCAGCATTCAATGCGGGTCGAAGCATCTGGTTGCCGGGTTGGTTAAATGCTGTTAATGAAAATAGTAATTCATTATTCTTAACAATAGGTCCTGGAGACTTTTTGGTTCATCATGCTATTGCCCTTGGTTTACATACAACTACATTGATCTTAGTAAAAGGTGCTTTAGATGCACGTGGTTCCAAGTTAATGCCAGATAAAAAGGATTTCGGTTATAGTTTTCCGTGCGATGGCCCAGGACGAGGCGGTACTTGTGATATTTCGGCATGGGACGCGTTTTATTTGGCAGTTTTTTGGATGTTAAATACTATTGGATGGGTTACTTTTTATTGGCATTGGAAGCACATCACATTATGGCAAGGTAACGTTTCACAGTTTAATGAATCTTCCACTTATTTGATGGGCTGGTTAAGGGATTATTTATGGTTAAACTCTTCACAACTTATCAATGGATATAACCCTTTTGGTATGAATAGTTTATCGGTTTGGGCATGGATGTTCTTATTTGGACATCTTGTTTGGGCTACTGGATTTATGTTCTTAATTTCTTGGCGTGGATATTGGCAGGAATTGATTGAAACTTTAGCATGGGCTCACGAACGCACACCTTTGGCCAATTTGATTCGATGGAGAGATAAACCAGTGGCCCTTTCTATTGTACAAGCAAGATTGGTTGGATTAGCTCACTTTTCTGTAGGTTATATATTCACTTATGCGGCTTTCTTGATTGCCTCTACGTCGGGCAAATTTGGTTAA
>Solyc00g500139.1_t001
ATGTATTTCCACGGTGCTCATTTTTCTAATTATGAAGCGTGGCTAAGTGATCCAACTCACATTGGGCCTAGTGCCCAGGTGGTTTGGCCAATAGTAGGCCAAGAAATATTAAATGGTGACGTAGGCGGAGGTTTCCGAGGAATACAAATAACCTCTGGTTTTTTTCAGCTTTGGCGAGCATCTGGAATAACTAGTGAATTACAACTCTATTGTACAGCAATTGGGGCATTGGTCTTTGCAGCGTTAATGCTTTTTGCTGACTTTCTTACTTTTCGTGGAGGATTAGATCCAGTAACTTGGGGTCTGTGGCTGACTGATATTGCCCATCACCATTTAGCTATTGCAATTCTTTTCCTGATAGCGGGTCACATGTATAGGACCAACTGGGGTATTGGTCATGGACTAAAAGATATTTTAGAAGCCCATAAAGGTCCATTTACAGGTCAGGGCCATAAAGGCCTATATGAGATCCTAACAACGTCATGGCATGCTCAATTATCTCTTAACTTAGCTATGTTAGGCTCTTTAACCATTGTTGTAGCTCATCATATGTATTCCATGCCCCCTTATCCGTATCTAGCTACTGACTATGGTACACAACTGTCATTGTTCACACATCACATGTGGATTGGTGGATTTCTCATAGTTGGTGCTGCCGCGCATGCAGCCATTTTTATGGTAAGAGATTATGATCCAACTACTCGGTACAACGATCTATTAGATCGTGTCCTTAGGCATCGTGATGCAATCATATCCCATCTCAACTGGGCATGTATATTTCTAGGCTTTCATAGTTTTGGTTTGTATATTCATAATGATACCATGAGCGCTTTAGGGCGTCCTCAAGATATGTTTTCAGATACCGCTATACAATTACAACCCGTTTTTGCTCAATGGATACAAAACACCCATGCTTTAGCACCTGGTGCAACGGCTCCTGGTGCAACAGCAAGCACCAGTTTAACTTGGGGGGGTGGTGATTTAGTGGCAGTGGGTGGCAAGGTGGCTTTGTTGCCTATTCCATTAGGAACCGCTGATTTCTTGGTACATCACATTCATGCATTTACGATTCATGTGACGGTATTGATACTCTTGAAAGGTGTGCTATTTGCTCGCAGTTCTCGTTTGATACCGGATAAAGCAAATCTTGGTTTTCGTTTTCCTTGTGATGGACCTGGAAGAGGGGGTACATGTCAAGTATCGGCCTGGGATCACGTCTTCTTAGGACTATTCTGGATGTACAATTCAATTTCGGTAGTAATATTCCATTTCAGTTGGAAAATGCAGTCAGATGTTTGGGGCAGTGTAAGTGATCAAGGGGTAGTAACTCATATCACGGGAGGAAACTTTGCGCAGAGTTCTATTACTATTAATGGGTGGCTCCGCGATTTCTTATGGGCACAGGCATCCCAGGTAATTCAGTCTTATGGTTCTTCATTATCTGCATATGGCCTTTTTTTCCTAGGTGCTCATTTTGTCTGGGCTTTTAGTTTAATGTTTCTATTCAGCGGACGTGGTTATTGGCAAGAACTTATTGAATCCATCGTTTGGGCTCATAATAAATTAAAAGTTGCTCCTGCTACTCAGCCGAGAGCCTTGAGCATTATACAAGGACGTGCTGTAGGAGTAACCCATTACCTTCTGGGTGGAATTGCCACAACATGGGCATTCTTCTTAGCAAGAATTATTGCAGTAGGATAA
>Solyc00g500140.1_t001
ATGACCTTAAATCTTAGTGTACTGACCCCTAATCGAATTGTTTCGGATTCAGAAGTGGAAGATATTGTTTTATCTACTAATAGTGGTCAAATTGGCATATTACCAAATCACGCCCCTATTGCCACAGCTGTAGATCTAGGGATTTTGAGAATACGCCTTAACGACCAATGGTTAACGATGGCTCTGATGGGTGGTTTTGCTAGAATAGGAAATAATGAGATCACTGTTTTAGTAAATGATGCGGAGAAGGGTAGTGACATTAATCCACAAGAAGCTCAGCAAACTCTTGAAATAGCGGAAGCTAATGTGAAAAAGGCTGAAGGAAGGAGACAAAAAATTGAGGCAAATCTAGCTCTCCGACGAGCTAGAACACGGGTGGAGGCTAGCAATCCGATTTCATAA
>Solyc00g500141.1_t001
ATGGATGACTTGACAATTCCAATTCGAATCAACCAATTGAATCCGTTTTTGTTGTTTTTGATGTTGAAACGTTTATGCATGGCGAAAGGGGGCATTGGAATGGTCTTAGCTCCTGCATATTCAGACAATAAAAAGAAAAACGGAAAAAATAAGATTGAGACAGTTATGAATTCCATTCAGTTTCTTTTACCTTATCGAACAGCCCCAAATTCAGTTATTTCAACTACATTAAATGATCTTTCAAATTGGTCAAGACTCTCTAGTTTATGGCCGCTTCTCTATGGTACCAGTTGTTGCTTCATTGAATTTGCTTCACTAATAGGCTCACGCTTCGACTTTGATCGTTATGGACTCGTACCAAGATCGAGTCCTAGACAATCGGATCTAATTTTAACAGTCGGAACAGTAACAATGAAAATGGCCCCTCTTTAG
>Solyc00g500142.1_t001
ATGCAGGTTCGAATAGAGACTTTACAAATAAAGCCCGAGGATTGGCATTCCATTGCTGTCATTTTTTATTTATATGGGTACAACTATCTACGCTCTCAATGTGCCTACGATGTAGCGCCTGGCGGGCTGTTAGCTAGTGTGTATCATCTTACGAGAATAGAGGATTGTGTGGCTCAACCAGAAGAGCTATGCATAAAAGTATTTGCCTCCAGAAGGAATCTTAGAATTCCGTCTGTTTTCTGGGTTTGGAAAAGCGTGGATTTTCAAGAACGAGAATCATATGATATGTTGGGAATCTCTTACGATAATCATCCACGCTTGAAACGTATCTTAATGCCTGAAAGTTGGATAGGATGGCCCTTACGTAAGGATTATATTGCCCCCAATTTTTATGAAATACAAGATGCTCATTGA
>Solyc00g500143.1_t001
GAACTGTAATAAAAAGTATTTCAAATGCCAAAAAAAGAAATGAAAAAAAAAAGAATATTTACCATTCAATTCAAATTGAAAATCAAAGAATATTAACAATATTTACAATCACTATTTAATAATATTAGTATTAGAATTGTGATAAATCGAAATTCTAGATCGCTATATTAATCCTTATGCTCTAGAATATTCAATAGAATATTGACTAGTTAATAACTAAGATTCCAATTCCAGTAGTTTAGTCAATTACTATGCATATAAGATTTCTGTGATGTGGGCCCGCTTAGCTCAGAGGTTAGAGCATCGCATTTGTAATGCGATGGTCATCGGTTCGATTCCGATAGCCGGCTTTTCCCCTTTTTTTTTCATTTTTTAGATGATTGATAATGTTCCTTTGAAATCAAAGAATATTGAAATTGCGCCTTCCTCCTTTTCCAAAAGCTATCAATTTATTATAGGAACTTCCAATTATGTCAGCAAAGAATTATATATATATAATAGAAGGGGTTCTGTATATTTATCTAATTCATCCCATTCTTCTTTTCTTTATAGTATTTATAGTACAAGTACACTATTTCAGTAAACTTCGCTTCATTTAGTTCAGTTTAGTTTTAGTTTAGGTTTATTCTGTAAAATAAAATTCAATAAAAAAATAGAAATAAGAATTCATTCAAAATACTAAATAAGAATAAGGAGTCTTTATGTCGCGTTACCGAGGACCTCGTTTCAAAAAAATACGACGCCTGGGGGCTTTACCAGGACTAACTAATAAAAAGCCTAGGACCGGAAGTGATCTTAGAAACCAATCGCGTTCCAGTAAAAAATCTCAATATCGTATTCGTCTAGAAGAAAAACAAAAATTGTGTTTTCATTATGGTCTTACAGAACGACAATTACTTAAATACGTTCGTATCGCCAGAAAAGCCAAGGGGTCAACAGGTCAAGTTTTACTACAATTACTTGAAATGCGTTTGGATAACATCCTTTTTCGATTCGGTATGGCTTCCACTATTCCCGCAGCCCGTCAATTAGTTAACCATCGACATATTTTAGTTAATGGTCATATAGTAGATATACCGAGTTATCGCTGCAAACCCCGAGATATTATTACGGCTAAGGATGAACAAAAATCCAGAGTTCTGATTCAAATTTCTCTCGATTCATCCCCTCATGAGAAGTTACCAAATCATTTGACCCTTCAGCCATTCCAATATAAAGGATTAGTCAATCAAATAATAGATAGCAAATGGGTTGGTTTGAAAATAAATAAATTGCTAGTCGTAGAATATTATTCTCGTCAGACTTAAACCTCAGACTTAAACCAAGGGTTCGCAAAAATTTCTTCCCTTTAGGCGAAGTAAATTAACCCAAGGTTAAGTAAGTTAAGTAAGATCAATCCGAGTTTGATCTAGATTTCCCCCATTTTTGTATCATAGACCAAGGATCTATTTTCATTCCTTGTCTATTCTTTTCTTTCCAGTATTTTGATTATGATTATTTTTGAGTATTCTATTTTACGCGTCACAGCAATTAGGAATTGAGAATCTATATCTTTAGATCAAAGAAGGGTCTAGCTG
>Solyc00g500144.1_t001
ATGCCTAGATCACGGATAAATGGAAATTTTATTGATAAGACCTTTTCAATTGTAGCCGATATCTTATTACGAGTAATTCCGACAACTTCCGGAGAAAAAGAGGCATTTACCTATTACAGAGATGATTCTAGTATTAAGCGAAAGGTTACGCCTAGAGGTTCTGTATTACGGGTCAATCCTACTCTACTAGCGCTAATAGGCAGCATAGGGGAAGAAGCGCTACACCTAGGAATCAACAACACGAAAACTTTGTTCTAA
>Solyc00g500145.1_t001
ATGTCGGCTCAATCCGAAGGAAATTATGCGGAAGCTTTGCAGAATTATTATGAAGCTATGCGACTAGAAATTGATCCCTATGATCGAAGTTATATACTCTATAATATAGGGCTTATCCACACAAGTAATGGAGAACATACGAAAGCTTTGGAATATTATTTTCGAGCACTAGAACGAAACCCATTCTTACAACAAGATTTTAATAATATGGCCGTGATGTGTCATTACAAACAGCCTATAGCGCTTACTCCCGGTAATTATATTGAAGCGCGTAATTGGTTGAAGATCAAGAGACGTTTCGAATAA
>Solyc00g500146.1_t001
ATCCTAGCTATTCTTAGCATGATATTGGGAAATCTCATTGCTATTACTCAAACAAGAATGAAACGTATGCTTGCATATTCGTCCATAGGCCAAATCAAATATGTAATTATTGGAATAATTGTTGGAGACTCAAATGATGGATATGCAAGCATGATAACTTATATGCTGTTCTATATCTCCATGAATCTAGGAACTTTTGCTTGCATTGTATTATTTGGTCTACGTACCGGAACTGATAACATTCGAGATTATGCAGGATTATACACAAAAGATCCTTTTTTGGCTCTCTCTTTAGCCCTATGTCTCTTATCCCTAGGAGGTCTTCCTCCACTAGCAGGTTTTTTCGGAAAACTCTATTTATTCTGGTGTGGATGGCTGGCAGGCCTATATTTCTTGGTTTTAATAGGACTCCTTACAAGCGTTGTTTTTATCTACTATTATCTAAAAATAATCAAGTTATTAATGACTGGACGAAACCAAGAAATAACCCCTCACGTGCGAAATTATAGAAGATCCCCTTTAAGATCAAACAATTCCATCGAATTGAGTATGATTGTATGTGTGATAGCATCTACTATACCAGGAATATCAATGAACCCGATTATTGCAATTGCTCAGGATAGCCTTTTTTAGCTTCTAGGGTCTATTTCTTAGTTCAAGATCCCTCTTACTA
>Solyc00g500147.1_t001
ATGATTCATCGAAATAATGAGTCACCTTTGATATCGACACATCTGAGATCGCCAAATGCTCGGGAGTTCCTCTATTCAATCCTTTTCCTTCTTCTTGTTGCTGGATATCTCGTTCGTACACATCTTCTCTTTGTTTCCAAGGCCTCTAGTGAGTTACAGATAGAGTTCGAAAGGGTAAAATCTTTGATGACTCCATCATCTATGATTGAGTTGCGAAAACTTCTGCATAGGTATCCTACATCTGAACCGAATTCTTTTTGGTTAAAGAATCTCTTTCTAGTTGCTCTGGAACAATTAGGAGATTCTCTAGAAGAAATACGGGGTTCTGCTTCTGGCGGCAACATGCTTGGTCCCGCTTATGGGATCATCGATCTCATACCAAATCCCATCAATAGAATCACTTTTTTGAGAAATACGAGACATCTAAGTCATACAAGTAAAGAGATCTATTCATTGATAAGAAAAAGAAAAAACGTGAAAGGGGATTGGATTGATGAGAAAATAGAATCCTGGGTCGCAAACAGTGATTCGATTGATGATGAAGAAAGAGAATTCTTGGTTGAGTTCTCCACCTTAACGACAGAAAATAGGATTGATCAAATTCTATTGAGTCTGACTCATAGTGATCATTTATCAAAGAATGACTCTGTTTATCAAATGATTGAACAACCGGGAGCAATTTACTTACGATACTTACTTGACATTCATAAAAAGCATCTAATGAATTATGAGTTCAATCCATCCTGTTTAGCAGAAAGACGGATATTCCTTGCTCATTATCAGACAATCACTTATTCACAAACTTCGTGTGGGGAAAATAGTTTTCATTTCCCGTCTCATGGAAAACCTTTTTCGCTCCGCTTAGCCTTATCCCCCTCTAGGGGTATTTTAGTGATAGGTTCTATAGGAACTGGACGATCCTATTTGGTCAAATACCTAGCGACAAACTCCTATGTTCCTTTCATTACGGTATTTCTGAACAAGTTCCTGGATAACAAGTCTAAAGGTTTTCTTCTTGATGAGATCGATATTGATGATAGTGACGATATTGATGATAGTGACAATCTTGATGCTAGTGACGATATCGATCGTGACCTTGATACGGAGCTGGAACTGCTAACTAGGATGAATGGGCTAACTATAAATATGATGCGGGAAATAGACCGATTTTATATCACCCTTCAATTCGAATTAGCAAAAGCAATGTCTCCTTGCATAATATGGATTCCAAACATTCATGATCTGGATGTGAATGAGTCGAATGACTTATCCCTCAGTCTATTAGTGAACCATCTCTCCAGGGATTGTGAAAGATGTTCTACTAGAAATATTCTTATACGAAGGCTTCTTATTCCACAACAACGAAAGAACTTTTTCACTCTTTCATATACTAGGGGATTTCACTTGGAAAAGAAAATGTTCCATACTAACGGATTCGGGTCCATAACCATGGGTTCCAATGCACGAGATCTTGTAGCACTTACCAATGAGGTCCTATCGATTAGTATTACACAGAAGAAATCAATTATAGACACTAATACAATTAGATCCGCTCTTCATAGACAACTTGGGATTTGTGATCCCAGATCGGTTCAGGATCATGGGATCCGTTTCTATCGGATAGGAAGGGCTGTAGCACAAAATGTACTTCTAAGTAATTGCCCTATAGATCCTATATCTATCTATATAAAGAAGAAATCATGTAACGAAGGGGATTCTTATTTGTGCAAATGGTACTTCGAGCTTGGAACGAGCATGAAGAGATTAACGATACTTCTTTATCTTTTGAGTTGTTCTGCCGGATCGGTCGCTCAAGATCTTTGGTCTTTATCTGTACCCGATGAAAAAAATGGGATCACTTCTTATGGATTCGTTGAGAATGATTCTGATCTAGTTCATGGCCTATTAGAAGTAGAGGGCGCTCTGGTGGGATCTTCACGGACAGAAAAAGATTGCAGTCAGTTTGATAATGATCGAGTGACATTGCTTCTTCGGCCCGAACCGAGGAATCCCTTAGATATGATGCAAAAGGGCTCTTGGTCTATCCTTGATCAGAGATTTCTCTATGAAAAATATGAATCGGAGTTTGAAGAAGGGGAGGGAGAAGGAGCCCTCGACCCGCAAGAGGATTTATTCAATCACATAGTTTGGGCTCCTAGAATATGGCGCCCTTGGGGCTTTGTATTTGATTGTATCGAAACGCCCAATGAATTGGGATTTCCCTATTGGTCCAGGTTATTTCGGGGCAAGCGGATCATTTATGATGAAGAGGATGAGCTTCAAGAGAATGATTCGGGGTTCTTGCAGAGTGGAACCATGCAGTACCAGACACGAGATAGATCTCAAGGCCTTTTTCGAATAAGCCAATTCATTTGGGACCCTACAGATCCACTCATTTTCCTATTCAAAGATCAGCCCCCTGGCTCTGTGTTTTCACATCGAGAATTATTTGCAGATGAAGAGATAGATCCTCCTACATCTCTATATAAACGCTGGTTTATCAAGAATACGCAAGAAAAGCACTTCGAATTGTTGATTAATCGTCAGAGATGGCTTAGAACCAATAGTTCATTATCTAATCGATCTTTCCGTTCTAATAATTTATCCGAGAGTTATCAGTATTTATCAAATCTATTCCTATCTAATGGAACGCTAATGGATCAAATGACAAAGACATTGTTGAGAAAAAGATGGCTTTTCCCGGATGAAATGAAAATTGGATTCATGTAA
>Solyc00g500148.1_t001
ATGAGTTTCGGAAATATCCCCATTCATAGGTCCGATATCTACATCTATGAAGAATTGAAAGGTCCAAATGATCAACTCTGCAATCAGTTGTTAGAATCAATAGGTCTTCAAATTGTTCATTTGAAAAAATTGAAACCCTTCTTATTGGACGATCATGATACTTCCCAAAAATCGAAATTCTTGATCAATGGAGGAACAATATCACCATTTTTGTTCAATAAGATACCAAAATTCCCCTTTTCTGTGGAAAAGGCCCGTATCAATAATTCGGATTTTACGTATGGACAATTTCTGAATATCTTGTTCATTTGCAAAAAAATATTTTCTTTGTGCGTCGGTAAAAAAACATGCTTTTTGGGGGAGAGATACTATTTCACCAATCGAGTATCTAACATATTCATACCTAACGATTTTCCACAAAGTGGTGACGAAACGTATACCTTGTACAAATCTTTCCATTTTCCAAGTCGATCCGATCCATTCGTTCGTAGAGCTATTTACTCAATCGCAGACATTTCTGGAACACCTCTAACAGAGGGGCAAATAGTCAATTTTGAAAGAACTTATTGTCAACCTCTTTCAGATATGAATCTATCTGATTCAGAAGGGAAGAACTTGCATCAGTATCTCAATTTCAATTCAAACATGGGTTTGATTCACACTACATGTTCTGAGAAAGATTTATCATCCGAAAAGAGGAAAAAATGGAGTCTTTGTCTAAAGAAATGCGTTGAGAAAGGGCAGACGTATAGAACCTTTCAACGAGATAGTGCTTTTTTAACTCTCTCAAAATGGAATCTATTCCAAACATATATGCCATGGTTCCTTACTTCGACAGGGTACAAATATCTAAATTTGATATATTTAGATACTTTTTCAGACCTATTGCCAATACTAAGTAGCAGTCAAAAATTTGTATCCATTTTTCCTGATATTATGCATGGATCAGGTATATCATGCGAATTCTTCAGAAAAAATTGTGTCTTCCTCAATGGAATCTGA
>Solyc00g500149.1_t001
ATGCCTGAATCTAACTTAGGTTCGCGTTGGTGGAGGAACTGGATCGGAAAAAAGAGGGATTCTAGTTGTAAGATATCTAATGAAACCGTCGCTGGAATTGAGATCTTATTCAAAGAGAAAGATCTCAAATATCTGGAGTTTCTTTTTCTATATTATATGGATGATCCGATCCGCAAGGACCATGATTGGGAATTGTTTGATCGTCTTTCTCTGAGGAAGAGTCGAAATAGAATCAACTTGAATTCGGGACCGCTATTCGAAATCTTAGTGAAACACTGGATTTCTTATCTCATGTCTGCTTTTCGTGAAAAAATACCAATTGAAGTGGTGGGTTTCTTCAAACAACAAGGGGCTGGGTCAATTATTCAATCAAATGATATTGAGCATGTTTACCATCTCTTCTCGAGAAACAAGTGGGCTATTTCTTTGCAAAACTGTGCTCAATTTCATATGGGGCAATTCCGCCAAGATCTCTTCGTTAGTTGGGGGAAGAATCTGCCCGAATCGGATTTTTTGAGGAACGTATCGAGAGGGAATTGGATTTGGTTAGACAATGTGTGGTTGGTAAACAAGGATCGGTTTTTTAGCAAGGTACAGAATGTATCGTCAAATATTCAATATGATTCCACAAGATCTAGTTTCGTTCAAGTAACGGATTCTAGCCAACTGAAAGGATCTTCTGATCAATCCAGAGATCATTTGGATTCCATCATTAATGAGGATTCGGAATATCACACATTGATTAATCAAAGAGAGATTCAACAACGAAAAGAAAGATCGATTCTTTGGGATCCTTCCTTTCTTCAAACGGAACGAAAAGAGATAGAATCAGGCCGATCCCCGAAATGCCTTTCTGGATATTCCTCAATGTCCCGGCTATTCACGGAACGTGAGAAGCAGATGATTAATTATCTGTTTCCGGAAGAAATCGAAGAATTTCTTGGGAATCCTACAAGATCCGTTCGTTCTTTTTTCTCTGATAGATGGTCAGAACTTCATCTAGGTTCGAATCCTACTGAGAGGTCCACTAGAGATCAGAAATTGTTGAAGAAACAACAAGATCTTTCTTTTGTCCCTTCTAGGCGATCGGAAAAGAAAGAAATGGTTAATATATTCATGATAATTACGTATTTACAAAATACCATCTCAATTCATCCTATTTCATCAGATCCGGGATGTGATATGGTTCCGAAGGATGAACCGGATATGGGCAGTTCCAATAAGATTTCATTCTTGAACAAAAATCCATTTTTTGATTTATTTCATCTATTCCATGACCGGAACAGGGGAGTATACACGTTACACTACGATTTTGCATCAGAAGAGAGATTTCAAGAAATGGCAGATCTATTCACTCTATCAATAACCGAGCTGGATCTGAGTCAGAAGAAATGGTTCGAGCCTCTTATTTTGATTTCTCGAACCGAGAGATCCATGAATCGGGATCCTGATGCATATAGATACAAATGGTCCAATGAGAGCAAGAGTTTCCAGGAACATTTGGAACAGTCCGTTTCGAAGCAGAAGAGCCGTTTTCAAGTAGTGTTCGATCGATTACGTATTAATCAATATTCGATTGATTGGTTTGAGGTTATCGACAAAAAAGATTTGTCTAAGTCAGTTCGTTTCTTTTTGTCCAAGTCACTTCTTTTTTTTGTCCAAGTTGCTTTTATTTTTGTCTAA
>Solyc00g500150.1_t001
ATGGCGATACATTTATACAAAACTTCTACCCCGAGCACACGCAATGGAACCGTAGACAGTCAACGTCGTTGTGGTAAAGGTCGTAATGCCAGAGGAATCATTACCGCAAGGCATAGAGGGGGAGGTCATAAGCGTCTATACCACATATATGGTAGAATCGTAACCATAGAATACGACCCTAATCGAAATGCATACATTTGTCTCATACACTATGGGGATGGTGAGAAGAGATATATTTTACATCCCAGAGGGGAAATAATTGGAGATACCATTGTTTCTGGTACAGAAGTTCCTATAAAAATGGGAAATGCCCTACCTTTGAGTGCGGTTTGA
>Solyc00g500151.1_t001
ATGGTTAGGTCCGAATTCTTCAATGGAGCTCAGAATCAAATTCATAAGGATAACCCCAAGGGGTTGTGGGTTTTTTTCTACCAATTGGGGCTCTCCCTTCACCACCCCCATGGGGATGGTCTACAGGGACGCTTACCTAGCCAACGCTTAGATCCGGCTCTACCCAAACTTTTCTGGTTCACCCCAACATTCCCCACTTGTCCGATTGTTGCTGAGCAGTTTTTTGATATCAAACGGACCTCCCCAGAAGGTAATTTTAATGTGGCCGATTTCCCCTCTTTTGCAATCAGTTTTGCTACAGCACCCGCTGCTCTAGCTAATTGTCCACCCTTTCCAAGTGTGATTTCTATGTTATGTATGGACGTGCCTAAGGGCATATCGATTGAAGTAGATTCTTCTTTTGATCAATCAAAACCCCTTCCCAAACTGTACAAGCTTCTTCCAAAGCATACGGCTTTCTGGATGTAG
>Solyc00g500152.1_t001
ATGCCCTTAGGCACGTCCATACATAACATAGAAATCACACTTGGAAAGGGTGGACAATTAGCTAGAGCAGCGGGTGCTGTAGCAAAACTGATTGCAAAAGAGGGGAAATCGGCCACATTAAAATTACCTTCTGGGGAGGTCCGTTTGATATCAAAAAACTGCTCAGCAACAATCGGACAAGTGGGGAATGTTGGGGTGAACCAGAAAAGTTTGGGTAGAGCCGGATCTAAGCGTTGGCTAGGTAAGCGTCCTGTAGTAAGAGGAGTATTTATGAACCCTGTAGACCATCCCCATGGGGGTGGTGAAGGGAGAGCCCCAATTGGTAGAAAAAAACCCACAACCCCTTGGGGTTATCCTGCACTTGGAAGAAGAAGTAGAAAAAGGAATAAATATAGTGATAATTTGATTCTTCGTCGCCGTAGTAAATAG
>Solyc00g500153.1_t001
ATGACCTTACAAAATGAATTTAATTGTGTAAACCGAAAACTGAACATTGCTGTCAAAAGAATTGCAAAACCTTACGGAAACCCTAATATTCTTGCAGAATTTATAGTTGGACAATTAAAGAATAGAGTTTCATTTCGAAAAGCAATGAAAAAGGCTATTGAATTAACAGAACAAGTACAAATTGCGGGGCGTATCGACGGAAAAGAAATTGCACGTGTCGAATGGATCAGAGAAGGCAAGGTTCCCCTACAAACGATTCGAGCTAAAATTGATTATTGCTCTTATACAGTTCGAACTATCTATGGAATATTGGGCATCAAAATTTAG
>Solyc00g500154.1_t001
ATGAAGGGAATATCTTATCGAGGTAATCGTATTTCTTTCGGTAAATATGCTCTTCAGGCACTTGAACCTGCTTGGATTACATGTCGACAAATAGAAGTAGGCCGACGGGCAATGACACGAAATGCACGTCGTGGTGGAAAAATATGGGTACGTATATTTCCAGACAAACCAGTTACATTAAGACCGGCAGAAACCCGTATGGGTTCAGGAAAAGGATCCCCTGAATATTGGGTAGCTGTTGGGCAAATACTTTATGAAATGGGTGGAGTAACAGAAAATATAGCCAGAAGGGCTATTTCACTAGAAGCATCCAAAATGCCTATACGAACTCAATTCATTATTTCGTAA
>Solyc00g500155.1_t001
ATGATTCAACCTCAGACCCATTTAAATGTAGCGGATAATAGCGGGGCTCGAGAATTGATGTGTATTCGAATCATAGGAGCTAGCAATCCTCGATATGCTCATATTGGTGACGTTATTGTTGCTGTGATCAAAGAAGCAATACCAAATATGCCCCTAGAAAGATCAGAAGTAGTCAGAGCTGTAATTTTGCATACCTGTAAAGAACTCAAACGTGACAACGGGATGATAATACTATACGATGACAATGCTGCAGTTGTTATTGATCAAGAAGGAAATCCAAAAGGAACTCGAATTTTTGGTGCAATCGCCCGGGAATTGAGAGAATTAAATTTTACTAAAATAGTTTCATTAGCTCCCGAGGTATTATAA
>Solyc00g500156.1_t001
ATGGCAAAAGCTATACCAAAAATTAGTTCGCGTCGGAATGGACGTATTAGTTCACGTAAGGGTGCACGTAGAATACCAAAGGGAGTTATTCATGTTCAAGCAAGTTTCAATAATACCATTATCACTGTTACAGATGTACGGGGTCGAGTAGTTTCTTGGTCCTCAACTGGTACTTCTGGATTCAAAGGTACGAGAAGAGGAACACTGTTTGCTGCTCAAACCGCAGCAACAAACGCTATCCGTACAGTAGTTGATCAAGGTATGGAACGAGCAGAAGTCATGATAAAAGGTCCCGGTCTCGGAAGAGATGCAGCATTACGAGCTATTCGTCGCAGTGGTATACTATTAACTTTCGTACGGGATGTAACTCCGATGCCACATAATGGCTGTAGACCTCTGAAAAAAAGACGTGTGTAG
>Solyc00g500157.1_t001
ATGGTTCGAGAGAAAGTAACAGTATCTACTCGGACACTACAGTGGAAGTGTGTTGAATCAAGAACAGACAGTAAACGCCTTTATTATGGACGCTTTATTCTGTCTCCACTTATGAAAGGCCAAGCCGACACAATAGGCATTGCGATGCGAAGAGCTTTACTTGGGGAAATAGAAGGAACATGTATCACACGTGTAAAATCTGAGAAAGTACCACATGAATATTCTACCATAACGGGCATTCAAGAATCGGTACATGAAATTTTAATGAATTTGAAAGAGATTGTATTGAGAAGTAATTTATATGGAACTTCTGAGGCGTCTATTTGTTTCAATGGTCCCGGATATGTAACTGCTCAAGATATCATCTTGCCACCTTATGTGGAAATCGTTGATAATACACAACATATAGCTAAGAGAAATCGTGGATATCTTATAAAAACGCCACATAACTTTCAAGATGGAAGTTATCCTAAAGATGCTTTATTCATGCCTGTTCGAAACGCGAATCATAGTATTCATTCTTATGGGAATGGGAATGAAAAACAAGAGATACTTTTTATCGAAATATGGACAAACGGAAGTTTAACTCCGAAAAAAGCACTTCATGACGCATCCCAAAATTTAATTGATTTATTTATTCCCTTTTTACATATGGAGGAAGACAACTTATATTTACAGGACAATCAACACACGGTTCCTTTATCCCCTTTTACCTTTCATGATAAATTGGCTAAACTCATAAAAAACAAAAAAAAATAG
>Solyc00g500158.1_t001
ATGTCCAGTTCCCTCGGGGGATGGATCTATAAGAATTCACCTATCCCAATTACAAAAAAACCTGACTTGAATGATCCTGTATTAAGAGCTAAATTGGCTAAGGGTATGGGTCATAATTATTATGGCGAGCCCGCATGGCCCAATGATCTTTTATATATTTTTCCAGTAGTAATTCTAGGTACTATTGCATGTAATGTAGGCTTAGCCGTTTTAGAACCATCAATGATTGGTGAACCAGCGGATCCATTTGCAACCCCTTTGGAAATCTTACTTGAATGGTATTTCTTTCCTGTATTTCAAATACTTCGTACAGTGCCTAATAAATTATTGGGGGTTCTTTTAATGGTTTCAGTACCTGCGGGATTATTAACAGTACCTTTTTTAGAGAATGTTAATAAATTCCAAAATCCATTTCGCCGTCCAGTAGCGACGACTGTCTTTTTGATTGGTACCGCAGTCGCCCTTTGGTTGGGCATTGGTGCAACATTACCTATTGATAAATCCCTAACTTTAGGTCTTTTTTAA
>Solyc00g500159.1_t001
NNNNNNNNTTTGCCGTCCAAAAGATATGATGGCATGCCACACCGGACGTCATTCGATCGTGTGTGCAGTTTAAAGGCGGTGATGGCATGTCTAGCCTAACGTCGTTCGACCGTGTTTGCCCTCAAGGGATATGATATCATTCCACGCCCGATGTCGTCTGACCGTGCGTGCAGTTCAAGGGCGATGATGTCATGCCATGCCACGCGTCGTCTAACCGTGCGTGCAGTTTAAGGGCGGTGATGTCATGCCATGCCACGCGTCGTTCGACCGAATGTGCTGTCCAAAGTTGGTGATGTCATGCAACCCCCGACGTAGTCCGACCATGCGTGCAGTCCAAGAGCGGTGATCTCATGCCACGCCTGACGTTGTCCCACCGTGTGTGCTGTCCAAGGGCAGTGATGGCATGCCACGCCCGATGTCATCCTGTCGTTTGTGCTGTCCTAAGGAGTTGATAGCATTCCACGCTCTAACGTCGTTCTAACGTGTTTCCCGTCCAAGGGCGATGATGGCATGCCACGCCCACGTAGTCCGATGGTGTCAGCTAGTCCAAGGGTGATGATGGCATGCCACGCCCGACGTCATTCAACCTTGTTTGCCGTTCAAGGGCTATGATGGCATGCGACGACCGACTTCGTTCGATCGTGTGTGGTGTCCAAGGGCCATGATGGCATGCCACGCCCGACGATGTCGACCATGCGTACTGCCCAAAGGAGATGATGGCATTCCACGCCTGACGTCATTCGACTGGTTTGCCTTCCAAGGGCGCCGAAGGAATGCCACGCCCGACGCCGTCGGACCACTTGTGCTGCCCCAAGGTGATGATGGCATGCCATGCCCTGCGTCGTTCGACCATGTGTGCTGTCCAAAGGACGTGATGGCATGTCACGCCCAACGTCGTTTGACCGTGTGTGCTGTCCAAAGGCAGTGATGTCATGCCACGCCCGACGTCTTTCGACAGTGTGTGCTGCCTTAACGCGATGCTGGCATGCCACGCCCGATGTCGTTCGACCGGTGCACTGTCCAAAGGAGGTGATGTCATGCCACGCTCGACGTCTTTCGACCGTGTGTGTTGCCCAAAGGCGATGCTGGCATGCCACGCCCGACGTCGTTCAACCGTGTGTGCTGCCCACACGTGATGTTGGCATGCCACGCACGACGTCGTTTGACCGTGCATGCTGTATAAAGGCGGTTATGTCATGCCACACTCAATCTAACCGTGTCTACTGTCCTAGGGCGGTGATGGCATGCCACGCCCGACGATGTCAACCGTGCGTACTTCCAAAAGGAGATGATGACAATCTACACCCGACGTCGTTCGACCATGTTTGCCGTCCAAGGGCGACAATGGCAAGCCACGCCCGACGCCGTCCGACCGTTTGTGCTGCCCCAAAGGTGATGATGGCATGCCATGCCCGGCGTCGTTCGATCGTGTGTGCTGTCCAAAGGCGGTGATGGCATGTCACGCCTAACGTCGTTCGACCATGTGTGCTGTCCAAAGGCGGTGATGTCATGCCACGCCCGACGTCTTTCGACTGTGTGTGCTGTCAGAGGGAGGTGATGGCATACCACGGTCGACGTCGTATGACCGTTTGTGCTGCCAAAAGGTGATGATGGCATGCCACGCCCGATGTCGTCTGACCGTGTTGTGCTGTCCCAAGGCGGTGATGGCCTGCCATGCTCTATGTCGTTCGACCGTGTTTTTCTTCCCAGGGCGATGATGGCATGCCACGCCTAACGCCGTCCAACTGTGTCAGCTAGTCCAAAGGCGATAATGTATGCCACGCCCGACGTCATTCAACCTTGTTTGCCGTTCAAGGGATATGATGGCATGCCACGCCCGACGTCGTTCGACCGTGTGTGCTATCCAAGGGCCATGTTGGCATGCTACGCCCGACGTCGTTTGACCGTGTATGCTGCCCAAAGGGATGATGGCATGCCACGCTCGACGTCTTTTAACCGTGTGTGCCTACCCCAAGGAAATGATGTCATGCCACGCCTGACGTCGTTAGACCGTGTGTGCTGTCCAAAGGCGGTGATGTGCTATCCAAAGGCGGTGATTTCCTGCCACGCCTGA
>Solyc00g500160.1_t001
ACCTACGTCTCTCATCCTTTCTTGCGGCGCAGGGCTTCACTACCACTACTAATGACACAAGTCTTTTTGTCAAACATTCGGCCACAGGAATTCTCATACTACTCCTCTATGTTGAGGATATTTTTGTCACTGGTTCCTCCCCTACCCTTATTCATGATTTTATAAACTGTATGCATCATGAATTTTAGATGAAGGATCTTGGCTCTCTCAAATATTTTCTCGGGTTGGAAGTTGAACGCACCAGTGATCGGCTTCTATTACACCAGACTAAATATGCAGGGGAACTAATCCATCGAGTAGGAGTGGACTCATGCACCACCGCACCTATGCCAATCAGCCCCAGCCGATCGACCAACAGTGTAGACGTGCCGTTCCACAACCCACGCCTGTTTCACAGTTTGGTCGGCGGCTTGCAATATTTAATTGTTACCCGTCCAGATATCCAGTTCGCAGTCAACTACGTAGCTCAGAAAATGCACAGTCCGACGGAACAAGACTTTCACACTCTCAAACGCATTCTTCGGTACGTCAAAGGCACAATTTTGTGTGGTCTTATTTTTTCCAAAGGAGACCTTCGTCTTCGCGGCTACTCCAATTCAGACTGGGCTAATGATCCATCGGACAACCGCTCAACAACAGGTTATCTCATCTTCTTTGGGCCAAATTTAATCTCATGGAACACAGAAAAACAGGGACGGGTATCAAAATCCTCCACGGAGGCTGAATATCGAGCTCTATCCGCTGCAGCCTCGGAAGTCATGTGGCTCACCTACCTTCTAGATGATCTTCATGTTTCCACACCGTCACCAAGCTTG
>Solyc00g500161.1_t001
ATGACATCGTCACCTTTGGACAACACACACAGTCGACAACGTCGGACGTGGCATCACATCACAGCCCTTGGACAGCACACACGGTCGGATGACGTCGGGCGTGGCATGACATCACCTCCCTTGGGCAGCACACACAGTCGGACTACAACACACGGTCGGCAACGTCGCGCATGGCATGACATCACCGCCTTTGGACTACACGCATGGTCGGAAGACATCCGGCGTGAGATGACATCACCTCCTTTGGACAGCACACACGGTCCAACGACGTCGGGCGTGGCATGCCATAATCGCCTTTGGGTAGCACAAAAGGGTATGGCATGACATCACTGCCCTTCGAAAACACGCACGGTCAAACGACGTCGGGCGTGGCATGACATCACCGCCTTTGGAAAACACACACGGTTGAACGACGTCGGGCGTGACATGCCATCCTCGAATTTGGCAGCACAAACGGTCTAACAACGTCGGGCGTGGCATAACATCATCGCCCTGGACAGCACACACTGTCGGACGACGTCGAGTGTAACATGCCATCACTACCTTTGGACAGCACATAAGGTTGAACGACGTCGGGCGTGGCATACCATCATCGCCTTTGGGCAGCACACACGGTCGAACGACGTCGGGCGTGGCATGCCATCTTCGCATTTGGGTAGCACAAACGATCAAACAACGTCGGGCGTGGCATGACATCACCGCCCTAAGACTTCACGCACGGTCCGATGACGTCGAGTGTGGCATGATATCACCGCCCTTAGAAAACATACACTGTCGAACGACGTCGGGCGTGGCTTGACATCATTATTTTTGGGCAGCACACACGGTCAAACGACGTCGGGCGTGGCTTGCCACCATCGCTTTTGTACAAGCTCACATAGTCAGAGTATGTCGGGCGTGGCATTCCATCATAGCCCTTGGACGGCAAACACGGTCGAACGACGCCAGGCTTGACATGTCATCAGCGCCTTTGGACAACACACACGGTCGAACAACGTCAGGCGTGGCATGCAATCATCGCCTTTGAGAAGCACACACGGTCAAACGACGTAGGACGTAGCATGATATCACCTCCTTTGGACAGCACACACGATCGAACGATGTCGGGCGCAGCATGCCATCATCGCCTTTGGGCAGCACAAACGGTCGAACGACGTCGAGTGTGGCATGACATCACCTCCCTAGGACTGCATGCATGGTCAGACAACGTCGGGCGTGGCATGACTTCACTGCCCTTGGACAGCACACACGGTCGAATGACGGCGGGCGTGGCATAACATCACTACCCTTAGACGACACGCACGGTCGGATGACGTCGGGCATGGCATGACATCATTGCCCTTCGACAAACACATACGGTCAAACGACGTCGGGCGTGGCATGACATCACCGCCCTTGGACGGCACATACGCTTGAACGACGTCGGGCGTGGCATGCCATCATTGCCTTTAGGCAGCACACACGGTCGAACGACGTCGAGCGTGGCATGCCATCATCGCATTTGGGCAGCACAAATGCTCGAACACGTAAGGCGTGGCATTACATTCCCGCCCTAAGACTACACGCACGGTCTGATGACGTCGGGCGTGGCATGACATCACAAACCTTTTGATAGCTCATAGGATCTAACGACGTCAGGCGTTGCATGACATCACCACCTTTGGACAGCACACACAGTCGAACTACATCTGGTGTGACATGCATCACCGCCTTTAGACAGCACACATGGTTGAACGATGTCGGGCCGTGGCATGCCATTATCGCGTTTGGGCAGCACACACGGTCGAATGACGTTAGGCGTGGCATGCCATCATCGCCTTTGGGCAGCACAAATGGTCGAACGACGTCGGGCGTGGCATGCCATCACCGCCCTTGGACTGTATGCACTGTCAAACTACGTAGAGCGTGGCATGAAATCACCGCCCTTGCATGGCAAACACGATAAAATGACGTTAAGCGTGACATGCCATCACTGCCTTTGGACAGCACACACGGTCGAATGACATCGGGCGTGGCGTGCCATCATCGTTTTTGGGCAGCACAAACTGTTGAACGACGTCGGTGGTGACATGCCATCACCGCCCTTGGACTTCACGCAGGGTCAGACGACGTCGGGCGTGGCATGACATCACTGCCCTTGGACTGTACGCACGGTCATACGACGTCGGGCGTGGCATGACACTACCGCCCTTAGACAGTAGAGACGGTCGAACGACGTCGGGCGTAGCAGTACATTACCGCCCTTGGACTACGCACACGGTCGGATGACATCGGGCGTGGCATGAAATCACAGCCCTTGGGCAGCATACACGGTCGGCAACGTCGGGCGTGACATTAACATTACCGCCTTTGAATAGCACACACGGTTGAACGACGTCGGGCGTGGCATGACATCACCGCCCTTGGACTGCACGCACGGTCGGACGAGGTTGGGCGTGGCATGCCATCACCGCCCTTGGACAGCACACACGGTCGGCAACGTCGGGCGTGGCATGACATCACCTCTCCTGGACAGCACACAACGGTCGGCAACATCGGGCGTGGCATAACATCACCGCCCTTGTACAGCACACACGGTCGGATGAAGTCAGCCGTGGCATGACATCACCTCCCTTGGGCAGCACACACGGTCGGCAACGTCGGGCGTGGCATGACATCATTGCCTTTGGACAACACACACGGTTGAACGACGTCGGGCGTGGCATGCCATCATCGCCTATGGGCAGCATATGGTCGAACAACGTCGGGCGAGGCATGCCATCATAGCCCTTGGATGGCGAACACAGTCGAACGATGTCAAGCGTGACATGCCATCATCGCCTTTAGACAGCACACATGGTTGAACGATGTCAAGCGTGGCATGACATCACCGCCTTTGGACATCACACACAGTCGAACGACGTCGGGCGTGACATGCCATCTCACCATTGGACAGCACACACGGTCGAACAAAGTCGGGCATGGCATGCCATCCCTGCCTTTGGGTAGTACTACCGGTCGAACGACGTCGGGCGTGGCTTGCCATCATCGCCTTTGGGCAGCACAAACGGTCGAACGACGTCGAGCGTGGCAAGCCATCATCGCCTATGGGCAGCACACACGGTCGAACGACATCAGGCGTGGCATGCCATCATAGCCCTTGGACGGCACACACGGTCGAACGACGTAGGGCGTGGCATGCCATCATCGCCTTTGGGCAGCACAAACGGTCGAACGACGTCGGGCGTGGCATGCCATCACCGCCCTTGGACTGTATGCACTGTCAAACTACGTAGAGCGTGGCATGAAATCACCGCCCTTGCATGGCAAACACGATCAAATGACGTCAAGCGTGACATGCCATCACTGCCTTTGGACAGCACACACATTCGAACGACATCGGGCGTGGCATGCCATCATCGTTTTTTGGGCAGCACAAACTGTCGAACGACGTCGGGGGTGACATGCCATCACCGCCCTTGGACTTTACGCACGGTCGGACGACGTCGAGAGTGGCATGACATCACTGCCCTTGGAATGCACGCCCGGTCGAACGCCGTCGTGCGTAGCAGTACATTACCGCCCTTGGATTACGCACACGGTCGGACGACGTCGAGCGTGGCATGAAATCACCGCCCTTGGGCAGCATACATGGTCGACAACGTCGGGCGTGGCATTACATTACCGCCTTTGGATAGAACACACGGTTGAACGACGTCGGGCGTGGCATGACATCACCGCCTTGGACTGCACGCACGGTCGGACGAGGTTGGGCGTGGCATGACATCACCACCCTTAGACAACACACAGTCGAACGACGTCAAGCGTAGCAATACATTAACGCCCTTGCACTACACACATGGTTGGACAACGTCGGGCGTGGCATGACATCATCGCCCTTGGACTGCACACACGGTCGGCAACATTTGGCGTGGCATGAGATCACCACCTTTGGACAGCATATACGGTTGAACGACATCGGGCGTGGACTGCCATCATAAAATTTGGGCAGCACACAGTTAAACGACGTTGGGCGTGGCATGCCATCATCACATTTGGGCAGCACAAACGGTCGAACACTGTCGGGCGTGGCATGACAACAGCACCCTAAGAGTGCACGCACGGTCCGACGACGTCTGACGTGGCATGACATTACCACACTTGGACAACAGCACATGGTCGAACAACGTCGTGCGTGACATGACATCTCCGCCCTTGGACGGCACATACACTTGAACGACGTCGGGTGTCGCATGCCATCATCGCTTTGGGCAGCACACACGATCGAACGACGTCGGGCCTTGCATGCCATCAACGCATTTGGGCAGCACAAACGGTCGAACAACGTCGGGCGTGGCATGACATCACTGCCCTAAGACTGAACGCACGGTCTGACGACATCGGGCGTTGCATGACATCCCCGCCCTTTGACAACACACGGTCGAACCATGTCGGGCGTTACATGCCATCACCGCCTTTGGGAAGCACACACGGTCGAACGACGTCGGGTGTAGCATGACATCACCGCCTTTGGATAGCACACACGGTCGAACGACGTCAGGTGTGACATTCCATCAGCGCCTTTAGACAGCACACACGGTCGAACGATGTCGGGCGTGGCATGCCATCATTGCGTTTGGGCAGCACACACGGTCGAACAACGTCGGGCGTGGCATGCCATCATCTCCTTTGGGCAGCACAAATGGTCGAACGACATCGGGCATGGCAATACATCACCACCCTAGGACTGCATGCACGGTCAAACGACGTTGGTCGTGGCATGACATCAGCGCATTTGGACTGCACGCAAGGTCGGATGACATCAGGCGTGGGCATGACATAACCGCCCTTAGACAGCACAAACGTTGAACGACGTCAGGCGTAGAAGTACATTACCGCCCTTGGACTACACACACGTTTGGACAATGTCGAGCGTGGCATGACATCTCCGCCCTTGACTGCACACACGGTCGGGCAACGTTGGGCGTGGCATGACATCACCACCTTTGGACAGCACACGCGGTTGAACGACGTCGGGCGTTGCATGCCATCATCGCCAATGGGCAGCACACACGGTTGAACTATGTTTGGCGTGGCATGCCATCATAGCCCTTGGATGACAAACACGGTCGAATGACGTCACGCGTGACATGTCATCACCGCCTTTGGACATCACACACATTCGAACGACGTTGGGTGTGGCATGCCTTCATCGCCTTTGGGAAGCACACACGGTCTAACAACATCGGGCGTGGCAATGCCATCATCACCTTTGGGCAGCACACACAGTCAATGACGTCGGGCATGGCATGCCATCATAGCCCTTGGACGGCAAACACGATCGAACGATGTCAGGCGTGATATGCCATCACCGCCTTTGGAAAGCAGACACAGTTGAACAACGTCGGGCGTGACATGCCATCATCGCCTTTGGGCAGCACACACGGTCGAATGATGTTGGGCGTGGCATGACATTACCGCCTTTGGACAACACACACGATCGAACAACGTCGGGCGTGACATGCCATCACCGCCTTTGGACAGCACACACGGTTGAACAACGTCAGGCGTGACATGCCATCACCACCCATGGACGGCACAAACGGTCAAACGACGTCGAGCGTGGTATGACATCACCGCCTTTGGACAACACACACGGTCGAACGACGTCAGGCGTGACATGCCATCATCGTATTTGGCAGCACAAACGGTCTAACAACGTCGGGCATGGCATGACATCATCGCCCTGGGACACCACACACGGTCGGACGACATCGGGCGTGACATGCATCACCGCCTTTGGACAGCACATACGGTTGAACAACGTCGGGCGTGGCATGACGTCATTGACTTTGGGTAGCACACACAGTCGAACGACGTCGGGCGTGGCATGCCATCACCGCCCTTGGACTGTATGCACTGTCAAACTACGTAGAGCGTGGCATGAAATCACCGCCCTTGCATGGCAAACACGATCAAATGACGTCAAGCGTGACATGCCATCACTGCCTTTGGACAGCACACACATTCGAACGACATCGGGCGTGGCATGCCATCATCGTTTTTGGGCAGCACAAACTGTCGAACGACGTCGGGGTGACATGCCATCACCGCCCTTGGACTTT
>Solyc00g500162.1_t001
ATGATTGCATGCAGGGTCGGACGATGTCGGGCATGGCATGACATCACCGACCTAGGACAGCACACACGGTCGAATGACGTCGGGTGTAGCATGACATCCACCGCTCTTGGACGGCACGCACGGCGTGGCATGCCATCATCACATTTGGGAAGCACACACGGTCGTACGACATCAAGTGTGGCATCACATTACCGCCCTGGACTGCACACACGGTCTAACGATGTCGAGCGTGGCATGACACCACGACATTTGGAGTACAAGCACGGTCGAACCACGTCCGGCGTGCCATGATATCACCAACCTTGGACAGCACACACGGTCGGTAACATCAGGCATGGCATGTAATCACCGCCCTTGGAAACACACACGGTCGGACGATGTCGGGTGTGACAT
>Solyc00g500163.1_t001
CGCCCTTGGACTGCACTGACAGCCAAACGACGTCGCGTGTGGTATTCCATCACCGCCCTTAAACAGCATTCACAGTCGGACGACGTCGGACGTGGCATGCCATCACCGCCCTTGGACAGCACACACGGTAGGACGACGTCGGGCGTGGCATGACATCACCTCCCTTGGACTCTACACACGGTCGAACGACTTCGGGCGTGGCATGACATCACCGACCTTGGACTGCAAGAATGATCGGACAACGTCGGGCGTGGCATGAAATCACCGCCCTTGGAAAGCACACACGGTCGGCAACGTTGGACGTGGCATGACATCACCGCCGTTGGACAGCACACACGGTCGGCAACGTCAGGCATAGCATGACATCACTGCTCTTGGACAGTACACACGGTCGGACGAAGTCCTGCGTGGCATGATATCACCGCCCTTGGGCATCACACACGGTGGGACTACGTTGGGCGTGGCATGACATCACCGCCTTTGGACATTACACACGGTAGAAGGACATCGTTCGTGGCATACAATCATCGCCTTTGGGCATCACACATGGTCGAATGACGTTGGGCGTGGCATGCCATCATAGCCCTTGGACCGCAAACACGGTCAGACGACGTCGGGCGTGGCATGCCATCACCGCCCTTGGACAGCACACACGGTCGAACAATGTCGAGCTTGGCATTCCATCATCGCCTTTGGGCAGCACACACGGTCGAACGACGTCGAGCGTGGCATGACATCACCGCATTTGGAAAGCACACATGGTCAAATGACGTTGGGCGTGGCATGCCATCATTGCCTTTAAGCAGCACGCAGAGTCGAATGACTTCTGGCGTGGCATGCCATCATCGGCTTTGGGCAGCACAAATGGTCGAATGACATCGGGCAAGACATGACATCACCTCCCTTGGACTGCACGCACGATCGTCATCGTCGGGCGTGGCATGCCATCACAGCCCTTAGACTGCACACAGAGTTGGACGACGTCGGCGTGGCATAACATCAGCGCCCTTGGACACTACACACGGTCGAACGACGTCGGGTGTGGCATGCCATCATCGTCTTTGGACTAGCGAACACAGTCGGACGGTGTCAGGCGTGGCATGCCATCATCGCCCTTGGCCGGCATACATGATCGACCGACGTCAGATGTGGCATGACATCACCTCCTTTGGATAGCACACACAGTCAGACGACATCGGGCATGGCATGCCATCATCGCCTTTGGGCAGCAAAGATAGTCGGGCGGCGTCGGGCGTGGCATGCCATCATCGCTCTTGGATAGTACAGACGGTCGGACGGCGTCGGGCGTGGCATGCCATCATAGACCTTCGACAGCACGCACGATCGGCAACATCGGGTGTGGCATAACAACACTACCCTTGGACAGTACACACGATCGGACGACGTCGGGCGTAGCATGACATAACTGCCCTTGGGCAACACACACGGTCGGACAACATCGGGCGTAGCCAAACATCAATACACGATCGGCAACATCGGGCGTGGCATGCCATCACCGTCCTTGGATAGCACACACGGTCAAACGACGTCGGGCGTGGCATGACATCACCACCCTTGGACTGCCGAATAGGTTTAACGATGTCGGGCGTGGCATGACATCACTGCCTTTGGACAGCACGCACGGTTGAACCACGTCGGGTGTGAAATGTCATCACCGCTGTTGGACAACACACTCGGTCGAACAACGTCGGGCGTGGCATGCCATCATCGCCTTTGGGTAGCACACACGGTCGAACGACGTCAGGCGTGGCATGCCATCATCGCCTTTTGGAAGCACACACGGTCGAACGACGTTGGGCTTGGCATGCCATCATCACCTTTGGGCAGCACAAACGGTAAGACGACGTCAGGCATGGCATGACATCACCACCCTTGGACGCACGCACGGTCGTACGACGTTGGGCGTGGCATGACATCACCGCCCTTGGACATCACATACGGTCAGCAACGTCAGGCATGGCATTACATCACCGCCCTTGAACTGCACGCACGGTCGGCAACGTTGGGCGTGGCAAGATATCACTGCCCTTGGACAGCACACACGGTCGGACAACGTCGGGCATGGCATAACATCACCGCCCTTGGGCAGCACACACGGTCAGACTACGTCAGGCATGGCATGCCATCATCGCCTTGGGGCAGCACAAACGGTCGAACGACGCCGAGCGTGGCATGCCATCACCGCCCTTGGACAGCACACACGGTCGGCAACGTCGGGCGTGGCATGCCATCATAGCCCTTGGACGGCACACACGGTCGAACGACGTCAAGCGCGGCATGACATCACCGCCTTTGGAAAGCACACACGGTCGAACGACGTCGGGTGTTACATGACATTATCGCCTTTGGGCAGCAAAAACGGTCAAACGACGTTGAGCGTGGCATGACATCACTGCCCTTGGACAGCACGCACAGTCGGCACGTCGGGCGTGGCATGACATCACCGCCCTTGGATAGCACACACGATCGTCAATGTCGGATGTGGCATAACATCACCGCCTTAGGACAGCACTGACAGTCGAACGACGTCGGGTGTGGTATTCCATCATCGCCCTTGGACAGCACCCACGGTCGGACGTGGCATGTCATCACCGCCCTTGGACAGCACACACTGTAGGACGACATCGGGCGTGGCATGACATCACCTCCCTTGGACTGCACACACGGTCAAACAACGTCGGGCATAGCATGACATCACCGCCCTTTGACTGCACGAAAGATCGGACGACGTCGGGCGTTGCATGAAATCACCGCCCTTGAAAGCACACAAGGTCGGCAACGTTGGACGTGGCATGACATCACCGCCATTGGACAGCACACACGGTCGGCAACGTCAGGCATGGCATGACATCACTGCCCTTGGACAGTACACACGGTCGGACGAAGTCGTGCATGGCATGATATCACCGCCCTTCGGCATCACACACGGTGGGACTACGTCGGGCGTGGCATACAATCATCGCCTTTGGGCATCACACATGGATGAATGACGTTGGGGGTGACATGCCATCATAGCCCTTGGACGGCAAACACGGTCAGACAATGTCGGGCGTGGCATGCCATCACCGCCCTTGGACAGCACACACGGTCGAACAACGTCGAGCGTGGCATTCCATCATCGCCTTTGGGCAGCACACACGGTCGAATGACGTCGAGCGTGGCATGACATCACCGCCTTTGGAAAGCACACATGGTCGAATGACGTTGGGCGGGCATGCCATCATTGCCTTTGGGCAGCACGCACAGTCGAATGACTTCGGGCGTGGTATGCCATCATCGCCTTTGGGCAGCACAAATGGTCGAATGAATTCAGGCAAGACATGACATCACTTCCCTTGGACTGCACGCACGGTCAGCATCGTCGGGCGTGGCATGCCATCACAGCCCTTGGACTGCACGCAGAGTTGGACGACGTCGGGCGTGGCATAACATCACCGCCCTTGGACAGTACACACGGTCGAACGACATCAAGTGTGGCATGAGATCACCACCCTTGGACAGCAAACACGGTCGGACGACGTCGGTCGTGGCAGGACATCACCACCCTTGGTCAGCACTTACGGTCGAACGACGTCGGGCATGGCATGACATCACCGCCCTTGGACTCTACGCACGGTTGGATGATGTCGGGCATGGCATGACATCACCGCCCATGGACAACACACAGAGTTGGCAATGTCGGGAGTGGATTGACATCACCTCCTTTGGACAGCACACACGGTCGTACGACATCAAGTGTGGCATGAGATCACCGCCCTTGGACAGCAAACACGGTCGGACGACGTCGGTCGTGGCAGGACACCACCACCCTTGGACAGCACTTACGGTCGAACGACGTCGGGCATGGCATGACATCACCGCCCTTGGACTCTACGCACGGTTGGATGACGTCGTGCATGGCATGACATCACCGCCCATGGACAACACACATAGTTGGCAACGTCGGGCGTGGCATGACATCACCTCCTTTGGACAGCACACACGGTCGAACGACGTCGCGTGTGGCATGCCATCATCGCCCTTGGCCGGCAAACACGGTCGGACAATGTCAAGCGTGGCATGCCATCAACGCCTTTGGACAGCACACACGGTCGGACGACATTGGGCATGGCATGCGATCATCGCCTTTGCTCAGCACACACGGTCGGACGACGTTGGGCGTGGCATGCCATCATCGCCCTTGGACAACACACATGGTCGAATGATGTCAGGTGTGGAGTGTCAATACGACCCTTAGACAACACACACAGTTAAACGACGTCGGCCGTGGCATGCCACCATAGCCCTTGGACACCAAAACACGATCGAACGATGTCGGGTGTGGCATGCCATCATCGTCTTTGGACTAGCGAACACAGTCGGATGGTGTTAGGCGTGGAATGCCATCATCGCCCTTGGCCGGCATACATGATCGACCGACGTCGGATGTGGCATGACATCACCTCCTTTGGACAGCACACACGGTCAGACGACATCGGGCGTGGCATGCCATCATCGCATTTGGGCAGCACAGATAGTCGGGCGGCGTCGGGCGTGGCATGCCATCATCGCTCTAGGATAGCACAGACGGTCGAACGGCGTCGGGCGTGGCATGCCATCATAGACCTTCGACAGCACACACGATCGGCAACGTCTGGTGTGGCATAACAACACTGCCCTTGGATAGTACACACGATCAGACGACGTCGGGCGTAGCATGACATATCCGTCCTTGGGCAGCACACATGGTCGGACAACATCGGGCATAGCCAAACATCAATACACGGTCGGCAACATCGGGCGTGGCATGCCATAACTGTCCTTGGAAAGCACACACGGTCAACCGACGTCGAGTGTGGCATGACATCACTGCCTTTGGATTGCCAAACGGTTTAACGATGTCGGGCGTAGCTTGACATCACTACCCTTGGACAAGACACACGATCGGCAACGTCGGGCGTGGCATGCCATCACTGCCCTTGTACTGCACGCACGGCTGAATGACGTCGGGCGTGGCATGACATCACCGCTATTAGGCAGCACACAGGGTCTAACGACGTCGAGCGTGGCATGACATCACCGCCCTTGGAAAGCACCCACGGTCGGCAACATCGGTTGTGGCACCACATCACTGCCCTTGGACAACACACACGGTCGGCAACGTTGGGCGTAGCATGACATCACCGCCTTTGGACAGCACACACAGTTGAACCACGTCGGGTGTGAAATGCCATCACCGCCGTTGGACAACACACTGGGTCGAACGACGTCAGGCGTGGCATGCCATCATCGCCTTTGGGTAAAACACACGGTCGAACGACGTCAGGCGCGGCATGCCATCATCGCCTATTGGAAGCACACACGGTCCAATGACGTCGGGCTTGGCATGCCATCATCACCTTTGGGCAGCACAAACGGTAAGACGACGTCAGGCGTGGCATGACATCACCACCCTTGGAATGCACGCACGGTCGGACAAAGTCGGGCATGACATGGCATCACCGCCCTTGGGCAGCACACACGGTCAGACTACGTCAGGCATTGGCATGACATCACCACCCCTGGACAACACACACAGTTGGACGACCTCGGGCGTGGCATGCCATCACCGCCCTTGGACAGCACACACAGTAGGCAACGTCGGGCATGGCATGAAATCACCTCTCTTGGAAAGCACACACGGTCGGCAACATCTGGCATGGCATAACATCACCGCCCTTGGACAACGCACACGGTCGGATGAAGTCAGCCATGGCATGACATCACCTCCCTTGGGCAGCACACACGGTCGGCAACGTCGGGCGTCGCATGACATCATTGACGTCGGGCGTGGCATGCCATCATAGCCCTTGGATGGCAAACACAGTCGAACGACGTCAAACATGACATGCCATCATCGCCTTTGGGTAGCACACGTTGTCGAACGACGTCAGGCGTGGCATGACATCACCGACTTTGGACATCACACACAGTCGAACGACGTCGGGCGTGACATGCCATCCCGCCATTGGACAGCCCACACGGTCGAACAACGTCGGGCATGGCATGCCATAACTGCCTTTGGGCAGTACAACCGGTCGAATGACGTCGGGCGTGGCTTGCCATCATCACCTTTGGGCAGCACAAACGGTCGAACGATGTTGAGCGTGGAAAGCCATCATCGCCTATGGGCAGCACACATGGTCGAACAACGTCGGGCGTGGCATGCCATCATAGCCTTTGGACGGCATGCATGATCGAACGACATCGGAGGTGGCATGACATCATAGCCCTTGGACAGCAAACACGGTCAACAACATCGGGCGTTGCATGATATCACCGTCCTTGGACAGCACACACGGTCAGACGACGACGGGCGTGACAAGCCATCACCGCCTTTGGACAGCACATACGGTTGAACGACGTCGGGCGTGGCATGCCATCATCGTCTTTGGGTAGCACACACGGTCGAACGACGTCGGGCGTGGCATGCCATCATCACACTTTGGTAGCAAAAACGTTCGAACAACGTCGGGCGTGGCATTACATCACCGCCCTAAGACTGCACGCACGGTCTGACGATGTCAGGCGTGGCATGACAGTGCCGCCCTTGGACAACACACACGGTCGAACGACGTCAGGCGTGGCATGACATCACCATCCTTAGACTGCACATACGCTTGAACGAAGACGGACGTGGCATGCAATCATCTCATTTGGGAAGCACAAACGGTCGAACAACGTCGGGCGTGGCATGACATCACCGCCCTAAGACTACACGCACGGTCGGACGATGTCAGGCGCTTTTGGACAGCACACACGGTCGAACGACGTCGGGTGTGACATGCCATCACCGCCTTTGGAAAGCATACACGATTGAACGATGTCGAGCGTCGCATGCCATCATCGCTTTTGGGCAGCACACACGATCGAACGACGTCAAGCGTGGCATGTCATCATCGCCTTTGGGCAGCACAAACGTTCGAACGAAGTTGGGCGTGGCACGACATCACCCCCCTTGGACTGCATGCACAGTCGAACGATGTTGGGCATGGCATGACGTCACCGCCCTTGGACGGCAAACACAATTGAAGGACGTTTAGCTTGAAATGCCATCACCGCCTTTGGAAAGCACACACGGTCGAACGACGTCAGGCGTGCGTGCCATCAGCGCCTTTGGGCTGCACAGACGGTCGAACGATGTTGGGCATGGCATGCCATCATCGCATTTGGGTAGCACACACGATCGAATGATGTCGGGCGTGGCATGCCATCAACGCCTTTGGGCAGCACAAACGGTCAAACGACGTCAGGTGTGGCATGACATCACCTCCCTTGGACTGTATGCACGGTCGGACGACGTCGGGCGTGGCATGACATAACCGCCCTTAGAATACACACACAGTCGAACGACGTCGGGCGTAGCAGTACATTACCGCTTTTGGACTACAAACACGGTCGAACGACGTCGTGCGTGGCATGACATCACCACCCTTAGACTTCACACACGGTCGGAAACGTTGGGCGTGGCATGACATCACCGCCTTTGGACTGCACACACAGTTGAACGACATCGGGCGTGACATGCCATCATCGCCTATGGGCAGCACAACGGTCGAACAACATTTGGCATGGCATGCCATCATAGCCCTTGGGAGCAAACACGGTCGAATGACGTCAGGCGTGACTTGCCATCACCACCTTTGCACAGCACACACATTTGAACGACGTCAGGCGTGGCATGCCATCATCGCTTTTGGGCAGCACACACGATCGAAAGACATCGGGTGTGGCATGACATCACCGCCTTTGGACAGCACACATGGTCGAACGACGTTGAGCGTGACATGCCATCACCACCGTTGGATAGCACACACGGTCTAACGACATCGGGTGTGGTATGCCATCATCACCTTTGGGCAGCACACACGGTCAAGCGATGTCGGGCGTGGCATGCCATCATCACCTTTGGGCAACACACACGGTCAAACAACGTCGGGTGTGGCATGCCACCATCGCTTTTGGACTAGCTCACACAGTCAGACGATGTCGAGCGTGGCATGCCATCATAGCCCTTGGACGACAAACACGATCGAATGACGTCAAGCATGGCATGCCATCACCGCCTTTGGAAAGCAGACACGGTTGAACAACGTCGGGCGTGACATTCCATCATCGCCTTTAGGCAACACACACGATCGAATGACATCAGGCGTGACATGCCATCACCGCCTTTGGACAGCAGACACGGTCGAACGATGTCCAGCGTGACATGCCATCACCGTCTTTGGACAGCACACACGATCGAACGAAATCGAGTGTGGCATGCCATCATCGCATTTAGGCAGCACAAATGATCGAACAACATCGGGCATGGCATGACATCACCGCCCTTAAACTGCACGCATGGTACGACGACATAGGGTATGGCATGACATCACCACCCTTCGAAAACACACACGATCGAACAACGTCGGGTGTGGTATGACATCACCGCTCTTGGACAACACGCACGGTCAAACGACGTCGGGCGTGGCATGACATCACCGCCTTTGGACAACACACACGGTTGAACGACGTCGGGCGTGACATGCCATCATCGTATTTGGCAGCACAAACGGTCTAACAACATCAGGCGTGGCATGACATCATCGCCCTTGGACAGCACACACAGTTGAATGACGTCGAGTGTGACATGCCATCACCACCTTTGGACAGCACATAAGGTTGAACGACGTCGGGCGTGGCATGCCATCATCGCCTTTGGGCAGCACACACGGTCGAACGACGTCGGGCGTGGCATAACATCACTACCCTTAGACGGCACGCACGGTCGGACGACGTCAGTCGTGGCATAACATCATCGCCCTTGGACAAACACATACGGTCGAACGACGTCGGGCGTGACATGACATCACCGCCCATGGACGACACATACGCTTGAACGATGTCGGGCGTGGCATCCATCATCACCTTTAGGCAGCACACATGGTCGAACGACGTCGAGCGTGGCATGCCATCATCACATTTGGGCAGCACAAACGCTCGAACAACGTAAGGCGTTGCATTACATCCCCGCCCTAAGACTGCACGCACGGTCTGATGACGTCGGGCGTGGCATGACATCACAGCCTTTGGACAGCTCATAGGATCTAACGACGTCGGGCGTTGCATGACATCACCGCCTTTGGACAGCACACACAGTCGAACTACATCTGCACACCCGGTTGAACGATGTCAGGCGTGGCATGCCATCATCGCCTTTGGGCAGCAAAAACTGTCGAACAACATTGAGCGTGGCATTACATCACCGCCCTTGGACTATACACACGGTCGAACAACGTCGGGCGTGGCATGA
>Solyc00g160360.1_t001
ATGGTGGACATCGGTGCAACGCATAACTTTGTGACGGAACAGAAGGCCATGGAGCTTGGCCTAAATTATGTTGCCAGCAACACCATGTTGAAGACAGTCAATGCCACCCCCACTTCCGTCCATGGCTTTGCTCCTAAAGTCTCCATCGACTTAGGAGATTGGACGGGGCAGACAGACTTCACCATTGCACCTATGGACGTGTTTGATATAATTTATGGGCTGGGCTTTTGGTACGAGGTTAACGCGTTTATCTCACCGCATTACAACCAGCTGCACATCAGCGACACCGGAGGCTCATGCGTGGGCGGTGATGGCATTCCATGCCCGATGTCGTCTGACCGTGTTTGCCGTCCAAGGGCTATGATGGCATGCCACACCAACGTCATTAGACCGTGTGTGATGCCCAAAGGCAATGATTGTATGCCACGCCCGACGTCATTCTACCGTGTGTGCTGTCCAAAGGCGGTGATGCCATGCCACGCCCGATGTAGTCCGACCGTGTGTGATGCCCAAGGGCGGTGA
>Solyc00g500164.1_t001
ATGCCATCATCGCCTTTGGGCAGCACACACAGTCGAAAGATGTCGGGCGTGGCATGCCATCATAGCCCTTGGACGGCAAACACGGTAGAACGACGTTGGGCGTGGCATGTCATCATATCCCTTGGACAACAAACATGGTCGAACGACATCAGGCGTGGCGTGCCATCACCGCCTTTTGACAGCACACACGGCATTATCACAGGTAGCTTACATAAAGAGACGCTCGAACGCATGCTGCGTGGAACATATTATAGGTACCATAAGCAGGAAAGTGTCGGCAATTCATTCGATTGGTTGAGGTAG
>Solyc00g500165.1_t001
ATGACATCATCGTCATTGGACAACACCCACGGTCGGACGGCGTCGTGCGTGGCTGACATCACCGTGCTTGGACATCACAGACGGTCGGACTACATCGGGTGTGACATGCCATCTTCGCCCTTGGGCAGCACAGACGCACCCACTGTCAAACGACGTTGGGCATGGCATGCCATCATCGTCGAACGACGTCAAGACGGGCATGCCTTCATAGCCCTTGGACAACAAACATGGTCGAACGACGTCAGGCGTGGCTTTCCATCACCGCCATTGGAAAGCACACACAGTAAAACGACATCACGCGTGGCATGCCATCATGGCTCTTGGACAGCACACAAGCAAAGTCAGTCGAACGACGTCGGGCTTGGCATGGAATCACTTCCCTTGGACAACACTCACGAACGGATGACGTCGGCGTGGCATGCCATCACGGCCCTTGGACAGCACACACGGTCGGACGACATCGGGCGTGGCATGACATCACCACTGTTGGATAGCTAG
>Solyc00g112190.2_t001
GGGCGCCCTCCTAATCTCATTTTGATAGGAAGAGATATTGATAATTATCCCAAGGAGGCTTACTACTCAGCTGATAGATCAGGTGAGCCAGCCATGATCACTAAACTCACCAAAGCAGCAGCATATGCAAATTGGAATCATAGGTTTCTATATGCTTAAGGAAAATGGGATTTGCAGAGTAGGATAGGAAAGTGTATTTATATACAATGGAAAGCCCCTATAATCCATGGACGACCAGTGGAGTTCATAAAAGAAAGCAAAGAAAGGTCCGCGACAAAGCTGTCCCCTCTCTCCATATCTCTACTTACTGGCTGGGTGCAGATAACACTGTAATAATAACAAAGCCAGATAGAGATACTGTTCGTTCAGAATTGATTCAGATGGCGAGGACCCACGGAAAAATCCACCTTATTCATGCTCCGCACAGCAACTTGCCCGAAGAGAGGTATGCATTGTCCCCACTTAAGTTATTAAGTATTCCCAAAGACGAGGCGATTTATTTTTATGTTGAAACTTTATGTCAGCCAGGGGACCCTGATCATAAATGGGTTGTTTGTCCCGGTGAAAGGGACGCTCTCCTTTTAATCGCTCTGACGCATATGTTGAATAGTTGTTTTATGCGTTCATCTATCTTTCAGGAGCAGTCGTGTGGTTTTCCCAGAGATCGCCGTGAGTTCTTTGCCAAATTAGGTGGAGTGGGGAAGATTATAACTATTTTCATCTTGAATCTAGCACCCTCACAAGGTACTATTCCTCATAAAAGAATTTTACGAAAGCTGGCACCCTTGGTGCGTGATAGCTACGTAATATCCTTAGTTTCATCCTTTTTAAAGATACCAATGACCAAAATGGAATTAATTGTTCTATTACGGAAGTTGGGATCCCACACGCTGGGTTAATCACTAAGGTCTTATACAATTTGATGTTGGATGATTTCGACCGGGGATTTAAACAGCTATACCCTAGTCTTTCTTATTATCGTTACTTGGGTTACTGTTACGTATTATTTACATAGTTTAGTCTCCAAAGCGAGCAGCAGTGTGAAGAAGAAATGAATAGTATCCTCTTAGAGTTAGATCTTGATGGGGATATCACAACTATTCTACCTGGTGGGGGTGCCCATGTGACTCGTGATGGGCGTTTGATTATTCTAAGTCGAGATTGCGGTCTTCACGTTGTCGAACAGTCAACATTCTTTCTTTAGTTCAATTTGTAGTCAATATG
>Solyc00g160030.1_t001
ATGAATTGTTATGCGGTCGGTAAACTCTTTCCTTTCTGTGGGCAGCCTATCAAATCGGATCACGTATTTTGGAATATGTCGTTACATCATGTGCCGTACTACGGCTGGACCGAAAAGGAGGGGGACAGCGAACCTCCTGCCAAGAGGCCAAGGTTGCTTGCTAACTCTCAGCCACTTGTTAGAAGGAAGTGTAGCTTGATTGTCGGGGGGAATCAACGGGAAGGAAAAAAGAAGGTAGATTATTCTATTCTATTTCCTCCTTTGGTAAGGATTGGCTTTTTGTTCAAGGGTATGTTAAAAACGATCGTCTTTTCTTTGTTTGTATCACCGAGACACCCGAAGGGCCGGCCATATGTACCTCGGGAGCCCCGGCCCATTCAAATCAAAATAGAACGAGCACATACGACTAAGGGGAATGGAATGTCGACCACAGGGAAATTCATACGCTCCGCGGACGGAGCAAAAAGTAGACTCTTGGTCAGAGCAAGCCGCCCTATTCTATTACCAGACATAATTGGGAGAAGCTCATCCCAAACTAGAGCTAGAGACGCTTTATTTCGTTTCGTTCCCGTTCTTCATTTCCTTCTTCTCGAATCCAAGGGGGACTTCTCATATTTCGAATCTTTCTGCGGTGTGCTCCGTTTACTATTCTTTCGTACTTTCTTCTTTTTACCACGCGATAGGTCAGCGAAGCCTGAGCGGGCGCGGAGAAGGAAAGGCCAAACACTTCGGCCTAACGGGAATGAGAAACGACGAAATGAGAAGATGAGGTGCCTCGGGCACCCCCATTTAGAAAGAAGGGTCGAAGGTTTTGGGCCTGTAGCTTTCGCCGTCCCCCCTTCGTCGGGCGGTCCTTGTGTGGAGGGTGCGCCACCTGAAATCGGGCTTGAAGCTCTCACCTTACCAACAAGCCGAGAGCTGATGGCTGTTGGTCACGACTACTATCAAAAAGCTCCTATGAAGATGAATATTTCACATGGAGGAGTGTGCATCTTTATGTTGGGTGTTCTTCTGTCGTGCGAACCGGCGGCTTATGTGCGACCTGTGGCCCACGCCTCCTATTTGTTCAGGGCGGGCAGCGTGAACTCTGATTCGATCCGGAGTAGAATCAGCAGCTCACCTCACGTTTTAGGAACCGAGGAATCACACGTAGACAGACCTGAGCATTCTCCTGCTCTACGGAGCCCTCTGGAGCTAGAGCTGGGGTTGCTTGACGCTCTTCTCCTTTCGAGTGAATTGAATTACTTCGGCTCGGATGCCTTTGATCAAATGGAAGGATGGATGCCTGCCTTTAGCGACTTCGTTCGGTCATTCCTTCTTTACTTGTTCGCTATGGCTTGA
>Solyc00g500166.1_t001
ATGACAACAGCCGCGACTATAAAGGGCGGGGCGGGGCAGTGCTGGAACATAATGTTAGACGATCTCCATTTCCATATGGAAGAGATATTGATAATTATCCCAAGGAGGCTTACTACTCAGCTGATAGATCAGAGTAGGATAGGAAAGTGTATTTATATACAATGGAAAGCCCCTATAATCCATGGACGACCAGTGGAGTTCATAAAAGAAAGCAAAGAAAGAATTGATTCAGATGGCGAGGACCCACGGAAAAATCCACCTTATTCATGCTCCGCACAGCAACTTGCCCGGTCAATATTATATGTCTATGCTAAACTTGGTGATCTATTTTCGTTGCCCCCTTTAAGCGTATGTGATATAATCATTCTTATCTCAGAAGAGAGGAGCAGTCGTGTGGTTTTCCCAGAGATCGCCGTGAGTTCTTTGCCAAATTAG
>Solyc00g500167.1_t001
ATGGATATGCTATCCCTTCCGGCTATGGTGCCGTACTGCGGCCGGACCGGAAAGGAGGGGGACAACGAACCTCCTGCCAAGAGGCCAAGGTTGCTTGCTAACTCTCAGCCACTTGTTAGAAGGAAGTGCAGCTTGATTGTCGGGGGGAATCAACGGGAAGGAAAAAAGAAGGTAGATTATTCTATTCTATTTCCTCCTTTGGTAAGGATTGGCTTTTTGTTCAAGGGTATGTTAAAAACCATCGTCTTTTCTTTGTTTGTATCACCGAGACACCCGAAGGGCCGGCCATATGTACCTCGGGAGCCCCGGCCCATTCAAATCAAAATAGAACGAGCACCTACGACTAAGGGGAATGGAATGTCGACCACAGGAGAAGCAAAACTCGAACGGATAGAACAGATGGTCCAACTACATAACTTTTTCTTTTTCATTACTTCCGTGGTCGTGCCTCGTGGCACGGCAGCACCCGTACTATTGAAATGGTTCGTCAGTAGAGATGTTCCCACTTTGGATGACATTCTGACAAGACTTGGATATACAATGCCCTCAAGGTCTTGGTGTTGTAATCGACCAACAGTGGAAACCATGCAGTATCTTTTTCTGAAGAGTCAATGTGCTGATAAGGTATGGCAGTACTTTTCCTTGGGTGCAGGTCTTACACATGGTGTTAGCTTACAGCAGGTATTTCAAAGGTGGTGGAAACACCCTGCAAATATATATCTGAAGCCCTTATATCAAGCACTGCCCTGTGTAGTTGTCTGGGAGCTATGGAAGAGGAGAAAGAAAAGAAGGTATGGTGGTAATATCTCCTTGACCAGGCGAATTTTTCAGGTTTCAGCAACTCTGCACAATTTACTGGTGTACAGGTTTCCTAAGATGAAAAGATTGTCTTCTAATTGGCCTGAATTGGTTAGTGAGTTGGAGAGCTACATCCTCAGGCTACATTATAGAAGAGTATGTTGGGAATTCCCTAGTGGACAATGGATTAAATGTAACACAGATGGTGCATCAAGAGGTAATCCAGGTAAGAGTGGTGCTGCTGTGGTGTTTAGAGATGCTGCTGGTGATTTTCTGTGTGCTGCTACCCGTTCAAACTAA
>Solyc00g230080.1_t001
ATGGGAGTTGCCGGTGTATTGGGCGCTGCTTTGCTATGCGCCATTCATGGTGCTACCGTAGAAAAGACTTTATTTGAAGACGGTGATGGTGCTAAGACATTCCGTGCTTTTAACCCAACTCAAGCCGAAGAAACTTATTCAATGGTCACCGCTAACCGCCTTTGGTCCCAAATCTTTGGGCTTGCTTTTTCCAATAAACGTTGGTTACATTTCTTTATGTTATTTGTACCAGTAACCGGTTTATGGATGAGTGCTCTTGGAGTAGTCGGTCTAGCGCTGAACCTACGTGCCTATGACTTCGTTTCTCAGGAAATTCGCGCAGCGGAAGATCCTGAATTTGAGACTTTCTACACCTAA
>Solyc00g316530.1_t001
ATGGAATTGGATGTGCCGGGTTTGGTTGCTTGCCCGAAGGAAGGGCTATCTGATCCGATCAACTACGTAAGCCGTAGCGCGCTAGCGCGCGTACTCTTCCTCTATGAGCGAGACTCCATCCAAATCTGCCACTCCTTGGGCGAGGCCTTCTGTTCTATGAACACCCCACCACTGAATGATTCACTTTCAAGTTCTCGCCTCCGACCCGGGAGAACACAGGGTCAAGCCAAGCCCTGA
>Solyc00g069880.2_t001
ATGCAAGCTAGCAAAGCCAGCGCAGAAGCAGCCCCCGGATCCACACAGGGTACTTCAAAGGAGGAAGTAGGAAAGGATCCAGGGTTGCCTGAGGCCCTGAGAGCCAGGATGCTTGCTCTTGAAGATGAAGTAAACATGGTCATGGGCCAATATCTCGGTGCTGTTGAAGACGCCTCTTTCTTATCGAAGACTCTGGCAGCTGGAACTCATCGGCAGCGACTCTTACCACTGCAACCTAGGCACTCAGGCCTTGGAGCTGATCTGAAGAAGACTAGGAAAGCAATCGAACAGACAAGGCTCTGTAAGAGAAGAGCTAACTGGAGTACGCCTGGAACGACGAACGAGGAGTATGAGAAGAGAGTTTCGAAGGTCAGATCGGGTTGGCTGACGGACTGGCTGGCCCACTTGTACGTAATAGAATCGAAATCAAGGCAAATTCCCCTGATGGGAGTGAACATAGGGATTCCCCGACGAACGAATGCAATACATGGAAGGCTTACGGATGTAGTACTGGACGGCTTTACCTACGACATTTCCTACTCCTACTTTTCATACAAAGAGAATGGGCAGCCTGGAAAACTTGGAATGATTACAGAATGCTTACCGCCTTCGATTCGGTCTATTCTAAGTGGTCCATTGGGTAAGCAGCGGAGGGAAGAGGTCTATACCCATTGCCGTAGCTAAAAGGGTTCCCTTTCTTACTTGATTGAGACTGAGAGTCAGGGCATCAGAGGTCTTAGGAATCCCATCCCTAACGAGCTAGAAGTGGAACAAGCGCTCTTAGCCTTTTGCTTGAGAGTAGGACTTGTCTTGTCTTTGACTTCAACCC
>Solyc00g500168.1_t001
ATGAATCGAATCCTATCAAATATTTCTATTTCTCCTTTGAATTACTCATATATATCCTATGAATTTCATTTCGCACCGGAAACTATTCTAGGAGAAGTTCGAATCCGTTCCGTTCGGGTATTGATTGGTCTTGGTTTGACATGGTTTACGCGTTACTGGTTCCCGGAAGAGTTAATATCTCCATTAGCTAAACCCTTTCTTACCCTGCCTTTGGATTCGTATTTTGTTCGTACACAATCAACGGAGGCCTTCCCGACATATGTTGCAACGTCTCCAATAGCATGCTCTTACTTCGTCTTTCCCTTAATAAGTCATCAAATTTGGTGCTTTTTGATCCCCAGTTGCTATGGGGAACAAAGGACGAAATACAATCGATTCCTCCATTTAAGTGGTTCTCGCTTCTCCTTGTTCCTGTTCCTAACTCCTCCCCGGGTAGTTCCCAATGTTTGGCACTTTCCATACTTCATGGGTGCAACATCAACAAATTCGCTCATGATCAAGTTACAACCTAAGATCTATGACCATATTATGTTAACTGTTCGTATTTCGTTCATTCCATCGGTATGCTCCCAGGTACCTGTAATTGTGATCCGTTTGCCAGAACCAAGGGGTCTTTCTGTAGAAACCTCCACGAACTATCGTCGTTTTTTGATGGTTTTTCCGCTTCTCACAGCTGCTCTTTCCACACCTCCGGATATCTGGTGCCAAATTGTCGCCCCTTTCCTTATTTCTTTGATAATAGAGTTGGCTATCTTTGTGGCATCGATTGTACAAGTTCGTGAAGAGGGCTGGACGAGTGGAATGAGGGAAAGCGGCTCGATCGACAAAAAAGAAGAGTAG
>Solyc00g013100.1_t001
ATGAGGGTACGGTGCTATCCTTGTACTTTGTTTGTTGCACATGGCCTAATGTACACTTGCCCCCTTTTTCTCACTCTTTTGGTGGTTTGTCAATTTGAATCTATTTTCTTTATGCTACCGAAAGACGGAAAGGGGAACCGACTCGTTCCTTCCTTGCGGAGGACGAATCAAGGCCTGAAGTTGGTTCGTCGAGCAAGAGGAGAGAAGGATCAACAAGGATTTCATACCCTATGCTAG
>Solyc00g013110.1_t001
ATGGGAACCTTGGTAGGAATGTTGGAGGGTTCTCGGCAGGTAGGTTTGATGCTAGCCTTGTTGCCTTGGCATTGGCTGATTCAAGACATCCTCGCAAAGGCGCCATCTTTCTTAAGTGACTTTTATAGACCTCTTTTTCTTAAATACGATAATTGGGTTTTTGAGACCACTGCGATAAATGAGCTTTTGAGACTCCGTTTTGTTAACAACAGGTACTCTTTCTGCCTTACTTTAACAAGTAAGCAAGTAAACTACCTTCACGGGTAA
>Solyc00g126010.1_t001
ATGGCGCGCGAAGCGCATGCGGAACGGGCACGGAGAAAAAGAAGTGTGGAGGAGAAGCAGCCGAGCTCATTCCCTTCGCTTCCTGGGCCCAAAGCAGTGCAGTCTTTCCTGGCCAAATCAAGGATTTGGGGCTTCTTGCTACGCTACAACACTATAGAAATCCATTTTTCTTAG
>Solyc00g126000.1_t001
ATGACTACACGAGATGAACCTTGGTTTGGTGAATTGAAGTTGGCCTTAGGTGTAATAGGACTCCCAGTTACTGCGCGCGATCGTATACTGAGGTGCTCCCCGCCGGTTGTTGGAACGACGCGAGCCGGGCCGGGTCTCGATTCAGAAAGATGA
>Solyc00g125990.1_t001
ATGTGGGCACCTGATATCTATGAGGGTTCACCCACCCCGGTTACAGCATTCCTTTCTATTGCGCCTAAAATCTCTATTTCTGCTAATATTTCACGTGTTTCTATTTATGGTTCTTATGGAGCTACATTGCAACAAATCTTCTTTTTCTGCAGCATTGCTTCTATGATCTTAGGAGCACTGGCCGCCATGGCCCAAACGAAAGTAAAAAGACTTCTAGCTCATAGTTCAATTGGACATGTAGGTTATATTCGTACTGGTTTCTCATGTGGAACCATAGAAGGAATTCAATCACTACTAATTGGTATCTTTATTTATGCATCAATGACGATAGATGCATTCGCCATAGTTTTAGCATTACGGCAAACCCGTGTCAAATATATAGCTGATTTGGGCGCTCTAGCCAAAACGAATCCTATTTTGGCTATTACCTTCTCCATTACTATGTTCTCATACGCAGGAATACCCCCGTTAGCCGGCTTTTGTAGCAAATTCTATTTGTTCTTCGCCGCTTTGGGTTGTGGGGCTTACTTCCTAGCCCCAGTGGGAGTAGTGACTAGCGTTATAGGTCGTTGGGCGGCCGGAAGGTTGCCACGAGTAAGTAAGTTTGGGGGACCGAAGGCAGTTCTCCGTGCACCGGACACGTAG
>Solyc00g125980.1_t001
ATGGCCTACGGTGCGTCTTATCTGAAGGGAACACGCTTTTTTGACCGCCGTGGTATGATTGCCGGGCCCTCTCCTTACAGTCAAGTGGCTGAACGCCCCTCTCCTCGTTCCGCCCTTCCTATTGGGATAGCAGCCTTCGGGCTTTGCCTGCCCTTTCTAATAAAAAATTCCGGCTCGGCCCGGGAAAGCGCTGGCAACAACTGA
>Solyc00g244300.1_t001
ATGTTACACGAAAGCGCCGCTTTCTCTGTAGTGTTGTCACACAGCTGCCCGCCTAGAAGAGCAACTCGCTCTGTAGTGTTGTCACACAAGATAAGCACGCCGCCCGCCTGCTGGCCGGGCGAATCGAAGTTATCTTCCGGTCAACTGTCCACCCAGTCAAGTGCAAAAAACACAGTAGAATCACGCAACGCACGCTGCTGGTGTGCTTCCTGCTCGCGAGGAAAGAAAGAAGAGCGACAGGGTTCAGTTCAGATTTGA
>Solyc00g244290.1_t001
ATGCGTCCGCCAGAATGCCTCCTTGGTTCGGGACGAAGCCAAGCCGATACATACGATAGGCGAAGGAAAGACCCCCATTTCATAGCGCCTGGGGAACGCAAGTTTGATCGAGGATTGGAGAGGAGAGGTGGAAGAAAGGGCTCGGGATGGATTTTGGAGTCTTTGTGCGAGCCGTATGCGGTGAGAGTCGCACGTACGGTAACGAGGGGGGTTCGCGTCTATACGTGTAGTGTGGTGCTTAGGCCTACCCACCCTATTTGTTCCATGATCTATGGGTCTACTGGAGCTACCCACTTCGATCAATTAGCCAAGATTTTGACCGGATACGAAATCACTGGTGCTCGATCTAGTGGTATTTTTATGGGGATTCTATTTATCGCTGTAGGATCCCTATTCAAGATCACTGCAGTTCCTTTTCGGGCGGCTGTAGGACGGCCGCCTATAGGTGGTAGGGTAGGGTGGGTGGTACCGCTCTGCGGCCAATCTTCCTAA
>Solyc00g244280.1_t001
ATGCCTCTTTTCTCTTCTCTGAAGTCTACAACAAACAAGTGGGAGAGGCAGGATTCGAACCTACGTAGAAAAACTTCAACAGATTTACAGTCTGCCGCTTTTGACCACTCGGCCACTCTCCCCTTCCCGGGCCGAGGCCCCCCTCAATGGGTTCTAATTCTAAGAAGGGGGGCGGCGCCCTGA
>Solyc00g160370.1_t001
ATGCACCATGTTGATAGGAATCGGCAAAGACCTTCTTGTACACGTCCTCGAGGGCAGCATTCATGGCAATCATCACTACTTTCTCCCGAGGGCATGATGTCGAGTGCCGCTTTTCCCCGTCCGAGAATCTCCATCTGCTCTAAGTGGGCGCGAGCTAGAATCCTTATGTCAGCTTGGTTGTTCAAAAGACTGTCTCTTTACCCCTTGCATCTTCATCTTTTCGAAAGCCCAGACCATTCTTCTGGATCTGCATTAGTCCTATTTCAGTCAAGCGGTTCGGGTTTTCGGTCGGTTCCCGTTCGCCTTCCCCCCCCTCATAGTCCATTAGTGGGTAGGGTGGTCAACTTAGAGGGCGCCCGCCTCCTCTTCAGACGTGTCCTCGACAACCTGGCGGTTCTTCGGTCTCCGCTTTTGGGGGCGGGAGTGCTTGGTCGCTGGGGGTTCCTTTTCCTCAACCAATTCGGTTGTGTCAGCCTTGGTCTAACATTTTGTTATGAGCTGGCTGGACAAAGATGGATTGAAGGTCAGATAGATTTGAGTTCAAGTGGCACAGCACCTTCGATCGACCATAGGGCCTATTCTACCCTTACCGAATTCATTCTATTGAAGCGTAACCCTCCTACCCTAATACTATGCCATTTGATTGAAACAAGTTCCGTGCTGCTCACCACTCCTCGAGGCCAAGGACGGGGTCGAACCGTCATTCCAGGATTTGCAGTCCGATACATTTCCATTATGTTACCTAGCCAAACCCGCCACCTCATGTGCCAAAGTAAAACGGTTGTTCTTCCTTCTCCGCTCCTTCTTTTTCTACATATGCGGCGGCGGGTTACCAGAGAAGGGGGGACAACTCCTTTCTCCTTTGCCTTGCTCAATCTTCCTTTTCTGATTGAAAGTAGCAAGCCACTCTACTATTGGTACAGAGGCCAGATAGAAGGTTGCTCATCCAGCCCAGCGGATCCATTGTTTATGCGGCAGTGCAATGCAGCTGAAAAAGGGAAGCCCCTTTTTATTAGTAAGGTCGGCTTCGCGCAGATAGATCTTTGCCGGGGGAGATTGGTGCCCCTTGAGGTATGCCCTTCCGGTGGGTTGTTCCTTTATCTGTCTTTTCCATCCAGTGCCCGCACTGCGTCAGAAAATCTTCGTCTTCGATCTCTCTTCGCAACGCATTTTAAGGGCTAA
>Solyc00g500169.1_t001
CGTGTTCGATAGCCCGACCGTAGTGATGTTAATTGTGGTTACATTCATAAGTAGCTTGGTCCATCTTTATTCCATTTCATATATGTCTGAGGATCCGCATAGCCCTCGATTTATGTGTTATTTATCCATTCCTACTTTTTTTATGCCAATGTTGGTGACTGGAGATAACTCTCTTCAATTATTCCTGGGATGGGAGGGAGTAGGTCTTGCTTCATATTTGTTAATTCATTTCTGGTTTACACGACTTCAGGCAGATAAAGCAGCTATAAAAGCTATGCTTGTCAATCGAGTAGGTGATTTTGGATTAGCTCCTGGGATTTTGGGTTGTTTTACTCTATTTCAAACAGTAGACTTTTCAACCATTTTTGCTCGTGCTAGTGCCCCCAGAAATTCTTGGATTTCTTGCAATATGAGATTGAATGCCATAACTCTTATTTGTATTTTACTTTTTATTGGTGCTGTTGGGAAATCTGCACAGATAGGATCGCATACTTGGTCACCTGATGCTATGGAGGGTCCCACTCCAGTATCCGCTTTGATTCATGCAGCTACTATGGTAACAGCTGGCGTTTTCATGATAGCAAGGTGCTCCCCTTTATTTGAATACCCACCTACGGCTTTGATTGTTATTACTTTTGCAGGAGCTATGACGTCATTCCTTGCGGCAACCACTGGAATATTACAGAATGATCTAAAGAGGGTCATAGCTTATTCAACTTGCAGTCAATTAGGCTATATGATCTTTGCTTGCGGCATCTCTAACTATTCGGTTAGCGTCTTTCACTTAATGAATCACGCCTTTTTCAAAGCATTACTATTCCTGAGTGCAGGTTCGGTGATTCATGCCATGTCGGATGAGCAAGATATGCGGAAGATGGGGGGGCTTGCCTCCTCGTTCCCTTTTACCTATGCCATGATGCTCATGGGCAGCTTATCTCTAATTGGATTTCCTTTTCTAACTGGATTTTATTCCAAAGATGTGATCTTAGAGCTCGCTTACACTAAGTATACCATCAGTGGGAACTTTGCTTTCTGGTTGGGAAGTGTCTCTGTCCTTTTCACTTCTTATTACTCCTTTCGTTCACTTTTTCTAACATTTCTAGTACCAACTAATTCATTCGGGCGAGACATCTTACGATGTCATGATGCGCCCATTCCTATGGCCATTCCTTTAATACTTCTGGCTCTCGGGAGTCTCTTTGTAGGATACTTGGCCAAAGTGTGACCTGTTAGCCCATAAGTAAGTACTGTGACGAAGCGGCTGTTGCTCACCCGACACGATCGTACGAGGTCACAATTCACCCAACACGATCATCCGGGGTGAACAAGAATTGGGGATCGGATGCGGGCGAAATTCCCGCCAATGGCTGAGATGTTCAGTCGACTCCCTCCCCCTTTGTGGGGGTCCCGACCCCTACGAGTGAGCAGAAAAGGGAGGAGGAAAGAGGCCCTGGTGAACCGTCATAATTAGTGAACAAGTGTAAGCTTCGCTGCCCGACAGTATGGAGTACTGACCACACCGAGGGACAGGCCCTGAAGCGAAGGACGGGAACGAGCGGAATCAATGTGTTCCAATTTCTGGCCTTGCACCGACCATCCAATGGACCATGGACTAAACGGCCACTGCCTGAAAGGACTATGTCCAGGGGCCCGCCGCCCCCCCCACAAGGTACATCTCGCGCCTATGGGCCGCTATAACTATCCAAGAAGACACTCGAAACTGGAAGGATAAACAAACCCACCCGGTGGACTGCCGAGCTACAAGTCCTACGACACAGGAGCGGGATTCTCTAAAAAGCCAAGGTCGTGGGTGGCCAAGAGGGCCCACTTGGAGACTTGGGATCTCAGCAGG
>Solyc00g500170.1_t001
ATGGGTGTTCACCCCAAAGTGTTCCCGGACCGCATGCATACATCCAGTATGGAGACCTCTATGCTTAATCGAATAAGAAAGCTCGAAAGGGAAAATAGCGTATTTCTGCTTGAAAAAGCAAAAGGAGCCTATTGGGAAGAAGTAAAAAGCACCCTGAACAATTCTGGCTCTCAGAAAGAGTATTGCAGGGAGAGAAAACATGAATGTTTTTTTCTCTTTCAAGAGATTCTTTCTCGGAATCGTGCCATGAGGGGGGATGCTGCCAATCCTACCGAGGACTTTATGGATTTCTTTTCCGAGAAGCGAGAGGTACTGGACAAAAACCCCGAATGGGGCCCGGTAGAGAAAGACATAAAGGAAATCGAGTTCGTTGAGCAAGTAAAACTCGATCTTGCAGCACGCGGGCACGAGTCTCCCTATATAAAGCAAATTCTTGGGTTAGGGTGA
>Solyc00g160380.1_t001
ATGGAAGTGGGGGCTCGTCCCCGGTCAATATTGGATCAAACAATATGGGGCCGTAGCACTGACCTCTTTTTTTTATTGATTCAATACAATAGGGGAAAAGATCGTACAGTTCCCTACCGAGACAAACTCTCAACGGATCCTCCGCGCGCTGGGAATACCTCTTCCGTGCGTCTTTCTCGTGGCGGGAACAGAACAACAGGGAAAGACCCGGCCCAAGGCGAGCTTTATTTATTCAAGAGAGAATGGGGACGAAGGAGAGGGCAGGGCTTTTTCGTAGAAATAGTGGGCCGGTCTCATGAGATCTATGCCGGCCGTCGGAATCAAACGAAGCGGCGCCCTCGCCCGGCGCCATTTCCGGACCTAGCAGCAGACGGGCGGGCCGTGCCTGAATTCAGACCGGACCAGACTCTTCTTTGTTTGAGCTGCTCCCAGGCACGCAGGCCGAAGATCTCGCTTGTCCTGGACAAGTACGTAGAGATCTTCGTGGGACCGTGGAGGGAGTCTCAATCGATCTTTTCTAGGATTCCTTATCACGCCACACATGGAGATCTTTCCATTGATAGATCAGAGGGTCCTCCCTTGAACAAATTCTTAAAGATCGGAATCCGGAGCGATAAGAATGAAAGGGTTGGTGTGGCCACAGCTACAACTACTGGCGCTTCAAAAGGCTTAGATTCTAAGGGCGCTAATGAAAGCCTTTTTTTAGGTCCTGTAATAGGGAGGTGTAAGCCTCAAAAGCCTTTGGCAGTCGTAGAAACGAAGCCTATCGCCACGCCGACCATCAAATACGAGACTGGGCCCCTTCTCAAAGATTTGATGGAATGGCCCACCCCACCCAAGAGCGATTATGTCATAGGGGAACTCATGGCTGGAAACAATCCTTATGGTTTGTTTTGA
>Solyc00g013170.1_t001
ATGGCAGCTCCAGCTCGCAACCACAGGGGCCCGCCCCGCGAGGCCAGAGTGGGCTCAGTGGTCAGCCTCCATTCGAATTATGTTAGGGGGTCTTTCGCTTTTGCCAGATCTAGAGAGATACTACAAGTCCTCCGTCCCAGATTCCATCGCCGCGGCCATCTGGTTCACCGGTACTACCAAAAAGTCTCATGCTTACGTTACTGTTATTGA
>Solyc00g013180.1_t001
ATGACCCCTGCAGATTTCACCCTATCTATACCCGGAGCCACTCCCCTAGCGGTCCTGCCACCACGCCGCAGAACGGGAGCTCGTGTGGAACCTTTTATTCTGGGAATTGGAGGTAGCATTCTACCGATGTCAAGTCATGGACTGGTTTCTTCAGCCCTTTTTCTATGTGTTGGTGTTCTATATGACCGACATAAGACTCGACTTGTTAGATATTACGGAGGTTCAGTGAGCACCATGCCGAATCTCTCTACCATTTTCTTCTCTTCCACTTTGGCCAATATGAGTTCACCTGGTACTAGCAGCTTTATCGGGGAATTTCTCATCTTAGTAGGAGCTTTCCAAAGAAATAGCTTAGTAGCCACATTAGCAGCGCTTGGGATGATTTTAGGCGCGGCCTATTCCCTTTGGCTATATAATCGTGCGGTTTCTGGGAATTTAAAACCCGATTTCCTCCATAAATTCTCCGATCCAAATGGCAGAGAAGTTTCCATATTTATACCTTTTCTTGTTGGAGGGGCGACCGTACGTTAA
>Solyc00g160180.1_t001
ATGTTCATGGATAGACAGACATTCCATGGATTCTTAGTTTTTGGGCTGAAAAAGCTCGTCGATCCAAATGAATCATTCTTCCGGTCTCTCTTCGCTCCCCACCCCGAAACTGACCCACGGCACAGCGCCCATTCGCTTCGCGCGCGGGAAGGCAACGAAGTTCAGTTCATGAGACCGCAGCGCAGCGGAGTGGAGCAGCCGCGACACTTCCTTACTGGATCTCGCTGGTGGCCACCTAAACGGTTCGTTTGCGCTGCGCGTTCCCGCTGGACTGGACACATGTTAGCTGTAGGAAGTATGGTTCCGAAAGTGACTTCGGTTCGCCAGTTCAGGCTCAACTCCTCGCTTTACGTTAGCGGACCTACAGGTCGGGCCGGGGCTCTGCGCTCTTTCTTTCTGTGTGGGACGATACCGGGGAGAGAGGGGAATGCGTCGAGGCGGCGAGCAAGACAACTACATTTTGGCTTTTCCCTCCATGAGATGAGCCCAGTGCATTGGACCGATGGATAA
>Solyc00g500171.1_t001
ATGCTATTAGCTATTCTGTTGATTCTTCTCCAAACAGGAACAACCGATTTACAAATCTCATTAACCACAGAATTTAGTGAGCGGCGCCAAATCTTTCTATGGATTGCTTCTTTCGCCTCTTTCGCCGTCAAAGTGCCTATGGTACCAGTTCATATTTGGTTACCCGAAGCTCATGTAGAGGCACCTACGGCAGGATCCGTCATCTTGGCAGGAATTGCTTTAAAATTGGGAACCTACGGGTTTTTAAGATTTTCAATACCCATGTTTCCCGAAGCGACACTTTGTTCCACTCCTTTCATTTATACTTTAAGCGCGATTGCTATAATATATACTTCCTCGACCACTTTAAGGCAGATCGATCTTAAGAAGATCATTGCTTACTCCTCAGTAGCTCATATGAATCTGGTGACTATTGGTATGTTTAGTCGGGCGGCGGCCGTTAGGTCACCTATTTTGAGTTATGGACACACAAGGCCAAAACATGTGTGCCGGGCGCGCGACCCATCAACCTACTAG
>Solyc00g500172.1_t001
ATGAATCTCTTCCATGTTCGATTCTACTCTATGTTAGAACATTTCTGTGAATGCTATTCTGATCTAAGTGGTCTTATTCTTTGTCCCGTGCTAGGAAGCATTACTCCTCTTTTCATTCCAAATTCAAGAATACGACCGATACGATTAATTGGTCTGTGCGCCTCTCTTATTACTTTTTTGTATCCCCCTGTTCTTCGGATACAATTCGATCCTTCTACGGCCAAATCTCAATTTGTGGAAAGCCTTCGATGGCTTCCTTATGAAAACATCAATTTTTATTTGGGTATAGACGGTATCTCTTTATTCTTCGTGATATTGACCACATTTCTGATCCCTATTTGCATTTTAGTGGGTTGGTCTGGTATGAGAAGTTATGGGAAAGAGTATATTACAGCATTTCTAATTCGTGAATTTATAATGATCGCCGTGTTCTGCATGCTGGATCTTCTACTATTCTATGTTCTTCCCGAAAGTGTGCTAATCCCTATGTTGTGCGGAGCTGAGTATCTTCTATTCGCTGGGATAAAGCCTTTCCTCTGCAGGGGCCTTGTGCAGTAA
>Solyc00g320430.1_t001
ATGGATTCCCTTGCTTGGGCAATAAAAAAGTCTATGATTCTCATCTCGAAAAAAGAGTTTAAAGCTACGGCACCTCCTATAACTACACCACCAAGACCGGGTAACAGAACAGCGGCCAGAGCAGCAGATTCCATAGCCGCGGTTCTTCCTCCATCAAAAGGCTCTGAGCCTGCTACGTAG
>Solyc00g500173.1_t001
TCTTAAACCACTTCCCGTTCAGTTGCTGAAAGATAGAGATCAGGCTTTCTAAATGAGATTGAGTTCCACGAATATGCAGGCTAGAAAGATGCTATTTGTTGCTATTCTATCTATTTGTGCATCAAGTTCGAAGAAGATCTCAATTTATAATGAAGAAATGATAGTAGCTCTATGTTTTATAGGCTTTATCATATTCAGTCGGAAGAGTTTAGGTAATACTTTCAAACTGACTCTCGACGGGAGAATCCAGGCTATTCAGGAAGAATCGCAGCAATTCCCCAATCCTAACGAAGTAGTTCCTCCGGAATCCAATGAACAACAACGATTACTTAGGATCAGCTTGCGAATTTGTGGCACCGTAGTAGAATCATTACCAATGGCACGCTGTGCGCCTAAGTGCGAAAAGACAGTGCAAGCTTTGTTATGTCGAAACCTAAATGTTAAGTCAGCAACACTTCCAAATGCCACTTCTTCCCGTCGCATCCGTCTTCTGGACGATATAGCCATAAAGATGCACGTCTTAGTGGGGAAAAGATTTTGCCCTCGGTGTAGCTCGAAAGCAGAAAGAGTAGAATTCATTCGAGAGAGCTTGGTGGTCTTAAGAATGGTTCGGGTGGGGGATTCTCTTAAGAATAAAGAATTAGAATAGAATCTAATTCATGTTCATGTTAACAGAAGAGCGGATCCAATACCAA
>Solyc00g019750.1_t001
ATGGATGCAACTGGTCTTCAGTTGCCACCAGCATGGACGTCGGTAAGAGAGCTTGCCGAGCATGTCTGGCATGTTAATGATGAAGAACTTGTGACTATTCCTTATGTCATCCATCTCACAAATGAACTGGCCCGTGAGGACTTTCAAAGTGGGTGTGTATGGCAGGAATTTGTTGATGAGTTGGAATTGATTGTCCACAGT
>Solyc00g019730.1_t001
ATGATTGAATCTCAGAGGCATTCTTATCATTTGGTAGATCCAAGTCCATGGCCTATTTCGGGTTCACTCGGAGCTTTGGCAACAACCGTAGGAGGTGTGATGTACATGCACTCATTTCAAGGGGGTGCAACACTTCTCAGTTTGGGCCTCATATTTCTCCTATATACCATGTTCGTATGGTGGCGCGATGTTCTACGTGAATCCACGTTCGAAGGACATCATACCAAAGTCGTACAATTAGGACCTCGATATGGTTTTATTCTGTTTATCGTATCGGAGGTTATGTTCTTTTTTGCTCTTTTTCGGGCTTCTTCTCATTCTTCTTTGGCACCTACGGTAGAGATCGGAGGTATTTGGCCCCCAAAAGGGATTGCGGTTTTAGATCCTTGGGAAATCCCTTTTCTTAATACCCTTATTCCCCTTTCATCCGGAGCT
>Solyc00g500174.1_t001
CCATCATCGCCTTTGGGCAGCACACACGATCGAATAACGTCGGGCGTGTCATGCCATCATCGCATTTGGGCAGCACAAACGGTCGAACATCGTCGAGCGTGGCATGACATCAGCGCCCTAGGACTGCATGCATGGTCGGACGACCTCAGGCGTGGTATGACTTCACCTCCCTTGGACAACACACACGGTGAACGACGTCGGGTGTGGCATGCCATCATCGCCTTTGGGCAGCACACACGGTCGAACGACGTCGGGCGTGGCATGCCATCATATCCCTTAGACGGCAAACACGATCGAACGACGTCAGGCGTGACATGCCATCACCACCTTTGGGCAGCATGCACGGTCTAAAGACATCGGTCGTGTCATGACATCACCGCCATTGGACAGCACACACGGTCAAACGATGTCGGGCGTGGCATGCCATCATCGCACTTAAACGGCCAACACGGTCGAACGACGTCGGTGCATGCCATAATCGCCTTGGGCAGCACACACGTTGAACGACGTCGGGTGTGAAATGACATCAGCACCCTAGGACTGCATGCACGGTCAGATGACCTCGGCGTGGCATGACTTCACTCTCTTGGACAGCACACATGGTCGAACGACGTCGGGCGTGGCATAACATCCCCGCCCTTGGAAGGCACGCATGGTCGGACGATGTCAAGCATGGCATGACATCATCGTGTTTGGACTGCACACACAACTGTACAACGTCGGGCGTGGCATGTCGTCATCGCCGTTGGGAAGCACACACGGTCGAACGACGTCGGTCGTGGCATGACATCACCTCCTTGGTAGCACACACGGTCTGACTACAACGGGCATGGCATGACGTCACTGCCTTTGGACAGCACACACGGTCGAATGATGTCGGGCGTGGCATGCCACCACTGTTCATGGACAGCACACACGGTTGGACGACGTCGGCGTGGCATAACATCCCGCCCTTGGAAGGCACGCATGGTCGGACGATGTCAAGCGTGGCATGACATCATCGTGTTTGGACTGCACACACAACTGTACAACGTCGGGCGTGGCATGTCGTCATCGCCGTTGGGAAGCACACACGGTCGAACGACGTCGGTCGTGGCATGACATCACCTCCCTTGGTAGCACACACGGTCTGACTACAACGGGCATGGCATGACGTCACTGCCTTTGGACAGCACACACGGTCGAAATGATGTCGGGCGTGGCATGCCACCACTGTTCATGGACAGCACATACGGTTGGACGACGTCGGGCGTGGCATGACATCACCGCCCTTGGACTGCACGCATGGTCAGACGTCATCGTGCGTGGCATCACATCACCACCCTTGGACTGCACGCACGATCGGACGACGTCGGATGTGGTATGACATCACCTCCCTTGGACAGCACACACAGTCGGCAACATCGGGCGTGGCATAAGATCACCACTCTTGGACGGCACACACGGTCGGTAACATCGGGCATGGCATGACATCACCAGCCCTCGATAGCACACACGATCGGACGACATTGGGCGCGACATGACATCCCCGCCCTTAGGCAGTACACATGGCCGGAGTACGTCGAGTGTGTCATGCCATAATCGCCTTTGGGGTGCACACATGGTCAAACAACATCGGGCGTGGCCTCCCATTATCGCCCTTGGACAGCAAACACGATCAAACGACGTCGGGTGTGGTATGCCATCATCTCCTTTGGGCAGCACACACGTCGAACGACGTCGGGCGTGGAAAGACATCACCGCCTTTTGTTAGCACACACGGTCGAACGACGTCGGACGTGACTTGCCATCATCGCCTATGGGCAGCACACACGATCGAACGACGTCAGGCATGGCATGCCATCATCGCCTTTGGGAATCAAATATGGTCGAACAACGTTGGGCGTGGCATGACATCACCGCCCTTGGACTGCACGCACGGTGGAACGATGTCGGGCGTGGCATGACATCATCGCCCTTTGACAGCACACACTGTTGAACAACGTCGGGCGTGGCATGCTGTCATCGCCTTTGGGCAGCTCACACGGTCGAATGACGTCGGGTGTAGCATGCACTCATCGCCTTTGGGAAGCACACACAGTTGAACGTTGTCAGGCCAGGCATGACATCACCTCTCTTGGGCAGCACACACGGTCAGACTACGTCGGGTGTGGCATGACGTCACCGCCTTTGGATAGCACACACGGTCGGATGATGTCAGGCGTTGCATGCCATCACCGCCCTTGGACAGCATATACGGTCAGACGACGTCAGGCGTGGCATGACATCACCTCCTTTTTACAACACACACGATCGATCGACGTCGGGCGTGAAATGCCATCACCGCCTTTGTACAGCACACTCGGTCAAACGACATCGGGCATGGCTTCTATTATCCCCTTTGGCAGCACAAACGGTCGAACAACGTCGAGCATGGAATGACATCACTGCCCTTGCACTGGACGCACGGTCGAACGACGTTGGACGTGGCATGCCATCATCGTCTTTGGGCAGCACAAACGGTGGAACGACGTCGGGCGTGGCATGACATCTCCGCCCTTGGACAGCACACACGGTTGGACGACGTCAGGCGTGGCAGGAAATCACCGCCCTTTGATGGCACGCACGGTTGGACGACGTCGGCGTGGCATGACATCACCGCCGTTGGACAGCGCAAACGGTCAGACGACGTCGGGCGTTCCATGCCATTACCGCCCTTGGATTTCATGAATGATCGAACGACATCGAGCGTGGCATGACATCACTGCCCTTGGAAAGCACACACGATCAAACAACGTCGGCGTGGCATGACATCACCGCCTTTGGACTGCACACACAGTTGGACGACGTCGAGCATGGCATGATATCACGGACCTTGGATGACACGAACGGTAAGACGACGTCGGGCGTGGCATGACATCATCGCTATTGGACACTACACACAAGTCAGACGACGTCGAGCGTGGCATGACATCATCACCCTTGGAAGGCACACACGATCAACAACGTCGGGCGTGGCATGACATCACCACCCTTGGAAACCACACACGATCAGAAACGTTGGGCGTGGCATGACATCACCATCCTTTGAAAGCAAACACAATCGGTCGACGTCGATCGTAGCATGACATCACCGACATTGGACAACACATACAGTTTGCATCATCGAGCGTGGTTTGGCATCACCGCCGTTGGACAACACACACAGTCAGACGAAGTCAGGCGTTCCATGCCATCACCGCCCTTGGATTGCACGCATGATCGGACGACGTCGGGTGTTTCATGACATCATAGCCCTTGGATAGTGCACACGACAGACGACGTCTGGCATGGCATGTCATCACCGCCCTTGGACGACGCACGGTCAGACGACGTCGGGCGTGGCATGACATCACCGCCCTTGAAAAGCACACACCGTCGGCAACATCGGGCATGGCATGACATTACCTCCCTTGGATAGCACACACGGTCGAACTACATCGAGCGTGGCATGACATCACCTCCCTTGGACAGCATACACGGTTGAACGACGTCAGGCGTGGCATGACATCACCGCCCTTGGGCAACACACACGGTCGAACGATGTCAGGCGTGGCATGCTATCATAGCCTTTGGACGGCAAACACGATCGAACGACGTCAGGCGTGACATTCCATCACCGCATTTGGACAGGGCACACATTCGAACGACGTCGGGCGTGGAATGTCGTCATCGCCTTTGGGCAGCACACACGGTCGAACGACGTCGGGCTTGACATGCCATCATCGCCTTAGGGCACCACACCCGGTCGAACGACGTCGGGCGTGTCATCCCGTCATCACCTTTGGGATTCACAAACGGTCGAACGACGTTAGGTGTGGCATGACTTCACTGCCCTAGGACAGCACACACGATCGAACGACGTCAGGCGTGGCATGACATCATTGCCCTTGGACGGCACACAAGGTCGAACGACGTCGGGCATTGCATGACATCACTGCCTTTGAACAACACACACTATTGAATGATGTCCGGCGTGGCATTCCATCATCGTCTTTGGGCAGTACACACGGTCGAATGACGTCGGGCGTGGCATAACACAATCGCCCTTGAACGTCACACACGGTCGAATGATGTCGGGCGTGGCATACATAATCACCCTTGAACATCACACACGGTTAAATGATGTCGGGCGTGGCATGCCATCATCTCCCTTGGACGGCCATCACAGTCGAACGACATCGGGCGTGGCATGCCATCATCGCCTTTGGGTAGCACACATGATCGAACAACATCGGGCGTGGCATGACATAAGCGCCCTAGGACTGCATGCATGGTCGGATGACCTCGGGTGTGGGATGACTTCACCGCCCATGGACAGCACACACGGTCGAACGACGTCGGGCGTGGCATGAAATCACCGCCCTTGGAAGGCATGCACGGTCGGACGACGTCGGGCGTGGCATGACATCACCGCCTTAGGACAACACACACGGTTGAACGACGTAGGGCGTGGCATGCCGTCATTGCCTCTGGCCAGCACACACGGTCGAATGACGTCAGGCGTGGCATGCCATCATCGCTTTTTCGAAACACACACGGTCGAACGACGTCGGGTGTGGCATGACATCACCTCCCTTAGGCAGCACACATGGTGGGACAACGTCGGGCGTGGCATGACATCACCGCCTTTGACAGCACACACAGTCGGATGACGTCGGGCGTGGCATGCCATCACCGCCCTTGGACAGCACATACGGTCGGACGACGTCTGGCGTGGCATGACATCACATCCCTTGGACTGCACGCATGGTCGGACGACGTCGTGCGTGGCATCACATCACCGCGCTTGCAATGCATGCACGATCGACGTCGGAAGTTGCATGACATCACCTCCCTTGGAAAGCACACACGGTCGGCAACATCGGGCGCGGCATGACATCACCACCCTTGGACAACACAGACGGTTAGTAACGTCGGGCATGACATGACATCACCACCCCTCGACAGCACACATGGTCGGATGACGTCGGGCGTGGCATGACATCACTGCCCTTACGCAGTTTACACGTTCGAACTACGTCGAGTGTGGCATGCCATTATCATCTTTGGGCTGCACACATGGTCAAACGACATCGGGCGTGGCCTCCCATCATCGCCATTGGACTAGCTCACACAGTTGGATGATGTCAGGCGTGGCATATCATCACCGCCCTTGGACAGCATATACGGTCGGACGATGTCACGCATGGCATGACATCACCGCCTTTGGACAACACACACGATCGAACAACGTCGGGTGTTAAATGACATCACCGCCTTTGGATAGCACACTTGGTCAAATGACATCAGGCATGGCTTTCCATTATCGCCTTTGGGCAGCACAAACGGTCGAACGACGTCCAGCGTGGAATGACATCACCGCCCTTGGACAGGACGCACGGTCGGACAACGTCGGGCGTGGCATGCCATCATCGCCTTTGGGCAACACAAATGGTGGAACAACGTCGGGCATGAAATGACATCACCGCCCTTGGACAGCACACTCGGTCGGACGACGTCAGGCTTGGCATGAAATCAAATCCCATGGATTGCACGCACGGTCGGACGACGTCGGGCGTGGCATGACATCACCACCCTTGGACAGCACACACGGTCAAAGCATGTCGGGCATGGTATGAAATCAGCACCCTTGAACAACACACACGGTCGAACGATGTAGGGTGTGGCATGACATCACCGGCCTAAGACTGCACGCACGGTCAGATGATGTTGAGCATGCCATGATGTCACCGCCCATGGATAGCACACACAGTAGGCAACATGAGGCGTGGCATGACATCACCGCCCTTGGACAGCAAACACGGTCGGCAACGTCGGGCGTGGCAAGACATCACCGCCCTTGGGCAGCACACACGGTCAAACTACGTCGGGCGTGGCATGACATCACTACCTTTGGACAGCACACACGGTCGAACGACGTCGGGCGTGGCATGCCATCATCGTCTTTGGGAAGAACACACGGTCGAACGACATTGGGTGTTGCATGCCATCATAGCCCTAGGACGGCCAACACGATCGAACGGCGTCAGGCGTGACATGCCATCACCACCTTTGGATAGCACACACGGTCGAACGATGTCGGTCGTGGCATACTATCATCGCCTTTGGAAGCACACACGATCGAATTACGTTGGGCGTGGCATGCCATCATCGCCTTTGGCAGCACACACGATCGAACGACGTCGGTCGTGGCATGCCATCATCGCCTTTAGGCAGCACACATGGTCGAACCATGTCGGGTGTGGCATGACATCACCGCCCTTGAACTACATGTACGGTCGGACGACGTCGGGCGTGACATGACTTCACCGCCCTTGGACAGCACACACGATCGAACAATGTCGGGCGTGGCATGACATCACCGCTCTTGGATGGCACGAACGGTTGGACGACGTCAGGCATAGCATGACATTACCGCCTTTGGACAACACACACGGTTGAATGATGTCGGGCGTGGCATTCCATCATTGCCTTTGTGCAGCACACACAGTCGAATGACGTCGGGCGTGGTATAACATCACCGCCCTTGGACGGCACACATGGTCGAACAGCGTCAGGCGTGACATGACATCACCGACCTTGGACAGCACAAACGGTCGGCAATGTCGGGCGTGGCATAACATCACCGCCCTTAGATAGCACACACGGTCGGCAACGTCATGCGTAACATGACATCACCGCCCTTGGACAGCACACACGGTCAGACGACGTCGGGCGTGGCATGACATCACCTCTCTTGGACATCACACACAGTCGAACGACGTCGAGCGTGGCATGACATTAGCACCCTTGGGTAGCACACACGGTCGGCAACGTCGGTATGGCATGATATCACCGCCTTTAGACAGCACACACAGTCGAACGACGTCGGGCATGGCATGACATCATCGCCGTTGGATGGCACACAAGGTCGGACGACATCGGGCGTAGCATGACATCACTACCTTTGGGCAGCACACCCAGTCGAACGACGTCGGGCGTGGCATGACATCACCGCCCTAGGACTGCATGCACGATCGGACGACGTCAGGCGTGCCATGAATTCACTGCCCTTGGACAGCACACACGATTGAACGACGTCGGGCGTGGCATGACATAACCGCTCTGGACAGCATGCACGGTCAGACGACGTCGGGCGTGGCATGACATCACCACCTTTGGGCAGCACACACAATTGAACGACGTCTGGTGTGGCATGCCATCATCGCCTTTGGGCAGCACACACAGTCGAATGATGTCGGGCGTGTCATGACATCACCGCCCTAGGACTGCACGCACGGTCGGACGACGTCGGGCGTGGCATGACATCACCGCCCTTGGACTGCACGCACGATCAGACGATGTCGGGCGTGGCATCACATCACCGCCCTTACACGACACGTACAGTCGGACGATGTCGGGCGTGGCATGACATCACCTCCCTAGGACAGCACACACGGTCGGCAACGTCGGGCGTGGCGTGACATCACCGCTTTTGGGCAGCACACACGGTCGGCAACGTCGGGCATGGCATGACATTACTACCTTTGGACAGCACACACGGTCGGACGACGTCGAGCGTGACATGCCATCACTGCCTTTTGACAACACATACGATTGAACGACATCGGGCGTAGCATGCCATCATCGCCATTGGGCAGCACACTCGGTTGAACAACATAGGGCGTGGCATGTCATCATCGCATTTGGGCAGCATAAATGGTCGAATGACGTTGGGTGTGGCATGACATCAGCGCCCAGGGACTGCACGCATGGTCAGAGGACGTCAAGTGTGGCATGACATCACCGCCCTTAGACAGCACACACGGTCGAAAGACGTTGGGCATGACATGAAGTCACTGCCCTTGGACAACACGCACGGTCCGATGACGTTGGGCAAGGCATAACATTACCGCCCTTGGACTGCACACACGGTCGGCAACGTCGGGCGTGGCATGACATTACTACTTTTGGACAGCACACACGGTCGGCAACGTCGGGCGTAGCATGACATCACCGCCCTTGGACTGCACACACGGTCGAACGACGTCGGGCGTGGCTTGACCTAACCTCCCTGGGGCAGCACACACGGTCAGACTATGTCGGGCGTGGCATGACAACACCGCCTTTGGAAAGCACACACGGTCGAACGACGTCGGGCGTTGCATTCCATCATCGCCTTTGGGCAGCACCCACGGTCGAACGATGTCAGGTGTGTCATGCCATCATAGCCCTAGGATGACAAACATGGACGAACGACGTCAGGCGTTACATGCCATCACCACCTTTGGACAACACACACGGTCGAACGACGTCAAGTGTGGCATGCCATCGTCGCCTTTCGGTAGCACGCATGGTCGAAAGACATCGGGCGTGTCATGACATCACCGCCTTTGGACAGCACACACAGTCGGACGACGTCGGGCATTAAAAGCCATCACTGCCTTTGGACAGCACACACGGTCATACAACGTCGGGCGTGGCATGCCATCATCGCCCTTTGCCAGCCTACACGGTTGAATGACGTTGGGCGTGGCATGCCATCATCGCCTTTAGTCAGCACACACGGTCGAACGATGTTAGGCGTTGCATGACATCAGCGCCCTAGGACTGCATGCACGGTCGGACGACCTCAGTCGTGGCATGACTTCACCGCCCTTGGAAAGCACACAGAGTCAAACGACGTCAGGCGTGGCATGACATAACCGCCTTTAGATGTCACGCACTGTCGGACGATGTCAGGCGTGGCATGACATCACCTCTTTCGGACAGCACACACTGTTGAGCGACGTCGGGCCTAACATGTCGTTATCGCCTTTGGGCAACACAAACGGTCGAATGACGTCGAGTGTGGCATGCCATCGCCTTTGAGAAACACACACGGTCGAATGACGTCGGGCATGGCATGACATCACCTCCCTTTGGCAGCATACACGGTCGGACTACGTTGGGCGTGGCATGACGTCACCGCCTTTGGACAGCACACACTGTCGGATGATGTCGGGCGTGGCATGCCATCACCGCCCTTGGACAGCACATACGATCGAACGACGTCGGACGTGGCAAGACATCACCACCCTTGGACTGCACGCATGGTTAGACGAGGTCGTGCATGGCATCACATCACCGCCCTTGGACTGCACGCACGGTCAGATGACGTCGGGCGTGGTATGACATCACCTCGCTTGGACAGCACACACGGTCGGCAACATCGGGCGTGGCATGACATCACCACCCTTAGACAGTACACACGATCAGTAAAGTCGGGCGTGGCATGACATCACCAGTCCTCGATAGCACACACGGTCGGACGACTTCGGGCATGGCATGACATCACCTCCCTTAGGCAGTACACACGGTCGAACTACATCGAGTGTGGCATGCCATTATTGCCCTTGGGATGCACACATGGTCAAACGACATCGGGCGTGGCCTCTTATCATCGCCATTGGACTAGCTAACACAGTCGGACAGCGTCAGGCGTGACATGCCATCATCGTCCTTGGACGGCAAACACAGTCAAACGACGTTGGGCGTGGCATGCCAGCATCGCCTTTGGGCAGCACACACGATCGAACGATGTCGGGCGTAGCAAGATATTATCGCTTTTGGTTAGCACACACGGTCGAACGACGTCGGGCGTGGCATGCCGTCATCGCTTATGGGCAGCACACACAGTCGAACAAAGTCAGGCATGGCATGCCATCATCGCCTTTGGGAAGCAAAAATGGTTGAACGACGTCAAGCGTGGCATCATATCACCGCCCTTGGACTGCACGCACGGTTGAACGATGTAGGGCGTGGCATGACATCATCACCCTTTGACATCACACACTATCGGACGACGTCGGGCGTGGCATGACATCACCGACTTTTGACAACACACATGGTCGAACGATGTTGGGCGTGGCATGACATCATCACCTTTGGGCACCACAAACAGTCGAACGACATCGAGCATGGCATCCCATCATTGCCTTTGGACTAGCTCAAACAGTTAGACGGTGTCGGGTGTGGCATGCCTTCATAGCCCTTGGACATATTGCACGGTCAAATGACCTCGGGCGTGGCATGCCATCATCGCCCTTGGACGACAAACACGGTCGAACAACGTCGGGCGTAGCATGCCATCATCGCCTTTGGGCAGGACAAACGGTCGAACGACATCGGGCGTGGCATGAAATCACCGCCCTAGGACTCTATGCACGGTTTGAAGACGTGGCAGTGGCATGAGTTCACCGCCCTTGGACACTGCACACACAGTTGAACGACGTCGGGGGTGGCATGACATCACCGCCAATGTCTGCACGCACGGTCGGACTATGTCGGGCGTGGCTTGACAACACCGCCTTTGGACAGCACACAAGGTTGAACGACATCGGGCGTGGCATTCTATCATCGCCTTTGGGAAGAACACATGGTTAAACGACGTCGGGCGTGACATGCCATCATGGCCCTAGGACTGCAAACATGGTCGAACGACGTCAGCCCTGACATGCCATCACCACCTTTTGACAGCACACACGATCGAACGACGTCTGGCGTGGCATAACATCACCACCCTTGGAATGCACACACGGTCTAATGATGTCGGGCGTGGCATGCCACCAATGCCCTTGGACAGCACACATTGTAGGATGATGTCGGGCGTGGCATGACATCACCGCCTATGGACAGCACACACAGTCGAACGACATCAGGCGTGGCATGCCGTCCTCGCCTTTGGGAAGCATAAACGGTCGAATGACGTCTGGTGTGGCATGACATCACCGCCCTTAGACTGCACGCACGGTCATACAATGTCGGGCGTTGCATTACATCACCTCCCTTGGACAGCACACACTGTGGGACGACGTCGGGCGTGGCATGACATTACCGCCTATGGACAACACACACGTTTGAACAACGTCGATTGTGGCATGCCATCATCGCCTTTGGGCAGCACACACGGTCGAATGACGTCGGGCGTTGCATGCCATAATCGCCTTTGGGCAGCACACACGGTCGAACGAAGTCGGGCGTGGCATGACATCACCTCCCTTAGGCAGCACACACGGTAAGACTACGTCGAGCGTGGCATGACGTCACTGCCTTTTGACAGCACACACAGTCGGATGACGTCGGGCGTGGCATGACATCACCGCCCTAGAACAACACATACATTTGGACGACGTCGGGCGTGGCATGACATCACCGCCTTTGGACAGCACACACGGTCGGACGACGTCGAGCGTGGCATGACATCACCGC
>Solyc00g500175.1_t001
GCGGGGCGGTACATGCTCCCCCACCTGATTTTGCGACGACCCCGACGCCACACAACTGCAAATAATTGTGCGCCTTGTCGCGAAACTTCCACAAGTCCTCATACTTTTCCCACGTTGCCTTTGGGCAGCACACATGGTCGAGCGACGTCGGGCGTCGCATGCCATCATCACCTTTGGGCAGCACACACGGTCGAACGACATCGGCCGTGGCATACCATCATCGCCTTTGGGCAGCACAGACGGTCGAACGACGTCGGCGTGGCATGTCATCATCGCCTTTGTGCGGCAAACACGGTCGAACGACGTCGGGCATGGCGTGCCAGCATCGCCTTTATGCAGCACACACGGTCGAACGACGTCGGGCGTGGCATGCCATCATCGCCTTTGGGCAGCACACACGGTCGGACGGAGTCGGGCGTGGCATGCCATCATCGCCCTTGAACAGCACACACAGTCGAATGACGTCGGGCGTGGCATGCCGTCATCGCCTTTGGTCAGCATAAACGGTCAAACGACGTCGGGCGTGGTATGCCCTCATCGCCTTTGGGTAGCACATACGGTCGAGCGACGTCGGGCGTGGCGTGCTATCATCGCCTTTGGGCAGCACATACGGTCGATCGACGTCGGGTGTGGCATGCCATCATCGCCTTTGGGCAGCACACACGGTTGCACAACGTCGGGCGTGGCATGTCATCATCGCCTTTGGGCAGCACACACGGTCGAGCGACATCGGGCGTGGCATGTCCTCATCGCCTTTGGGCAGCACACACGGTCGAGCGACGTCGGGCGTGGCATGTCCTCATCGCCTTTGGGCAGCACACACGGTCGAACGACGTCGGGCGTTACATGCCATCATCGCCTTTGGGCAGCACACACGGTCGAGCGACGTCGGGCGTGGCATGCCATCATCGCCTTTGGGCAGCACACACGGTCGAACGACGTCGGGCGTGGCATGCCATCATCGCCTTTGGACAGCACACACAGTTGCACAACGTCGGGCGTGGCATGTCATCATCGCCTTTGGGCAGCACACACGGTCGAGCGACGTCGGGTGTGGCATGCCATCATCGCCTTTGGACAGCACAGACGGTCAACCAACGTCAGGCGTGGCATGCCATCATCGCCTTTGGGATGCAAACACGGTCGAACGACGTCGGGCTTGGCATCCCATCATCGCCTTTGGGCAGCACACACGGTCGACCGACGTCGGGCGTGGCATGCCATCATCGCCTTTGGACAGTACACACGGTCGAGCGACGTCGGGCGTGGCATGCCATCATCGCCTTTGGGCAGCAGACACGGTCGAACGACGTCGGGCGTGGCATGCCATCATCGCTTTTGGGCTGCACACACGGTCGAACGACGTCGGGGTTGGCATGTCCTCATCGCCTTTGGGCAGCACACACGGTCGAACGACGTCGGGCGTGGCATGCCATCATCACCCTTGGCAGCACACACGGTCGAGCGACGTCGGGCGTGGCATGCCATCATCGCCTTTGGGCAGCACACACGGTCGAGCGACGTCGGGCGTGGCATGTCCTCATCGCCTTTGGGCAGCACACACGGTCGAACGACGTCGGGCGTGGCATGCCATCATCGCCTTTGGGATGCAAACACGGTCGAACGACGTCGGGCTTGGCATCCCATCATCGCCTTTGGGCAGCACACACGGTCGACCGACGTCGGGCGTGGCATGCCATCATCGCCTTTGGACAGTACACACGGTCGAGCGACGTCGGGCGTGGCATGCCATCATCGCCTTTGGGCAGCAGACACGGTCGAACGACGTCGGGCGTGGCATGCCATCATCGCTTTTGGGCTGCACACAC
>Solyc00g500176.1_t001
ATGCTCCCCCACCTGATTTTGCGACGACCCCGACGCCACACAACTGCAAATAATTGTGCGCCTTGTCGCGAAACTTCCACAAGTCCTCATACTTTTCCCACGTTGCCTTTGGGCAGCACACATGGTCGAGCGACGTCGGGCGTCGCATGCCATCATCACCTTTGGGCAGCACACACGGTCGAACGACGTCGGGCGTGGCATGCCATCATCGCCTTTGGGCAGCACACACGGTCGAGCGACATCGGGCGTGGCATACCATCATCGCCTTTGGGCAGCACAGACGGTCGAACGACGTCGGCGTGGCATGCCATCATCGCCTTTGTGCGGCAAACACGGTCGAACGACGTCGGGCATGGCGTGCCAGCATCGCCTTTATGCAGCACACACGGTCGAACGACGTCGGGCGTGGCATGCCATCATCGCCTTTGGGCAGCACACACGGTCGGACGGAGTCGGGCGTGGCATGCCATCATCGCCCTTGAACAGCACACACAGTCGAATGACGTCGGGCGTGGCATGCCGTCATCGCCTTTGGTCAGCATAAACGGTCAAACGACGTCGGGCGTGGTATGCCCTCATCGCCTTTGGGTAGCACATACGGTCGAGCGACGTCGGGCGTGGCGTGCTATCATCGCCTTTGGGCAGCACATACGGTCGATCGACGTCGGGCGTGGCATGCCATCATCGCCTTTGGGCAGCACACACGGTTGCACAACGTCGGGCGTGGCATGTCATCATCGCCTTTGGGCAGCACACACGGTCGAGCGACGTCGGGTGTGGCATGCCATCATCGCCTTTGGACAGCACAGACGGTCAACCAACGTCAGGCGTGGCATGCCATCATCGCCTTTGGGCAAACACACGGTCGAACGACGTCGGGCTTGGCATCCCATCATCGCCTTTGGGCAGCACACACGGTCGACCGACGTCGGGCGTGGCATGCCATCATCGCCTTTGGACAGCACACACGGTCGAGCGACGTCGGGCGTGGCATGCCATCATCGCCTTTGGGCAGCACACACGGTCGAACGACGTCGGGCGTGGCATGCCATCATCGCTTTTGGGCTGCACACACGGTCGAACGACGTCGGGCTTGGCATGTCCTCATCGCCTTTGGGCAGCACACACGGTCGAACGACGTCGGGCGTGGCATGCCATCATCACCCTTGGCAGCACACACGGTCGAGCGACGTCGGGCGTGGCATGCCATCATCGCCTTTGGGCAGCACACACGGTCGAGCGACGTCGGGCGTGGCATGTCCTCATCGCCTTTGGGCAGCACACACGGTCGAACGACGTCGGGCGTTACATGCCATCATCGCCTTTGGGCAGCACACACGGTCGAGCGACGTCGGGCGTGGCATGCCATCATCGCCTTTGGGCAGCACACACGGTCGAACGACGTCGGGCGTGGCATGCCATCATCGCTTTTGGGCTGCACACACGGTCGAACGACGTCGGGCTTGGCATGTCATCATCGCCTTTGGGCAGCACACACAGTCGAACAACGTCGGGCGTTACATGCCATCATCGCCTTTGGGCAGCACACAGGGTTAA
>Solyc00g500177.1_t001
TCCAAGGGCGATGATGTCATGCCACGCCCGACGTCGTCCGTCCGTTGCGTGTAGTCCAAGGGCGGTGATGTCATGCCTCGCCCTACGTCGTTCGACCGTGTGTGCTGTCCAAGGGCAGTGATTTCATGCCACAGCCTACGTCGTTTTGACCGTGCGTGCAGTCCTTGGGAGTGATTGGCATGCCACGCCATACGTCGTTCGACCGTTGTGCTGCCCAAGGGCGATTATTGGCATGCCACGCCGGACGTCGTCCGTCCGTTCATGGTGTCCAAAGGCGATGATGGGATGCCATGCCCAATTCGTTCGACCGTTTGTGCTGCCCAAAGGCGATGATGGCATGCCACGCCCGACGTCGTTTGACCGTGGTGGTGAAGTCATGCCACTCCTGACGTCGTTTGATCGTGGGTGCTTCCCAAAGGCGATGAAGGCATTACACGCCTAA
>Solyc00g500178.1_t001
ATGACATCACTGCCATTGGACAGCACACACGGTCAAACAACGTCGGGTGTGGAATGCCATCATCGTATTTGGAAAGCACCGACGGTCAAACGACGTCAGGCGTGGCATGTCGTCATCGCCTTTGAGCAGTACACACGGTCGAGCGACGTCGAGGGTGGCATGCCATCACCGCCCTTGGACTACACGCACGGTCGGACGATGTCGAGCCACACACAGTCGGCGACGTCGGGCGTGGCATGCAATCATCGCCCTTGGACGGAAAACGCGGTCGAACAACGTTGGGCGTGGAATGCCATCATCGCCTTTGGGAAGCACACAAGGTCGAAAGACGTCAGGTGTGGCATGCCACCATCGCCTTTAGGCAGCACAAACGACCGAATGACGTCAGGGGTGGCATGCCATCACTGCCCTTGGACTACACGTAAGGCGTGGCATGACATCACCGCCCTTGGACTACACGCACGGTCAGACGACGTGGAGCGTGACATGACATCACCGCTATTAGGCAGCACACACGGTCAAATGACGTTGGGTGTGTCATGCCACCATCGCCTTTGGACAGCACACATGGTCGAACGACGTCGGGCGTGGCATGCCACCGTCGCCATTGGGCAGTACAAACAGTCAAACGACGTCTGGGGTAGCATGCCATCACCGCCCTTGGACTACATGCACGCACACACAGTCGAACGACGTCGGGCGTGGCATGCAATTATAGCCCTTGGACGGCAAACACGGTCGAACGACGTCGGGCGTGGCATGCCATCATCGCGTTTGGACAACACACAACGGTCGAACGACGTTGGGCATGACATTGCATCACCACTTTGTACAACACCAAAGTCGAACGACGTTTGGCGTGGCATGCCATCATCGCCTTTGGGCAGCACACACGGTAGAACGACGTCGGGTGTTACATGCCATCTTCACCTTTTGGCTGTACAGACGGTCGAACGATGTTAG
>Solyc00g500179.1_t001
ATGTATTACCCAGCTGATTCCCATCCCTATTGCCCTGTTCTTGATGAATTTCTCGCGATTCCCTTATATGACCTTCGTGTGGATTTTCGATGTTTCGACCTATATTTTCTTCCACAATTGGTTGATTTAGAGGATGTAAACTATGTGATAAATTGTCAGAAATGGATTTCTGTTGATTATTCTCCGATCGAGCTGGAATCGAAGTCGATGTCGCCTCCTCTCGCCCTTGCGAATTCACCACCTCTGACTGCGATTTCGCCGGATCAAAAGCCTGCGATTCTTGACGATGAATTTCCTTTTATGAAAGAATACCAGCCTGCATATGATTTGAAGGCTGAACATCATCCTTTGAAGCAAGAAATCAATCAATTTGTTGTTGTTGTTGATATATTTCTGAATTCTTGTGAGGATTATCAATTCGTTGTTGAGTTTGAGTCGATTGAATACCCTTTTGACCATCGTAATTCACAGAATCAATTTGTTGTTGTTGTTGATATATTTCTGAATTCTTGTGAGGATTATCAGTTCGTTGTTGAGTTTGAGTCGATTGAATACCCTTTTGACCATCGTAATTCACAGGTGGTTGAATACCCTGTGAATCCATCATTGCAGCTATTCACTTCTTGTGAGGTTACATCAGCAATTGATTTTTGTTGCGAATTATCCGTTCGATTAACCCTAGAACTGGATTGCCCCGCCTCCATCGAACTCGATTTCTCCGATACGATTTCTATCGCCGCCTCCATCGAACTCAATTTCTCTGTTCCAATCGCCTGCGATGATGGCATGCCACGCCCGAAGTTGTTCGACCATATTTGCCGTCCAAGGGCGATGATGGCATTCATGCCCGACGCCGTCCGACTATGTGAGCTAGTACAAAGGCGATGATTGAATGCCACGCTCGATGTCGCTCGACCGTCTGTGCTGCCCTAAGGTGATGATGGCATGCCATGCCCAACGTCGTTCGACCTTGTTTTCCGTCCAAGTGCGATGATGGCATGCCACACCCGACGCTGTCTGACTGTGTGAGCTAGTCCAACAGCGATGATGGCATGCCACACCGGACGTAATTCGAACGTTTGTGCTGCCCAAAGGTGATGATGGGATGCCGCGTCCGACGTCGTTCGACCGTGTGTGCTGCCCAAAGGCGATGATAGCATACCACGCCAGACGTCGTTCGATTGTGTTTGCTGTCCAAAGGCGATGATGGCATGCCACACCTGTCGTCGTTCGACTCTGTGTGCTTTCCAATGGCAATGATGTCATGCCACGCCCGACGTTGCCGATTGTGTGTGATGTCCAAGGGTGGTGATGTCATGCCACGCCTGACGTCGTCCGACCGTGCGTGCAGTCCAAAGGTGGTGATGTGATGCCACGCTCGACATTGTTCGACCGTGTGTGCTGCCAAAAGAGATGATAGCATGCCACGCCCGAAGTCGTTCGACCGTGTTTGCTGTCCAAGGGTGATGATGGCATCCACGCCCGACGGCGTCTGACTATGTGAACTAGTCCAAAGGCGATGATTGAATGCCACGCTCGTTGTCGTTCGACCGTCTGTGCTGCCCAAAGGTGATGGTGGCATGCCACGCTCGATGTCGTTCGACCTTGTTTGCCGTCCAAGGGCGCTGATGGCATGCCACTCCCGACGCCGTCTGACTGTGTGAGATAGTCCAATGGCGATGATGGCATGCCACGCCTGACGCCGTCCGACCGTTGTGCTGTCCAACGGTGGTGATGTCATGCCACGCCCAACGTTGCCGAGTGTGTGTGCTGTCCAAGGGCAAATATGTCATGTCACGCCAGACGTTGATAACCGTGTGTGCAATCCAAGGGCAGTGATGTCATGCCACGGCCCACATCGTCCGACCGTGCCTGCAGTCCAAGGGCGGTGATGTCATGCCACACTCGACGTGTTTCGACCGTGTGTGCTGTCTAAGAGCGGTGATGTCATTCCACACCTGATGTCGTCCGACCGTGCGTGTAGTGCAAGGGCGGTGATGACATGCCACGCCGGACGTCGTTCGATCGTGTGTGCTGCCCAAAGGCGATGATGGCATGCCACGCCTGATGTCGTTTAACCGTGTGTGCTTTCCAAAAGCAATGATGGCATGCCACACCCCACATCGTTTGACCTTGTATGCTGTCCAATGGCAGTGATGCCATGCCACGCTCGACGTCGTCCGACGGTGCGTGGTGTCCAACAACGATGATGTCATGCCACACCCAACGTTGGTGACCGTTTGTGCTATCCAAGGGCGGTGATGTCAAGCCACGCTCGACGTTGCCGACCGTGTGTGCTATCCAAGGGCGGTGATGTCAAGCCACGCTCGACGTTGCCGACTGTGTGTGCTATTCAAGGGCAGTGATGTCATGCAACACCTGACATCGTCCGACCGGGCGTGCAGTCCAAGGGCGATGATTTCATACCACGCCCGACATCGTTCGATCGTGTGTGTTGTCTAAGGGCGATGATGTCATGCCACGCTCGACTTTGCCGACCCTGTGTGCTTCCAATGGTGATGATGTCATGCCACGCACGACATTGCCTTTCGTGTGTGTTGTCCAAGGACGGTGATGTCATGCCACGGCCGACATTGCCGACCATGCGTGCAGTCCAAGGCAGTGATGTCATGCCACGCCCGACATCGTTCGACCGTCATGCAGTTCAAGGGCGGTGATGTCATGCCACGCCCGACGTCGTTCAACCATGTGTGCTGTTTAAGGGCGGTGATGGCATGCCACGCCTGACGTTGTTCGACCGTCAGTGCAGCCCTAAGGTGATGGTGGCATGTCACACCCGACGTCGTTCTACAGTGTGTGCGGCCCAAAGGCAACGATGGCATGCCACGCCCAACGTCGTTCAACTGTGTGTATTGTACAAAAGTTGTGATGCAATGTCATGCTCGACGTCGTCCGACCGTGTGTGTTGTCCAAACGCGATGATGGCATGCCACGCCCGACGTCGTTCGACTGTTTGTGCTGCCCAAAGGCGATGATGTCATGTCATGCCCGACGTTGTTCGATCGTGTTTGTCATCCAAGGGCAATGATGGCATGCCACGCCTGATGTTGTTCGACCGTGTGTGCTGTCCAAGGGACGTGATGTCATGCCACCCCCGACGTCGTCCGACCGTGCGTGTAGTCCAAGGGCGGCGATGGCATTCTACCACGGACGTTGTTTGACCGTGTGGGCTGTCCAAAGGCGATGATGGCATGCCACGCCCGACGTCTTCTGACCATGTGTGATGCCCAAGGGAAGTGATGTCATGCCACGCCCGATGTCGTTCGATCATGTGTGCTGTCCAAAGGCGATGGTGGCATGGCACACCCAACGTCGTTTGACCGTGTGTGCAGTCTAATGGTGGTGATGTCAGGTCACGCTCCACGTCGTCCGACTGTGCGTGCAGTCCAAGGGCGGTGATGTCATTCCACGCCTGACGTCATTCGACCGTGTGTTCCGTCCAAGGGTGGTGAAGTTATGCCACGCCCGACGTTGTCAGACCGTGCGTGTAGTCCAAGGGCAGTGATGGCATGCCACCCCTGACATCGTTCGGTCATTTTTACTGCCCAAAGGCGATGGTGGCATGCCACACCTGACGTGTTTCGACCGTGTGTGCTTCTCAAAGGCGATGATGGCATGCCACAGCGGACGTTGTTTGACCGCTTTTTCTATGCAAGGGCGATGATGGCATGCCACGCCTGATGCCGTCCGACCGTGTGTGTTGTCCAACGGCAGTGATGTCATACCTCGCCCGACGTTGCAGACCGTGTGTGCTTTCCAAGGGCAGTGATGTCATACCACGCCCGACGTTGTTGACCGTGTGTGCTATCCAAGGGCAGTGATGTCATGCCACGCCCCACGTCGTCTGACCGTGTGTGTAGTCCTAGAACGGTGATGTCAGGCCACGTTCGATGTCATTCGATCGTGTGTGTTGTCCAATGGAGGTTATGTCATGCCACTCCCGACATCTTTCGACCGTGCGTGTAGTCTAAGGGCGGTGATGGCATGCCACCCCCGACGTCGCTCGATCGTGTGTGCTGCCCAAAGGCAATGATGGCATGCCACGCCTGATGTCGTTTGACCGTCGATGCTTTCCCAATGGGATGATGGCATGCCAAACCCGACGTTGTTTGACCGTGTGTGCTGTCAAATGGCGGTGATATCATGCCATGCTCGACATCGTCCGACCGTGTGTGCTGTCCAACGGCGACGATGTCATGCCACGCCTGACGTTGCTGACCGTGTGTGCTGTCCAAGGGCGGTGATGTCATTCCACGCCCGACGTTGCCGACCGTGTGTGCAATCCAAGGGCGGTGATGTCATGCCACGCCCGACGTCATCCGACCGTGCGTGCAGTCCAAGGGCGGTGATGTCATGCCATGCCCGACATCATTCGACCATGTGTTCCGTCCAAGGGCGGTGAAGTCATGCCACCCCTTGCGTCGTTCGGTCATTTGTGCTGCCCAAAGGCGATGGTGGCATGCCACACCCGACGTCTTTCGACCGTGTGTGCTTCGCAAAGGCGATGATGCATACCACGCCCAACGTTGTTCGATTGCATTTTCCATCCAAGGGCGATGATGGCATGCCACGCCCGACGCCGTGCGACCGTGTCTGTTGTCCAACGGCGGTGATGTCATGCCACGCTTAACGTTGCCGACCGTGTGTTCTCTCCAAGGGCAGTGATGTCATGCCACGCCCGACATTGTTGACTGTGTCAGCTATCCAAGGGCAGTGATGTCATGCCACGCCCTACGTCGTCCGACCGTGCCTGCAGTCCGAGGGCGGTGATGTCAGGTCACGCTCGATGTCGTTCGATCGTGTGTGTTGTCCAAGGGAGGTGATGTCATGCCACGCCCGACATCGTCCGACCGTGCGTGTAGTCCAAGGGCGGTGATGGCATGCCACCCCTGACGTCGCTCGACCGTGTGTACTGCCCAAAGGCGATGACGGCATGCCACGCCTGACATCGTTTGACCGTCGGTGCTTTCCAAATTCGATGATGGCATGCCACATCCGATGTTGTTTGACCGTGTGTGCTGTCCAATGGAAGTGATGTCATGCCACGCTCCACGTCATCCGACCGTGTGTGCTGTCCAACGGCGATGATGTCATGCCACGCCTGATGTTGCCAACTGTGTATACTATCCCAGGGCGGTGATGTCATGCCACGCCCAACGGTGCCGACCGTGTGTGCAATCCAAGGGCGGTGATGTCATGCCACGCCCGACGTCGTCCGACCGTGCGTGCAGTCCAAGGGCGGTGATGTCATGCCACGCCCGACATTGTTCGACCGTGTGTTCCGTCCAAGGTGAAGTCATGCCACCCCTGACGTCGTTCGGTCGTTTGTGCTGCCCAAAGGCAATGGTGGCATGCCACACCTGACGTCTTTCGACCGTGTGTGCTTCCCAAAGGCGATGATGCATGCCACGCCCAACGTTGTACGACCGCGTTTTCTGTCCAAGGGAGATGATGGCATGCCACGCCTGACGTCGTCTGACCGTGTGTGCTGTCCAACGGTGGTGATGTCATGCCACGCCCGACGTTGCCGACCGTGTGTGCTGTCCAAGGGCATTGATGTCATGCAACGCCTGACGTTGTTGACCGTGTGTGCTATCCAAGGGCAGTGATGTCATGCCACGCCCCACTTCGTCCGACCGTGTGTGCAGTCCTAAGGTGGTGATGTCAGGCAACGCTCGATGTCGATCGATCGTGTTTGCTGTCCAAGGGTGGTGATGTCATGCCACGCCCAACATCGTTAGACCGTGCATGTAGTCCAAGGGCGGTGATGGCATGCCACCCCCGACGTCGCTCGACCGTGTGTGCTTCCCAAATGCGATGATGGCATGCCACGCTTGACGTCGTTTGACCGTCGGTGCTTTCCAAATGCGATGATGGCATGCCACACCCGACGTTGTTTGACTGTGTGTGCTGTCCAATGGTGGTGATGTCATGTCATGCTCGATGTCGTCCGATCGTGTGTGTTGTCCAATGGCGATGATGTCATGTCACGCCTGAAGTTGCGAATCGTGTGTGCTTTCCAAGGGCGGTGATATGATGCCACGCCCGACATTGCCAATCGTGTGTGCAATCCAAGGACGGTGATGTTATGCCACGCCTGACGTCGTTCCACCGTGTGTGCTTTCCATGGGTGGTTATTTCATGCCACGCCCGATGTCGTTCGACCGTGCGTGCAGTCCTTGGGAAGTTATGGCATGCCATGCCACACGTCGTTCGACCGTTTGTGCTGCCCAAGGGCGATGATGGAATGCCACGCCCGACGTCGTCCGTACGTACATGGTGTCCAAAGGCGATGATGGGATGCCATGCCCGATGTCGTTCGACCGTTTGTGCTGCCCATAGGTGATGATGGCATGCCACGCCCGACGTCGTTCGACCTTGTTTGCCGTCCAAGGGCTATAATGGCATGCCACGCCCGACATCATTCGACAGTGTGTGCTGCCCAAAGGCGATGATCACATGCCACGCCTGACGTTGTTCTACCGTGTGTGCTGTCAAAAGGCGGTGATGTGATGCCACGCCCGACGTCATTCGACCGCGTTTTTCCGTCAAAGGGCGATAATGGCAAGCCACACCCGACGCCGTCCCACTGTGTGTGCTAGTCCAAAGGAGATGATGACATGCCACGCTGGACGTCGTCCGATCATGTGTTCTGTCCTAAGGCGGTGATGGCATGCCACGCCCGACATCGTTTGACCGTGTTTCTCATCCAAGGGCGATGATGACATGCTACGCGTGACGCCGTTCGACTGTTTCAGCTAGTCCAAAGGCGATGATAGCATGCATCGCACGACGTCGTTTGACTGTGTTTGCCGTCCAAGGACTATGATGGCATGCAACGCCCGACGTTGTTCGACCGTATGTCATGCCACGCTCAACGTTGTTCGATCGTGTGTGTCGTCCAAGGGCTATGATGGCATGCCACGTCTGATGTCGTTCGACCGTTTGTGCTACCCAAAGGAGATGATGGCATGCCACACCCTATGTCGTTCGATCGTTTGTGTTGTCCAAATGCGTAGATGTCATGCCACGCCCGACGTCGTTCGACCGTGTGTGCTGCCCAAAGGCGATGATGGCATGCCACGCTTGACGTCGTTCGACCGTGTTTGCCGTGCAAGGGCGATGATGGCATGCCACGCCTTACGCCGTCCTACTATGTGAGCTTGCCCCAAAGAAATGATGGAATGCCACGCCCGACGTCGTTCTACCGTCTGTGCTGCCAAAAGTGATGATGGCATGCCACGCCCGACGCCGTCCGACTATGTCAACTAGTCCAAAGGTGATGATTGCATGCCACGCCCGATGTCGTTCGACCATGTTTGTCGTCCAATGGCGATGAAAGCATGCCACGCCCGACGCCGTCCGACTGTGTGAGCTAGTCCAACGGCGATGATGTCATGCACCGCCGAACGTCGTTCGACCGTGTGTGCTTCCCAAAGGTGATGATGGCATGCCACGCCCGACAACGTTCGACCGTTTTTGCCGTCCAAGGGTGATGATGGCATCACACGCCTAACAACGTCCGACTATGTGAGCTAGTCCAAAGACGATGATGGAATGCCACTCTCGATGTCGTTCGACCGTCTGTGCTGCCCTAAGGTGATGATGGCATGCTACGCCTGACGCCGTCTGACTTTGTCAGCTAGTCCAAAGGCGATGATGCATGCTACGCAGAGGTCGTTCGACCGTGTTTGCCGTTCAAGGGTGATAATGGCATGCCACACCCGACGTTGTCCGACTGTGTGAGCTAGTCCAACGGCGATGATGGCATGCCACGCACGATGTCATTCGACCTTCTGTGCTTCCCAAAAGGTGAAAAATGGCATGCATTGCCCGATGTCGTCCAACCGTGTGTGCTGTCCTAAGGCCATGATAGCATGCCACGCCCGACGTCGTTCGACCGTGTTTCTCGTCCAAGGGTGATGATGGCATGCTATGCGCGACGCCGTACGACTGTGTCAGCTAGTCCAAAGGCGATGACGGTATGCCTCGTTCGACGTCGTTTGACCATATTTATCGTCCAAGGGCTATGGTGGCATGCAACGCCCGACATCGTTCGACCGTGTGTGCTGTCCAAGGGCCATGATGGCATGCCACGCCCGACGTCGTTCGAGTGTGTATGTTATCCAAAGGCGGTGATGGCATGCCACGCCCGACGTTGTTCGATCGTGTTTGTCATCCAAGAGCTATGATGGCATGCCACGCCCGATGTCATTCAACCGTGTGTGCTACCCAAAGGCGATGATGGCTTGCCACACCCGATGTCGTTCGACTGTGTGTGCTATACAACGGCGATGATGTCATGCCACGCGTGATTTTGCCGACCGTGTGTGCTGTCCAAGGGCGGTGATGTCATGCCACACCCGATGTTGCCAACCGTGTGTGCTATCCAAGGGCGGTGATGTCATGCCACGCCCGACGTCGTCTGTTTGTGTGTGCTGTCCAAGAAAGGTGATGTCATGCAACGCCCGACGTCATCCAACCGTGCGTGCAGTCAAAGGGAGGTGATGGCATGCCAGGCCAGACGTCGTTCGACCGTTAGTGCTGCCCAAGGGCGATGATGGCATGCCACGCCCGACGTCATCCGACCGTTCATGCTGTCCAAAGGCGATGATGGGATGCCTTGCCCGATGTTGTTCCACCGTGTTTGCTAGCCCAAGGCGATAATGGCATGCCACACCCGACGTCGTTCTACCGTATGTGCTGTCAAAAGGTGGTGATGTGATGCCACGCCCTACGTCGTTCGACCGTGTGTGCTGCCCAAGGCGATGATGGCATGCCACGCCCAACGTCATTCGACCGCGTGTTCCGTCAAAGGGCGATGATTGCAAGCCACACCCGACGCCGTCCGACTATATGAGCTAGTCCAAAAGCGATGATGGCATGCCTTGCTGGACGTCATTTGACCGTTTGTGCTGCCCTAAGGCGATGATGGAATGCCACGCGTGATGTCATTTAACCGTGTGTGCTGCCCAAATGCGATGGTGGCATGCCACGCCCGACGTCATTTGACCGTGTGGGCTGTTTAAAGGAGATGATGACATGCCACACCCGACGTCTTCCGACCATGTGTGATGCCCAAGGGCAGTGATGTCATGCCACGCCCGACGTCGTCTAACCGTGCGTGCAGTCCAAGGGCGGTGATATCATGCCAGGCACGACGTCGTTCGACCATCTGTGCTGCTCAAAAGGCGATAATGGCATGCCATGCCTGACGTCGTCTGACTATGTGAGCTTGTCCAACGACGATGATGGCATGCCACGCCGGATGTCATTCGATCGTTTGTGATGCCCAAAGCGATGATGGCATGCCACGCCCGACGTCGTTCGATCCTGTGTGCTGCCCAAAGGAGATGATGACATGCCACTGCCGACGTCGTTTTACCATGTGTGCTGTCCAAGGCGGTGTTGCCATTCCATTCTTGACGTCGTCCGACCGTGTGTGCTTTCCAATGGCGGTGATGTCATGCCACGCCCGACGTTGCCGACCATGTGTGATGTCTAAGGGCGGTCATATCATGCCACGCCCGACGTTGCCGATCGTGTGTTCTATCCAAGGGCGGTGATGTCATGTCACGCCTGACATCGTCCGATCGTGCGTGCAGTCCAAGGGCGGTGATGTCATGCCATGCACAACGTTGTTCGACCGTCTGTGCTGTCAAAAAGGCGAAAATGGCATGCATTGCTCGATGTCGTCCAACCGTGTGTGCTGTCCTAAGGCCGTGATGGCATGCCACGCCCGACGTCGTTCGACCTTGTTTCCTGTACAAGGGCGATGATAGCATGCTACGCGTGATGTCGTCCGACTATGTCAGCTAGTCCAAAGGCGATTATGGCATGCCTCACACGATGTCGTTTGACCGTGTTTATCATCCAAGGGCTATGATGGCATTCAACGCCCGATGTGGTTCGACCGTGTGTGCTATCAAAGGGCCATGATGACATGCCACGCCCGACGTCATTCGACCGTATATGTTGTCCAAAGGCGGTGATGGCATGCCACGCCCGACGTTATTCGATCGTGTTTATCGTCTAAGGACTCTGATGGCATGCCACGCCCGATGTCGTTCGACCATGTGTGCTACCAAAAGGCGACGATTGCTTGCCACACCCGATGTCGTTCGACCGTGTGTGCTGTCCAAAGGCGGTGACGTCATCCCAAGCCCGACGTCGTTCGACCATGTTTGTTGTCCAAGGGCGATGATGGCAATGCCACGCCCAACGCCATCCGACTATGTGACTAAGTCCAAATGCGATGATGGAATGCCATGCTTGACGTTGTTCGATCGTTTGTGCTACCCAAAGGCGATGATGGCATGCCATGCCCAACGTCGTTTGATCATGTGAGCTGCTAAAATGCGATGATAGCATGCCAACGCCCTACGTCGTTCTATCATGCGTGTTGCCCAAAGGCAATGATGGCATGCCACGCCCGACGTCGTTCGACCGTGTGTGCTACCAAAGGCGATGATTAGCATGCCACACCCGACGTCGTTCGACTGTGTGTGTTGTCCAAAGGCGATGATGGCATGCCACACCAGACTTCATTTGACCGTGTGTGCTGTCCTATGACTGTGATATCATGCCACGCTTGTTGTCGTCCGACCGTGTGTGTGTCCAAGGGCTATGATGGCATGCAACGCTCGACGTCGTTCGACCGTGTGTGCTGTCCAAGGGCCATGATGGCATGCCACGCTCGACACGTACGACTATGTGAGCTAGTCCAAAGGCGATGATGGAATGCCACTCCTGGCGTCGTTCGACCGTCTGTGCTGCCCAAAGGTGATGATGGCATGCCATGCTCGAGGTCGTTCGACCTTGTTTGTCATCCAAGAGGGATGATGGCATGCCACGCCCAACGCTGTCTCACTGTGTGAGCTTGTCTACGGCGACGATGGCATGCCACGCCAGACGTTGTTCGATCGTTTGTGCTGCATAAAGGCGATGATGGCATGCCATGTCCGACGTTGTGACCATGTGTGCTGCCCAAAGGCGATGATGGCATGCCACGCTTGACATTGTTTGACCGGGTGTGCTGTCCAAAGGCGATGATGGCATGCCACACCTGACGACGTTTGACCGTGCGTTGCTGTCCAATCGCGGTGATGTCATACCACGTTCGACGTCGTCTGACCGTGTGTGCTGTCCAAGGCGGTGATGTCATGCCACGCATCACGTTGCCGACCATGTGGTGCAGTCCAAGGGAAGTGATGTTAT
>Solyc00g500180.1_t001
ATGCCAAATTTGTTCGTGGACGTCCGTCAAGACGTTGTCTATGCATACGGTTGGCCATCACGGGATTCCGACGTCAAAAATGCCAAATTTGTTCGTGGACGTCCGTCAAGACGTTGTCTATGCATACGGTCAAACGAGCCCCGGAGCGAGCATACGCCTCATTTTGACGATTTTCGTGTGCTATTGCACACCATTTTTTGGGTGATCGGGATTCCGACGTCAAAAATGCCAAATTTGTTCGTGGACGTCCGTCAAGACGTTGTCTATGCATACGGTTGGCCATCACGGGCCGACGTTGAACGCTTCAACTTGGCCACTGAAGAAGGCGAAGGCTGGGCGAGAGACTAG
>Solyc00g500181.1_t001
ATGTATCTTCCACATCTCCAATCCATACCTCTTGAAAAGGGTATGAATTGGAAACCTACCTGGAAAAGTACTCCATTACTCGACAACTTTGTCCGCCGGTTTCAATATTCGGTGGATGATGTTGTAGACGGAGCAGCGGCTAAATATGTTAAAGAACACAATATCTTTGTGAACTTAAAGCATGAGATAGCAGCGTTCATCTTTAATGTGAATCAAATTCATTCCATTCAAGATGGGTTCTTTTCCCCTGGTATTCTTTGGTCTCAAAGGGTTTTATACCCATTTGATTCTAATAATACCTGGTTTGCTAATGAATCCCTTGATTTATTTGAAAAACAAGTAGGACCCCCTTTCTCTAGCTTATTAGGGGCCTACCAAGGAGTTCCATTAGTGACTGGTAGATTGGCTCAGGCCATTGAAGGTGGTGGGAAGCGGAGGATCTTTGCTATATGTAATTATATAAAACAAAGACTTCTGCATCCCGTCCATATTTGGGCTATGACTGTACTATCAAGTCTTAAGACTGATGGTACATTCAACCAAGAACGTCCGTTGCAGTATCTAAGACTTAAAAGACCGAAGTCTTGTTACTCTTTTGATTTAAAATCAGCAACAGACCGTTGGCCATTGAGTGTTATATACACCTTAATCGAAATGATTTGGGGTAGTACTTTAGCATCTTCAATAGTCAACAGTTCTTTGGGTCTTAACACCTTTCTCGTATCACCTCCTATGGTGAAGAAGATTAGTGAAGTAGCCTTTCTTACTGGACAACCGTTAGGTTACTACGGTTCATGGTCACTGTTCTCGCTGTCCCATCACTATATAGTGTGGTTGGCGACTTTGAAGGCTTATCCGCTACGAAGCACCCCGTTTGTTGATTATGCCCTTCTTGGTGATGATATCCTAATCACCGACAAGAAGGTGGCCAATCAGTACAGTAGGTTATTGGATAGACTCAGTGTTACCATTTCATTTGCTAAATCAATAGTATCTGAAAATGGAACAATTGAGTTTGCTAAGAGGTTTTGGATACGAGATATGCAAAAAGATATCTCTCCCATCTCTCTCAAAGCTTTAACCTCCTGTAGAACGACTGTAGGCCTGTGCCAATTGTCCTGCCGATACTCGATAGAAATATCGACTTTACAAAGGCTAGCGGGTGCAGGTTATAAGGTCCGTTCTCGCCTGATGTCTACTCAGTCACCACGATGGGAAAGACTAAAGGCGGCTGCTTATTATCTGCGTGAGGCTGTAAAGCCTAAGCAGATACAAATCTTTCCAAAAGATTTGGTATTTGATGGAGAACGGGAAATCCTTGAGCGGGCTGTTATCCTTAATTGGATGAAACAGTGGTTGACTTGGCTTTCTTGGTATCATACTGTAGCATTATCACCAGATGTGACCATTGATCAACTATTTGATGTTCCTATGTGTGCCACTTCTTGGAAACGATCAAACGAAGATTATGAATTAATCAAGTTTGGGTACGTTTGGAAGTGTTACGATATGGGAGCAGGTTGGAACCTTTCAACTACACCTAGGTGGTTGTTTGGTCCTCCAACTCTCAGTTTTATATTGGTATTTGGTGGTCTTCACGGCAAGGATCTCCTTATCAGTCCTAAGGATTTACCATCCTTACGGAAAATGGATATAGATGATAAGAATTTAGGTGCATCTGAGCACATAAACCCTTTTGGTAAAATTCCGCAAGGAAGGGTGACCAAGAGGGCGATTGTGGTTGCAGTCTGGTTAACTGCTTCCACAAACACCCAGCCTGCTGATAGGTATTATGTAATAGAAGAATCAGGATCTGCGAGATATGGATATGAAACTGGATATGCTCGAACCGGACCGCATCTCGATTTGCACATGGATAATCTGCTGTATTACCCTAAAGAGTCATACTCATATCCAGGGCATTTTGTCCTTGAAAGAGCGTCATCAGTCTAG
>Solyc00g500182.1_t001
CAAAATTCGGTGTAATTCGCCATTTTTTAAGAAAAGAAAGGCAGGGTAGAAAGTCTTGCTTACTTATTTCTCCATCTAAGTAAGAGAAGGGGGGTTGAAGTTTATAGCTAGTCGAAAAAGTGATAAGAAGGTCTAATCATGCTACTTCAGTCGTATGCTTAACACATGCAAGTTGATCAGTTCGCCCTTTAGAAATAGGCTAAGAAAGTCATCGGTTTGAATCCGAGGAAGGGCTTTTTTTTCCGGTATGCCGCTCCTCCAGCAAGGAGCGAGAGAACAAATTCTGACCTATTATGTCACCTTTTTTCTTTAGAGGCGTTCTCTCTCTTATTGCAACCTTTCTGGGGCATTTCGCTGTTAGAGTAATGCCCATTCGAATAACTGGTAAGTGTCTCATGCTGTTCCTTTTAGTGATTATGGGGTTGATCCTTATTTTGAGATTTTTGGGTTTTCGTTCAAAGAGAAAATACCGGTTTATTAATCTATTTATTTTGATTCTTATTTTATTTAGTATCTCTTTATTTATATTTTTTCTAAGGAACTCTTTGCTATCCCATTTAGGGATTTTGTGTTCTCAGCTTCTCTCTGGGATTTTGCTTTTTAGTGTCGGGGGATCACTTCCTCTTCCGGGCCCTTCCGGGCAAGCAAGCGGGGCTGAGTTTGAAGAGGATCATTTTGGGATTGATGTCCTCTTGGAATCATGGGAAAAATCTACGGAAACGGGCACGTCGGTGGATCAGCCAGAACCAGAACCAGGACATGTGCCGCCTGCTATTCAAGTAGCTCCCCGGGGGAACGAAGCTGGTCCATCGAATCAGCCCCCACGAGTGGTCCCCTATCCGTATCAACTGGATGAAGTGATAGGGGGGGATTCCGTTCAGTCTATCCAGCGGAGGCTCCTAGCCAAATACTCCTATACTCCCCCTATCGGGATCATGTACCTGGCCGAAATAGAGGCAAAAGACCTATTCGAGGTCAAGGTCGAGATTCTAAGGATCATGGCGGTCCTTGATCCAACGGGGGATTGGCTGGGACGGGGAGCTCGGGCCCTCGAGAATCCGCGTACCGCCACGGGAGAGCATTCCTTGGATAAACTCTATACCCTTCTTTCGGATCTCGAATCGAGGGGAGTCAATTCCGAGTCCTTCTCTCAATTAAAAGGGAAGGTACCCCTGCGAAGGGGT
>Solyc00g160410.1_t001
ATGCTCCCACGGTCCGCTTACCGAGGAATAGAAAGGAAGGACCCGGGGCCAGAGCAAGTTGGGTTGGGGTATAGAGCCGTAAGCGCGGTGGGGGGTGACAGAGGACGTGCTCGAGCATTACGATCTGCAGCTCAAATGGTCCCTTATGAAGTCTCTATTGGTCTTATTCTTATTGTGCGCCTTCGCGTTTGGATCCGCGAAGGCAATCGCTCGGATGTTCCCCTAACCCAACCCGGGAACGGACCGGAGGGAACCGCAGCATGGGGAATGTCCGCGTCTCGTCGCAAGGCTCATTTTTCGTTGTGGGTCATAAGGCGGGCAGCTTTATCTGATCAAGGGCCGGGGCACAAGGGTCCTGGTACTATCCAGGTGCGAAGAACCCCGGAGGTGACTGCAATGAGCAGAAATCTCACTCACGGGCCTAAACGACGAGCAAACACTCGAACGTGA
>Solyc00g118680.2_t001
GCATATTCTACATTATAGCCTGCAACTGATTCAGCTTCCGCTTCTGGGAGATCAAACGGAGCTCGATTAGTTTCTGCTAGACGAGATATAAAGAACATAACCAATACAGGGAACAAGGGAATACCGGACCATATCTGCTTTTGCGCCATGACAATCTCACTCGAATTACGGGAACCTACACATATTAGTACAGTATACCGGGGTCCCCGGCGCACAATAAGAATAAGACCAATAGAGACTTCATAAGGGACCATTTGAGCTGCAGATCGTAATGCTCCTAGAGAGGCATATTTCGAATATAGAGGAGTGAAAGTTCCCAACAAAAAAGTACTTTTTCATATCCTTCTATGAACCGTACGAGCACGTCCTCTGTCACCCCCCACCGCGCTTACGGCTCTATACCCCAACCCAACTTGCTCTGGCCCCGGGTCCTTCCTTTCTATTCCTCGGTAAGCGGACCGTGGGAGCAT
>Solyc00g118690.1_t001
ATGTTCTTTATATCTCGTCTAGCAGAAACTAATCGAGCTCCGTTTGATCTCCCAGAAGCGGAAGCTGAATCAGTTGCAGGCTATAATGTAGAATATGCGCGGGATGCGATCCTTAATAGTTCACTGTTGGCGGAAGCCAATGTCCCGGGGTCTCGGGGACTCATTCTGACTGAAACAAGGGGCGGGTCGGGGATTTCTGCCTTGTTATCAAAAAGGGAGTTGGGTAAAGCAAACTCTCTCCTTGGAGGAGCACGGGTTTAG
>Solyc00g160400.1_t001
ATGGGATTGATGATGAGCGGGCAAAAGCCCCCAGATCTCCTGCGAGCTAGACCCCTAAAATGCTCGCTCTGCTCTGGGAGAATGGCCCCACCCGATGTGATCGACGTCGCATCTCGACCTGTTCGTGCTGCGGAGCGAACACCTACTTTGAGGAGAAAGAAATCCTTTCCTAAAGTGAAAGTGAATTCAAGCCGGGAGACTGTGACTCTCCCCCTTTATGTGTTCTATATCAAAGTCAAAGAGGGTCTTGACATCTTTCTTAAGGGTTTCTTTCAACGCCTTACAATTTGTTCTCATCAGGAACCTCTGGTGTTGGATGGAAAGAGGAAGCCCCGGACGTCAACTTCTTTGATGACGACCAAGAAGATATTTCCCAATAGCGGTCCTCCTTTTGTCAAAATTATAGACCAGGGGCTTGCTTCTTTAAGCTCCGCCCAACCTATACAAGGTGCTGCTCGCTTTCTCTCAGCCACTAGTGGCTTATGTAGTGGTCGGCATTCCTACGTGCTCCTCCTTGCCCCCCTACTTAAGAACCCAAAGGTCACCTTTGGATGTTGTCGTGACGCTTTGGTTACGAAGAAAGTTGGTTTCGTGGGTTCATTGATTAGTACACCTCCGGTGCTGGTAAGGCCGGGACCGTGGTCGTCCGTCTCCGGTTTGCCGGCCGATACGATCTCTGAGATTGACCAGCCAGCTGGGTTGGTTTGGCTATTCTTTTCTATTGAAAAGGAGTCAGCTGTCTGCGCGAGTCACCTTCTTCTAGGCTCCGCTGGACGACACGGCATTTTCGTTCAAATATATATAGGCCGGCCGTACTTGTGA
>Solyc00g023600.1_t001
ATGGCCCCACCCGATGTGATCGACGTCGCATCTCGACCTGTTCGTGCTGCGGAGCGAACACCTACTTTGAGGAGAAAGAAATCCTTTCCTAAAGTGAAAGTGAATTCAAGCCGGTACATCATAAATAAAAAGAGAGGCTTCAGTTTCTTGCTTATCTATGGAATATCGCATTGTTACTGGCCCTTCCAAAAAAGAATTTTATTGTTAGGAAATAAGGGAGACTGTGACTCTCCCCCTTTATGTGTTCTATATCAAAGTCAA
>Solyc00g023590.2_t001
ATGGAAGCAAGACTGAGTCCCTGTGGGGAAGGCGCCAAAGTCTTTTCGAGACGTGCGCAGGATGATAACCTAATTGATTATTCTGAAGAAAGGGCCTACTATCTTCCAGAATTAATGCTAACCCTATATTTATCTGAGTCTTATGCTAAAAAGGACTTGCTTTTAGTTCGTCTTCGCCCAAGTGCGGCTAATGCTATAATAGGAACGGAACTCATACTTCTAACTCTTCCCCCCGGAACGTCTTCTTTAAGAGCGGATCCAACCCTTCTTCTTCCTTCTCAAGCAGATGCCGAACCTCATTATTTAGCGGCTCTCCGAAGTCCCAGAGGTGGAAGCGGTTCTGATAGGCGGGACAAAGCGCTTTCAATGGTGATGAAAGAGGGGGAAATGCCTGGACGACAGCCACTCGCCCAACCTGGCGATAGTACTGAATCAGAGTCTCAATCGACTGGCATCGCCCTTCACTCCAAAATTCCTCAAAGAAAGCAAGCAGCAAGTCAGTCTGCGCATAGCATACTCTCTCAGTTCTTCTCCTTTTACGACCGGTCGAAGGGGAATGGGCCAACTCGAAATGGACCAATTCGAGAAAAGGGTCAAGATATGGTGCTGCGGTCAGAACAAGGAATGCTTTCTAGGAGGGTAATGCAAATTGTGATATATCTCAATAGTTAACGGAAAGGAATAGGCGAGAGGAGAAGTGTTGTTTGCAAGCGAACCCAATAATGCCACGAGGCGGAGAGCCTTTCGATGAAGCCTGCACCCACTGGGAAAAAGGAATAATATACCTTGCCAGAGTTTCCCGATAAGGGGTCTTAAACAACATAAGAAAAGGCTTCACCGACTGCTTTATCCACAAGAATGTCATAAAGGTTCTCTCCGGTCTTCCTCAAAAAGACAGCTTTAGAGCGCAAGTCAAACTCATGATAGGCGAGCAAAATCACGCGCACATGGTTTAGCGGTTTGCTGTGCTCTGTGATCTTATTCTTCTCCAAGACCCGATGCTTCATCTGCTTCTTTAGCTTAGTAGGACTTCAAACACGCGCTATTGCGTGAAAGAT
>Solyc00g023580.1_t001
ATGGCCCTATGCCTTACTCGCTCCGGGAAGTACTTCTTCGATGCAGCTCACACAGTCCTATTCAACTCTTCCAAATCTATGAGTGAGATTTCAACTCTCTCAAATGTAGGGTATCTTTCCTACTATCGGTTCCTTTCATTAGAGACGAATAAACCCCACTTAAGGTTTGTTACCCACCGGAATGGATTGCGCTTTTCTTTCCCACCGGTTTCAGAGCGCTGTTTTCAACCCCATGAGGAGTCAGTCAATGCACGATGA
>Solyc00g023570.1_t001
ATGTTGCCCAACACAACAAAAGGGGCTTTACTTTCAGTAACTTCTTTCACTCGTTCTGTCGTCTCATTTCAGCTTTCAACCGCATTTCCACCACGATTTTTCTCCAAACGAGAAGCTTTGGCTAGCCGTTCACTCACTCTCGATGGTCTGCCATTTAGTTCGTTCGTTGTAGCAGAGCGAATAATGTGCCGATGGAAGGTAGCTGCATGCAGCATAAAAGAAAAGAGATTGACATCCGACAGCTCCTTGTCCTTTCCATCCGGAGGTGGCGTTGATCCAGCTAACGAGCAACTGCTTCGTCTTTACCCACTTAGTGTACTTAGGATTTGA
>Solyc00g014860.1_t001
ATGAGAGGCATAGAGAGGACTCAAGGACAAGACACGACTCAGACCCCGGCAAGTCATGGTATCCGGGATCGGACATCGAAAGGGAAGGCGAGGTTTCAAAGTCTATTATGGAAGCGGGCCCCTACTGGTAGTGATACCCCGATCTCATGGATGAAGGCTAACATTTTCTATTGGAATAGAGGGATGTGCAGATCAATTCGACTTTTCACTTTGCCATCTAGAGATAGTTTGCCCTGA
>Solyc00g014850.1_t001
ATGCAAAGATGCTCCTTTGAAGCTGGAGTAAGGAATTGTCCACCTCATCACCCCGAAGAGCAGTGGCTCTGTTGTTTTGCACGCCTACAGAGAGAGACTCCAAAAGTACCGACGCTCAATCGAAAGAAAGAGCAATCAACTATATGCTTAACTCATGCCCCAGGAATCCCTAGACACAGAGAGAGGGTACGAGCTAATCTTTTACTAGAGGGAAAGCTGGCGAAAAGCATAGAGCGTGCGTGCTACGCTCTCGCCCTCCTTCCATCCGCGAAGCTGAGGCGGGAGAAAAAGCGTAATTCCCCGGTGTCATAG
>Solyc00g500183.1_t001
ATGACGACTAAGAACAGGCAAATCCAAAATTTCACTTCGAATTTCGGACCTCAACATCCTGCTGCTCATGGTGTTTCACGATCAGTATTGGAAATGAACGGAGAAGTGGTGGAACGCGCGGAACCACATATTGGATTACTCCAGTGCGGCACGAAGCCGCTGATGCCGATGATTGGAAAGGAGGGCGCCTGGGTATGTTATAGAAAGGGGAGGCGGAAGCATCGAATGGCGAAGAGAGGCGGCTCGGCAGGGAAGGAATGGGAAATCGTCAAGGATGACTTCTTTGTTGGCGGAACGAAGGGCTAA
>Solyc00g500184.1_t001
ATGGCCCAAGAACACGCCCATTCTTCAGCCGTAGAGAGACTTTTGAATTGCGAGGTACCATTACGAGCTCAATATATACGAGTGTTATTCCGTGAAATAACTCGAATTTCAAATCATTCACTTGCTTTAACTACTCATGCTATGGATGTAGGAGCATCAACTCCGTTCCTGTGGGCTTTTGAGGAGCGGGAGAAATTGTTGGAATTCTATGAAAGGGTCTCGGGAGCCAGGATGCATGCCAGTTTCATACGACCAGGTGGAGTGGCACAAGATCTGCCTCTTGGCTTATGTATAGATATTGATTCATTCACACAACAATTTGCTTCTCGTATCGACGAATTAGAAGAGATGTCAACCGGCAACCGTATCTGGAAACAACGATTAGTGGATATTGGTACTGTCACTGCACAGCAAGCAAAGGATTGGGGATTCAGTGGTGTAATGTTAAGAGGTTCTGGGGTATGCTGGGATTTGCGAAAAGCAGCACCTTACGATGTTCATGACCAATTGGATCCTGACATACCAGTAGGTACCAGAGGAGATCGCTATGATCGTTACTGTATTCGTATCGAAGAGATGCGACAAAGTGTTCGGATCATTGTGCAATGTCTTAATCAAATGCCTAGTGGCATGATCAAAGCCGATGATCGTAAGCTATGTCCTCCATCACGATCTCGAATGAAACTATCCATGGAATCGAGTAAAGCATCCCGAGGTTGGCGCATCTCGTTGAGCGTGGAGAAGCATTGGGAACCCCAATTTTTTTCTTCGGAGCCGTTTCTTTTTCCGTCCCCCCGCCCCGGCATAGCGCTTCGCTTCCGGTTCTTCGGAAGAATCAACTTACGTCTCCCTTCTTCATTGATTTGGGGGAAAGGGAACCGTCTACCAGTTGGGAAGCTAGACATCAAGCGGACGCGCGGTAGCGTTCGTGGTGGTGCTTCAGGATTCCAATGTACTGCGTCCAAGATCAGAACGAGCTTGCCGGCGGACCACTGCCGTCCCATTCTTGAGTGA
>Solyc00g500185.1_t001
ATGTCCGCTTCAACCGCTCTTTCACCTCCCAAAGAGCAAAGGGCAAAGAGAAGCGCTTTTGCTACTGAGAAAGCGAACGGTCAGCGCGAAGGTTCAAGACTTAGCCGAGCGTTAGCGAAGCTAGATTCTCATAGCGAGGCGCTTCGAATAGAAAGCCCTATGATGGGAAACTACCACGTTAGGTTTGGAGAGAGATGGGACCGGTTATATAATAGGGGAAGCAGATGCAAGCTTTTTCTTTCAATAGCCGGCCAAATGACTACAGGATCATCGGTCTACTCTACCTCAATTCACCATTTCGAACCTTATACAGAAGGTTTTTCCGTACCAGCTCCTTCTACCTATACCGCAGTTGAAGCACCTAAAGGAGAATTTGGTGTCTTTCTGGTCAGTAATGGAAGCAATCGTCCCTACCGTCGTAAAATAAGAGCACCTGGCTTTGCCCATTCACAAGGACTCGATTCTATGTCCAAACATCACATGCCAGCAGATGTGGTCACCATCATAGGCACTCAAGATATTGTGTCTGGAGAGATTAAGAGGATAGAGGGTCTCCCTTCCATAGATTCGATTGGGATTGATTCTCAGGATCGAGCCCTTATCAGAGGCGTGCCTACCGACACCTGTCAAAGTCTTCGGCTTGCACGACGTCTCCTTCCATTTGCTCCAGCTATGAAAGAAAAGAATGGGCGCAACACTTTATTCTCTTCTACCGCTCTTTGTTTACTTCTGGCCTTCCCGAACTCCTACACGGGGGGAGTCAGATCTTGGAGTAAGCTCCCTTCCATGGGCAATCTACTCAAGAGTTTAGGCCCCTAA
>Solyc00g014810.1_t001
ATGCTTGCCGCGGAGAAAGACTACTTTTCTATTCGCTTGCCTGCGCGCCTCTACTCATGCGGGACTGACTGTGCAATACTAAGAATGGAGCACGCCGCCCGTCCATGGAGGCATTATGGTTGGAAGGCCTTCCTTAGCGGCCTCTTCCTCAAAAGGCAGGATTGA
>Solyc00g014800.1_t001
ATGGCAGACCCCAGCCAGCTTGTTTACGATTTCTGGAACCAGTCCTCTAATTCCTCCACCGCCTCCCCCACAGATATGGTGGATCATCAGCACCCACCCATGATCCCTAAACCAAAAGCAAAGGTTCCATCTTCTAGAATGTTCTCTTGCCTCTACTGTTCTCGCAAGTTTTGCACTTCTCAAGCTCTTGGAGGACACCAGAATGCTCATAAGCGTGAAAGAGCCGCTTCTCGCCGTAATATGTTCTCCACCACCACCACAACCACCGACTCCTCCGACCGTAACAACAAAAATAGTAATATGGTCCGCCTCCATTTTCTTCAGAACAACAACGACATGGAGCCGCCCTCTCTCATCATGCCTCAACAAAACGGAAAAAATTCTTTCTTAGGAAGGATTCCCCTTACTGGGGTGGGACTATTACACCAACTGAAGCTTAGGAAGGAATGGAAAGATAGGAAGCTTGGAGAGCTAATGGAAAGAAATGCGTAA
>Solyc00g014790.2_t001
ATGCACCTTCACGGAATGTTAATGAAAGAAAGCCCTTTCATCCTAATCTCATCTACTGAAAAGGGGGCCGGGCGTAGCACGTTCTTTTTTGGGACACATAGGCTATTACAGACGCATCAAAAAAGACTTTTCGAAGCGCGGAATCCCAGAATGGAATCATTGCAGAAGAAAGGTATAAGGCTTGGGAACCGGAACAGGATTAAGCCTTTAAGCATGCAGATGAGTGTTTGCTGTCAGCCCCAATCCTTCGGTTTCCGGATTGGAATAAGGAGTTCCATGTTCATACTGACGCATCACTCTATTCGTAAAGAAGGCACCGGATAAGCAGCTAACATAAACTACTACCGTACAGCGCATCCCGTGGGCGGCCTTCAAAGGCTATCATTCGTAGGACGAGACGCTAACCTACGCCCGTACATTCCAACCTGCCTCCTTGGGACTTAGCTCTGAAGATGAATTCCCGGTTAGCCGATTACCTTGCCCGGTTAGGAGAACAGTTAGAGGTAGGAAAAGATGCCGACACCGAACAGTTAAAGAATTCTCCTTCGCTTCAAGACTGCCAGCCTATTCGCTTTGCGCCGAAGCAGACGCTGCCCATGGAGAGCCTTTTCCTTTGTGAACATGCCCATAAGACACGACAAAAAAGCCAAAAATTGGGCTTCTAGACGCCTTACAATAAAGAAGCCCCGGCCCCTCGGTGTCTTACACGTCTTCTTCGACCCTGCCGAAGCTGCTTTCTTTCTTCAGGTAGTGAAGTCACTCCGGTTTGTGTATGACTTGACGCGCTAAAGTCTGTATCTTGCCCCTAGTTACTTAATCGTATTCGACTTCTATCGCAGATCTGTTAT
>Solyc00g094550.1_t001
ATGGTCTTGGAAAGAACCTTTCATTCGATGCTTCTGATTCAACTCCCAGACAACCAAGGAAGTATGCGCGAAGATAGGGTTAGCCCCTGCGGCAAGCATTATCCGGGAACGATTATCCAGGAACTGGAAGATGGTTGGCGTGACACGCCTAAATCCCCCACAATCAATCCACAAGGCTTCAGGCGACTGGAGCAACCTTTGAAGGCGCTCGGCCTTGTTCACCCTTTCAGCTAA
>Solyc00g094540.1_t001
ATGAAACCAAATGGGCGAGTCTTTATTATTGATTGGGGCCCTGAACTCAATGAGAGTGGGGATTCGCTCCTCTTCGGGCAACTCGTCCACGTCTGCAAGATACCTGACGGCGTCTACGAATTTCTCGAGCGTGAGCTCGCCCTGCGCTCCTGCCTGACGGACAACAAGTTCTTTTGCCTGCCCACAGATTTCTTGCAAGAGCCTGCCACACTGGGCGGCCTTCTCTTCAGTCTCCCGATGCAATTGGGCTATTTCCGCAGGAGAAAGGCCTACTGGAATCTCGTTGAGGTCTGGAAGCGCAGGTGCAGGATCCGCGCAAAAGGCTATTGA
>Solyc00g094530.1_t001
ATGTACATAGCTGTTCCAGCTGAAATACTTGGAATAATTCTACCACTTCTACTAGGAGTAGCCTTTTTAGTGCTAGCTGAACGTAAAGTAATGGCTTTTGTGCAACGTCGAAAGGGTCCTGATGTAGTGGGATCGTTTGGATTGTTACAACCTCTAGCAGATGGTTTGAAATTGATTCTAAAAGAACCTATTTCACCAAGTAGTGCTAATTTCTCCCTTTTTAGAATGGCTCCAGTGGCTACATTTATGTTAAGTCTGGTCGCTCGGGCCGTTGTACCTTTTGATTATGGTATGGTATTGTCAGATCCGAACATAGGACTACTTTATTTGTTTGCCATATCTTCGCTAGGTGTTTATGGAATTATTATAGCAGGTTGGTCTAGTAATTAG
>Solyc00g094520.1_t001
ATGCCTCCCAGCCGGGGGGCGGATCGAATCGGAGTTTCCTTAGGTAGCCACCGACCTACAGTTATCCTTAAACTTCCGTGCTTGGTGGAGAAGAAGCGAACAAAAGTACGCTCGCTTGCTGTCTTGTTCTCTGTCGCGAACTGGGATCGCTCGCCAGCTAGGTCAGATTGGAGCAAGATTTTATGA
>Solyc00g023700.2_t001
ATGAATAAGCGGAAGAAGAGGAATAGAGGTGCGCAGCAGATACCTTTTAGTATTCTAAGCCCCTTTGCTGATTCGGCCTATTTCCCTTATACTAGAAAGGCCCCCCCGAAATCTGACTTTCAATTGGGAGTTTTCACGCCAGGAACCGCTTCGCCCCCTAACTTTAATCGTGGTCAGAAGCTTGGGCGAACTCTTTTGCATGGGAAAGCCTGTCAAAGGCTAACTGGCTTAGGGATCGGAGTTGCAAACTGCTCGACCTTAGATCAAAGAATCCCAGCAATCAAGGAAGGGGAAAGAGAGCAATATACTCCCCTGCTTCACCTGAACCCTCTATTCATTCAACAGAAGCCAGGGGCTGATTGAACGTAATGGGTTGCTGCATCTCATGCGATTGGAAGAGCACGAGAAGGACAAGCTACTGACTTTATACTTCCTGTTCTATTGGAAGAGAGATGAGATTCCTTCGGGACAGACTCCATTCCGAATGCCAATAAGACCACTTCCTCAATCCTGAGCATCATTTAACTCAAGAGCCTTGCGGCACTCCCACTTCTACTGGATCTCAATCTATACACTTAGTGGAGCGCGAGCTTTATA
>Solyc00g023710.1_t001
ATGAAATTGAAGCATGTAGTCTCGCCGCTAGTAGCCATGCTACCTTCTTTGGCCCTGCCTTACACACCTTATTTATCCTGCCTGCCGCCCTTGGAAACAGCCTTCCTTAGCTTTCGCCCTCCCACAGGAAACAGAGTTCTCAAATTTGAAGCTCCGTACTCTTGTGAAAACGGACTACACTGTCTCAACCACCCGCCTTTCCCTTCTTTTGTTTGTTCTGGACCCGAAAATGCCCGTTCGCTTGTCATTGGGGATCCCAATCTGACTTGCTCGTGGTTTATTAATGTCGGGGTTGTTTTTACTTACCTTTCTGTCTATGAAAGAAATGAGGAGAAAAGAAATTGTACTAAAAGGAAATTCTCTGCTCAAATAAGCTTTCCTGAAATGATGAAAGGCAAGAAGGAAGCTCCGTCTCCGTCCCCTCCCTTCTGTCCAAGACTCTTGAATCAGTCTCGTCTTACATTCCCTCCTCTCTGCCTAGGCGAAAGAGAGTCCCGCCTATGGTCTACTCAAAGGTTGAAGAGACAGATTGTGGGTCAGATCAATCCATTCCGTTCTTCAGGGAAGATCTATGGAATAGGAAAGCCAAAACGGATCTATCAAAACAGATCTATTCTAAGTAAATACTTGGTCGATACGAGACTCTTTCTTAGTTCAGTGGGGTTTGAAAGCAGTCTACAACGAATCAAGCAGGTTCAGTAA
>Solyc00g049210.1_t001
ATGTCAATATATGAATTGTTTCATTATTCGTTATTTCCGGGTCTTTTCGTTGCATTCACTTACAACAAGAAACAACCACCAGTGTTTGGTGCAGCACTTGCATTTTGGTGTATTCTTCTTTCTTTCCTTGGTCTTTCGTTCCGTCATATTCCTAATAACTTATCCAATTACAACGTATTAACCGCTAATGCACCTTTCTTTTTTCAAATCTCAGGGACATGGTCTAATCATGAGGGTAGTATTTTATCATGGTGTCGGATCCTAAGTTTTTATGGATTCCTTCTTTGTTACCGGGGTCGACCCCTAAGCCATAATGTCTCAAAACGAGGAGCTGAAAGCCACTTGACTGTAAGGAGAGGAGGCCATAGAGAAAGTTTTTTTTATTCCTTTGTTTCGAACTTCGTGAAGAACTCCATTCTATCTCTCCCTCGTTACGAACAAAAAAGTGGAATGAAATCCCAGTTATACACTCCCTTCGTTCTACGAACCCTTGTTGATTCTGAACTTCGTTCGCGAAGGAACCGGACTTTTGACGGGCCAGCCCTTTTTTATGCGCCGCTTTACCCTGAAAGGAAAATGAGCTTTGCTCCTCTGGGCGCTAGGCGCTCCCGTGGTTCGCGAGAAGGAAAAAGGATGTTGCATCTGGCACGAGATGATAAAGAGAGAGCTTCGTCTATCGATGAACAGCGGATTGACGGAGCTCTTGGCATTGCTTTGTTTTTCTCTCCTTTCCTATCAGCGGGTTCCGACCCTTTTGTTCGAAATTTCTTCGTTTGTACTGAACCGCTTGCAGAATCAAATCCTGTTCCACAAGATCCTATATCAGCTATACATCCTCCTTGCATTTATGCCGGAGACGTCGCCAGTGCTATGGGCTTTGGCTTATGTAGATCAAAAATGATGAATGGGATTGTGGCACTCCACTCGCCGCCAATGCGGAAGGATGCCGCCGAAAAGAATGGAACACTGTTTCGCTCTGTTGGATGCGTCGGATCCCGTATAACAAGCGAGCTCTTTACCCTCAAATTCAAACATGTGGGCGCAAAATGCTATCCTGCTTTATTGTTACGTAGCAATAGAAGCCTGCTTATGCTGCTTCGGCGGCGCTTTTTCGCCCTCTCTTCGCTCTGGACAGGAGCGCTAGTGGACACGGGGAGGGAGCAGGCGAAGCGTGTCGTTCGTAATGGAAAGAAAGATACCACTACTTCGCCTCTTTGTTGGACCGCCGGCGCGAACACAGTGGTCTCTGACCAGGACCAGGAACCAATTCGAATTTGGATCTTGACATGTCGGTGGTTTTTAACCGTAGGCATTTTGCCAGGAAGTTGGTGGGCCTATCATGAATTAGGTCGGGGTGGCTGGTGGTTTCGGGATCCCGTAGAAAATGCTTCTTTTATGCCTCGGGTATTAGCCACAGCTCGTATTCATTCAGTAATTCTACCCCTTCTTCATTCTTGGACCTCGTTTCTTAATATTGTTACTTTTCCATGCTGTGTCTCAGGAACCTTTTCAATACGGTCCGGATTGCTAGCTCCCGTTCATAGTTTTGCTACAGATGATACACGAGGAATCTTTTTATGGCGGTTCTTCCTTCTAATGACCGGCATATCTATGATTCTTTTCTCCCAGATGAAGCAGCAGGCATCGGTCCGTAGAACCTATAAAAAGGAGATGGTTGTGGCGCGAAGTACTCTTGTGCACCTACGTCATTCGGCTCGCGCGCAGAAGGTGGGGCTCATAGTCTTCCAGGCCTGCTCTGGGGGCTTCTAG
>Solyc00g049220.1_t001
ATGATCCACAAGAAAGGTGGCAGGATTCGAACCTATGGCCGGCCTGCCCCTGACCTGCTGGGTTGGGTGGCCGGGTTAGCACCCCTCGTCGCCTCTGTACCCGAAACAGATGCGCTGCGCTACCCAGCGCCTAGCCCTGTCTCCCCTACTCCTCTTCTGGTTGTGCCATTACCAATCGCGGGTAACCCCCGGTCCGGCCGCCCCTGA
>Solyc00g500186.1_t001
ATGGGCACATGCTTCTCAGTACTGATTCGTATGGAATTAGCACGACCCGGCGATCAAATTCTTGGTGGGAATCATCAACTTTATAATGTTTTAATAACGGCTCACGCTTTTTTAATGATCTTTTTTATGGTTATGCCGGCGATGATAGGTGGATTTGGTAATTGGTCTGTTCCGATTCTGATAGGTGCGCCTGACATGGCATTTCCACGATTAAATAATATTTCATTCTGGTTGTTGCCTCCAAGTCTCTTGCTCCTATTAAGCTCAGCCTTAGTAGAAGTGGGTAGCGGCACTGGGTGGACGGTCTATCCGCCCTTAAGTGGTATTACCAGCCATTCTGGAGGAGCAGTTGATTTAGCAATTTCTAGTCTTCATCTATCTGGTGTTTCATCCATTTTAGGTTCTATTAATTTTATAACAACTATCTTCAACATGCGTGGACCTGGAATGACTATGCATAGATCACCTCTATTTGTGTGGTCCGTTCTAGTGACAGCATTCCCACTTTTATTATCACTTCCGGTACTGGCAGGGGCAATTACCATGTTATTAACCGATCGAAACTTTAATACAACCTTTTCTGATCCCGCTGGAGGGGGAGACCCCATATTATACCAGCATCTCTTTTGGTTCTTCGGTCATCCAGAGGTGTATATTCCCATTCTGCCTGGATCCGGTATCATAAGTCATATCGTTTCTACTTTTTCGGGAAAACCGGTTTTCGGGTATCTAGGCATGGTTTATGCCATGATCAGTATAGGTGTTCTTGGATTTCTTGTTTGGGCTCATCATATGTTTACTGTGGGCTTAGACGTTGATACCCGTGCCTACTTCACCGCAGCTACCATGATCATAGCTGTCCCCACTGGAATCAAAATCTTTAGTTGGATCGCTACCATGTGGGGGGGTTCGATACAATACAAAACACCCATGTTATTTGCTGTAGGGTTCATCTTTTTATTCACCATAGGAGGACTCACTGGAATAGTTCTGGCTAATTCTGGGCTAGACATTGCTCTACATGATACTTATTATGTGGTTGCACATTTCCATTATGTACTTTCTATGGGAGCCGTTTTTGCTTTATTTGCAGGATTTCACTATTGGGTAGGTAAAATCTTTGGTCGGACATACCCTGAAACTTTAGGTCAAATCCATTTTTGGATCACCTTTTTCGGGGTTAATATGACCTTCTTTCCTATGCATTTCTTAGGGCTTTCGGGTATGCCACGTCGCATTCCAGATTATCCAGATGCTTACGCTGGATGGAATGCCCTTAGCAGTTTTGGCTCTTATATATCCGTAGTTGGGATTTGTCGTTTCTTCGTGGTCGTAACAATCACTTCAAGCAGTGGAAAGAACAAAAGATGTGCTCCAAGTCCTTGGGCTGTTGAACAGAATCCAACCACACCGGAATGGATGGTACAAAGTCCTCCAGCTTTTCATACTTTTGGAGAACTTCCAGCCATCAAGGAGACGAAAAGCTATGTGAAGTAA
>Solyc00g500187.1_t001
ATGTCAAGTCATGGACTGGTTTCTTCAGCCCTTTTTCTATGTGTTGGTGTTCTATATGACCGACATAAGACTCGACTTGTTAGATATTACGGAGGTTCAGTGAGCACCATGCCGAATCTCTCTACCATTTTCTTCTCTTCCACTTTGGCCAATATGAGTTCACCTGGTACTAGCAGCTTTATCGGGGAATTTCTCATCTTAGTAGGAGCTTTCCAAAGAAATAGCTTAGTAGCCACATTAGCAGCGCTTGGGATGATTTTAGGCGCGGCCTATTCCCTTTGGCTATATAATCGTGCGGTTTCTGGGAATTTAAAACCCGATTTCCTCCATAAATTCTCCGATCCAAATGGCAGAGAAGTTTCCATATTTATACCTTTTCTTGTTGGAGGGGCGACCGGTTGGGGTGGCTTGCTGGGTGAGACTGATAGAAAGAAAGGACGGGGGGCAACCATGCATGGTACTTCTCGACCCTGTCTCCGAGGGACAGTTGAACTAGCGACTCATGAATGCTGCCGGGTTGGACGAGCCAATAACTCGAAGGCGTTCGCTGGAGCTGCCATAGCTTATGGCTATAGCAATGGGAGGGCCCCAGCAGAGAGAAAAGTCAGGATAACGAGCGCTCCGCCCGCCAAGCGGGCGGCGGGAGCAGCGGGCAAGTGCTTGGCACGCAGGCCGAAGATCTCACTTGTCCTGGACAAGTACGTAGAGATCTTCGTGGGACCGTGGAGGGAGTCTCAATCGATCTTTTCTAGGATTCCTTATCACGCCACACATGGAGATCTTTCCATTGATAGATCAGAGGGTCCTCCCTTGAACAAATTCTTAAAGGTTAGGTTACTACCTGCTTCTACGGAAGAGGTTTACTTTGTACCGCCCGGAGGTCATATAGATCGGAATCCGGAGCGATAA
>Solyc00g500188.1_t001
ATGCTATTAGCTATTCTGTTGATTCTTCTCCAAACAGGAACAACCGATTTACAAATCTCATTAACCACAGAATTTAGTGAGCGGCGCCAAATCTTTCTATGGATTGCTTCTTTCGCCTCTTTCGCCGTCAAAGTGCCTATGGTACCAGTTCATATTTGGTTACCCGAAGCTCATGTAGAGGCACCTACGGCAGGATCCGTCATCTTGGCAGGAATTGCTTTAAAATTGGGAACCTACGGGTTTTTAAGATTTTCAATACCCATGTTTCCCGAAGCGACACTTTGTTCCACTCCTTTCATTTATACTTTAAGCGCGATTGCTATAATATATACTTCCTCGACCACTTTAAGGCAGATCGATCTTAAGAAGATCATTGCTTACTCCTCAGTAGCTCATATGAATCTGGTGACTATTGGTATGTTTAGTCGGGCGGCGGCCGTTAGGTCACCTATTTTGAGTTATGGACACACAAGGCCAAAACATGTGTGCCGGGCGCGCGACCCATCAACCTACTAG
>Solyc00g500189.1_t001
ATGAATCTCTTCCATGTTCGATTCTACTCTATGTTAGAACATTTCTGTGAATGCTATTCTGATCTAAGTGGTCTTATTCTTTGTCCCGTGCTAGGAAGCATTACTCCTCTTTTCATTCCAAATTCAAGAATACGACCGATACGATTAATTGGTCTGTGCGCCTCTCTTATTACTTTTTTGTATCCCCCTGTTCTTCGGATACAATTCGATCCTTCTACGGCCAAATCTCAATTTGTGGAAAGCCTTCGATGGCTTCCTTATGAAAACATCAATTTTTATTTGGGTATAGACGGTATCTCTTTATTCTTCGTGATATTGACCACATTTCTGATCCCTATTTGCATTTTAGTGGGTTGGTCTGGTATGAGAAGTTATGGGAAAGAGTATATTACAGCATTTCTAATTCGTGAATTTATAATGATCGCCGTGTTCTGCATGCTGGATCTTCTACTATTCTATGTTCTTCCCGAAAGTGTGCTAATCCCTATGTTGTGCGGAGCTGAGTATCTTCTATTCGCTGGGATAAAGCCTTTCCTCTGCAGGGGCCTTGTGCAGTAA
>Solyc00g160390.1_t001
ATGCGGCCTCGACCCTCTTTTCCAAGAGGAACTGCTTCTCCAGGATACCCAAAAAGAGTGGGAGCCGGTGTTGAAGCTCCGCTCTCCTTTGGATATCAGGAAGGAGAGGGCGTTCGAATTCCGGAACCAGAACGGCGCGCGGAATGGGCGCAACCTCGGGCTCGGGAATGTGCGGCTGTGCTTCTCTCCCAGGAGGGTAAAAAGGGCCAGACGGGGAACCCCTTCCCGCGTCGCACGCGGCAAGGAAGCCTTCAAGAGCCCCGCCCGAATAATAATTCAGAAATAGGAGAGGGAGAAGAACGAATACCAAAAGATATTTTATACTCTTTCCCCGGTCTCACTGAACTGGGTCAAAGAACTACCTTCCTGGAGCTACCTCCTTACTTAGATCGTTCGTTCCCCAATTCAAACTCGGATCAGTTGGCAAGTGGATTCCGTGCCTGGGTACGAAACTCTAAACGCAAAATTCGATCATTCAAGAAATGGCAAGCAGGAAGGAGAGTAGTAACGTCGTATTATCCATCCGAAGCAGTAGCAGGCCAGGCACTGATTGACTACGAGGCCGAAGAGTCTTACTACAGGGGTTACCACTCCTGCAAGACTGCTTTGGGTTCCAGAGTTGTTATAAGGGCGGGACGGCGAGAGGAGGAAGCTACTACTACCGGGCGAGATGTTAGTGGAAAAGAATAG
>Solyc00g021660.1_t001
ATGAGCGGATTCTGGGATAGGAGGTCTTGTCGTTCTCTAGTTACTCCTGCACAAGCAACAGCAGTTATGGATTTGATTGAGGGGCGCTGGGAAGAATGGATCGGGGAGATGCCCTTGAAGATCACTTACCCAGCTCTGGAAGGACATGAGTGGAGAATTGTCACCGGATTTGATCCAAAAAACACAGGGCGGAGTTACCTTATTGGTGAGTCTTGGCCGGGTTAG
>Solyc00g500190.1_t001
ATGATGCTCTCCTATTCCGACTTCCCCAGAGCTTCCGGTAGCACAGCCGAGACAGCGACGGGTTCTCTGCCCCTGCGGGGATGGAGCGACAGAAGTTTTTTTGAGAATTCAAGAGAAGGTCACGGCGAGACGAGCCGTAATCTAGTATCCTTATGCATGAAGATAATCAATTCGGTCGTTGTGGTCGGACTCTATTATGGATTTCTGACCACATTCTCCATAGGGCCCTCCTATCTCTTCCTTCTCCGAGCTCTGGTTATGGAAGAAGGAACCGAGAAGAAGGTATCAGCAACAACTGGCAGAATACCCTCACCCATTCTTACTAAGAAACTGAAAGAAGCCTCAAAAACAGAAGAAAGGGTGGAAAGTGAGGAAGAAAGAGATGTAGAAATTGAAACTGCTTCCGAAATGAAGGGGACTAAACAGGAACAAGAGGGATCCACTGAAGAAGATCCTTATCCTTCTCCTTCCCTTTTTTCGGAAGAAGGGTGGGATCCGGACAAAATCGATGAAACGGAAGAAATCCGAGTGAATGGAAAGGACAAAATAAAGGATAAATTCCACTCTCACCTTACAGAGACAGGCTATAACAATATTAATACTAGATTCTTATCTGAATAA
>Solyc00g500191.1_t001
AATAACACGGGGAATCTAGAAAATTGTAAATTGCAACTGCTTGATAAAAAAAATGAAAATCAAGAACAAGACCTCTTCTGGTTTCAAAAACCTCTTGTGAGTCTTCTTTTCGATTATAATCGATGGAATCGACCATTTCGTTACATAAAGAATAATCGATTTGAGCAGGCCGTAAGAACAGAAATGTCACAATATTTTTTTGACACATGTAAAAGTGATGGAAAACAAAAAATATCTTTTACATACCCGCCAAGTTTATCAACTTTTTGGAAAATGATAAAAAGAAAGATACCCCTATTGTCACTCCAAAAAACGCTCCCTAATGAACTGGACACTCAGTGGGTTTCTACCAACAAAGAAAAAAGTAATAATCTAAATAAGGAATTTTTAAATCGACTTGAAATTCTAGACAAGGAATCTCTTTCTCTGGATATACTCGAAACAAGGACTAGATTTTGTAATGATGATACTAAAAAAGAATACGTGCCTAAAATGTATGATCCTTTGTTAAATGGACTATATCGAGGAACAATAAAAAAGGGGGTTTCATCTTCAATCATAAACAATACTTTGCTAGAAAATTGGGAAAAGAGAGTTAGACTAAATAGGATTCATACTATCTTTCTTCCGAATATTGATTACCAAGAATTTGAACAAAAAGCGTATACGATTGATAAAAAACCATTATCAACAGAAATTGACGAGTTCTTAACTTTAATCAATGAATTAGGTAACGAAGCAAAATCGAGTTTAAATTTGAAGGGTCTTTCTTTATTTTCAGACCAAGAACAGAGAAGAGCGAATTCAGAAAAAAGAACGAAATTTGTCAAATTTGTATTCAATGCACTTGATCCTAATGAGACAAAATCGGGAAAAAAATCGATTGGAATAAAAGAAATCAGTAAAAAAGTACCTCGCTGGTCCCATAAATTAATCACCGAATTGGACCAACAAATGGGTGAATTTAAAGATCGCGCATCAATGGATCATCAACTTCGTTCAAGAAAAGCCAAACGTGTAGTTATTTTTACTGACAACAAGGCGACTAAGGATGCTGAGGAGGAAGTGGCTTTAATAAGCTATTCGCAACAATCAGATTTTCGGCGAGGTATAATTACAGGCTCTATGCGGGCTCAAAGGCGCAAAACATTTATTTCGAAACTATTTCAAGCAAATGTACATTCCCCCCTTTTTGTCGACAGAATAACCCCCCTACGTCTTTTTTCTTTTGATATCTCTGAACTAATTAAACCAATTTTGAAAAATTGGACAGATAAAGAGGGAGAATTCAAGATTCTAGAGTCTAGAGAAGAACAAACAAAAAGAGAAGAGAAAAAAGAAAAGGACAAAAAAGAG
>Solyc00g500192.1_t001
GGCATTATTATTACTGATCAATAAAATTCGAAAAAATCCATATCTGTAAAATAAAGAAAGGGGAAATTCATTTATGGTAAAAAATTCTGTCATTTCAGTTATTTCTCAAGAAGAAAAGAAAGGATCTGTTGAATTTCAAGTATTCAATTTCACCAATAAGATACGAAGACTTACTTCACATTTAGAATTGCACAAAAAAGACTATTTATCTCAGAGAGGTTTGAAGAAAATTTTGGGAAAACGTCAACGACTGCTAGCTTATTTGGCAAAAAAAAATAGAGTACGTTATAAAGAATTAATTAATCGGTTGGACATTCGAGAGACAAAAACTCGTTAATTTGATTAATTTGAAGAGTTATTTCATTTTCACTTATATGTTTCGATTAAATTTTGATGAATTTCTTTTCACTTTCAGTAATTCATGGAAGAATGAATCGTTAAAAAACTTATGACTGCACCAACTACAAGAAAAGACCTCATGATAGTCAATATGGGGCCTCAGCACCCATCAATGCACGGTGTTCTTCGACTCATCGTTACTCTAGATGGTGAAGATGTTGTCGACTGCGAACCAATATTAGGTTATTTACATAGAGGGATGGAGAAAATTGCGGAAAACCGAACAATTATACAATATTTGCCTTATGTAACACGTTGGGATTATTTAGCTACTATGTTCACAGAAGCAATAACCATAAATGGACCCGAACAATTAGGCAATATTCAAGTACCTAAAAGGGCTAGCTATATCAGAGTCATTATGTTGGAGTTGAGTCGGATAGCTTCTCATTTGTTATGGCTCGGTCCTTTTATGGCGGATATTGGTGCACAGACCCCTTTCTTCTATATTTTTAGAGAAAGAGAATTGATATATGACCTATTCGAAGCTGCCACCGGTATGCGAATGATGCATAATTATTTTAGGATTGGAGGAGTGGCTGCCGATCTACCCTATGGCTGGATAGATAAATGTTTGGATTTTTGCGATTATTTTTTAACAGGGGTTGCTGAGTATCAAAAACTTATTACTCGGAATCCTATTTTTTTAGAACGAGTTGAAGGCGTAGGCATTATTGGGAGAGACGAGGCATTAAATTGGGGTTTATCGGGACCAATGCTACGAGCTTCTGGAATAGAATGGGATCTTCGTAAAGTTGATCATTATGAGTCTTACGACGAATTTGATTGGCAGGTTCAATGGCAACGAGAAGGGGATTCATTAGCTCGTTATTTAGTACGAATCGGTGAAATGACAGAATCCATAAAGATTATTCAACAGGCTCTGGAAGGAATTCCAGGGGGGCCTTACGAAAATTTAGAAATGCGACGTTTTGACAGATTAAAAGATCCTGAATGGAATGATTTTGAATATCGGTTTATTAGTAAAAAGCCTTCTCCAACTTTTGAATTGTCGAAACAAGAACTTTATGTGAGAGTTGAAGCCCCAAAAGGAGAATTGGGGATTTTTCTGATAGGAGATCAGAGCGTTTTTCCTTGGAGATGGAAAATTCGCCCACCAGGTTTTATCAATTTGCAAATTCTTCCTCAGTTAGTTAAAAGAATGAAATTGGCTGATATTATGACAATACTAGGTAGCATAGATATCATTATGGGAGAAGTTGATCGTTGA
>Solyc00g500193.1_t001
ATGATAATTGATACAACAGAAATAGAGACTATCAATTCTTTTTCCAAATTGGAATCCTTAAAAGAAGTCTATGGGATCATATGGATGCTTGTCCCTATTGTGACTCTTGTATTAGGAATCACAATAGGTGTACTAGTAATTGTTTGGTTAGAAAGAGAAATATCTGCAGGAATACAACAACGTATTGGGCCTGAATATGCCGGCCCGTTAGGAATTCTTCAAGCTCTAGCAGATGGGACAAAACTACTTTTGAAAGAGAACCTTATTCCATCTACAGGAGATACTCGTTTATTCAGTATCGGACCATCCATAGCAGTAATATCTATCTTTCTAAGTTATTCAGTAATTCCTTTTGGTGATCACCTTGTTCTAGCCGATCTTAGTATTGGTGTTTTTTTTTGGATTGCCATTTCAAGTATTGCTCCCGTTGGACTTCTTATGTCGGGGTATGGATCAAATAATAAATATTCCTTTTTAGGTGGTCTACGGGCAGCTGCTCAATCAATTAGTTATGAAATACCATTAGCTCTATGTGTGTTATCAATATCTCTACTTGATATAGTGGAAGCGCAGTCAAAATATGGTTTTTGGGGGTGGAATTTGTGGCGTCAACCCATCGGGTTTATCGTTTTTCTAATTTCTTCTCTCGCCGAGTGTGAAAGATTACCTTTTGATTTACCAGAAGCAGAAGAAGAATTAGTAGCAGGGTATCAAACCGAATATTCTGGTATCAAATTTGGTTTATTTTACATTGCTTCATATCTGAATCTACTAGTTTCTTCATTATTTGTAACAGTTCTTTACTTGGGAGGTTGGAATCTTTCTATTCCGTACATATTTGTTCCTGATATATTTGGCATAAATAAAGGAGGTAAAGTCTTTGGAACACTAATTGGTATCTTTATCACATTAGCCAAAACTTATTTGTTTTTGTTCATTCCCATTGCAACAAGATGGACTTTACCGAGGCTGAGAATGGACCAACTATTAAATCTTGGGTGGAAATTTCTTTTACCGATTTCTCTAGGTAATCTATTATTGACAACCTCGTCCCAACTTCTTTCACTGTAA
>Solyc00g160420.1_t001
ATGATACCTTGGGACGGTTGTAAGGCTAAACAAATTGCTTCTGCTCCACGAACAGAGGACTGTGTTGGTTGTAAGAGATGTGAATCCGCCTGTCCAACAGATTTCTTGAGTGTCCGAGTTTATTTATGGCATGAAACAACTCGCAAACTCCTTCTAACAACTTATGCATTTTGTTATCATTTCCAATCGGATGATCCATTAATCCAACTAGTAGAGGATTATAAATGGATCGATTTTTTTGATTTCCATTGGAGATTAGGAATAGATGGACTTTCTATAGGACCCATTTTATTAACAGGATTTATCACTACTTTAGCGACTTTAGCGGCTTGGCCAGTTACTCGAGATTCTAGATTATTCCATTTTCTCATGTTAGCAATGTACAGTGGTCAAATTGGATTATTTTCGTCTCGGGACCTTTTACTTTTTTTCATCATGTGGGAGTTAGAATTAATTCCTGTTTATCTACTTCTAGCCATGTGGGGAGGAAAGAAACGTCTGTACTCAGCTACAAAATTTATTTTGTACACGGCGGGGGGTTCCGTTTTTCTCTTAATGGGAGTTTTGGGTGTTGCTTTATATGGTTCTAATGAACCAACATTAAATTTTGAAACATCAGTTAATCAGTCATATCCTGTGGTTTTAGAAATAATCTTCTATATTGGATTTTTTATTGCTTTTGCTGTCAAATCGCCCATTATCCCCCTACACACATGGTTACCAGATACCCATGGAGAAGCACATTACAGTACTTGTATGCTTCTAGCCGGAATCTTATTAAAAATGGGAGCGTATGGATTAATTCGAATCAATATGGAATTATTACCTCATGCCCATTCTATATTTTCTCCTTGGTTGATGATAATAGGTACAATACAAATAATCTATGCAGCTTCAACATCTCTTGGCCAACGGAATTTAAAAAAAAGAATAGCCTATTCCTCTGTCTCTCATATGGGTTTCATAATTATAGGAATTAGTTCTCTAACCGATACGGGACTAAATGGAGCCCTTTTACAAATAATCTCTCATGGATTTATTGGTGCTGCACTTTTTTTCTTGGCGGGAACGACTTATGATAGAATCCGCCTTGTTTATCTTGACGAAATGGGCGGAATAGCTATTCCAATGCCAAAAATGTTCACGATGTTCAGTAGCTTTTCGATGGCTTCCCTTGCATTACCAGGTATGAGTGGTTTTGTTGCCGAATTGATAGTATTTTTTGGAATAATTACCGGCCAAAAATATCTTTTAATGCCAAAACTACTAATTACTTTTGTAATGGCAATTGGAATTATATTAACTCCTATTTATTCATTATCTATGCCACGCCAGATGTTCTATGGATACAAGTTATTTAACGCCCCGAAGGATTCTTTTTTTGATTCTGGACCGCGAGAGTTATTTCTTTCGATCTCCATCTTTTTACCCGTAATAGGTATTGGTATATACCCCGATTTCGTTCTTTCATTAGCAGTTGACAAGGTCGAAGTTATTCTATCTAATTTTTTTTATAGATAA
>Solyc00g500194.1_t001
ATGAGTTCAAGACAAGCCGCTATGGTGAAATCGGTAGACACGCTGCTCTTAGGAAGCAGTGCTAATGCATCTCGTAAAATAACTGGACCAAGTGCTATTTTGACCCAAGGCTTTGCTACTTCAGGTATTTTAACTGAAATACACCAATCTGGAATCTTAGTACCTGCTCTTCAATCTGAGTGGTTAATAATGCACGTCCCAATTGATTCAACAATTGGATTATTGGAGTTATCGGGTTATTAG
>Solyc00g500195.1_t001
ATGTATTTGATCTCGGTTATAGGAATAATAACAGTATTATTAGGAGCTACTTTAGCTCTTGCTCAAAAAGACATTAAGAGAGGTTTAGCCTATTCCACAATGTCTCAATTGGGTTATATGATGTTAGCTCTAGGTATGGGGTCTTATCGAAGCGCTTTATTTCATTTGATTACTCATGCTTATTCCAAAGCATTATTATTTTTAGGATCCGGATCCATTATTCATTCAATGGAAACTATTGTTGGATATTCTCCAGCTAAAAGCCAGAATATGGGTCTAATGGGAGGTTTAAGAAAACATGTACCAATTACCAAAATCACATTTTTATTAGGTACACTTTCTCTTTGTGGTATTCCACCTCTTGCTTGTTTTTGGTCCAAAGATGAAATTCTTAATGATAGTTGGTTGTATTCGCCAATTTTCGCAATAATAGCTTGGGCCACGGCGGGATTAACCGCATTTTATATGTTTCGGATCTATTTACTTACTTTTGAAGGGCATTTAAACGCTCATTTTCAAAATTATGGTGGGAAACAAAAAATCCCCTTCTATTCAATATCTCTATGGGGTAAAAACGGAGTTAAGAAAAACTCTTGTTTATTAACAATGAATAATAATGAAAGTACTTATTTTTTGTCAAAAACTAAATATCCAATTGCTAAAAATGGAAGAAAGATGACACGACCTTTTATGACTATTGCTCATTTTAAGCATAAAGCGGTTTCTTCCTATCCGTATGAATCGGACAATACTATGCTATTCCCAATATTTGTATTAGGGCTCTTTACTTTGTTTGTTGGAGCTATAGGAATTCCTTTCAACCAGGAAGGAGTTAATTTGGATATCTTATCAAAATGGTTAGCTCCATCTATAAATCTTTTGCATCCAAAGTCGAATAATTCGCTGGATTGGAATGAATTTTTAAAGGATGCAGTTGTTTCAGTCAGTATAGCTTATTTCGGAATATTTATAGCATCCTTTTTATATAAACCCATTTATTCTTCTTTAAAAAATTTGGAGTTCATTAACTCTTTTGTTAAAAAGGGTCCTAAGAGAATTCTGTGGGACAAAATTCTAAATGGCATATATGATTGGTCATATAATCGTGCTTACATAGATGCTTTTTATACAAGATTCTTTGTTGGTGGGATAAGAGGATTAGCTGAATTTACTCATTTTGTTGATCGACGAGTAATTGATGGGATGACTAACGGGGTTGGGGTTATTAGTTTCATTGTAGGAGAAGGTATCAAATATATAGGGGGCGGACGCATCTCTTCTTATCTTTTCTTGTATTTAGCTTATGTTTCCGTCTTTTTATTAAGCTCGGAGAAGGAAGAGATAGGAGGGCCCTATGGAGAATGTGGTCAGAAATCCATAATAGAGTCCGACCACAACGACCGAATTGATTATCTTCATGCATAA
>Solyc00g500196.1_t001
AATCAGTCGGGGGACCTGAGAGGCGGTGGTTTACCCTGCGGCGGATGTCAGCGGCCTCCCAAAAGGTAACGGAGGCGTGCAAAGGTTTCCTCGGGCCGGACGGAGATTGGCCCTCGAGTGCAAAGGCAGAAGGGAGCTTGACTGCAAGACCCACCCGTCGAGCAGGGACGAAAGTCGGCCTTAGTGATCCGACGGTGCCGAGTAATCTAGTATCCTTATGCATGAAGATAATCAATTCGGTCGTTGTGGTCGGACTCTATTATGGATTTCTGACCACATTCTCCATAGGGCCCTCCTATCTCTTCCTTCTCCGAGCTCTGGTTATGGAAGAAGGAACCGAGAAGAAGGTATCAGCAACAACTGGTTTTATTACGGGACAGCTCATGATGTTCATATCGATCTATTATGCGCCTCTGCATCTAGCATTGGGTAGACCTCATACAATAACTGTCCTAGCTCTACCATATCTTTTGTTTCATTTCTTCTGGAACAATCACAAACACTTTTTTGATTATGGATCTACTACCAGAAATTCAATGCGTAATCTCAGCATTCAATGTGTATTCCTGAATAATCTCATTTTTCAATTATTCAACCATTTCATTTTACCAAGTTCAATGTTAGCCAGATTAGTCAACATTTATCTCTTTCGATGCAACAACAAGATCTTATTTGTAACAAGTGGTTTTGTTGGTTGGTTAATTGGTCACATTTTATTCATGAAATGGCTTGGATTGGTATTAGTCTGGATACGGCAAAATCATTCTATTAGATCGAATAAGTACATTCGATCTAATAAGTACCTTGTATTAGAATTGAGAAATTCTATGGCTCGGATCTTTAGTATTCTCTTATTTATTACCTGTGTCTACTATTTAGGCAGAATACCCTCACCCATTCTTACTAAGAAACTGAAAGAAGCCTCAAAAACAGAAGAAAGGGTGGAAAGTGAGGAAGAAAGAGATGTAGAAATTGAAACTGCTTCCGAAATGAAGGGGACTAAACAGGAACAAGAGGGATCCACTGAAGAAGATCCTTATCCTTCTCCTTCCCTTTTTTCGGAAGAAGGGTGGGATCCGGACAAAATCGATGAAACGGAAGAAATCCGAGTGAATGGAAAGGACAAAATAAAGGATAAATTCCACTCTCACCTTACAGAGACAGGCTATAACAATATTAATACTAGTAATAGTCCAATTTATGATTATCAGGATTCTTATCTGAATAATAATAACACGGGGAATCTAGAAAATTGTAAATTGCAACTGCTTGATAAAAAAAATGAAAATCAAGAATTTTTGATTCAAAAAGTC
>Solyc00g500197.1_t001
ATGTATGGATGGTATGAACTGCCTAAACAAGAATTCTTGAACAGCAAACAACCAGTTCAGATATTCACGACCAAGAAGTACTGGATTCTCTTTCGGATAGGCCCTGAAAGGAGAAGGAAGGCTGGAATGCCAATAGGCATAGAAACAACGCTTGTAAGGAGTCCTATTAAAACCAAGAAATATAGGCCTGCCTGCCATCCACACCAGAATAAATAG
>Solyc00g500198.1_t001
ATGAGAGGACATCAATTCAAATCCTGGATTTTCGAATTGAGAGAGATATTGAGAGAGATCAAGAATTCTCACCATTTCTTAGATTCATGGACCCAATTCAATTCAGTGGGATCCTTCATTCACATTTTTTTCCACCAAGAACGTTTTCTAAAACTCTTTGACCCCCGAATTTGGAGTATCCTACTTTCACGCAATTCACAGGGTTCACCAAGCAATCGATATTTCACGATCAAGGGTGTAATACTCTTTGTAGTAGCGGTCCTTATATATCGTATTAACAATCGAAATATGGTCGAAAGAAAAAATCTCTATTTGATAGGGCTTCTTCCTATACCTATGAATTCCATTGGACCCAGAAATGATACATTGGAAGAATCCGTTGGGTCTTCCAATATCAATAGGTTGATTGTTTCGCTCCTGTATCTTCCCAAAGGAAAAAAGATCTCTGAGAGTTGTTTCCTGAATCCGAAAGAGAGTACTTGGGTTCTCCCAATAACTAAAAAGTGTAGCATGCCTGAATCTAACTGGGGTTCGCGTTGGTGGAGGAACTGGATCGGAAAAAAGAGGGATTCTAGTTGTAAGATATCTAATGAAACCGTCGCTGGAATTGAGATCTTATTCAAAGAGAAAGATCTCAAATATCTGGAGTTTCTTTTTGTATATTATATGGATGATCCGATCCGCAAGGACCATGATTGGGAATTGTTTGATCGTCTTTCTCTGAGGAAGAGTCGAAATAGAATCAACTTGAATTCGGGACCGCTATTCGAAATCTTAGTGAAACACTGGATTTCTTATCTCATGTCTGCTTTTCGTGAAAAAATACCAATTGAAGTGGAGGGTTTCTTCAAACAACAAGGGGCTGGGTCAACTATTCAATCAAATGATATTGAGCATGTTTCCCATCTCTTCTCGAGAAACAAGTGGGCTATTTCTTTGCAAAACTGTGCTCAATTTCATATGTGGCAATTCCGCCAAGATCTCTTCGTTAGTTGGGGGAAGAATCCGCCCGAATCGGATTTTTTGAGGAACGTATCGAGAGAGAATTGGATTTGGTTAGACAATGTGTGGTTGGTAAACAAGGATCGGTTTTTTAGCAAGGTACAGAATGTATCGTCAAATATTCAATATGATTCCACAAGATCTAGTTTCGTTCAAGTAACGGATTCTAGCCAACTGAAAGGATCTTCTGATCAATCCAGAGATCATTTGGATTCCATTAGTAATGAGGATTCGGAATATCACACATTGATTAATCAAAGAGAGATTCAACAACGAAAAGAAAGATCGATTCTTTGGGATCCTTCCTTTCTTCAAACGGAACGAAAAGAGATAGAATCAGGCCGATTCCCGAAATGCCTTTCTGGATATTCCTCAATGTCCCGGCTATTCACGGAACGTGAGAAGCAGATGATTAATCATCTGTTTCCGGAAGAAATCGAAGAATTTCTTGGGAATCCTACAAGATCCGTTCGTTCTTTTTTCTCTGATAGATGGTCAGAACTTCATCTGGGTTCGAATCCTACTGAGAGGTCCACTAGAGATCAGAAATTGTTGAAGAAACAACAAGATCTTTCTTTTGTCCCTTCCAGGCGATCGGAAAAGAAAGAAATGGTTAATATATTCAAGATAATTACGTATTTACAAAATACCGTCTCAATTCATCCTATTTCATCAGATCCGGGATGTGATATGGTTCCGAAGGATGAACCGGATATGGACAGTTCCAATAAGATTTCATTCTTGAACAAAAATCCATTTTTTGATTTATTTCATCTATTCCATGACCGGAACAGGGGAGGATACACGTTACACTACGATTTTGCATCAGAAGAGAGATTTCAAGAAATGGCAGATCTATTCACTCTATCAATAACCGAGCCGGATCTGGTGTATCATAAGGGATTTGCCTTTTCTATTGATTCCTGCGGATTGGATCAAAAACAATTCTTGAATGAGGCCAGGGATGAATCGAAAAAGAAATCTTTATTGGTTCTACCTCCTATTTTTTATGAAGAGAATGAATCTTTTTCTCGAAGGATCAGAAAAAAATGGGTCAGGATCTCCTGCGGGAATGATTTGGAAGATCCAAAACCAAAAATAGTGGTATTTGCTAGCAACAACATAATGGAGGCAGTCACTCAATATAGATTGATCCGAAATCTGATTCAAATCCAATATAGTACCTATGGGTACATAAGAAATGTATTGAATCGATTCTTTTTAATGAATAGATCCGATCGCAACTTCGAATATGGAATTCAAAGGGATCAAATAGGAAAGGATACTCTGAATCATAGAACTATAATGAAATATACGATCAACCAATATTTATCGAATTTGAAAAAGAGTCAGAAGAAATGGTTCGAGCCTCTTATTTTGATTTCTCGAACCGAGAGATCCATGAATCGGGATCCTGATGCATATAGATACAAATGGTCCAATGGGAGCAAGAGTTTCCAGGAACATTTGGAACAGTCCGTTTCGAAGCAGAAGAGCCGTTTTCAAGTAGTGTTCGATCGATTACGTATTAATCAATATTCGATTGATTGGTCTGAGGTTATCGACAAAAAAGATTTGTCTAAGTCACTTCGTTTCTTTTTGTCCAAGTCACTTCTTTTTTTGTCCAAGTTGCTTTTATTTTTGTCTAACTCACTTCCTTTTTTCTGTGTGAGTTTCGGAAATATCCCCATTCATAGGTCCGAGATCTACATCTATGAAGAATTGAAAGGTCCGAATGATCAACTCTGCAATCAGTTGTTAGAATCAATAGGTCTTCAAATTGTTCATTTGAAAAAATTGAAACCCTTCTTATTGGACGATCATGATACTTCCCAAAAATCGAAATTCTTGATCAATGGAGGAACAATATCACCATTTTTGTTCAATAAGATACCAAAATTCCCCTTTTCTGTGGAAAAGGCCCGTATCAATAATTCGGATTTTACGTATGGACAATTTCTCAATATCTTGTTCATTCGCAACAAAATATTTTCTTTGTGCGTCGGTAAAAAAAAACATGCTTTTTGGGGGAGAGATACTATTTCACCAATCGAGTCACAGGTATCTAACATATTCATACCTAACGATTTTCCACAAAGTGGTGACGAAACGTATAACTTGTACAAATCTTTCCATTTTCCAAGTCGATCCGATCCATTCGTTCGTAGAGCTATTTACTCGATCGCAGACATTTCTGGAACACCTCTAACAGAGGGGCAAATAGTCAATTTTGAAAGAACTTATTGTCAACCTCTTTCAGATATGAATCTATCTGATTCAGAAGGGAAGAACTTGCATCAGTATCTCAATTTCAATTCAAACATGGGTTTGATTCACACTCCATGTTCTGAGAAAGATTTATCATCCGAAAAGAGGAAAAAATGGAGTCTTTGTCTAAAGAAATGCGTTGAGAAAGGGCAGACGTATAGAACCTTTCAACGAGATAGTGCTTTTTCAACTCTCTCAAAATGGAATCTATTCCAAACATATATGCCATGGTTCCTTACTTCGACAGGGTACAAATATCTAAATTTGATATTTTTAGATACTTTTTCAGACCTATTGCCAATACTAAGTAGCAGTCAAAAATTTGTATCCATTTTTCCTGATATTATGCATGGATCAGGTATATCATGGCGAATTCTTCAGAAAAAATTGTGTCTTCCACAATGGAATCTGATAAGTGAGATCTCGAGTAAGTGTTTACATAATCTTCTTCTGTCCGAAGAAATGATTCATCGAAATAATGAGTCACCATTGATATCGACACATCTGAGATCGCCAAATGCTCGGGAGTTCCTCTATTCAATCCTTTTCCTTCTTCTTGTTGCTGGATATCTCGTTCGTACACATCTTCTCTTTGTTTCCCGGGCCTCTAGTGAGTTACAGACAGAGTTCGAAAGGGTAAAATCTTTGATGACTCCATCATCTATGATTGAGTTGCGAAAACTTCTGGATAGGTATCCTACATCTGAACCGAATTCTTTCTGGTTAAAGAATCTCTTTCTAGTTGCTCTGGAACAATTAGGAGATTCTCTAGAAGAAATACGGGGTTCTGCTTCTGGCGGCAACATGCTTGGTCCCGCTTATGGGGTCAAATCAATACGTTCTAAGAAGAAAGATTGGAATATCAATCTCATCGAGATCATCGATCTCATACCAAATCCCATCAATCGAATCACTTTTTCGAGAAATACGAGACATCTAAGTCATACAAGTAAAGAGATCTATTCATTGATAAGAAAAAGAAAAAACGTGAACGGGGATTGGATTGATGAGAAAATAGAATCCTGGGTCGCGAACAGTGATTCGATTGATGATGAAGAAAGAGAATTCTTGGTTCAGTTCTCCACCTTAACGACAGAAAATAGGATTGATCAAATTCTATTGAGTCTGACTCATAGTGATCATTTATCAAAGAATGACTCTGGTTATCAAATGATTGAACAACCGGGAGCAATTTACTTACGATACTTAGTTGACATTCATAAAAAGCATCTAATGAATTATGAGTTCAATCCATCCTGTTTAGCAGAAAGACGGATATTCCTTGCTCATTATCAGACAATCACTTATTCACAAACTTCGTGTGGGGAAAATAGTTTTCATTTCCCATCTCATGGAAAACCCTTTTCGCTCCGCTTAGCCTTATCCCCCTCTAGGGGTATTTTAGTGATAGGTTCTATAGGAACTGGACGATCCTATTTGGTCAAATACCTAGCGACAAACTCCTATGTTCCTTTCATTACGGTATTTCTGAACAAGTTCCTGGATAACAAGTCTAAAGGTTTTCTTCTTGATGAGATCGATATTGATGATAGTGACGATATTGATGATAGTGACAATCTTGATGCTAGTGACGATATCGATCGTGACCTTGATACGGAGCTGGAACTGCTAACTAGGATGAATGGGCTAACTGTGGATATGATGCCGGAAATAGACCGATTTTATATCACCCTTCAATTCGAATTAGCAAAAGCAATGTCTCCTTGCATAATATGGATTCCAAACATTCATGATCTGGATGTGAATGAGTCGAATGACTTATCCCTCGGTCTATTAGTGAACCATCTCTCCAGGGATTGTGAAAGATGTTCTACTAGAAATATTCTTGTTATTGCTTCGACTCATATTCCCCAAAAAGTGGATCCCGCTCTAATAGCTCCGAATAAATTAAATACGTGCATTAAGATACGAAGGCTTCTTATTCCACAACAACGAAAGCACTTTTTCACTCTTTCATATACTAGGGGATTTCACTTGGAAAAGAAAATGTTCCATACTAACGGATTCGGGTCCATAACCATGGGTTCCAATGCACGAGATCTTGTAGCACTTACCAATGAGGTCCTATCGATTAGTATTACACAGAAGAAATCAATTATAGACACTAATACAATTAGATCCGCTCTTCATAGACAAACTTGGGATTTGCGATCCCAGGTAAGATCGGTTCAGGATCATGGGATCCTTTTCTATCAGATAGGAAGGGCTGTAGCACAAAATGTACTTCTAAGTAATTGCCCCATAGATCCTATATCTATCTATATGAAGAAGAAATCATGTAACGAAGGGGATTCTTATTTGTACAAATGGTACTTCGAGCTTGGAACGAGCATGAAGAGATTAACGATACTTCTTTATCTTTTGAGTTGTTCTGCCGGATCGGTCGCTCAAGATCTTTGGTCTTTATCCGTACCCGATGAAAAAAATGGGATCACTTCTTATGGACTCGTTGAGAATGATTCTGATCTAGTTCATGGCCTATTAGAAGTAGAGGGCGCTCTGGTGGGATCTTCACGGACAGAAAAAGATTGCAGTCAGTTTGATAATGATCGAGTGACATTGCTTCTTCGGCCCGAACCGAGGAATCCCTTAGATATGATGCAAAAGGGCTCTTGGTCTATCCTTGATCAGAGATTTCTCTATGAAAAATATGAATCGGAGTTTGAAGAAGGGGAGGGAGAAGGAGCCCTTGACCCGCAGGAGGATTTATTCAATCACATAGTTTGGGCTCCTAGAATATGGCGCCCTTGGGGCTTTCTATTTGATTGTATCGAAAGGCCCAATGAATTGGGATTTCCCTATTGGTCCAGGTCATTTCGGGGCAAGCGGATCATTTATGATGAAGAGGATGAGCTTCAAGAGAATGATTCGGGGTTCTTGCAGAGTGGAACCATGCAGTACCAGACACGAGATAGATCTCAAGGCCTTTTTCGAATAAGCCAATTCATTTGGGACCCTGCAGATCCACTCTTTTTCCTATTCAAAGATCAGCCCCCTGGCTCTGTGTTTTCACATCGAGAATTATTTGCAGATGAAGAGATGTCAAAGGGGCTTCTTACTTCCCAAACAGATCCTCCTACATCTCTATATAAACGCTGGTTTATCAAGAATACGCAAGAAAAGCACTTCGAATTGTTGATTAATCGTCAGAGATGGCTTAGAACCAATAGTTCATTATCTAATGGATCTTTCCGTTCTAATACTCTATCCGAGAGTTATCAGTATTTATCAAATCTGTTCCTATCTAACGGAACGCTATTGGATCAAATGCCAAAGACATTGTTGAGAAAAAGATGGCTTTTCCCGGATGAAATGAAAATTGGATTCATGTAA
>Solyc00g500199.1_t001
ATGGAATGCGAGGGGGCGGATGTAGCCAAGTGGATCAAGGCAGTGGATTGTGAATCCACCATGCGCGGGTTCAATTCCCGTCGTTCGCCCATTATTTCTTTTTCTGCTTTTGATAACCCCAAGGGGTTGTGGGTTTTTTTCTACCAATTGGGGCTCTCCCTTCACCACCCCCATGGGGATGGTCTACAGGGACGCTTACCTAGCCAACGCTTAGATCCGGCTCTACCCAAACTTTTCTGGTTCACCCCAACATTCCCCACTTGTCCGACTGTTGCTGAGCAGTTTTTGGATATCAAACGGACCTCCCCAGAAGGTAATTTTAATGTGGCCGATTTCCCCTCTTTTGCAATCAGTTTCGCTACAGCACCCGCTGCTCTAGCTAATTGTCCACCCTTTCCAAGTGTGATTTCTATGTTATGTATGGCCGTGCCTAAGGGCATATCGGTTGAAGTAGATTCTTCTTTTGATCAATCAAAACCCCTTCCCAAACTGTACAAGCTTCTTCCAAAGCATACGGCTTTCTGGATGTAG
>Solyc00g500200.1_t001
ATGACTGCAATTTTAGAGAGACGCGAAAGCGAAAGCCTATGGGGTCGCTTCTGTAACTGGATAACTAGCACTGAAAACCGTCTTTACATTGGATGGTTTGGTGTTTTGATGATCCCTACCTTATTGACGGCAACTTCTGTATTTATTATTGCCTTCATTGCTGCTCCTCCAGTAGACATTGATGGTATTCGTGAACCTGTTTCAGGGTCTCTACTTTACGGAAACAACATTATTTCCGGTGCCATTATTCCTACTTCTGCAGCTATAGGTTTACATTTTTACCCAATCTGGGAAGCGGCATCCGTTGATGAATGGTTATACAACGGTGGTCCTTATGAACTAATTGTTCTACACTTCTTACTTGGCGTAGCTTGTTACATGGGTCGTGAGTGGGAGCTTAGCTTCCGTCTGGGTATGCGACCTTGGATTGCTGTTGCATATTCAGCTCCTGTTGCAGCTGCTACCGCAGTTTTCTTGATCTACCCAATCGGTCAAGGAAGTTTTTCTGATGGTATGCCTCTAGGAATCTCTGGTACTTTCAATTTCATGATTGTATTCCAGGCTGAACACAACATCCTTATGCACCCATTTCACATGTTAGGCGTAGCTGGGGTATTCGGCGGCTCCCTATTCAGTGCTATGCATGGTTCCTTGGTAACTTCTAGTTTGATCAGGGAAACCACAGAAAATGAATCTGCTAATGAAGGTTACAGATTCGGTCAAGAGGAAGAAACTTATAATATCGTAGCCGCTCATGGTTATTTTGGCCGATTGATCTTCCAATATGCTAGTTTCAACAACTCTCGTTCGTTACACTTCTTCCTAGCTGCTTGGCCTGTAGTAGGTATCTGGTTTACCGCTTTAGGTATCAGCACTATGGCTTTCAACCTAAATGGTTTCAATTTCAACCAATCTGTAGTTGACAGTCAGGGTCGTGTAATTAACACTTGGGCTGATATCATCAACCGTGCTAACCTTGGTATGGAAGTTATGCATGAACGTAATGCTCATAACTTCCCTCTAGACCTAGCTGCTATCGAAGCTCCATCTACAAATGGATAA
>Solyc00g500201.1_t001
ATGGAAGAAATCCACAGATATTTACAGCCGGATAGCTCGCAACAACACAACTTCCTATATCCACTTATCTTTCAGGAGTATATTTATGCACTTGCTCAGGATCATGGTTTAAATAGAAATAGGTCGATTTTGTTGGAAAATTCAGGTTATAACAATAAATTTAGTTTCCTAATTGTGAAACGGTTAATTACTCGAATGGATCAACAGAATCATTTGATTATTTCTACTAATGATTCTAACAAAAATCCGTTTTTGGGGTGCAACAAGAGTTTGTATTCTCAAATGATATCAGAGGGATTTGCATGTATTGTAGAAATTCCGTTTTCTATACGATTAATATCTTCTTTATCTTCTTTCGAAGGCAAAAAGATTTTCAAATCTCATAATTTACGATCAATTCATTCAACATTTCCTTTTTTAGAGGACAATTTTTCACATCTAAATTATGTATTAGATATACTAATACCCTACCCCGTTCATCTGGAAATCTTGGTTCAAACTCTTCGCTATTGGGTAAAAGATGCCTCTTCTTTACATTTATTACGATTCTTTCTCCACGAATATTGTAATTTGAATAGTCTTATTACTTCAAAGAAGCCCGGTTACTCCTTTTCAAAAAAAAATCAAAGATTCTTCTTCTTCTTATATAATTCTTATGTATATGAATGCGAATCCACTTTCGTCTTTCTACGGAACCAATCTTCTCATTTACGATCAACATCTTTTGGAGCCCTTCTTGAACGAATATATTTCTATGGAAAAATAGAACGTCTTGTAGAAGCCTTTGCTAAGGATTTTCAGGTTACCCTATGGTTATTCAAGGATCCTGTCATGCATTATGTTAGTGTGCGACTAAATCATTCAATGGTACGTAGTCAAATGTTAGAAAATTCATTTCTAATCAATAATCCAATTAAGAAGTTCGATACCCTTGTTCCAATTATTCCTTTGATTGGATCATTAGCTAAAGCACACTTTTGTACCGGATTAGGGCATCCCATTAGTAAACCAGTTTGGTCCGATTTATCAGATTCTGATATTATTGACCGATTTGGGCGTATATGCAGAAATCTTTTTCATTATTATAGTGGATCTTCCAAAAAAAAGACTTTATATCGAATAAAGTATATACTTCGACTTTCTTGTGCTAGAACTTTAGCTCGGAAACACAAAAGTACTGTACGCACTTTTTTGAAAAGATCGGGCTCGGAATTATTGGAAGAATTCTTAACGTCGGAAGAAGAAGTTCTTTCGTTGACCTTCCCACGAGCTTCGTCTAGTTTGTGGGGAGTATATAGAAGTCGGATTTGGTATTTGGATATTTTTTGTATCAATGATCTGGCGAATTCTCAATGA
>Solyc00g500202.1_t001
ATGCTTAATACCTTTAGTTTGATCGGTATCTGTCTTAATTCGACCCTTTATTCGAGTAGTTTTTTCTTCGGCAAATTGCCCGAGGCCTATGCTTTTTTGAATCCAATCGTAGATATTATGCCAGTCATACCTCTGTTCTTTTTTCTCTTAGCCTTTGTTTGGCAAGCTGCTGTAAATTGTGTAATGCTTACTCTCAAACTCTTCGTTTACACAGTAGTGATATTTTTTGTTTCTCTCTTCATCTTTGGATTCCTATCTAATGATCCCGGACGTAATCCTGGACGTGAAGAATAA
>Solyc00g500203.1_t001
ATGGTAACCATTCGAGCTGACGAAATTAGTAATATTATCCGTGAACGTATTGAACAATATAATAGAGAAGTAAAGATTGTAAATACAGGTACCGTACTTCAAGTAGGCGATGGCATTGCTCGTATTCACGGTCTTGATGAAGTAATGGCGGGTGAATTAGTAGAATTTGAAGAGGGTACAATAGGCATTGCTCTGAATTTGGAATCAAATAATGTTGGTGTTGTATTAATGGGCGACGGTTTGTTGATACAAGAAGGAAGTTCTGTAAAAGCAACGGGAAGAATTGCTCAGATACCCGTGAGTGAGGCTTATTTGGGTCGTGTTGTAAATGCCCTGGCTAAACCTATTGATGGTAGAGGTGAAATTTCAGCTTCTGAATTTCGATTAATTGAATCTGCCGCCCCCGGTATTATTTCGCGCCGTTCCGTATATGAGCCTCTTCAAACCGGACTTATTGCTATTGATTCGATGATCCCTATAGGACGTGGTCAACGAGAATTAATTATTGGGGACAGACAGACCGGTAAAACAGCAGTAGCCACAGATACGATTCTCAATCAACAAGGTCAAAATGTAATATGTGTTTATGTAGCTATTGGGCAAAAAGCGTCTTCTGTGGCCCAGGTAGTAACTACTTTACAGGAAAGGGGAGCGATGGAATACACTATTGTGGTAGCCGAAACGGCGGATTCCCCTGCTACATTACAATACCTTGCTCCTTATACAGGAGCAGCTCTGGCTGAATATTTTATGTATCGTGAACGACACACTTTAATCATTTATGATGATCTCTCCAAACAAGCGCAAGCTTATCGCCAAATGTCTCTTCTATTACGAAGACCGCCCGGTCGTGAAGCTTATCCAGGAGATGTTTTTTATTTGCATTCACGCCTTTTGGAAAGAGCCGCTAAATTAAGTTCGAGTTTAGGTGAAGGAAGTATGACTGCCTTACCAATAGTTGAAACTCAATCCGGAGATGTTTCGGCTTATATTCCTACTAATGTAATTTCCATTACTGATGGACAAATCTTCTTATCCGCCGACCTATTCAATTCTGGAATCAGACCTGCTATTAATGTGGGTATCTCCGTTTCCAGAGTGGGGTCCGCAGCTCAAATAAAAGCCATGAAACAGGTAGCTGGTAAATTAAAATTAGAACTAGCGCAATTCGCAGAATTAGAAGCCTTTGCACAATTTGCTTCTGATCTCGATAAAGCTACTCAGAATCAATTGGCAAGAGGTCAACGATTACGTGAATTGCTTAAACAATCCCAATCAGCCCCTCTCACGGTAGAAGAGCAGATAATGACTATTTATACCGGAACAAACGGCTATCTTGATTCATTAGAAGTTGGACAGGTAAGGAAATTTCTTGTTGAGCTACGTACTTACTTAAAAACTACTAAACCTCAGTTCCAAGAAATCATATCTTCTACCAAGACATTTACCGAGGAAGCAGAAGCCCTTTTGAAGGAAGCTATTCAGGAACAAATGGATCGTTTTATACTTCAGGAACAAGCATAA
>Solyc00g500204.1_t001
ATGACAAGAAGATATTGGAACATAAATTTGGAAGAGATGATGGAGGCAGGAGTTCATTTTGGTCATGGTACTAGGAAATGGAATCCTAAAATGGCGCCTTATATCTCTGCAAAGCGTAAGGGTATTCATATTACAAATCTTACTAGAACTGCTCGTTTTTTATCAGAAGCTTGTGATTTAGTTTTTGACGCAGCAAGTAGGGGAAAACAATTCTTAATTGTTGGTACCAAAAATAAAGCAGCTGATTCAGTAGAGTGGGCTGCAATAAGGGCCCGGTGTCATTATGTTAATAAAAAATGGCTTGGCGGTATGTTAACGAATTGGTCCACTACAGAAACAAGACTTCATAAGTTCAGGGACTTGAGAATGGAACAAAAAACAGGGAGACTCAACCGTCTCCCGAAAAGAGATGCAGCTATGTTGAAAAGACAATTATCTCGCTTGCAAACATATCTGGGCGGGATTAAATATATGACAGGGGTACCCGATATTGTAATCATCGTGGATCAGCACGAAGAATATACGGCCCTGCGAGAGTGTATTACTTTAGGAATTCCAACAATTTGTTTAACCGATACAAATTGTGACCCCGATCTCGCAGATATTTCAATTCCAGCGAATGATGACGCCATATCCTCAATCCGATTAATTCTTAACAAATTAAGGGCAAGGCAATATGAATGTTCTATCATGTTCCATCAATACTCTAAAGGGGTTATACGATATATCCGGTGTGGAAGTAGGCCAACATTTCTATTGGCAAATAGGAGGTTTCCAAGTACATGGCCAACCACTATAGCTGTTCGGAACCCACAAACCATTCCGACCGGGGGTCAGAATTTCTTCGAATATGTTCTTGAATTCATTCGAGATGTTAGAGCTCTTTTACCTTGGAAAATCATACAATTACCTCATGGGGAGTTAGCCGCACCCACGAATGATATAAATACTACTGTTGCTTTGGCTTTACTCACATCCGTGGCATATTTCTATGCGGGTCTTACAAAAAGGGGATTAGTACCCTTAGTAGTTCCTATACCTGTCATGCTCCTTGGATTATTTACAAGTGGTATTCAAGCTCTTATTTTTGCAACTTTAGCCGCGGCTTATATAGGTGAATCCATGGAGGGCCATCATTGA
>Solyc00g500205.1_t001
ATGATTGATCGATATAAACACCAACAGCTCCGAATTGGATCAGTTTCTCCTCAACAAATAAGTGCTTGGGCCACAAAAATCCTGCCTAATGGAGAGATAGTTGGAGAGACTCGGAAGGAGAAACTGTCATCCCAGTCAATCCAATTGGGATGCCCTGGACCTGACATGTCACTTGGAAAGAGTAACATGAAGCTCAGAATTGGGGGTTTCGATACATTTCGCAATCGAGAAATCTCTACTGGCGCAGGTGCTATCCGAGAACAATTAGCCGATCTAGATTTACGAATTATTATAGAGAATTCGTTGGTAGAATGGGAAGAGTTGGGGGAAGAAGGGCACACAGGGAATGAATGGGAAGATCGAAAAGTTGGAAGAAGAAAGGACTTTTTGGTTAGACGCGTGGAATTGGCTAAGCATTTTATTCGAACAAATATAGAGCCCGAATGGATGGTTTTGTGTCTATTACCAGTTCTTCCTCCTGAGTTGAGACCGATCATTCAGATAGATGGGGGTAAACTAATGAGCTCAGATATTAATGAACTCTATAGAAGAGTTATCTATCGGAACAATACCCTTACCGATCTATTAACAACAAGTAGATCTACGCCAGGAGAATTAGTAATGTGTCAGGAGAAATTAGTACAAGAAGCCGTGGATACACTTCTTGATAATGGAATCCGGGGACAACCAATGAGGGACGGTCATAATAAAGTTTACAAGTCATTTTCTGATGTAATTGAAGGCAAAGAGGGAAGATTTCGTGAGACTCTGCTTGGTAAACGAGTCGATTATTCAGGACGTTCTGTCATTGTCGTGGGTCCTTCACTTTCATTACATCGATGTGGATTGCCTCGTGAAATAGCAATAGAACTTTTCCAGACATTTGTAATTCGTGGTCTAATTAGACAACATCTTGCTTCGAACATAGGAGTTGCTAAGAGTAAAATTCGAGAAAAAGAGCCGATTGTATGGGAAATCCTTCAAGAAGTTATGCAGGGACACCCTGTATTGCTGAATAGAGCACCTACGCTGCATAGATTAGGCATACAGGCATTCCAGCCCGTTTTAGTGGAGGGGCGCGCTATTTGTTTACATCCATTAGTTTGCAAGGGATTCAATGCCGATTTTGATGGAGATCAAATGGCTGTTCATGTACCTTTATCCTTGGAGGCTCAAGTAGAGGCCCGTTTACTTATGTTTTCTCATATGAATCTTTTGTCTCCGGCTATTGGGGATCCCATTTCCGTGCCAACGCAAGATATGCTTATTGGACTCTATGTATTAACGAGCGGAAATCATCGAGCTAGGTCCATAGTTCCGGAATTTATACGCGAATCAAGATCGATAAAAGGAAGTTTTACAATCACCGACTCAAACCCATTGTCGAATCCTACTCAGCGGAATATGGAGGTACTTATGGCAGAACGGGCCAATCTGGTCTTTCACAATAAAGCGATAGACGGAACTGCCATGAAACGACTTATTAGTAGATTAATAGAGCACTTCGGAATGGCATATACATCACATATCCTGGATCAAGTAAAAACTCTGGGGTTCCAACAAGCTACTGCTACATCCATTTCATTAGGAATTGATGATCTTTTAACAATACCTTCTAAGGGATGGCTAGTTCAAGATGCTGAACAACAAAGTTTGATTTTGGAAAAACACCATCAGTATGGAAATGTACACGCGGTAGAAAAATTACGTCAATCCATTGAAATATGGTATGCTACAAGTGAATATTTGCGCCAAGAAATGAATCCGAATTTTAGGATGACTGACCCTTTTAATCCAGTTCATATAATGTCTTTCTCGGGAGCTCGAGGAAATGCATCTCAGGTACATCAATTAGTAGGTATGAGAGGATTAATGTCGGATCCTCAAGGACAAATGATTGATTTACCTATTCAAAGCAATTTACGCGAAGGACTCTCTTTAACAGAATACATCATTTCTTGCTACGGAGCCCGTAAAGGAGTTGTGGATACTGCTGTACGAACATCAGACGCTGGATATCTCACTCGCAGACTTGTTGAAGTAGTTCAACACATTGTTGTACGTCGAACGGATTGTGGCACCGCCCGGGGTATTTCTGTGAGTCCTCGGAATGGGATAATGCCGGAAAGGATTTTTAGTCAAACATTAATTGGCCGTGTATTAGCAGATGATATATACATGGGTTCACGATGTATTATTGCAGGTCAATCGATTGGAGAACCGGGTACTCAATTAACATTACGAACTTTTCATACCGGAGGAGTATTCACGGGGGGTACTGCAGAACATGTGCGAGCCCCATCTAATGGAAAAATAAAATTCAATGAGGACTTGGTTCATCCGACACGTACACGTCATGGGCATCCCGCCTTTCTATGTTCTATAGACTTGTATGTAACTATTGAGAGTGAAGATATTCTACATAATGTGAATATTCCACCCAAAAGTTTGCTTTTAGTTCAAAACGATCAATACGTAGAATCAGAACAAGTAATTGCTGAGATTCGCGCAGGAATATCCACTTTGAATTTTAAAGAGAAGGTTCGAAAACATATTTATTCTGATTCAGACGGAGAAATGCACTGGAGTACCGATGTCTATCATGCACCCGAATTTACATATGGTAATGTTCATCTATTACCAAAAACAAGTCATTTATGGATATTATTAGGAGGGCCGTGCAGGTCCAGTCTAGTCTACCTTTCGATCCACAAGGATCAGGATCAAATGAATGCGCATTCTCTTTCTGGCAAGCGAAGATATACTTCTAACCTCTCAGTAACCAATGATCAGGCGAGGCAGAAATTGTTTAGTTCGGATTTTTATGGTCAAAAAGAAGATAGGATTCCTGATTATTCAGACCTTAATCGAATCATATGTACTGGCCAGTATAATCTCGTATATTCGCCTATTCTTCACGGGAATTCTGCTTTATTGTCAAAAAGGCGAAGAAATAAATTCATCATTCCACTACACTCGATTCAAGAACTCGAGAATGAACTAATGCCCTGTTCAGGTATCTCGATTGAAATCCCCGTAAATGGTATTTTCCGTCGAAATAGTATTCTTGCTTATTTCGATGATCCTCGATACAGAAGAAAGAGTTCGGGCATTATTAAATATGGGACTATAGAAACGCATTCAGTCATCAAAAAAGAGGATTTGATTGAGTATCGAGGAGTCAAGGAATTTAGGCCAAAATACCAAATGAAAGTAGATCGATTTTTTTTCATTCCTGAAGAGGTGCATATCTTGCCCGGATCTTCTTCCCTAATGGTACGGAACAATAGTATCGTTGGGGTCGATACACAAATCACCTTAAATCTAAGAAGCCGAGTCGGTGGGTTGGTCCGGGTGGAGAGAAAAAAAAAACGAATTGAACTGAAAATCTTTTCTGGAGATATCCATTTTCCTGGAGAGACGGATAAGATATCCAGGCATACCGGCGTTTTGATACCACCAGGAACAGGAAAAAGAAATTCCAAGGAATACAAAAAAGTTCAAAATTGGATCTATGTCCAACGAATTACACCTAGTAAGAAAAGGTTTTTTGTTTTAGTTCGACCTGTCGTCACATATGAAATAACGGACGGTATAAATTTAGGAACCCTTTTTCCACCGGATCCATTGCAGGAAAGGGATAATGTGCAACTTCGAATTGTCAATTATATCCTTTATGGAAATGGCAAACCGATTCGAGGAATTTCTGACACAAGTATTCAATTAGTTCGGACTTGTTTAGTATTGAATTGGAACCAAGACAAAAAAAGTTCTTCTTGCGAAGAAGCCCGTGCTTCTTTTGTTGAAATAAGGACAAATGGTTTGATTCGACATTTCCTAAAAATCAACTTAGTGAAATCCCCTATTTCGTATATCGGAAAAAGGAATGATCCGTCGGGGTCAGGATTGCTCTCTGATAATGGATCGGATTGTACCAATATCAATCCCTTTTCTGCTATTTATTCCTATTCCAAGGCAAAAATTCAACAATCTCTTAACCAACCTCAAGGAACTATTCATACGTTGTTGAATAGAAATAAGGAATCCAAAAATGGACCGCCCCTCAAATCGGGTCAAGTTATACTTGTTCAAGTTGACTCGATAGTGATACGATCAGCTAAGCCTTATTTGGCCACCCCCGGAGCAACTGTTCATGGCCATTATGGGGAAACCCTTTACGAAGGAGATACATTAGTTACATTTATATATGAAAAATCGAGATCTGGTGATATAACACAGGGTCTTCCAAAAGTAGAACAGGTCTTAGAAGTGCGTTCGATTGATTCAATATCCATGAATCTAGAAAAGAGGGTTGAGGGTTGGAACAAATGTATACCAAGAATTCTTGGAATTCCTTGGGGATTCTTGATTGGTGCTGAGCTAACTATAGCGCAAAGCCGAATCTCTTTGGTTAATAAAATCCAACAGGTTTATCGCTCCCAGGGGGTGCAGATTCATAATAGGCATATAGAAATTATTGTACGTCAAATAACATCAAAAGTGTTGATTTCAGAAGATGGAATGTCTAATGTTTTTTCACCCGGAGAACTTATTGGATTGTTGCGAGCAGAACGAATGGGGCGCGCTTTGGAAGAAGCGATCTGTTACCGAGTCGTCTTATTGGGAATAACAAGAGCATCTCTCAATACTCAAAGTTTCATATCTGAAGCAAGTTTTCAAGAAACTGCTCGAGTTTTAGCAAAAGCGGCTCTCCGGGGTCGTATCGATTGGTTGAAAGGCCTGAAAGAGAACGTTGTTTTGGGGGGGGTGATACCCGTTGGTACCGGATTCAAGGGATTAGTGCACCCTTCAAAACAACATAACAACATTCCTTTGGAAACAAAAAAAACAAATCTATTCGAGGGGGAGATGAGAGATATTTTGTTCCACCACAGAAAATTATTTGATTCTTGTCTTTCAAAAAAATTCCACGACATACCCGAACAATCATTTATAGGATTTAATGATTCCTAA
>Solyc00g160190.1_t001
ATGCTCGGGGATGGAAATGAGGGAATATCTACAATACCTGGATTTAATCAGATACAATTTGAAGGATTTTGTAGGTTCATTGATCAAGGTTTGACGGAAGAACTTTATAAGTTTCCAAAAATTGAAGATACAGATCAAGAAATTGAATTTCAATTATTTGTGGAAACATATCAATTGGTCGAACCCTTGATAAAGGAAAGAGATGCTGTGTATGAATCACTCACATATTCTTCTGAATTATATGTATCCGCGGGATTAATTTGGAAAAACAGTAGGGATATGCAAGAACAAACAATTTTTATCGGAAACATTCCTCTAATGAATTCCCTGGGAACTTCTATAGTCAATGGAATATATAGAATTGTGATCAATCAAATATTGCAAAGTCCCGGTATTTATTACCGATCAGAATTGGACCATAACGGAATTTCGGTCTATACCGGCACCATAATATCAGATTGGGGAGGAAGATCAGAATTAGAAATTGATAGAAAAGCAAGGATATGGGCTCGTGTAAGTAGGAAACAAAAAATATCTATTCTAGTTCTATCATCAGCTATGGGTTTGAATCTAAGAGAAATTCTAGAGAATGTTTGCTATCCTGAAATTTTTTTGTCTTTTCTGAATGATAAGGAGAGAAAAAAAATTGGGTCAAAAGAAAATTCCATTTTGGAGTTTTATCAACAATTTGCTTGTGTAGGTGGCGATCCGGTATTTTCTGAATCCTTATGTAAGGAATTACAAAAGAAATTCTTTCAACAAAGATGTGAATTAGGAAGGATTGGTCGACGAAATATGAACCGAAAACTGAACCTTGATATACCCCAGAACAATACATTTTTGTTACCACGAGATATATTGGCAGCCGCCGATCATTTGATTGGACTGAAATTTGGAATGGGTGCACTTGACGATATGAATCATTTGAAAAATAAACGTATTCGTTCTGTAGCAGATCTTTTACAAGATCAATTCGGATTGGCTCTGGTTCGTTTAGAAAATGTGGTTCGGGGGACTATATGTGGAGCAATTCGGCATAAATTGATACCGACACCTCAGAATTTGGTAACCTCACCTCCATTAACAACTACTTATGAATCCTTTTTCGGTTTACACCCATTATCTCAAGTTTTGGATCGAACTAATCCATTGACCCAAATAGTTCATGGGAGAAAATTAAGTTATTTGGGCCCTGGAGGACTGACAGGCCGCACTGCTAGTTTTCGGATACGAGATATCCATCCTAGTCACTATGGACTAGCTTATATGCCGTGGGAGGGTTACAATTCTGAAGATGCAGTACTTATTAGCGAGCGTTTGGTATATGAAGATATTTATACTTCTTTTCACATACGGAAATATGAAATTCATACTCATGTGACAAGTCAAGGCCCTGAAAAAGTAACTAATGAAATACCACATTTAGAAGCCCATTTACTCCGCAATTTAGACAAAAAAGGAATTGTTATGCTGGGATCTTGGGTAGAGACGGGTGATATTTTAGTAGGTAAATTAACACCCCAAGTTGTGAAAGAATCTTCGTATGCCCCGGAAGATAGATTGTTACGAGCTATACTTGGTATTCAGGTATCTACTTCAAAAGAAACTTGTCTAAAATTACCTATAGGTGGCAGGGGTCGGGTTATTGATGTGAGGTGGATCCAGAAAAGGGGTGGTTCTAGTTATAATCCCGAAACGATTCGTGTATATATTTCACAGAAACGTGAAATCAAAGTAGGCGATAAAGTAGCTGGAAGACACGGAAATAAAGGTATCATTTCCAAAATTTTGCCTAGACAAGATATGCCTTATTTACAAGATGGAAGATCCGTTGATATGGTCTTTAACCCATTAGGAGTACCTTCACGAATGAATGTCGGACAGATATTTGAATGTTCACTAGGGTTAGCAGGGAGTCTGCTAGACAGACATTATCGAATAGCACCGTTTGATGAGAGATATGAACAAGAAGCTTCGAGAAAACTAGTGTTTTCTGAATTATATGAAGCCAGTAAGCAAACAGCGAATCCATGGGTATTTGAACCCGAATATCCAGGAAAAAGCAGAATATTTGATGGAAGGACGGGGAATCCTTTTGAACAACCCGTTATAATAGGAAAGCCTTATATCTTGAAATTAATTCATCAAGTTGATGATAAAATCCATGGCCGTTCCAGTGGACATTATGCGCTTGTTACACAACAACCCCTTAGAGGAAGAGCCAAACAGGGGGGACAGCGGGTAGGAGAAATGGAGGTTTGGGCTCTAGAAGGGTTTGGGGTTGCTCATATTTTACAAGAGATGCTTACTTATAAATCGGATCATATTAGAGCTCGCCAGGAAGTACTTGGTACTACGATCATTGGGGGAACAATACCTAATCCCGAAGATGCTCCAGAATCTTTTCGATTGCTCGTTCGAGAACTACGATCTTTAGCTCTGGAACTGAATCATTTCCTTGTATCTGAGAAGAACTTCCAGATTAATAGGAAGGAAGCTTAA
>Solyc00g500206.1_t001
ATGACTATAGCCATTGGTAAGTTTACCAAAGACGAAAATGATTTATTTGATATTATGGATGACTGGTTACGGAGGGACCGTTTCGTTTTTGTAGGCTGGTCCGGTCTATTGCTCTTTCCTTGTGCCTATTTCGCTGTAGGGGGTTGGTTCACAGGTACAACCTTTGTAACTTCATGGTATACCCATGGATTGGCCAGTTCTTATTTGGAAGGCTGCAATTTCTTAACTGCCGCGGTTTCTACTCCTGCTAATAGTTTAGCACATTCGTTGTTGTTACTATGGGGTCCTGAAGCACAAGGAGATTTTACTCGTTGGTGTCAATTGGGGGGTCTGTGGACTTTTGTTGCTCTCCATGGAGCTTTTGGCCTAATAGGTTTCATGTTACGTCAATTCGAGCTTGCTCGATCTGTTCAATTGAGACCTTATAATGCAATCGCATTCTCTGGTCCAATTGCTGTTTTTGTTTCTGTATTTCTGATTTATCCACTAGGTCAGTCTGGTTGGTTCTTTGCACCTAGTTTTGGTGTAGCAGCTATATTTCGATTCATCCTATTTTTTCAAGGGTTTCATAATTGGACCTTGAACCCCTTTCATATGATGGGAGTTGCCGGTGTATTGGGGGCTGCTTTGCTATGCGCCATTCATGGTGCTACCGTAGAAAATACTTTATTTGAAGACGGTGATGGTGCAAATACATTCCGTGCTTTTAACCCAACTCAAGCCGAAGAAACTTATTCAATGGTCACCGCTAACCGCTTTTGGTCCCAAATCTTTGGGGTTGCTTTTTCCAATAAACGTTGGTTACATTTCTTTATGTTATTTGTACCAGTGACCGGTTTATGGATGAGTGCTCTTGGAGTAGTCGGTCTAGCTCTGAACCTACGTGCCTATGACTTCGTTTCTCAGGAAATTCGCGCAGCGGAAGATCCTGAATTTGAGACTTTCTACACCAAAAATATTCTCTTAAACGAAGCCTTAGCTGGTCGTGACCAAGAAACCACAGGTTTCGCTTGGTGGGCCGGGAATGCCCGACTTATCAATCTATCCGGTAAACTACTAGGGGCTCATGTAGCCCATGCTGGATTAATCGTATTCTGGGCCGGAGCAATGAACCTATTTGAAGTGGCCCATTTCGTACCCGAGAAGCCTATGTATGAACAAGGATTGATTTTACTTCCCCACCTAGCTACTCTAGGTTGGGGGGTAGGCCCTGGGGGAGAAGTTATAGATACCTTTCCATACTTTGTATCTGGAGTACTTCATTTAATTTCTTCTGCAGTATTGGGCTTTGGCGGCATTTATCATGCACTTCTGGGACCTGAGACACTTGAAGAATCTTTTCCCTTCTTTGGTTATGTCTGGAAAGATCGAAATAAAATGACCACAATTTTAGGTATTCACTTAATCTTGTTAGGTATAGGTGCTTTTCTTCTAGTATTCAAGGCTCTTTATTTTGGGGGCGTATATGATACCTGGGCTCCGGGAGGGGGAGATGTAAGAAAAATTACCAACTTGACCCTTAGCCCGAGTATCATATTTGGTTATTTACTAAAATCCCCTTTTGGAGGAGAAGGGTGGATTGTTAGTGTGGACGATTTAGAAGATATAATCGGAGGACATGTATGGTTAGGTTCCATTTGTATACTTGGTGGAATCTGGCATATCTTAACCAAACCCTTCGCATGGGCTCGACGCGCACTTGTATGGTCTGGAGAGGCTTACTTATCTTATAGTTTAGGGGCTTTAGCCGTCTTTGGTTTCATTGCTTGTTGTTTTGTCTGGTTCAATAATACCGCTTATCCTAGTGAATTTTACGGGCCTACTGGACCAGAAGCTTCTCAAGCTCAAGCATTTACTTTTCTAGTTAGAGACCAACGTCTTGGGGCTAACGTGGGATCCGCTCAAGGACCTACTGGTTTAGGTAAATATCTAATGCGTTCCCCAACCGGAGAAGTCATTTTTGGAGGAGAAACTATGCGTTTTTGGGATCTGCGTGCTCCATGGTTAGAGCCTCTAAGGGGTCCAAATGGGTTAGACTTGAGTAGGTTGAAAAAAGACATACAACCTTGGCAGGAACGGCGTTCCGCGGAATATATGACTCATGCTCCTTTAGGTTCTTTAAATTCCGTGGGTGGTGTAGCTACCGAGATCAATGCAGTCAATTATGTCTCTCCTAGAAGTTGGTTAGCTACCTCTCATTTTGTTCTAGGATTCTTCTTCTTTGTAGGTCATTTGTGGCACGCAGGAAGGGCTCGTGCAGCTGCAGCAGGATTTGAAAAAGGAATTGATCGCGACTTTGAACCTGTTCTTTCCATGACCCCTCTTAATTGA
>Solyc00g500207.1_t001
ATGGATACTAATAGGAATTCAACCATTATGGCAAGGAAAAGTTTGATTCAGAGGGAGAAGAAGAGGCAAAAATTGGAACAGAAATATCATTCGATTCGTCGATCCTCAAAAAAAGAAATAAGCAAGGTTCCGTCGTTGAGTGACAAATGGGAAATTTATGGAAAGTTACAATCCCTACCACGGAATAGTGCACCTACACGCCTTCATCGACGTTGTTTTTTGACCGGAAGGCCGAGAGCTAACTATCGAGACTTTGGCCTATCCGGACACATACTTCGTGAAATGGTTCATGCATGTTTGTTGCCAGGAGCAACAAGATCAAGTTGTTCTTATCTTTGGCGCGGGGTAGAGCAGTTTGGTAGCTCGCAAGGCTCATAA
>Solyc00g500208.1_t001
ATGGCATTACGATTTCCAAGGTTTAGCCAAGGCTTAGCTCAGGACCCCACTACTCGTCGTATTTGGTTTGGTATTGCTACCGCACATGACTTCGAGAGTCATGATGATATTACTGAGGAACGTCTTTATCAGAATATTTTTGCTTCTCACTTCGGTCAATTAGCAATAATTTTTCTGTGGACTTCCGGAAATCTGTTTCATGTAGCTTGGCAAGGAAATTTTGAGTCGTGGGTACAGGACCCTTTACATGTAAGACCTATTGCTCATGCAATTTGGGATCCTCATTTTGGTCAACCGGCCGTGGAAGCTTTTACTCGAGGGGGTGCTCTTGGCCCAGTGAATATCGCTTATTCTGGTGTTTATCAGTGGTGGTATACAATCGGTTTACGCACTAATGAAGATCTTTATACTGGCGCTCTTTTTCTATTATTTCTTTCTGCCATATCCTTAATAGCAGGTTGGTTACACCTACAACCGAAATGGAAACCGAGCGTTTCCTGGTTCAAAAATGCCGAATCTCGTCTGAATCACCATTTGTCAGGACTCTTTGGCGTAAGTTCCTTGGCTTGGACAGGGCATTTAGTCCATGTTGCTATTCCTGCATCCAGAGGGGAGTACGTTCGGTGGAATAATTTCTTAGATGTATTACCGCATCCCCAAGGGTTAGGCCCACTTTTTACAGGTCAATGGAATCTTTATGCTCAAAACCCCGATTCAAGTAGTCATTTATTTGGTACCGCCGAAGGGGCGGGAACGGCCATTCTAACTCTTCTCGGGGGATTCCACCCACAAACGCAAAGTTTATGGCTGACTGATATTGCCCATCACCATTTAGCTATTGCATTTATTTTTCTTGTTGCTGGTCATATGTATAGAACCAATTTCGGGATTGGGCACAGTATGAAAGATCTTTTAGATGCACATATTCCTCCGGGGGGACGATTGGGGCGTGGACATAAGGGTCTTTATGACACAATCAACAATTCGCTTCATTTTCAATTAGGCCTTGCTCTAGCTTCTTTAGGGGTTATTACTTCTTTGGTAGCTCAACACATGTACTCTTTACCTGCTTATGCATTCATAGCACAAGACTTTACTACTCAAGCTGCATTATATACCCACCACCAATATATCGCAGGATTCATCATGACAGGAGCTTTTGCTCATGGAGCTATATTTTTCATTAGAGATTACAATCCGGAGCAAAATGAAGATAATGTATTGGCAAGAATGTTAGATCATAAAGAAGCTATCATATCTCATTTAAGTTGGGCCAGCCTCTTTCTGGGATTCCATACCCTGGGACTTTATGTTCATAATGATGTCATGCTTGCCTTTGGCACTCCGGAGAAGCAAATCTTGATTGAACCGATATTTGCTCAATGGATACAATCCGCTCATGGTAAAACTTCATATGGGTTCGATGTACTTTTATCTTCAACGACTGGCCCAGCATTCAATGCGGGTCGAAGCATCTGGTTGCCGGGTTGGTTAAATGCTGTTAATGAAAATAGTAATTCATTATTCTTAACAATAGGTCCTGGAGACTTTTTGGTTCATCATGCTATTGCCCTTGGTTTACATACAACTACATTGATCTTAGTAAAAGGTGCTTTAGATGCACGTGGTTCCAAGTTAATGCCAGATAAAAAGGATTTCGGTTATAGTTTTCCGTGCGATGGCCCAGGACGAGGCGGTACTTGTGATATTTCGGCATGGGACGCGTTTTATTTGGCAGTTTTTTGGATGTTAAATACTATTGGATGGGTTACTTTTTATTGGCATTGGAAGCACATCACATTATGGCAAGGTAACGTTTCACAGTTTAATGAATCTTCCACTTATTTGATGGGCTGGTTAAGGGATTATTTATGGTTAAACTCTTCACAACTTATCAATGGATATAACCCTTTTGGTATGAATAGTTTATCGGTTTGGGCATGGATGTTCTTATTTGGACATCTTGTTTGGGCTACTGGATTTATGTTCTTAATTTCTTGGCGTGGATATTGGCAGGAATTGATTGAAACTTTAGCATGGGCTCACGAACGCACACCTTTGGCCAATTTGATTCGATGGAGAGATAAACCAGTGGCCCTTTCTATTGTACAAGCAAGATTGGTTGGATTAGCTCACTTTTCTGTAGGTTATATATTCACTTATGCGGCTTTCTTGATTGCCTCTACGTCGGGCAAATTTGGTTAA
>Solyc00g500209.1_t001
ATGATTATTCGTTCGCCGGAACCAGAAGTTAAAATTTTGGTAGATAGGGATCCCGTAAAAACTTCTTTCGAGGAATGGGCCAGACCGGGTCATTTCTCAAGAACAATAGCTAAAGGGCCTGATACTACCACTTGGATCTGGAACCTACATGCTGATGCTCACGATTTCGATAGCCATACCAGTGATTTGGAGGAGATCTCTCGAAAAGTATTTAGTGCACATTTCGGTCAACTCTCCATCATCTTTCTTTGGCTGAGCGGCATGTATTTCCACGGTGCTCGTTTTTCTAATTATGAAGCGTGGCTAAGTGATCCAACTCACATTGGGCCTAGTGCCCAGGTGGTTTGGCCAATAGTAGGCCAAGAAATATTAAATGGTGACGTAGGCGGAGGTTTCCGAGGAATACAAATAACCTCTGGTTTTTTTCAGCTTTGGCGAGCATCTGGAATAACTAGTGAATTACAACTCTATTGTACAGCAATTGGGGCATTGGTCTTTGCAGCGTTAATGCTTTTTGCTGACTTTCTTACTTTTCGTGGAGGATTAGATCCAGTAACTGGGGGTCTGTGGCTGACTGATATTGCCCATCACCATTTAGCTATTGCAATTCTTTTCCTGATAGCGGGTCACATGTATAGGACCAACTGGGGTATTGGTCATGGACTAAAAGATATTTTAGAAGCCCATAAAGGTCCATTTACAGGTCAGGGCCATAAAGGCCTATATGAGATCCTAACAACGTCATGGCATGCTCAATTATCTCTTAACTTAGCTATGTTAGGCTCTTTAACCATTGTTGTAGCTCATCATATGTATTCCATGCCCCCTTATCCGTATCTAGCTACTGACTATGGTACACAACTGTCATTGTTCACACATCACATGTGGATTGGTGGATTTCTCATAGTTGGTGCTGCCGCGCATGCAGCCATTTTTATGGTAAGAGATTATGATCCAACTACTCGGTACAACGATCTATTAGATCGTGTCCTTAGGCATCGTGATGCAATCATATCCCATCTCAACTGGGCATGTATATTTCTAGGCTTTCATAGTTTTGGTTTGTATATTCATAATGATACCATGAGCGCTTTAGGGCGTCCTCAAGATATGTTTTCAGATACCGCTATACAATTACAACCCGTTTTTGCTCAATGGATACAAAACACCCATGCTTTAGCACCTGGTGCAACGGCTCCTGGTGCAACAGCAAGCACCAGTTTAACTTGGGGGGGTGGTGATTTAGTGGCAGTGGGTGGCAAGGTGGCTTTGTTGCCTATTCCATTAGGAACCGCTGATTTCTTGGTACATCACATTCATGCATTTACGATTCATGTGACGGTATTGATACTCTTGAAAGGTGTGCTATTTGCTCGCAGTTCTCGTTTGATACCGGATAAAGCAAATCTTGGTTTTCGTTTTCCTTGTGATGGACCTGGAAGAGGGGGTACATGTCAAGTATCGGCCTGGGATCACGTCTTCTTAGGACTATTCTGGATGTACAATTCAATTTCGGTAGTAATATTCCATTTCAGTTGGAAAATGCAGTCAGATGTTTGGGGCAGTGTAAGTGATCAAGGGGTAGTAACTCATATCACGGGAGGAAACTTTGCGCAGAGTTCTATTACTATTAATGGGTGGCTCCGCGATTTCTTATGGGCACAGGCATCCCAGGTAATTCAGTCTTATGGTTCTTCATTATCTGCATATGGCCTTTTTTTCCTAGGTGCTCATTTTGTCTGGGCTTTTAGTTTAATGTTTCTATTCAGCGGACGTGGTTATTGGCAAGAACTTATTGAATCCATCGTTTGGGCTCATAATAAATTAAAAGTTGCTCCTGCTACTCAGCCGAGAGCCTTGAGCATTATACAAGGACGTGCTGTAGGAGTAACCCATTACCTTCTGGGTGGAATTGCCACAACATGGGCATTCTTCTTAGCAAGAATTATTGCAGTAGGATAA
>Solyc00g500210.1_t001
ATGTCGGCTCAATCCGAAGGAAATTACGCGGAAGCTTTGCAGAATTATTATGAAGCTATGCGACTAGAAATTGATCCCTATGATCGAAGTTATATACTCTATAATATAGGGCTTATCCACACAAGTAATGGAGAACATACGAAAGCTTTGGAATATTATTTTCGAGCACTAGAACGAAACCCATTCTTACCACAAGCTTTTAATAATATGGCCGTGATCTGTCATTACAGTCGATCCACTAAAGTCTTGAGCAGCGGTGTAGGATCAGATCCCAAAGATAAGGCTTGGTTCGATCAAGCCGCTGAGTATTGGAAACAGGCTATAGCGCTTACTCCCGGTAATTATATTGAAGCGCGTAATTGGTTGAAGATCACGAGACGTTTCGAATAA
>Solyc00g500211.1_t001
ATGCCTAGATCACGGATAAATGGAAATTTTATTGATAAGACCTTTTCAATTGTAGCCGATATCTTATTACGAGTAATTCCGACAACTTCCGGAGAAAAAGAGGCATTTACCTATTACAGAGATGATTCTAGTATTAAGCGAAAGGTTACGCCTAGAGGTTCTGTATTACGGGTCAATCCTACTCTACTAGCGCTAATAGGCAGCATAGGGGAAGAAGCGCTACACCTAGGAATCAACAACACGAAAACTTTGTTCTAA
>Solyc00g500212.1_t001
AATAAGGAGTCTTTATGTCGCGTTACCGAGGACCTCGTTTCAAAAAAATACGACGCCTGGGGGCTTTACCAGGACTAACTAATAAAAAGCCTAGGACCGGAAGTGATCTTAGAAACCAATCGCGTTCCGGTAAAAAATCTCAATATCGTATTCGTCTAGAAGAAAAACAAAAATTGCGTTTTCATTATGGTCTTACAGAACGACAATTACTTAAATACGTTCGTATCGCCAGAAAAGCCAAGGGGTCAACAGGTCAAGTTTTACTACAATTACTTGAAATGCGTTTGGATAACATCCTTTTTCGATTGGGTATGGCTTCCACTATTCCCGCAGCCCGTCAATTAGTTAACCATCGACATATTTTAGTTAATGGTCATATAGTAGATATACCGAGTTATCGCTGCAAACCCCGAGATATTATTACGGCAAAGGATGAACAAAAATCCAGAGCTCTGATTCAAATTTCTCTCGATTCATCCCCTCATGAGGAATTACCAAATCATTTGACCCTTCAGCCATTCCAATATAAAGGATTAGTCAATCAAATAATAGATAGTAAATGGGTCGGTTTGAAAATAAATGAATTGCTAGTCGTAGAATATTATTCTCGTCAGACTTAAACCTCAGACTTAAACCAAGGGTTCGCAAAAATTTCTTCCCTTTAGGCGAAGTAAATTAACCCAAGGTTAAGTAAGTTAAGTAAGATCAATCCGAGTTTGATCTAGATTTCCCCCATTTTTGTATCATAGACCAAGGATCTATTTTCATTCCTTGTCTATTCTTTTCTTTCCAGTATTTTGATTATGATTATTTTTGAGTATTC
>Solyc00g500213.1_t001
TGTCTATATTAGTTTAAATAAAAAAATTGACACGTCTACATTAAAAATGACAAACTTGTTTTCTTTATTTCTGTCAATTCTTTTTATGAGGTAAGTTGCATTGAAGTTAGTAATAAGTTGCATTTAAGTCAGTAATAAGTTGCATTGAAGTTAGTAATAAGTTGCATTGAAGTTAGTAATAACTATTGCTTAAAGTTGAAGTCTTGATTGTGAAGATGATGGAAAATATTGAGAAGATATTTGATGCAGAAGAAGTGATTGAGAATTTTGAGGTGATGACAAAAGATGCTGGGACGATTCAAGAAGAGACACTTGAGAAAATTCTGAAAGAAAATGGGGGAACAGAGTATTTGAAGAAATGGGGTCTGAATGGCAGAACTGATGTTGAGACTTTCAAGGCTTGTGTCCCCATTGTCAGTCACAGTGATTTGAATCCTTACATTCAAAGAATTGCTGATGGTGATCTTTCACCTATTCTTACTGGAAAGCCCATTCAAGCCATCTCCTTGAGTTCTGGTACTACTTAA
>Solyc00g500214.1_t001
ATGAAGTCCACAATGCAGACATTCAAGACTTCTTTTGCCTTTAGGAACAGAGAATTTCCAATAGGGAATGGGAAGGTTTTGCACATTATTTACAGCAGCAAGCAATTTAAAACTAAAGGTGGTTTGGCAACTGGAACAGCCACTACCTTTGTGTATAGAAATGCACAATACAAGAAGACAATGAAGGCAATGTCTACCCCAATTTGTAGTCCTGATGAAGTAATATTTGGTCCTGATTTTCGACAATCTTTGTACTGTCACCTTCTGTCTGGTCTCATTTTCCGCAATGAAGTTCAAGTTGTTTCGTCTGCATTTGCACATAGCATTGTCCAAGCTTTTCGAACTTTTGAACAAGTATGGGAAGAACTTGTCGTTGACATAAGGGAGGGAGTCTTATCGAGCCGTGTCACAGTCCCATCTATAAGATTGGCCATGTCGAAACTGCTGAAGCCTGATCCAGAACTGGCTGATACAATTTATAGCAAATGCTCAAGTTTAAGCAATTGGTATGGCTTGATTCCTAAACTCTTCCCGAATACAAAGTACATTTATGGTATCATGACAGGTTCCATGGAGCCTTACTTGAAGAAACTGAGGCACTATGCAGGGGAATTACCTCTAGTGAGTGCAGATTATGGTTCTTCTGAAGGATGGGTTGGAGTAAATATGGTTACTTATGCAGTGTTACCAAATACTGGCTATTTTGAATTCCTCCCACTCGAGGAAAATCTCATTGGCATGGAGCAAGCAAATTCTCCTGTCTGCCTGACTGAAGTTAAACTTGGTGAAGAGTATGAAATTGTCTTCACCAATTTTGCAGGTTTATATCGTTATAGACTGGGTGATGTTGTGAAGATAAAAAGATTCCACAATAGCACTCCAGAGCTCCAGTTCGTCTGTCGAAGGAACCTTGTGCTGAGCATTAACATAGACAAGAACACCGAGAAAGATTTGCAACTAGCTGTGGAAGCTGCAGGCAAGCACTTAGTTGACGAAAAACTAGAAGTGGTGGACTTCACAAGCCATGCCAACATCTCATCTGATCCAGGACACTATGTCATCTTCTGGGAACTGAGTGGGGAAGCAACTGATGAAATATTGCAAGAGTGCTGCAACTGTCTGGACAAATCGTTCCTCGATTCAAGCTATGTGAACAACAGGAGAATGAATACAATTGGGGCACTTGAACTGCGGATTGTGAAGAGGGGAACCTTTAATAAGATATTGGATCATTTCGTTGGATTAGGAGGCGCGGTGAGCCAGTTTAAAACCCCTAGATGTGTTGGTCCAAAAAATAGCTCATTGATACAAATACTGTCTACTAATGTTGTTAAGAGCTATTCTAGTACTGCTATCTTTTAAATTTATGTATGTATCTTTCCAAATTTGTAGTCCTGCTGGGATTTCTTATCTAAATAGTGTAATATATATCTATGT
>Solyc00g322630.1_t001
ATGGAAAATATTGAGAAGAAATTTGATGCAGAACAAGTGATTGAGGATTTTGAGGTGATAACAAAAAATGCTGGGAGGATTCAAGAAGAGACACTTGGGAAAATTCTGCAGCAAAATGGGGGAACAGAGTATTTGAAGCAATGGGGTATGAATGGCAGAACTGATGTTGAGACTTTCAAGGCTTGTGTCCCCATTGTCAGTCACAGTGATTTTGATCCTTATATTCAAAGAATTGTTGATGGTGATATTTCACCTATTCTTACTGGAAAGCCCGTTCAAGCCATCTCCTTGAGGTAA
>Solyc00g500215.1_t001
TATAACAATGGATTAGCAACGAAGTAGTCATTTCGTTGCAAAATTTACAAATATTCTTTTGAGTTATAATATAGCAACAGATTGGCGACAGATTATGTTTTTTGTCGTGAAATAATAGCGGGAAACTTTGGCGCCTTAAATTTCGCTATAGATTTTGCAACAAAATAGGTATTACAAATTTAATAATATATTGTGACGGAAGTAGGGACAGACAAGCGTTGCTAGAATCTAAATATATTTTTATGGAATTTAAATTACGTAGTGACGGAAATATCCATCTCTGAAAATTAATGTAAATAATTATATTTATTTATCCATCGCTAAGTTCGTTGCAATAATTTTTTCCAATTCATCAGTCCATTGAAAAACAAAAAGGAAACAAAAATTACAATCCCTAAAAAATAGGGTATTATCTCAGTGAAACGTCACAAGAGCAGCGCAACAGCTCAATGAGAGGTTCACGGTGAAATTTCTCCTGTCTCCTTCATCCTCAGGTGAAAGAGGTCGTGGAAAATCCTCAGGTAGGAGTAATCATGTTGTTCGTGTAAGCAGATCAACTGTTCCCAACCCCACTAGAGTTTCTCCTCGAAAAGGTGGTATGGCTGGAGGCAGAGGTCGTGGAAAATCCTCAGGTAAGAATAATCCTGCTATTCGTATAAACATGTCAACTATTTCCAAGCCCACAACAGTTTCTCCTCAACAAGGTGGTACCCGGACCAATATTGAAATGTCAACTCAAAGTATTAGCCCAACCATCTTCGAGACACCTCCAGCTACACCAAATGACAATAACCTAATAGGTCAAGGTCTTTCTACCCATAGCAATGTTCCAATAGGTCATACAAATACAATTGCTGAAGGTGTATTTGTTGCTGCTGTTTGGTATAGTTCTAATGATGTTTTGAGACTTTTCGATGCAATTCCAATGTCGATTTAG
>Solyc00g500216.1_t001
ATTGAGGATTTTGAGGTGATGACAAAAGATGCTGGGAGGATTCAACAAGAGACACTTGAGAAAATTCTGAAAGAAAATGGGGGAACAGAGTATTTGAAGCAATGGGGTCTGAATGACAGAACTGATGTTGAGACTTTCAAGGCTTGTGTCCCCATTGTCAGTCACAGTGATTTGGATCCTTACATTCAAAGAATTGCTGATGGTGATCTTTCACCTATTCTTACTGGAAAGCCCATTCAAGCCATCTCCTTGAGTTCTGGTACTACTCAAGGGAAGCCAAAGTTTGTACCTTTCAATGATGAATTGATGAATTCCACAATGCAGACATTCAAGACTTCTTTTGCCTTTAGGAACAGAGAATTTCCCATTGGGAATGGAAAGGCTTTGCAGTTTATTTACAGCAGCAAGCAGTTTAAAACTAAAGGTGGTTTGGCAGCTGGAACAGCCACTACCAATGTGTATAGAAATGCACAATTCAAGAAGACAATGAAGGCAATGTCTACCCCAGTTTGTAGTCCTGATGAAGTGATATTTGGTCCTGATTTTCAACAATCCTTATATTGTCACCTTCTGTCTGGTCTCATTTTCCGCGATGAAGTTCAAGTTGTTTCGTCTACGTTTGCACATAGCATTGTACATGCTTTTCGAACTTTCGAACAAGTATGGGAAGAACTTGTTGTTGACATAAGGGAGGGAGTCTTATCGAGCCGAGTCACTGTACCATCCATAAGATTAGCCATGTCAAAATTGTTGAAGCCTGATCCAGAATTGGCTGAAACAATTTATAGCAAATGCTCAAGTTTAAGCAATTGGTACGGCTTGATCCCTGAACTCTTCCCGAATACAAAGTACATTTATGGTATCATGACAGGTTCGATGGAGCCTTACTTGAAGAAACTGAGGCACTATGCAGGAGAATTACCTCTATTGAGTGCAGATTATGGTTCTTCTGAAGGATGGGTCGGAGTAAATGTTAACCCGAAATGCCCCCCTGAGATGGTTACTTATGCAGTGTTACCAAATATTGGCTATTTTGAATTTCTTCCACTCGAGGAAAATCTCATTGGCGTGGAGCAAGCAAATTCTTTAGTCGGCCTGACTGAAGTTAAACTTGGTGAAGAGTATGAAATTGTCTTCACCAATTTCGCAGGTTTATATCGTTACAGACTAGGTGATGTTGTCAAGATAAAAGGATTCCAAAATGGCACTCCAGAACTCCAGTTTGTCTGCAGAAGGAACCTTTTGCTGAGCATTAACATAGACAAGAACACTGAGAAAGATTTGCAACTAGCCGTGGAAGCTGCAGGCAAGCACTTAGTTGACGAAAAACTAGAAGTGATGGACTTCACCAGCCATGTTAAC
>Solyc00g500217.1_t001
AGCACACGGTACAGTCATTCTTCTAGTCTATGTAGATGATATCATTATTACAGGCTCTACTGCAGCTCTCATTCAGAATGTCACTCGAGCTACTACCTTCAAAATGAAGGACCTTGGCCCGTTACATTATTTTCTGGGAATGGAGGTTTCTCGGACAGGCAGCGACTTGTTTCTTTATCAATCAAAATATGCTTGAGATCTGTTGCAGAAAGCTGGACTGGAAAAATGCACCAGTCAACCAACACCAATGGCATTCTCTTCGTCTACGAATGGAGCCGACACCCCCTTTGCTGGATATCACCCACTTCCGCAGCCTCATTGGGGCTCTACAGTATCTGGCCATTACCTGTCCTGACATCCAGTTTGCTGTCAACCGAGTTGCTCAGCGTATTCATCAACCAAGTGAACATGATTACCATTGTCTAAAACGCATTCTCAGGTACATTTTTGGCACTCTTGGTCGTGGTTTACTCATTCGACCCAGGAACTTGGAGCTTCGGGGGTTCTCAGATTCAGATTGGGCGAATGATAAAAATGACAGAAAATCTACATCGAGGTTTCTTATTTTTTTGGGGCCGAACCTGATCTCCTGTTGTACAAAAAAACAACCCAAGGTCTCTCGGTCCTCGACTGAAGCTGAATACCGCGCCCTTGCTCTTCTTGCTGACCAT
>Solyc00g500218.1_t001
CTTAAGAATAAGACGAAGATAATGAGTATGATTATCTGTAACAAACTTGTTTTCTTTATTTCTGTCAATTCTTTTTATGAGGTAAGTTACATTGAAGTTAGTAATAAGTTGCATTGAAGTCAGTAATAAGTTGCATTGAAGTTAGTAATAAGTTGCATTGAAGTTAGTAATAACTATGGATTTGCTTAAATTCTTCTTAACCCCCCAACCCCATCTCTCAAATTGAGAATTCTTGACTGCTATTGCTTAAAGTTGAAGTCTTGATTGTGAAGATGATGGAAAATATTGAGAAGATATTTGATGCAGAAGAAGTGATTGAGAATTTTGAGGTGATGACAAAAGATGCTGGGACGATTCAAGAAGAGACACTTGAGAAAATTCTGAAAGAAAATGGGGGAACAGAGTATTTGAAGAAATGGGGTCTGAATGGCAGAACTGATGTTGAGACTTTCAAGGCTTGTGTCCCCATTGTCAGTCACAGTGATTTGAATCCTTACATTCAAAGAATTGCTAATGGTGATCTTTCACCTATTCTTACTGGAAAGCCCATTCAAGCCATCTCCTTGAGTTCTGGTACTACTCAAGGGAAGCCAAAGTTTGTACCTTTCAATGATGAATTGATGAAGTCCACAATGCAGACATTCAAGACTTCTTTTGCCTTTAGGAACAGAGAATTTCCAATAGGGAATGGGAAGGTTTTGCACATTATTTACAGCAGCAAGCAATTTAAAACTAAAGGTGGTTTGGCAACTGGAACAGCCACTACCCATGTGTATAGAAATGCACAATACAAGAAGACAATGAAGGCAATGTCTACCCCAATTTGTAGTCCTGATGAAGTAATATTTGGTCCTGATTTTCGACAATCTTTATACTGTCACCTCCTGTCTGGTCTCATTTTCTGCAATGAAGTTCAAGTTGTTTCGTCTGCATTTGCACATAGCATTGTCCAAGCTTTTCGAACTTTTGAACAAGTATGGGAAGAACTTGTCGTTGACATAAGGGAGGGAGTCTTATCGAGCCGTGTCACAGTCCCATCTATAAGATTGGCCATGTCGAAACTGCTGAAGCCTGATCCAGAACTGGCTGATACAATTTATAGCAAATGCTCAAGTTTAAGCAATTGGTATGGCTTGATTCCTAAACTCTTCCCGAATACAAAGTACATTTATGGTATCATGACAGGTTCCATGGAGCCTTACTTGAAGAAACTGAGGCACTATGCAGGGGAATTACCTCTAGTGAGTGCAGATTATGGTTCTTCTGAAGGATGGGTTGGAGTAAATGTTAACCCAAAATCCCCCCCTGAGATGGTTACTTATGCAGTGTTACCAAATACTGGCTATTTTGAATTCCTCCCACTCGAGGAAAATCTCATTGGCATGGAGCAAGCAAATTCTCCTGTCTGCCTGACTGAAGTTAAACTTGGTGAAGAGTATGAAATTGTCTTCACCAATTTTGCAGGTTTATATCGTTATAGACTGGGTGATGTTGTGAAGATAAAAAGATTCCACAATAGCACTCCAGAGCTCCAGTTCGTCTGTCGAAGGAACCTTGTGCTGAGCATTAACATAGACAAGAACACCGAGAAAGATTTGCAACTAGCTGTGGAAGCTGCAGGCAAGCACTTAGTTGACGAAAAACTAGAAGTGGTGGACTTCACAAGCCATGCCAACATCTCATCTGATCCAGGACACTATGTCATCTTCTGGGAACTGAGTGGGGAAGCAACTGATGAAATATTGCAAGAGTGCTGCAACTGTCTGGACAAATCGTTCCTCGATTCAAGCTATGTGAACAACAGGAGAATGAATACAATTGGGGCACTTGAACTGCGGATTGTGAAGAGGGGAACCTTTAATAAGATATTGGATCATTTCGTTGGATTAGGAGGCGCGGTGAGCCAGTTTAAAACCCCTAGATGTGTTGGTCCAAAAAATAGCTCATTGATACAAATACTGTCTACTAATGTTGTTAAGAGCTATTCTAGTACTGCTATCTTTTAAATTTATGTATGTATCTTTCCAAATTTGTAGTCCTGCAAGGATTTCTTATCTAAATAGTGTAATATATATCTATGTTTTTTTTGGACTAATATCTATATATAGAGAGA
>Solyc00g266110.1_t001
ATGGAAAATATTGAGAAGAAATTTGATGCAGAACAAGTGATTGAGGATTTTGAGGTGATAACAAAAAATGTTGGGAGGATTCAAGAAGAGACACTTGGGAAAATTCTGCAGCAAAATGGGGGAACAGAGTATTTGAAGCAATGGGGTATGAATGGCAGAACTGATGTTGAGACTTTCAAGGCTTGTGTCCCCATTGTCTGTCACAGTGATTTGGATCCTTATATTCAAAGAATTGTTGATGGTGATATTTCACCTATTCTTACTGGAAAGCCCGTTCAAGCCATCTCCTTGAGGTAA
>Solyc00g254910.1_t001
ATGAAGGATTGGTCTACCCCAGTTTGTAGTCCTGGTGAAGTAATATTTGCTCCTGATTTTAAACAATCTCTATACTGTCACCTTCTGTCTGGTCTCATTTTCCGCGATGAAGTTCAAGTTGTTTCGTCTACGTTTGCACATAGCATTGTCCATGCTTTTCGAACTTTCGAACAAGTATGGGAAGAACTTGTTGTTGACATAAGGGAGGGAGTCTTATCGAGCCGAGTCACTGTACCATCCATAAGATTAGTCATGTCAAAATTGTTGAAGCCTGATCCAGAATTGGCTGAAACAATTTATAGCAAATGTTCAAGTTTAAGCAATTGGAGGAACCTTTTACTGAGCATTAACATAGACAAGAACACTGAGAAATATTTGCAACTAGCCGTGGAAGCTGCAAGCAAGCACTTAGTTGACAAAAAACTAGAAGTGATGGACTTCACCAGTCATGTCAACGTCTCAGCTGATCCAGGACACTATGTTATCTCCTGGGAACTGAGTGGGGAAGCAACTGATGAAATATTGCAAGAATGTTGCGACTGTCTGGACAAAACATTCCTGGATGCAGGCTACGTGAGCTCCAGGAAAGTGAATGCAATTGGAGCACTTGAACTGAGGATTGTGAAGAGGGGAACCTTTCATAAGATATTGGATCATTTCGTTGGATTAGGAGGCACGGTGAGCCAATTCAAAACCCCTAGATGTGTTGGTCCAACAAATAGCTCATTGATCCAAATACTGTCTAGTAATGTTGTTAAGAGCTATTCCAGTACCGCTTTCTTTTAA
>Solyc00g500219.1_t001
CATCTATCATGGCAAACGAGTTCCATGGATCTTCCTTAAGGAGCTCTTCTCCCAACAACCCTAAGTTCATCCAAATCATTACTTCATTAGATGAATTAAGCCGTCTGAGGATTCCAGTAGTATTTGCCAAAAGACACTGCGAGAAGATGTTAAACCCCGTGTTTCTTGAGGCTCCCCATGGAAAAGCTTGGGAGGTTGAAGTGGAAAATTCTCAAGGCCAAATTTGGCTAGCCAAGGGATGGAGTGATTTTTGTGACTATTACTCAATAATAGTCAAGAGCATATTAATATTCACATACAACCCGCGTTGTCACTTTGCTGTCGCTATATATGATCAGAGTAAAACAGAAATTGAATATCCAATAGATCAAGATATTGAATCAGATGAACAAGAGGAAGATATTCTAGTTGCCCAAGCTAATGCTAATGTAATTCAGAAGCATAAGGAGGTTGGAGAAGCTCATAGTATAAGTGAAAAAGTTGGTCCAAATAATTATAGCAGTCGATACAGTTTGGTGGACTTAACTGGTGACAATCCGTTTTTTGAAATGGTTATAAAAAAGTCACATGCTACTTGTATGGCTATCCCGTTGAGATTCGCCCAACAAACAGACATATTAAACATGAAGAATATGAGGTTGGTTAATGAAGAAGGAGTAGAATGGAAAGTGGAAATAGAGTATACTAGGAGTATGGTTATCATAAAAGAAGGATGGTCTGCCTTTCGAAAAGATAACAAAATAGCTTATGGTGAAACTTGTCGCTTCAAGTTGATTCGGGGCCCCATTGCAAATGTTTTGCAGGTTCAGAAGATCCCAACACCCCTTTGCTTGCAATAA
>Solyc00g500220.1_t001
ATGTTCACGTACAACCCGCGTTGTCACTTTGCTGTCGCTATATATGATCAGAGTAAAACAGAAATTGAATATCCAATAGATCAAGATATTGAATCAGATGAACAAGAGGAAGATATTCTAGTTGCCCAAGCTAATGCTAATATCATCGACGAAGATATTCTAATTCTCCAATCTAATGCTAATATTCTCCAATCTAACGCTAATGTAATCGAGGATGAAGAGGAACATATTCCAGTTAATTTCCCTCAAACTAATGCAAATGTAATTGAGCAACATAAGGAGGTTGGAGAAGCTAATAGTATAAGTGAAAAAGTTGGTCCAAATAATTATAGCAGTCGATACAGTTTGGTGGACTTAACTGGTAACAATCCGTTTTTTGAAATGGTTATAAAAAAGTCACATGCTACTTGTATGGCTATCCCGTTGAGATTCGCCCAACAAACAGACATAATAAACATGAAGAATATGAGGTTGGTTAATGAAGAAGGAAATCTTCAAAATTCAACCAAAACATCACTAGGTTGA
>Solyc00g500221.1_t001
TCTACAATCGCCGCAAATTTCACTAGTTAGTATAAATAAAACGTAGAGTAATAGTGCTAGTGTCAATAAGTAGTAATAGGGTCAGGTGAATGAGTCTATAATAGAAGTCAAAAAGAAAGAAAAGAAAAAGGAAAAAAGTATCTTTGTGCATTCCAAGAAAAAGCAATAGTAGTCACATTCACGTGAGTGTAAATAAGTGGTAATTTATAGGGTTAGGTGAATGAATCTTAAAAAGAAGTCAAAAAAAAAACAATATGGTTATTATTCCAAGACAAAGCAATACAGTAGTCATCACAAGCATCATGTGATGACTGAAATATAATAGTATCCTCGTGAGTGCGCTGTGCATGGTTCTCGTGAATCAAACTCCTATATATAGTAAACAAGTTCTTCAACAATTTCCCATCCTACCATCTATCATGGCAAACGAGTTCCATGGATCTTCATTAAGGAGCTCTTCTCCCAACAACCCTAAGTTCATCCAAATCATTACTTCATTAGATGAATTACGCCGTCTGAGGATTCCAGTAGTATTTGCCAAAAGACACTGCGAGAACATGTTAAACCCCGTGTTTCTTGAGGCTCCCCATGGAAAAGCTTGGGAGGTTGAAGTGGAAAATTCTCAAGGCCAAATTTGGCTAGCCAAGGGATGGAGTGATTTTTGTGACTATTACTCAATAAGCGTCAAGAGCGTATTAATGTTCACGTACAACCCGCGTTGTCAGTTTTCTGTCGCTATATATGATCAGAGTAAAACAGAAATTGAATATCCAATAGATCAAGATATTGAATCAGATGAACAAGAGGAAGATATTCTATTTGCCCAAGCTAA
>Solyc00g500222.1_t001
CGAGGATGAAGAGGAACATATTCCAGTTAATTGCCCTCAAACTAATGCTAATGTAATTGAGCAACCTGTTGTAGATAAGGAGGTTGGAGAAGCTAATAGTATAAGTGAAAAAGTTGGTCCAAATAATTATAGCAGTCGATACAGTTTGGTGGACTTAACTGGTGACAATCCGTTTTTTGAAATGGTTATAAAAAAGTCACATGCTACTTGTATGGCTATCCCGTTGAGATTCGCCCAACAAACAGACATAATAAACATGAAGAATATGAGGTTGGTTAATGAAGAAGGAGTAGAATGGAAAGTGGAAATAGAGTATGCTAGGAGTATGGTTATCATAAAAGAAGGATGGACTGCCTTTCGAAAAGATAACAAAATAGCTAATGGTGAAACTTGTCGCTTCAAGTTGATTCAGGGCCCCATTGCAAATGTTTTGCAGGTTCAGAAGATCCCAACACCCCTTTG
>Solyc00g500430.1_t001
ATGATAAGAGTGAACCATTCATCTAGCAACGAAGAAGAAGAAGAAATGGCGAGATTTTCAGTTGGAAGAGATGAACATGATAATGATGAAGGAGGACCCTGTAACTCCAGCACATCTGTATGCAAGAGACGGAGGACTACCGCCGGAAATTTCTCTCGCGGCGTCGGAAATTTTCGATCGAGCGGTGATCGGAGGGTGCCAGTTCGTGAATCCGAGGTTTTAAGAGAGAACAGGTCTATTTCTGGTGAGAGCGTGTATCAGAATTTTGAGGATTCAATCAAAAACAGGTCAATTTCTGTGACGTTATTGGATCCAGATGTGTTGGATTGCCCGATCTGCTTTGAACATCTCTGTGTTCCTGTCTTTCAGTGTGGGAATAGGCACATAGCATGTGCCCCTTGCTGCATCAAGATTGCTAATAAGTGTCCATCATGTTGTTTGCCAATTGGATATAACCGTTGTCAAGCTATGGAGAATGTTCTAGAATCTCTGAAAGTGTCAGGCGTGAACAATAGGTATGGTTGCAAGGAGATTCTGAATCTTAGTACTTCAGCAAAGGTATATGCACATTTTAGCGAGAAACATGCATCTTCAGCAGAGCACATTTCTTTCAATGTTGTCCATCCAATTTATATAGAAAAAGACCAAAGGTACATAATTCTTCAAATGAGGACAGATGTTATACTTTTTATCATCAACCATGCTAGTGACTGTGTTGGAAGTGTTATCAATATCATCTGCGTTGGACCATTTAAGCAGAAGAGAAGGTTCTCATACGAGCTTGTAGTAACTGATGGGGAAAGCTCTTTTAAACTAGAATCTGTTGAAGAGAGTGTGCCAAACTGGTCAGAAGATAGTCCTTTGAAGAAATTCCTTGTGGTCCCAAAAGTTGTCGTTAATTCCAGTGCTCGGCTGAAGTTGAATGTTCTCATAGAAAAGAAGGAATGA
>Solyc00g500440.1_t001
ATGATAAGAGTGAACCATTCATCTAGCAGCGAAGAAGAAGAAGAAATGGCGAGATTTTCAGTTGGAAGAGATGAACATGATAATGATGAAGGAGGACCCTGTAACTCCAGCACATCTGTATGCAAGAGACGGAGGACTACCGCCGGAACTTTCTCTCGCGGCGTCGGAAATTTCCGATCGAGCGGTGATCGGAGGGTGCCAGTTCGTGAATCCGAGGTTTTAAGAGAGAACAGGTCTATTTCTGGTGAGAGCATGTATCAGAATTTTGAGGATTCAATCATAAACAGGTCAATTTCTGTGACGTTATTGGATCCGGATGTGTTGGATTGCCCGATCTGCTTTGAACATCTCTGTGTTCCTGTCTTTCAGTGTGGGAATGGGCACATAGCATGTGCCCCTTGCTGCATCAAGATTGCTAATAAGTGTCCATCATGCTGTTTGCCAATTGGATATAACCGTTGTCGAGCTATGGAGAATGTTCTAGAATCTCTGAAAGTGTCATGCGTGAACAATAGGTATGGTTGTAAGGAGATTCTGAATCTTAGTAAGAAAACTGACCATGAAAATGCATGCATCTATGTGCCTTGTTTTTGTCCTTCCCATGGCTGTGACTTTATAGGTACTTCAGCAAAGGTATATGCACATTTTAGCGAGAAACATGCTTCTTCCGCAGAGCACATTTCTTTCAATGCTGTCCATCCAATTTATATAGAAAAAGACCAAAGGTACATAATTCTTCAAATGAGGACAGAAGGTATACTTTTTATCGTCAACCATGCTAGTGACCGTGTTGGGAGTGCTATCAACATCATCTGTGTTGGACAAGCTAGGCAGAAGAGAAGGTTCTCATACAAGCTTGTAGTAACAGATGGGGAAAGTTCTTTTAAACTAGAATCCGTTGCAGAGAGTGTGCCAAACTGGTCAGAAGATAGTCCTATGAAGAAATTCCTTGTGGTCCCAAAAGATGTCGTTAATTCCAGTGCTCGGCTGAAGTTGGATGTTCTCATAGAAGAGAAGGAATGA
>Solyc00g160680.1_t001
ATGTCTTACCGATCAAATCCTTTGCGAGAAGTTGGGAGCAAGTCTCAACAACATACATATCAAAGCATCAATGGATCATCATCTGAAAGAAGAGATTGCTTGAAGAAGTCAGAAGAGAGACATTCTTCCAAATCTTTGGCTATATGGAAATTCCCTCCCAAGGAGTATAGGAAAAGGTGGGTGATTGAGGCGGTTTTCCCTAACAAGTTTGCAGTTCCTCCAAATCCTTATAACTTGTCTGACCTGGAACAAGGATATGATGATAGTCAAACTCCAGTAGTCAGAACCATTTCTATAGAAGAAGAAGAACCAACTCATGATCTGACAGTTCTTGTAGCCACAGCTGTAGCTGCTCTTCAAGAGCAGGGTAGTCTGATTGATGCCAACTTATTGGTGAGGCTTCTCCTAAACTTGATAAATGAACGTGGCATGGCTACCAATGTTGTTTCTCTCAATGCTGCCCATGCAGGATCTGTAAAATCTGTGCCCTTGAAAATGACTAAGCCTAACATCAGAGAGAATAAGTCAATAACATATTCCACTTTAGAGCTTGATCTCAAAAATATCAAGAAACTCATTAGCAAATATGGAGTACCTTACAATGCAAGAGGAGAAATTTCTAAGTTGGTTTCCAGATATGGTCATACCACCTTGCAGCCTAAGTTGACTCTTTCACCAAATGTTGGGCCTTCATCCTTGATGACTAGTCACAAGGATATCAACAATTACTGCAATTCCCTTATCAAGCAATGTGGAGAAAAAACTGAGTCGATGGTTAATGATGTCTTACAAAATCCAATTCCGTGCAGCTTGACACGTTGTATTTTCTTTAATAAACCTAAGGGATGCCATAAAGGATTCTCTTGTAACTTCCTGCATGATATATCTGGTAAAAAGAGGTCTTGGAGGACATCAGAAGGTCGGGATTCAAAGAGACTGAAGTAA
>Solyc00g160450.1_t001
ATGCCTCCACTACAAGTTGAGACCAAGTCAAAAGATCTTTCCCATATCCAAGAACCAGAAGATGATGTTGAAGCTTTAAGAAAGGTTGAGTTTGGAAAATATTTGCTTTTAAGAACTCTTGCTATTAGAAGTCGCCAAGCTTGCTTAGCAATAGCGCCATATCAAAAAATCATAATCTATCCCATTTCTCTTAATGCATCTTTTCTTTCTCCTACCACCTTGCAGCCTAAGTTGACTCTTTCACAAAATGTTGGACCTTCCTCATCGATGACTACTCACAAGGATATCAACAATTACTACAATTCCCTGATTAGGGCAACATGGAGAAAAAACTGA
>Solyc00g160430.1_t001
ATGGTTGATGAAAGCTTACAAAAACCAATTTCGTGCAGCTTGACACCTTGTATTTTCTTTAATAAACCTAAGGGATGCTGTAAAGGATTCTCTTGTCACGTTCTGCATGATATATCTGGTAAAAAGAGGTCTGGGAGGACATCAGAAGATAAGGATTCAAAGAGACTGAAGGAACAAGTGACAAAGGCAGTTGCGCAACTATTTAAACAAAAGCACTCATCCCTTGAGACGCGGACTTTTAAAAAATTAGAATCTGATTTTGGCTTGAAAGGAAATTTTTCTTTGAATTTTGATGAAGCATTGTTTCGCCTTGACAATATTTCTATTCCGATAAATCATTGTTTTGCTCTCTTAATTGCAATCGCAGATTTTGTTCTTGCTTGTTCCTAA
>Solyc00g198360.1_t001
ATGAGGGTGATTGAGGCAGTTTTCCCTAACAAGTTTGCAATTCCTCCAAATTCTTACAACTTGTCTAACCTGGAACAAGGTTATGATGATAGTCAAACTCAAATAGTCAGAACCATTTCTATAGAAGAAGAAGCACCATTGCATGATTTGACAGTTCTTATAGCCACAGTTGTAGCTGCACTTCAAGAGCAGGGTAGTCTGATTGATGCCAATTTATTTGTTAGGCTTCTCCTCAACCGGATGAATGAACGTGGCATGGCTACCAATGTTGTTTCTCTCAATGCTGCACATGCAGAATCTGCAAAATTTGTGCCCTTGACAATGACTAAGCCTAACATTAGAGAGAGTAAGTCAATAATCTATTCAACTTCAGAGCTTGATCTCAAAAATATCAAGAAATCATTACCTAAGTTGACTCTTTCACCAAATGTTGGCCCTTCCTCCAAGATGAATACTCACAAGGATATCAACAATTTCTGCAATTCTCTGATCAAGCAACGTGGAGAAAAAACTGAGTCTATGGTTGATGAAAGCTTACAAAAACCAATTTCGTGCAGCAGGAAACCTTGTATTTTCTTTAATAAACCTAAGGGATGTCGTAAAGGATTCTCTTGTCATTTCCTGCATGATATATCTGGTAAAAAGAGGTTTGGGAAGACATCAGCAGATCGGGATTCAAAGAGACTGAAGTAA
>Solyc00g160440.1_t001
ATGGTTAATGATGTCTTACAAAATCCAATTCCGTGCAGCTTGACACGTTGTATTTTCTTTAATAAACCTAAGGGATGCCATAAAGGATTCTCTTGTAACTTCCTGCATGATATATCTGGTAAAAAGAGGTCTGGGAGGACATCAGAAGGTCGGGATTCAAAGAGACTGAATTATCAAAGCAAACCAAAGTTTCTCCTTAACTACCTGTTAGTTACAGCTTTATTCCCCGCTATCGGCCTACATTTAAAAGTATCGGCACTCAAACTGAGATTTTTCCAGACCAACCAGCTCATGAAAACAATGGGTCCTAGTATCAAACAACATGTGAAAACCAGAAACTTAACACGAGAGCTGGTTTTCACATATTGTTCATACTTAGGCCCATAA
>Solyc00g500223.1_t001
ATGCCGCGTGGGACTGCTGGCATAGGTTTGATAACTCTTATTCTGGACCATCTACGTCGTCACCTCAAGCGTTTTATGCTGCAAACTCTACTGAATCAAATGATGAAGGATCTTGGCTTTCTCAAATATTTTCTCGGGTTGGAAGTTGAACGCACCAGTGATCGGCTTCTATTACACCAGACTAAATATGCAGGGGAACTAATCCATCGAGCAGGAGTGGACTCATGCACCACCGCACCTATGCCAATCAGCCCCAGCCGATCGACTAACGGTGCAGACGTGCCGTTCCACAACCCACGCCTGTTTCGCAGTTTGGTCGGCGGCTTGCAATATTTAACTGTTACCCGTCCAGATATCCAGTTCACAGTCAACTACGTAGCTCAGAAAATGCACAGTCCGACGGAACAAGACTTTCACACTCTCAAACGCATTCTTCGGTACGTCAAAGGCACAATTTTGTGTGGTCTTATTTTTTCCAAAGGAGACCTTCGTCTTCGCGGCTACTCCAATTCGAACTAG
>Solyc00g036520.1_t001
ATGAAATATCCGGGCCGGGTCTTGGGTCCAACAGCCGGATCGATTACAAGTCATCTCCTAGCCTTCTTTCCTTGTTTTGTTGCACTCATTCACTCCGAAATTCCATGCCCTAAAGTAAAGGGCAGGAGAGAGGGCAAAAGAAGGAAAGTTGCTTGCCCGAAGGGGAAGGAAGAGGGGCTTTTCTTTGCTGGCCTTTTCATCGAGAGATGCGGCCGTTGTTGTCTCTATGCCTTTTTGCCTATCTTACTCTTTCTCAAGGGACAGATGTCGACAATGCTATCATTAACATCTGATCTTTTTTATCTTCTCGAGAGAAGCCCAAGAATTCCGGCTCGGAACTTGACTCCTGCTTTTGTTAAAAAGTCCATACTTAACTTCATTTCATGTCCGAGTTCGTCATTGTCTTACCTGCTTTCCTGCAGCCTACTTAAGCCCGGAGGAGAATGCTTGCTGTCAGCTTCTATTCTCTATTCCTATCCGAGTCTATCTTTCAGAGAGAACCTACCCCTTCCACGGTACCCACCTTCAAACAAACTTATACTAATGAAAATGAAGTAA
>Solyc00g052540.1_t001
ATGGGCTCCTACTCTCTTTCAATCGCCGATGCTAAAAACAAAGACAAAGAGTCTGTGATCGGAACTTCTTTCGCTTTGAACGACTCCGGTCCTTTTTCATCTGTTAAATGGCTAGTCCAAGGTAAAGGAAATTCAAAAAAAAAGCAGAGAAGATCAAAGAAATGGAACCTAGAGAGAGAAGAAAAGCTTAGCGAGGAGATCAGGAATGAGGCGGAGATCGACGGCATTCCAAAGGTAAGACGACGACGAGATTCCTCTGAGAATCGGGTACAAGAACGTATTGTCGCCGCAGTTAACGGAAGAGTCCCCGAGGACGAATAA
>Solyc00g052530.2_t001
CTGCGGCGCGTTGAGGCACTTCTTCGACGGTCCCCGTACGCCTGGCCTGCCGGCCCGCTCTGAAGAATTCATGATTTATATATGTTTCAGGCCGGTGAGAGGGAGTGCGGAATAAGGATTGATTTCACTGTATCCATCGTAGCCCACCCCATCTACCTATTGTCGGAGGTCAATTGTTGCTCCCTCTCTCGAGATTGCAATCCCTATCGAGTCGGGAAGGAATGAGTAATGGGTCGGGGAATCGGGCATCGGCCCTCTTGGATCCGGTAGGAGCAGGAGTAGAAGTGGAGTTTGCTGCTATCGTAGATAAGAGTGACAGAATTGATAGAGCGAAATCCAATTCCCTAGCTAGGTTTGAAAGGAAAGAGGAACTGCAGCTCGATTTGAGATGA
>Solyc00g500224.1_t001
ATGGTCCAACTACATAACTTTTTCTTTTTCATTACTTCCGTGGTCGTGCCTCGTGGCACGGCAGCACCCGTACTATTGAAATGGTTCGTCAGTAGAGATGTTCCCACAGGTGCCCTTTTTTCCAATGGTACTATAATTCCTATTCCTATCCCTTCATTCCCTCTTTTGGTCTATCTACATTCCAGGAAATTCATACGCTCCGCGGACGGAGCAAAAAGTGGAGTCTTGGTCAGAGCAAGCCGCCCTATTCTATTACCAGACATAATTGGGAGAAGCTCATCCGAAACTAGAGCTAGAAACGCTTTATTTCGTTTCGTTCCCGTTCTTCATTTCCTTCTTCTCGAATCCAAGGGGACTTCTCATATTTCGAATCTTTCTGCGGTGTGCTCCGTTTACTATTCTTTCGTACTTTCTTCTTTTTACCACGCGATAGCGAAGCCTGAGCGGGCGCGGAGAAGGAAAGGCCAAACACTTCGGCCTAACGGGAATGAGCAACGACGAAATGAGAAGATGAGGTGCCTCGGGCACCCCCATTTAGAAAGAAGGGTCGAAGGTTTTGGGCCTGTAGCTTTCCCCGTCCCCCCTTCGTCGGGCGGTGCTTGTGTGGAGGGTGCGCCACCTGAAATCGGGCTTGAAGCTCTCACCTTACCAACAAGCCGAGAGCTGATGGCTGTTGGTCACGACTACTATCAAAAAGCTCCTATGAAGATGAATATTTCACATGGAGGAGTGTGCATCTTTATGTTGGGTGTTCTTCTGTCGTGCGACCCGGCGGCTTATGTGCGACCTGTGGCCCACGCCTCCTATTTGTTCAGGGCGGGCGGCGTGAACTCTGATTCGATCCGGCGGTACGAAAAGAGGGGTCGTGATGATATCATCTACGTCCGTACCGCTCCTCGTGGAGTAGATCCCGCATCCAACCAAGTCTTTGACCAGGGAACGGGAGAATTCCCACTACCGCTGGAAGGCCAGCCGGGCCGTGAGCGCGGTGGGAACGGGCTTCCCAAGAAGCCAGCCCGGGCCGGGCCGCCTATCCCGGAATGGGATGGAATAGAAAGAACGCGAAGCGCTAGCGCTACAGGGTCGAAGCAAGCTTATCCCCGCCCCGACCGGCAGCTGCTAGGTTTCCCCATCTCTTCTAAACTTCCCCCGGTCTTCGGCCCGAGCTGTATGAGGCAAAAACTCGTCCCACGTACGGTTCGGAGGCCGAGCCCCACCCCAGCAGTAAGGGTGCGGCTTAGGTCAACTAACACAAAAAAGATACAGTTCACTCAACGATTGCCTTTGGGTTCCGAACTCCATATGGGGAAGGAGCGTTGTTGTTTGCGAGGTCTTGATCATTTACATGGACCCACTTTTCATTCCATTTGTGGGAATTTTATGATCTATAAACCGTCCCTAACGAGCGATCGGCTCATGTTTGAGCATGATGAATCACTTCGTGCCGACCTGTTCCCAATCCACTTTCCGGCCTCATATGAGAATGGAAAACTGGAGCATTTTATCCATCGGTGGATGAAGAATCGCGAACATAATAATTTCTGGTTGACCATGTTCCCAGAAAAAAGATACTTTCGAGAAAGGACGAGCACGACTGAAGTGGCTATACATACAAATCTATTTACGGATCTATATGCTTCGATTGGAACTGGAAGTTCCAGAACAGGTGGCTGGTATACCACAATAATCAAACTTCCTTTTCTTTTTTTTATTCGGATCGGATTTATGTTGGCTTCGTTGGGAGGCTCGCGTAGTTTGTTACGTCAGCTCCAAAAGGATAAGTTGCGTTGGAATTGA
>Solyc00g047180.1_t001
ATGTTGAGTCACTCCAAGAGTAGAATCAGCAGCTCACCTCACGTTTTAGGAACCGAGGAATCACACGTAGACGGACCTGAGCATTCTCCTGCTCTACGGAGCCCTCTGGAGCTAGAGTTGGGGCTGCTTGACGCTCTTCTCCTTTCGAGTGAATTGAATTACTTCGGCTCGGATGCCTTTGATCAAATGGAAGGATGGATGCCTGCCTTTAGCGACTTCGTTCGGTCATTCCTTCTTTACTTGTTCGCTATGGCTTGA
>Solyc00g047190.1_t001
ATGGTTAGGGGGATGGTAGTAACCCAACTGCAAGCACATGAACTCGCTATACCAATAGTTCTCTGCCCGCAACCCCAGCTCCTACTTCGAATGATAGAACGATTCGAAAGGGGCATACGTACGGCTTTGACTAAACGACTAACTAAGGCTAACGGAATAACAGAATCGGAAGCAGACGTAATCGAAAGAAAGCTTGGGCCGAATGGAAGGGGCTTGCAACGATGGAAGGCTTACGGGATAGGGGCATACTCATATATAAAATTTCCTAACAAAATCAATTGGGGTGATAGACCCGCGAAGCAAAAGCTTTTTTCCTAG
>Solyc00g047200.1_t001
ATGTATGTACGTAGTTCAAGTTTTCGCCCGATTCACCAAGGAATATTTTGGTTGCTTTTGGCGGATTGCTTACTACTAGGTTGGATCGGATGTCAACCTGTGGAGGCACCCTTTGTTACTATTGGACAAATTTCTCCTTTAGTTTTCTTCTTGTTCTTTGCCATAACGCCCATTCTGGGACGAGTTGGAAGAGGAATTCCTAATTCTTACACGGATGAGACTGATCACACCTGA
>Solyc00g160040.1_t001
ATGCCCAAACAGGGAAGAAGAAGTGGTATCTGTTATAGATCCAAGGCATTGATCACATACTCCTTATCTCACCTGCTGCATTCTCAGTTTGGCAAGGTTAGAGTAGGTGAGAGCTGGAAGAGTATCTGTCATCTGTGTGATGCTTCAATGACTTCCAAATCTGTGGCTTTGGTTAGGTGGATCAAGCCACCACTGCTCTTTGTCAAGCTTAATAGTGATGGTCGCTGTAGAGATGGTATTTGTGGAGGTGGTGGTGTTGTCAGAGATAGTATGGGTGCTCTTATTATGGCTTACTCCATTCCCTTGGGTGCTGGAACCAGCAACTGGGCAGAAGCAAAGGCCATGCTTTTTGGCCTTAAATGGTGCATTGAAAGAAGGTACAGGTTGGTGATAGGGGAGACTTATTCCTTATTGCTGTCAAGCTGCACTTCACGAATGTGCCCTATGCTGTTGAAAGCCTAG
>Solyc00g500225.1_t001
ATGAAGAAAGAAATAAGGGTCGAAGTTTATCTTGGGTTAGGTTCGACCTATCCAGAAAAATTGTCGGCCTACGAATGTGGTTTCGATCCTTCCGGTGATGCCAGAAGTCGTTTTGATATAAGATTTTATCTTGTTTCCATTTTATTTATTATTCCTGATCCGGAAGTAACCTTTTCCTTTCCTTGGGCAGTACCTCCCAACAAGATTGATCCATTTGGATCTTGGTCCATGATGGCCTTTTTATTGATTTTGACGATTGGATCTCTCTATGAATGGAAAAGGGGTGCTTCGGATCGGGAGTAA
>Solyc00g500226.1_t001
ATGGGAATTGATCTGACAACAGCTGGGCAAAATCCATCTCTTTCCATCTCTATGTTCGCTAAACTTGCTTCCTTTCTTGCTTTCATGAAGCCGACCTTAACAGACATCTCTTCCATTTTCGTAGATGGAAGATCCGGTGAATCAATTCAATTAGATGCCGCTTACCTAGATGCGGTGCTTGTCCCTCGAAGCGAAGGTAAAGACCAAGACATTGGGGATTCTGAATCTGACCGCACTTTCCTCAGTTCCGATGAACCGGGTATTCCCCTCCTGAGCCCAAATTTACCCGCACAGGGAAAGATCTCAATAGGCCTAGGGCGGGGGGCAAGCTCCACTACAGGGCCGGGGGAAGAAATAGGCGTGGGGAAGAGTCTGCAACAAAATCAATTGAATAGACAGAGAAGCCCGGCGCCGCCTTCCAGACTTCTAAAAGCGGGTGGTTTTAAGTCCAGAGCCCTATTCTGGTTACAGAGTGCGGGTAGCCGACAAAGTGATCTTTCTCGATTTCGGAACGGAAAGGCTTGGTTGAAGGCAAAATTCGGTGTAATTCGCCATTTTTTAAGAAAAGAAAGGCAGGGTAGAAAGTCTTGCTTACTTATTTCTCCATCTAAGAACTCTTTGCTATCCCATTTAGGGATTTTGTGTTCTCAGCTTCTCTCTGGGATTTTGCTTTTTAGTGTCGGGGGATCACTTCCTCTTCCGGGCCCTTCCGGGCAAGCAAGCGGGGCTGAGTTTGAAGAGGATCATTTTGGGATTGATGTCCTCTTGGAATCATGGGAAAAATCTACGGAAACGGGCACGTCGGTGGATCAGCCAGAACCAGAACCAGGACATGTGCCGCCTGCTATTCAAGTAGCTCCCCGGGGGAACGAAGCTGGTCCATCGAATCAGCCCCCACGAGTGGTCCCCTATCCGTATCAACTGGATGAAGTGATAGGGGGGGATTCCGTTCAGTCTATCCAGCGGAGGCTCCTAGCCAAATACTCCTATACTCCCCCTATCGGGATCATGTACCTGGCCGAAATAGAGGCAAAAGACCTATTCGAGGTCAAGGTCGAGATTCTAAGGATCATGGCGGTCCTTGATCCAACGGGGGATTGGCTGGGACGGGGAGCTCGGGCCCTCGAGAATCCGCGTACCGCCACGGGAGAGCATTCCTTGGATAAACTCTATACCCTTCTTTCGGATCTCGAATCGAGGGGAGTCAATTCCGAGTCCTTCTCTCAATTAAAAGGGAAGGTACCCCTGCGAAGGGGTTGGGACGAACACTCTACCACATAG
>Solyc00g500227.1_t001
ATGTATCTTCCACATCTCCAATCCATACCTCTTGAAAAGGGTATGAATTGGAAACCTACCTGGAAAAGTACTCCATTACTCGACAACTTTGTCCGCCGGTTTCAATATTCGGTGGATGATGTTGTAGACGGAGCAGCGGCTAAATATGTTAAAGAACACAATATCTTTGTGAACTTAAAGCATGAGATAGCAGCGTTCATCTTTAATGTGAATCAAATTCATTCCATTCAAGATGGGTTCTTTTCCCCTGGTATTCTTTGGTCTCAAAGGGTTTTATACCCATTTGATTCTAATAATACCTGGTTTGCTAATGAATCCCTTGATTTATTTGAAAAACAAGTAGGACCCCCTTTCTCTAGCTTATTAGGGGCCTACCAAGGAGTTCCATTAGTGACTGGTAGATTGGCTCAGGCCATTGAAGGTGGTGGGAAGCGGAGGATCTTTGCTATATGTAATTATATAAAACAAAGACTTCTGCATCCCGTCCATATTTGGGCTATGACTGTACTATCAAGTCTTAAGACTGATGGTACATTCAACCAAGAACGTCCGTTGCAGTATCTAAGACTTAAAAGACCGAAGTCTTGTTACTCTTTTGATTTAAAATCAGCAACAGACCGTTGGCCATTGAGTGTTATATACACCTTAATCGAAATGATTTGGGGTAGTACTTTAGCATCTTCAATAGTCAACAGTTCTTTGGGTCTTAACACCTTTCTCGTATCACCTCCTATGGTGAAGAAGATTAGTGAAGTAGCCTTTCTTACTGGACAACCGTTAGGTTACTACGGTTCATGGTCACTGTTCTCGCTGTCCCATCACTATATAGTGTGGTTGGCGACTTTGAAGGCTTATCCGCTACGAAGCACCCCGTTTGTTGATTATGCCCTTCTTGGTGATGATATCCTAATCACCGACAAGAAGGTGGCCAATCAGTACAGTAGGTTATTGGATAGACTCAGTGTTACCATTTCATTTGCTAAATCAATAGTATCTGAAAATGGAACAATTGAGTTTGCTAAGAGGTTTTGGATACGAGATATGCAAAAAGATATCTCTCCCATCTCTCTCAAAGCTTTAACCTCCTGTAGAACGACTGTAGGCCTGTGCCAATTGTCCTGCCGATACTCGATAGAAATATCGACTTTACAAAGGCTAGCGGGTGCAGGTTATAAGGTCCGTTCTCGCCTGATGTCTACTCAGTCACCACGATGGGAAAGACTAAAGGCGGCTGCTTATTATCTGCGTGAGGCTGTAAAGCCTAAGCAGATACAAATCTTTCCAAAAGATTTGGTATTTGATGGAGAACGGGAAATCCTTGAGCGGGCTGTTATCCTTAATTGGATGAAACAGTGGTTGACTTGGCTTTCTTGGTATCATACTGTAGCATTATCACCAGATGTGACCATTGATCAACTATTTGATGTTCCTATGTGTGCCACTTCTTGGAAACGATCAAACGAAGATTATGAATTAATCAAGTTTGGGTACGTATTTGGTGGTCTTCACGGCAAGGATCTCCTTATCAGTCCTAAGGATTTACCATCCTTACGGAAAATGGATATAGATGATAAGAATTTAGGTGCATCTGAGCACATAAACCCTTTTGGTAAAATTCCGCAAGGAAGGGTGACCAAGAGGGCGATTGTGGTTGCAGTCTGGTTAACTGCTTCCACAAACACCCAGCCTGCTGATAGGTATTATGTAATAGAAGAATCAGGATCTGCGAGATATGGATATGAAACTGGATATGCTCGAACCGGACCGCATCTCGATTTGCACATGGATAATCTGCTGTATTACCCTAAAGAGTCATACTCATATCCAGGGCATTTTGTCCTTGAAAGAGCGTCATCAGTCTAG
>Solyc00g500228.1_t001
TGGCCTGAGACTGAGAGAAGGCGGCCTCTCTCGGGCTCGGGAAAGACAATTTGGCCGAGAGTGTTGTGTTATTGTTATGAGTGTTGTGTTATTGTTATGTAAGACCAAGGAGGATCCTATCCTAAAGGAGAAGGAGGAGGAGTAGGAGCTAGCCTTAGGGGCGGAATCGAATGATTACGAGATAAACAATGAGACAAAGGAGAGCACTTAGACAATTCACTTTGAGTACAGGGAAGTCTGCTGGTAGGAATTCCTCAGGGCGTATTACGGTTTTTCACCGAGGGGGTGGATCGAAGCGATTGCAGCGAAGAATTGATCTGAAACGAAGCACTTCGTCTATAGGCATTGTAGAAAGGATAGAATATGCGCCTAATCGTTCTTCTCGAATCGCTCCAGTACGATGGACCGGGGGGGGGGTCCGCCAGAGAAAATGCAACACGATAGAAGAGTTCGCTCCGCCGCGTAAGATCCTCGAATCAAAATCAACCACGACTACCCTCTGCGGTCCATTTTCGTTCTCTTCCCTGCCCGGGAAGGGGGATCAAAGAAAGGTAGCTTGCTTCTCTCCTGGACGGATGGCGACTTATGTAGTGGTCGGCCTTCCTACCAGAATGCCTTCTTGGTCGAAGAGCCCCTTTTTTACTAGTAAGGACGCAGGAAGCAAAAAAACTTGCGCGAAGGACGTTTTCTTCTCTGCCCTCTCCTCTCCAAAGGCCAAAGGAGAGACTGCATCCCTTTCCTTCGGTAGCTCTTTTGGTTTCCCAAGGATAGCGGTAGCTGGGGCAAAGCCCGCTTTCTTCGCTCCGCGAATGAGAGAGAAAGTCAGAGGAAAAAACACGTTCTCTCTTTGCGAGATCCGAAAGTGGAGAACGCATAGCATTCTATGGGTACATAGGATCAAACGTAAAGCAGCGCTCTCTTGGCAGAGTTTTAGGCGGCAAGAGACTTTAGGGCTTGTTGGAGCTTCTGAGCGTAACGAATCGAAGCCGAAGACGGATCAAGGTAGCTTGCCTGCCAAGCCGATAGGCGAAGGGCTGAAGGATGGAACGCGCAAAGTAGATCGTGCACCTGTCAACACTTATATAATAGCCAGTCATCAATTGGAGGCGGGCAAGATGGTGATGAATTGCGATTGGTCTAAACCTTCGACTAGCGACTTATTGCGGCCTGCCCAGAATGCCCATACAGACTAAGACCTTATTCACACAGCGAAGAAAGGCCGAGTGGAAGGGGGCAGTCAGCTGGCTGCTTCTTTGCCATGCGCTTTGCTTCGCTTTATTTTTTAGAAGAAAGAGACCAAATGAGAGTGAAAGGCAAGGGCAAGCGATAGAAAAGTCCCTCGCGCGAACTACTACTACTAGAAAATGGTGAGACCATTAGTGAAAGAAGGACCAAACCAAGGAGGATCCTATCCTAAAGGAGAAGGAGGAGTAGGAGGAGTCAGTTTTCTTTGAAGATCGAGGAACGTAGTGTCGGACAATTATGCCATTCGGAAGAAGTCTTCTACAGAAGAAAAGCCTGTTACGAGTAAGTGGAGAGGAAAGATCTCCAGAGATTCTTATCTCATTCCATTCCAGTGGCTCAACCAGTAACCAATGGCGAAAACTCAAAAATCCATGGTTTCCCGGTAGAACCCTATTTCGCCCAAGTTGTTTCGGAACCGGAAAAAAGAAGCGGTTTTTCGCACAGCTTGCTCATAGTGCAGGTCCCACTTGTATATCGTATTTGGCCGAAGAAGCATCGGACAGGTTGGAGTTCTTACCTTCTTGGGACTCCATGGACCAAGATCTGCTTTTATTATATGGTCAATACCGATCTACTTTAGTAGATCATATGGATGTA
>Solyc00g500229.1_t001
ATGAAAAAGAAACAAGTCTGTCTCACTCCACGAAATGAAAGTAGGGAGACAAAAATTGGAATGTCTCCACGATTTTGCTTCACGAAATTGGCAGCAAAAAGTCATCTTTGTCCAGATTTTGAGAGTTATATAAATATGAATTAGGTCTTTTTTTTTTGGGGTG
>Solyc00g500230.1_t001
CTATTAAGAGCACGTTCCTTTTCTTGGTTAACTCGTGAAGAAAAAGAAAACTGAATCATTTCTTAGTCCTTTTAAAACTTTACAATAGAAGAAGACGGAACTCATAGACAATTCCTTAAATCTATAGTAAATATGATTTGAACACTTATTTTACGTTCTGCTTAAAACACACGATAATGAATTTCTAGTTTTCTACTAGATACTTTCTCCTCAAATTGTAAAAAGCAATATGAGAATGTTGTCAATTTGAGGTCAGCTAGAAACATTGATGTGAAGTGCACTATGATACAAAATACATAATTTAAACCAAGATATACACCATAGTTTAATCAATAATTACTAATTATTTTGTATAACAAAATTAATTAAAATTTGTGTATATTATTATTTAACATTGATTTTCAGATCAATATTATCCATTAATGGTGGAAAAATATAAATTTTGATTTACAATGATTGAAATGTTTTTTTTATTATTATATATTAAACCTATAATTAAAATACCATAATCTATAAAGGGTATTAAATGTTTCGTTTTAACAGTTTCGACAATAAAAAAATGAATCAATAATTCAAATCCGTACGAGAAAGATCAAATAATTTACAATTTAAATATCGTAGGAACAACAATATTATAGCAATTATCAATACTTCTAATCATATGCTCGCAAATTTTTTTAATCAATTTTTTGTTGGGCCCATGGCCATTTTATTGATTGACAAGCAAAATAGGTTTGGCCAAACGACCCAATAAGAAATAAATCCAGCCCAGAAATTAACCCTATAAACTTCCGCCTCCTTCTCACTTTCCTTGTATCCTTGTCGTCCATATGCTCCCATCCGGCAGTCGTTAGAACCTCCAGCTTCGCCGTCTTCTTCTATGGGTTTGGTGCCTTCATGCCACCCTCCTCCACTTTTGGCAGCTCACATAAGAGCATTCACTACTAAAAGTTCAATTGGTCTTCCTTTGGTAGCTTTCATTTTACAATCTGGTAGAGCTTCCACATACGAGTATCTCTTTATCATCTTCATCGAATTTCTGCCTTCTGTATCCAAACCTGCTCATGAAACAAAATACTTCCAAAGCTTTTGGGCAATGCTAGATCACACAAAGAACAAGAAGAGCACTACAATTTTGAAACCAGGTTTAAAGTCTCAAAAACCTAAAAGAAATCACCAAAGAGTAAAGGGAAAAATTGAAGTGCAGATAGATCAAACAGGACTTGGAGCTAAAGAAGCCAAGCGATCAAGTATTTGA
>Solyc00g500231.1_t001
CTCATATTCGACGATCGTTAGTACCTCCAACTTCGTCGTCTTCTCCTATGGGTTTGGTTCCTTCTTACTCCACCCTTCCTCCACTATATGTCGCTTAGCATTCACTAATAAAAGCCCACTAGTGTGTGGAAATATTGGAGGTAGCTATCCGGAGTGTGCAATAAGAACACAGGACTTGGAGCTAAAGAAGTCAAGCGATCAAGTATTTTATCAAGAAAGATGTAAAAAAGATGGAAGTTGGAGCAAAAGAATAATAAAAATAAAGATTGAGAAGTCAAAAAAATCATGCCCAAGTTTAGTTTCCATGAAGACGTTTATGAGGGTAGAAGAGCTTGAATTTGGCTAAGTATGAAAAAGAAACAAGTCTGTCTCAATCCACGTTGACTTAACATCTAGGATATATATAAATACGAGTTTAATAAACTTACAATATTTTATGTTATTGAAGCAGATCTGGAAATAGTTGGTATACTCAAGAAATGCAAACAAATTCTAGCGTCTAATTTTTCTCCTTTTTTTCAACTCACCATGAGGTACTTAACTAAAAGAATTTGGCCCATTAGCCCAAATTCTTTTAGTATAAGTACCTCATTATGAGTTCGAAAAAAGGAAAAAAATTAGACGGCAAAATTTGTTTGCATTTTCAGAGATTGAGTATACAACCTATTTCCAGATCTGCTTCAGTAACATAAAATATTATAAGTTTCTTAAACTCAAATTTATAGATATCC
>Solyc00g160050.1_t001
ATGAAAACGAAATTGATTGAGATTGGAAAAGATCTTGAATGTGAATCGCGTGATCTTGGACTAAATAAAACACGCAAAATTCATTCTAGTTGTGATGGATTTATATTGAAGAGTGAGCCAGATGATTTCTACTTTGGGAAGCTACGAGTCATAAATCCCGCGACAAAGTTCTGCATCACTATCCCTGGATGCCCTTCGGTTTGTGAATATGGAACTTGTAGTGCAGCACTTGTGTTTGACTCTTCGACGTTGCAGTATAAAGTAGTGCACATTGTTAAATATTATTTTCGTTTCGAAATATTCAATCTTAGCAGTGGGGAAGAAAATTGGAAATGGGAACGAGTTGATTTTGATCTGTGGGAAGGTCTAATTAATCAGCCATTCGATGTTAATTTTTGCTGGAGGAATCTAGTATCGATAAACGTAAGGATTCTGCATTGGTATGTTAATTCGAGTGAGTATGTCGTTTCGATGAATGTAAAAGAGGGGAAATTCAGTATCGCCTATCTTCCAAAACGCGATAAAGTGGTTGATAAAACTAACAACTACGTGTTGATCCAATTGGATGGATTTCTCTCTTTTATCACCTATGATTCGAGACGACAATGGATATTTGGATTTTGGAAGATTTTCACGGACAAGATTGGTCCAAGAAACGTACAATCGTAG
>Solyc00g160200.1_t001
ATGCAGTCTTTATGGGATGTTGTTGTTGGAGATCCACTTTTATGGAGAAAAATTATCATAGTTCATCCATTTTGTACTAACATCACAAATGATATCCTTATAAACTTGACGAATACAGCTCAAGTCCATCTTTATTCTGTCAATCTATTTCACTGCTCAAAGCTCACTGATGTTGGTTTGAAGCTCAAAGGAGTCTTTCATTGTTCACAGACGAGAAAGACAAGTGAGGGCGAAATGGACAGTCTCCATGGCTTCACCAATATTGGAATGAAACAAAGCAGAAAGGATTTAGTATTCCTATGGTCTACCCCATCTATTTAG
>Solyc00g500232.1_t001
AAAAAAAATACACAAATACGGTGAAATATTGATTAAAATGTAGTCATTTATTTGGAAATAAGACTCAATTTCAATAACCTAGTTATTTATATAATTTTCTCTAAAGTTAATTTTGAATTTTATCAAAAGAAATTATAATCTTTATTCCACGTACCAAACGATTCCTCAATCTCTTAAAGCCCAAATAGTAGAGGAGGCCTTTTGTTCGTTAAAAAAGAATAGGAGGCCCAATTCAATAAAATGAGCCCACAAGTCGTACACACCAAGAAACAATGGTCACTATGTCCTCCATAGATCTTACCAATGCTGCTCTTTTTAGCACCATTTCCCTTTTTGGGCAAATCCAGGATCAATGGACGTTAAGGCCTGGAATCGAGGAGAGGGAAGAATATCTAGGATCAAGTTCGGTAAGGGAGGGTGGATTTCGTTTGTTTTGGGGTTTGAAATGGAGAAAAGAAAAGCTTGATGAAGTTGCTAATTTTTTGCCTTGGGATCCCTTTGTTATGGACAGTATTAACCTAAGGATGGTTTTCAGCCATCACTAG
>Solyc00g160470.1_t001
ATGGCCTGGAATCGAGGAGAGCAAAGCTCATCTGGGATCAAGTTTGACAAGGGGAGTGGATCTGCTACGAGCTTGATGAAGTTGACTTTAAATCCGTTCGATATGGACAGTAGTAACCAAAAGATGGGGTTTTCAGCCATGACAAGTTTGTTAAACGATTTTGGATTTATGATGAGAATTAATGAGGTTGAGAAACTTGATTCGCAAGATGGGAATTCATCAGGGTGCGGGTTTCCAATTGATTGGTGGAAATTGTGA
>Solyc00g160460.1_t001
ATGGCTGTGGTAAACTCTCTTTCAACATCTTTTCTAGTTACCAAATCATCTTTCACTACAAGGACAGTAAGATTGCCTGTCCATAGACGAGTAGTAGATGAATATGGAGAAATCACATGTGAAGGATATGATGAAGGCCCTCGTTTTTGTCACCAAACCCCAAAGTCTCCTTCTAAATCAAGAGATGAAGAGATTGTAGAGCTCCTCCAAAGAAATTGGTTTCATATAGCTGATGTTGCTGTGGAATGAAAGAGATTTTGTGCATTCTTAACGGGTTAAATCAACTCGATTATATATATGCTTCAACTTTAAGCTAATTAGATATTGTTACTCGAATATTATGTATCCGTTCTGTTCTATTCAGACTCATGATAGTTGTCGTTATTCTAATAGCTAGTATAATTTCACAAAAAAAGAGGGGTATTGGCTTGCTTTTTTTTTTTCTTTATTAATTAAAATGTATATAAGTAGTACAACTTGTGTATTAACAATTTATTTTTCACTTTCAACCTAATGTTTTGCTTCCAATCCTCACAATTTGTATATATAAGAATGGATTTTACTGTTTAGTGACAGAAAATGTTTG
>Solyc00g500233.1_t001
TCATCGCCTTTGTACAGCACAAATGGTCGAACGACATCGGGCGTTGCATGAACTCACCGCCGTTGGACAGCACACTCGGTCGGCAATGTTAGGCGTGACATGATATCACTGGCCTTGGACACCACATACGGTTGGACGACGTCGAACGTGGCATGACATCACCGCCCTAGTACTGCATGCACGATCGGACGACGTCGGGCGTGGCTTGATATCACCGCCCTTGGACATAACACACAGTCGAAAGACGTCAGGCGTGGCATGACATCACATTCCTTAGACTACACACACGGTCCGACAACGTCGGATGTGGCATGACATCACTGACCTTGGACAGCACACACGGTCGGCAAAGTCGGCGTGGCATCACATCACTGCCCGTGGACAGCACGCACAGTCGGCAACGTCTGGCGTGGTATGACATCAGCGCCCTTGGACAGCACATACGGTCGGACAACGTCGGGCGTGACATGCCATCATCACCCTTGGACTGCACGCACGATCGGACGACGTCGAGCGTGGGATTACATCACAGCCCTTGGACAGCACACACGGTCAGCAACGTCGGGCGTGGCATGACATCACCACCTTTGGACAGCACACATGGTGGAACGAGGTCGGGGGTGGCATGCCATCATCGCACTTAGATAGCACACACGGTCGAACAACGTCAAGAGTGGCATGACTACACCGCCCTTGGACCGCACACACGGTTGAACGACGTCAGGGGTGACATGCCATCACCGCCTTTGGAAAGCACAAATGGTCGAATGACGTTACGCGTGGCATGACATCACCGCACTTAGACAGCACACACGGTCGAATGACGTCGGGCGTGGCATGACATTAATATCCTTGAACTACATGCACGATCGGACATCGTCGGTTGTGGCATACAATCACCGCCATTAGACAACACACACGGTCGGACGACGTCGGGTGTGGCATGACATCACCGCCATTGGACAACACACACGGTCGGCAACCTCGCGCATGACATGACATCACCGCCTTTGGGTAGCACAAAAGGTCGAATGACGTCGGCCGTGGCATGACATCACCTCCCTTGGACTGCACGCATGGTCGGACGACATCGGGCGCGGCATGACATCACCACCCTTTCACAGCACACACGGTCGAAAGACGTCGAGCGTGGCATGACATCATCGCATTTGCACTACACGGACGGTCGGACGACGTCGGTCGTGACATGACATCACCGACCTTTGAGAACACACACGGTCGGCAACATCATACGTGATATGACATCACCACCCTTGGACACCACACACGGTCCGCATCGTCAGGCATGGCTTGACATCACCGCCCTTCGACAACACACACGGTCGGATGACGTTGGGCATGGCATGACATCACCGACCTTTGGACAACTCACATGGTCGAATGACGTCGGGCGTGGCATGCCATTAACGCCTTTGGGCAGCACGCACGGACGAATGACGTTGGGCGTGGCATGACATCACCGCCTTTAGACAGCACACAAGGTCAAACGACGTCGGGCGTGACATGCCATCACCGCCTTTGGACAGTACACACGGTCGAATGACATCGAGCGTGGAATGACATCACTGCCCTTGGACTGCATGCACGGTCGAACGACGTCGGGCGTGGCATTACTTCACCGACTTTCGACAACACACACGGTCGAAGGACGTTGGACTTGGTATTCCATCATCACCTTTGGGAAGCACACACAGTTTAAATACGTCGGGCGTGGCATGATATCACCGCCTTTGAACAACACACACAATCGAACAACGTCGGGCGTGACATGCCATCACCACCTTTAGACACAACACACGGTCGCACGATGTCGGGCGTGGATTCCATCACCGCTTTTGGACAGCACACACGATCGAACGACGTCGGGTATGGCAAGCCATCATCGCCTTTGGACAACACAAATGGTCGAACGATGTAAGGCGTGGAATGACATCACTGCCCTAGGACTGCACGCACGGTCGAACTACGTAGGGCGTGGCAGGCCACCATCGCCTTTAGGCAGCACACACGGTCGAACAACGTCAGGCGTTGCATGCCATCATCGCCTTTGGGTAGCACAAATGGTCGAACGACATCGGGCGTGGCATCCAATTATCTCCTTTGGGCAACACACACGGTCAAACGACGTCGAGCATGGCATGTTATCATCGCCTTTGGGTAGCACAAACGGTAGAACGACGCCAGGCATGACATGACTTCACTGCCCTTGGACTGCACGCACGGTCGGACAACATCGGGCGTGGCATGACCTCACTGCCCTTGGATAGCACACACGGTCGAACGACGTCGGGCTTGGCATGACATCACGCCCTTGGACTGCACGCACGGTAAGGCGTGGCATGATATCACCGCCCTTGGACTGCACGCACGGTCAGACGATGTCGGACGTTGCATGACATCACCTCCCTTGGAAATCACACACAGCCAAACGATGTCGGGCGTGGCATGTCATCACCGCCCTTGGACAGCATACACGGTCAAACTATGTCGGGCGTGACATGACATCCCCGCCATTGGACAGCACACACGGTTGAACGACGTCGGGCGTGGCATGCCATCATCGCTTTTGGGCAGCCAACACGGTCGAACGACGTCGGGCGTGGCATGCCATCATAGCCCTTGGACGGCAAACATGGTCGAACGACGTCAGGCATGACGTGCCATCATTGCCTTTGGATAGCACACACGGTTGAACGACGTCTAGTGTGGCATGCCATCAATGCCTTTGGGCAGCACACACGGTCGAACGATGTCGGGCGTGGCATGACATCACAACCCTTTGTCAACATGCACGGTCGCACGACGTCGGGTGTGGCATGACATCACCGCCCTTGGACAGAACACACGGTAAGCAACTTCGGGCGTGGCATGACATGACCTCCCTAGGACAGCACACACTGTTGGCAACGTCGTGCCTGGCATGCCATTACCGCCCTTGAATGACACACATGGTCAGACGACGTCGGGCGTGGCATGCCATCATCGCCTTTGGGCAACACAAACGGTCGAACGACGTCAGGGAAGCACACACGGCCAGACTACGTCGGGCGTGGCATGACATCACCACCCTTAGGCACCACACATGGTCTAACGATGTCGGGCATAGAATGCGATCATAGCCCTTGGACGGAAAACATGGTCGAAAAACAACAGGCGCGACATGCCATCACCGGCTTTGGACAACACATACGGTCGAACGTCATCGGGTGTGGCATGCCATCATCGCCTTTGGGAAGAACACATGGTCGAATGACGTCGGGCGTGGCATGA
>Solyc00g500234.1_t001
CGTCCGTGCTACGTCGTTGGGCGTCTACAAAAACATGCTAGCGACGTTTGCGGGGCAACTGAAGCGAAGGCAGGCGGACGTCGAGGGCGTCCTGTGGGCTTAGTAGGCGTGCTGCGTGGGCGCTTGACGGCATGCATGGCTCGTCCGTGCTACGCCGTTGGGCGTTTACAAAAACACGCCCGCGACGTCTGTAGGGCGTTTGAGGCGGTGGCAGGCGGACGTCATGGGCGTCCTGTGGGCTTAGTAGGTGTGCTGCGTGGGCGCTTGACGGCATGCATGGCTCGTCCGTGCTACGCCGTTGGGCGTCAACAAAAACATGCCAGCGACGTCTGCGGGGCAACTGAGGCGAAAGCAGGCGGACGTCAAGGGCGTCCTGTGGGCTTAGTAGGCGTGCTGCGTGGGCGCTTGATGGCATGCATGGCTCGTCCGTGCTACGCCGTTGGGCGCTTGCAAAACATGTCGACGACGTCTGCGGGGCGACCGACGTTACAAGGCGGATGCCATGGGCGTCCTGTGGGCTTAGTAGGCGTGCTGCGTGGGAGCTTGATGGCATGCATGGCTCGTCCGTGCTACGCCGTGGCGCTTACAAAAAACATGCCAGCGACGTCTGCGGGGGAAC
>Solyc00g500235.1_t001
ATGCCAAATTTTTTCGTGGACGTCCGTCAAGACCTTGTCTATGCATACGGTTGGCCATCACGGATTGTCCGGGCCATTTGGAGGGTCAAACGAGCCCCGAAGCGAGCATACGCCTCATTTCGACGATTTTCGTGTGCTATAGCACACCATTTTTTGGGTGATCCGGATTCCGACGTCAAAAATGTCCATGCTTTTGATAGTGCCGAATTTCTTTCACTAGGTTCAGTTTCTCCTCGGAAGAAGGAAGAAGGTCTGGACGAAGACATTCTTCTACTTGAAGAAGCTTGGTTAAAAGAATTGGATCTTAAAAACTTGAGCTATTTCTCTGGTGTCAACCTTACTATTCATGTTCTTGGTTTTGACGTTGAGCGTCAAAGTATCCAAGATATTAGGATCGTTAATATCAACAGAAAAATTAGGATAACAATTGAAGTAAACCGGGCCATCAGCGAGATTACTTTCAAGGATTCCTAA
>Solyc00g500236.1_t001
ATGGTGTGCTATAGCACCGAAAATCGTCGAAATGAGGCGTATGCTCGCTTCGGGGCTCGTTTGACCTCCAATGGCCGGACAATCCACAAGGTCTTGACGGACGTCCACGAAAAATTTGGCATTTTTGACGTCGGAATCCGGATCACCCAAAAATGGTGTGCTATAGCACACGAAAATCGTCGAAATGAGGCGTATGCTCGCTTCGGGGCTCGTTTGACCCTCAAATGGCCCGGACAATCCGTGATGGCCAACCGTATGCATAGACAAGGTCTTGACGGACGTCCACTCAAAAAATTTGGCATTTTTGACGTCGGAATCCGGATCACCCAAAAATGGTGTGCTATAGCACACGAAAATCGTCGAAATGAGGCGTATGCTCGCTTCGGGGCTCGTTTGACCCTCCAAATGGCCCGGACAATCCGTCTTGATGGACGTCCACGAAAAAATTTTGCATTTTTGACGTCGGAATCCGGATCACCCAAAAAATGGTGTGCTATAGCACACGAAAATCGTCGAAATGAGGCGTATGCTCGCTTCGGGGCTCGTTTGACCCTCCAAATGGCCCGGCAATCCGTGATGGCCAACCGTATGCTTAGACAAGGTCTTGACGGACGATCACCCAAAGAATGGTTTACTATCAGGCCAGAACCAAGTCAGGTCAGGCCTACAGCACTAAATCCTGGAGCAAATCGTTATCCAATTAGGCCAAGCTTGGGACAAAATAAGTACTCAGCATTGGCACATTTTCCACCGCTTAACCCAGCAGCGTTACCACAAAGCAGTTCTTCAAACATGCTCATACTTTCAAATCCGGAAAGAAAGGTATCTGGACCCACCACTATCAAAAGCATGGCTCAGACCATTATCACAAAAGAAAAGCAAAAGAAAAAGCAGAAGATTCGCTCTTATCTCTTAAAGATTCGTTCTTATCTCCATTGCTTTTTACTTTTTGAAAATAAGTATATTTTGGCATACTGTTATTATGTTCGTATAATCTTATTTATCATACATACAAAGTTTATATTTGAGAGTAGCCAGAAAAGGATCATAGTAAGACCTAGGAGAGGCAGCAAGATCCAAGGCGTTTCTACTACCAAAACCTCTCAACGATTTCAAGACAGTACTTTTCTCATGAATTCTAATATTGTTAATTCTGTTAATGTTTCTATTTCAAAAATAGAAAATGATTTACAAAATTGGGACATACCTCGAGAGTCCTTTGAAAAGATTTATCAGTTAGGTAATTTTTCTTTGTTCAAACGTTTTAATATCAAAACATGTGAACAAACTATCGCTATTAATAATAGTCTTGAATCAATTAAATTGTTAATTGCTGCCGATATTGATCGCTATAAAAAGGATTTTAAATTTCTTCATATCGGTCTTGTCCAAGTTGCTGTTAAGCCTCTATTCCGAAAAGGTTTAAATATTCCTATCTGTCTTCTCTTACGCGATGATAGATTATTAAACTTTGATGATTCTCTATTAGGAATCCTTGAAAGTAATCTCGCTGATGGCCCGGTTTACTTCAATTGTTATCCTAATTTTTCTGTTGATATTAACGATCCTAATATCTTGGATACTTTGACGCTCAACGTCAAAACCAAGAACATGAATAGTAAGGTTGACACCAGAGAAATAGCTGTAATATATAGGGTATATTACAAGCTAATGAAAACGACTATTGCCCCAAAAGCTCTTAAAGTGAGCTCTAAAGGTTTTACTATGCTTATGGAAGCAAATCAACAACATAGTACTACCTTTGTTCCTAGATTATTGAAGTGGAATGACATTCTCACAGACGAAGAATGGAATTTCCAATCAATAACCAACCCTTTACCCGTTCAAACTGAAAGATCCCATCTTGACCACATAATTCAGTTCCCGGATGGATCTGTCAACCTCAAGTTTTTAAGATCCAATTCTTTTAACCAAGCTTCTTTAAGTAGAAGAATGTCTTCGTCTAGACCTTCTTCCTTCTTCCGAGGAGAAACTGAACCTAATACTTTCAAATCCGGAAAGAAAGGTATCTTGACCCACCACTATCAAAAGCATGGCTCAGACCATTATCACAAAAGAAAAGCAAAAGAAAAAGCAGAAGATTCGCTCTTATCTCTTAAAGATTCTTTTCAATTGTTTATATTGATGATGTTTTAA
>Solyc00g500237.1_t001
ATGAATCGAATCCTATCAAATATTTCTATTTCTCCTTTGAATTACTCATATATATCCTATGAATTTCATTTCGCACCGGAAACTATTCTAGGAGAAGTTCGAATCCGTTCCGTTCGGTTGCTATGGGGAACAAAGGACGAAATACAATCGATTCCTCCATTTAAGTGGTTCTCGCTTCTCCTTGTTCCTGTTCCTAACTCCTCCCGGGTAGTTCCCAATGTTTGGCACTTTCCATACTTCATGGGTGCAACATCAACAAATTCGCTCATGATCAAGTTACAACCTAAGATCTATGACCATATTATGTTAACTGTTCGTATTTCGTTCATTCCATCGGTATGCTCCCAGGTACCTGTAATTGTGATCCGTTTGCCAGAACCAAGGGGTCTTTCTGTAGAAACCTCCACGAACTATCGTCGTTTTTTGATGGTTTTTCCGCTTCTCACAGCTGCTCTTTCCACACCTCCGGATATCTGGTGCCAAATTGTCGCCCCTTTCCTTATTTCTTTGATAATAGAGTTGGCTATCTTTGTGGCATCGATTGTACAAGTTCGTGAAGAGGGCTGGACGAGTGGAATGAGGGAAAGCGGCTCGATCGACAAAAAAGAAGAGTAG
>Solyc00g230070.1_t001
[truncated: 46,826,021 more chars]
